# Supplementary material for: Oncogenic long noncoding RNA landscape in breast cancer
Source: Mol Cancer. 2017 Jul 24;16:129. doi: 10.1186/s12943-017-0696-6 (PMC5525255; doi:10.1186/s12943-017-0696-6)
Supplement: Supplementary file 2 — Differentially expressed genes in Cohort I. (XLS 96 kb) [file 12943_2017_696_MOESM2_ESM.xls]

## Sheet: lncRNAs in cohort I
Probe Set ID	Gene Symbol	Accession Number	Gene Description	Mean Signal of Group Cancer	Mean Signal of Group Normal	t statistic	Fold Change	p-value	q-value
239153_at	HOTAIR	NR_003716	HOX transcript antisense RNA	5.50266	2.9641	26.6285	5.81009	0	0
232034_at	LINC00537	---	long intergenic non-protein coding RNA 537	7.50824	5.39677	4.26113	4.32133	0.022441	0.127066
228658_at	MIAT	NR_003491	myocardial infarction associated transcript (non-protein coding)	7.14037	5.05544	10.4333	4.24255	0.001073	0.028798
1562821_a_at	DSCAM-AS1	NR_038896	DSCAM antisense RNA 1	5.18728	3.38428	14.7128	3.48946	0	0
220918_at	RUNX1-IT1	NM_025143	RUNX1 intronic transcript 1 (non-protein coding)	6.90763	5.31331	6.62717	3.01953	0.006002	0.068041
229385_s_at	TINCR	NM_153375	tissue differentiation-inducing non-protein coding RNA	6.63184	5.09038	17.5413	2.91089	0	1.3e-05
242350_s_at	ST8SIA6-AS1	NR_034129	ST8SIA6 antisense RNA 1	6.13115	4.80783	4.91177	2.50241	0.010419	0.088534
229041_s_at	ITGB2-AS1	NR_038311	ITGB2 antisense RNA 1	7.10626	5.78351	7.62804	2.50142	0.00327	0.051527
228582_x_at	MALAT1	NR_002819	metastasis associated lung adenocarcinoma transcript 1 (non-protein coding)	7.96969	6.74956	4.01636	2.32967	0.024196	0.131407
227452_at	LINC00511	NR_033876	long intergenic non-protein coding RNA 511	5.72927	4.5154	5.85388	2.31959	0.007023	0.073478
215011_at	SNHG3	NR_002907	small nucleolar RNA host gene 3 (non-protein coding)	5.19485	4.00626	5.91529	2.27929	0.008459	0.079504
231233_at	PCAT6	NR_046325	prostate cancer associated transcript 6 (non-protein coding)	7.30907	6.19453	6.8947	2.16526	0.004387	0.059201
232740_at	MCM3AP-AS1	NR_002776	MCM3AP antisense RNA 1	5.23243	4.11863	5.62278	2.16414	0.009905	0.086073
230526_at	TNRC6C-AS1	NR_040071	TNRC6C antisense RNA 1	5.89997	4.90121	5.77411	1.99829	0.008989	0.082063
1552862_at	RUSC1-AS1	NM_001039517	RUSC1 antisense RNA 1	6.05479	5.09221	4.37793	1.9488	0.020476	0.121468
232478_at	MIR181A2HG	NR_038975	MIR181A2 host gene (non-protein coding)	6.43585	5.48197	3.51674	1.93708	0.037113	0.160939
1558588_at	LINC00623	NR_024510	long intergenic non-protein coding RNA 623	5.28592	4.33602	7.40109	1.93174	0.002588	0.046088
232230_at	LINC00263	NR_026762	long intergenic non-protein coding RNA 263	5.27587	4.33535	10.6412	1.91922	0.000443	0.017283
228643_at	RAB30-AS1	NR_038903	RAB30 antisense RNA 1 (head to head)	4.93854	4.01592	7.68025	1.89556	0.002273	0.043091
1568838_at	WASIR1	---	WASH and IL9R antisense RNA 1	4.53489	3.64813	3.15695	1.84902	0.046741	0.179312
216527_at	HCG18	NR_024052	HLA complex group 18 (non-protein coding)	5.24738	4.3607	3.88259	1.84892	0.028465	0.14204
234445_at	ZNRD1-AS1	NR_026751	ZNRD1 antisense RNA 1	5.44221	4.5623	4.71786	1.84026	0.017162	0.112266
240192_at	GATA3-AS1	NM_207423	GATA3 antisense RNA 1	5.53477	4.74948	4.27686	1.72344	0.016016	0.108957
232752_at	LOXL1-AS1	NR_040066	LOXL1 antisense RNA 1	5.65048	4.94349	3.48934	1.6324	0.034541	0.15593
232281_at	LINC00662	NR_027301	long intergenic non-protein coding RNA 662	5.4953	4.83478	5.34399	1.58065	0.009946	0.086266
243435_at	KCNQ1OT1	NR_002728	KCNQ1 opposite strand/antisense transcript 1 (non-protein coding)	6.51303	5.87779	5.90048	1.5532	0.005811	0.067035
214409_at	RFPL3S	NR_001450	RFPL3 antisense	3.69161	3.10599	4.82697	1.50068	0.013727	0.101136
1569600_at	DLEU2	NR_002612	deleted in lymphocytic leukemia 2 (non-protein coding)	3.73493	3.15291	3.66488	1.49694	0.03061	0.147302
222244_s_at	TUG1	NR_002323	taurine upregulated 1 (non-protein coding)	11.2766	10.6977	3.62962	1.49367	0.034229	0.155313
228449_at	MORC2-AS1	NM_153044	MORC2 antisense RNA 1	5.47641	4.90491	5.04527	1.48606	0.012315	0.096053
231518_at	LINC00922	NM_001101346	long intergenic non-protein coding RNA 922	5.43006	4.87076	3.14627	1.47356	0.048592	0.182367
238422_at	LBX2-AS1	NM_138482	LBX2 antisense RNA 1	6.59863	6.05041	5.77716	1.46228	0.00739	0.074875
238850_at	LINC00461	NR_015436	long intergenic non-protein coding RNA 461	4.04937	3.50491	6.4685	1.45848	0.001204	0.030722
238127_at	GAS6-AS1	NM_001039799	GAS6 antisense RNA 1	5.57951	5.04631	4.55641	1.44713	0.013278	0.099643
238360_s_at	LINC00672	NR_038847	long intergenic non-protein coding RNA 672	5.0914	4.56884	6.02144	1.4365	0.002777	0.047566
1562681_at	KRTAP5-AS1	NR_021489	KRTAP5-1/KRTAP5-2 antisense RNA 1	5.62073	5.10931	3.92696	1.42545	0.027737	0.140417
229328_at	ZNF571-AS1	NR_038247	ZNF571 antisense RNA 1	4.52792	4.01796	4.28823	1.42401	0.018964	0.117507
236381_s_at	WRAP73	NM_017818	WD repeat containing, antisense to TP73	7.00778	6.51534	6.95971	1.40683	0.003472	0.052704
228828_at	BZRAP1-AS1	NR_038410	BZRAP1 antisense RNA 1	5.45259	4.96737	5.16546	1.3998	0.009105	0.082617
239764_at	ITPR1-AS1	XR_158990	ITPR1 antisense RNA 1 (head to head)	4.65982	4.19542	7.18935	1.37973	0.000869	0.026204
1557044_at	LINC00665	NR_038278	long intergenic non-protein coding RNA 665	3.78723	3.32398	3.63023	1.37865	0.028689	0.142797
207458_at	RHPN1-AS1	NM_024035	RHPN1 antisense RNA 1 (head to head)	5.92368	5.46556	4.35373	1.37375	0.019274	0.118223
1555981_at	ASB16-AS1	NM_178542	ASB16 antisense RNA 1	5.88008	5.42299	3.35133	1.37277	0.041093	0.168726
238854_at	DYNLL1-AS1	NR_038854	DYNLL1 antisense RNA 1	6.80175	6.36777	7.68907	1.35095	0.00066	0.022302
1558423_at	LINC00265	NM_198284	long intergenic non-protein coding RNA 265	4.41134	3.97992	5.90571	1.34856	0.007297	0.074562
238557_at	CHKB-AS1	NR_021492	CHKB antisense RNA 1 (head to head)	6.65727	6.24307	4.43534	1.33256	0.01796	0.114597
220399_at	LINC00115	NM_024796	long intergenic non-protein coding RNA 115	4.64998	4.2372	3.22076	1.33126	0.044516	0.175602
1558790_s_at	ZNF252P-AS1	NM_001039382	ZNF252P antisense RNA 1	3.79339	3.38861	7.14491	1.32389	0.003673	0.054096
219731_at	ENTPD1-AS1	NR_038444	ENTPD1 antisense RNA 1	6.75376	6.35605	4.2961	1.31742	0.019047	0.117789
224456_s_at	FOXD2-AS1	NM_032707	FOXD2 antisense RNA 1 (head to head)	3.91525	3.52728	3.66912	1.30855	0.032327	0.150789
215683_at	RBFADN	NR_103445	RBFA downstream neighbor (non-protein coding)	5.88246	5.50194	3.87295	1.30181	0.027387	0.139844
1559026_at	PPP1R26-AS1	NR_038969	PPP1R26 antisense RNA 1	4.28797	3.90764	3.57016	1.30164	0.034126	0.155056
220771_at	LINC00328	NM_016181	long intergenic non-protein coding RNA 328	3.39972	3.02413	3.98035	1.29737	0.02078	0.122555
1553226_at	LINC00052	NM_152454	long intergenic non-protein coding RNA 52	3.98372	3.62231	8.65534	1.28468	0	0
222307_at	PDCD4-AS1	NR_026932	PDCD4 antisense RNA 1	5.03125	4.69733	3.19649	1.26043	0.043813	0.174239
230251_at	LINC00473	NR_026860	long intergenic non-protein coding RNA 473	3.63916	3.3102	3.46142	1.25611	0.032725	0.151729
230882_at	DLX6-AS1	NR_015448	DLX6 antisense RNA 1	3.45942	3.14187	4.13041	1.24622	0.020228	0.12084
226149_at	SNHG11	NM_139016	small nucleolar RNA host gene 11 (non-protein coding)	7.34738	7.0319	8.49105	1.24442	0.000126	0.007593
1560119_at	LINC00937	NM_001012988	long intergenic non-protein coding RNA 937	5.40479	5.09337	2.93696	1.24093	0.046614	0.179191
1554057_at	ASH1L-AS1	NR_027023	ASH1L antisense RNA 1	6.69825	6.39406	7.51737	1.23473	0.000297	0.013252
232664_at	LINC00954	NR_033875	long intergenic non-protein coding RNA 954	3.5054	3.20507	4.33211	1.23142	0.018003	0.114735
231455_at	LINC00487	NM_001001695	long intergenic non-protein coding RNA 487	3.30808	3.00821	6.90974	1.23103	0.002726	0.047363
226793_at	LINC00294	NR_015451	long intergenic non-protein coding RNA 294	7.49106	7.1916	4.4592	1.23068	0.013794	0.10135
244829_at	LINC00518	NM_152738	long intergenic non-protein coding RNA 518	3.51021	3.21333	3.01525	1.22849	0.045945	0.178257
1557063_at	DICER1-AS1	NM_207443	DICER1 antisense RNA 1	3.45598	3.16286	3.86548	1.22528	0.02951	0.144865
238298_at	LINC00845	XR_110409	long intergenic non-protein coding RNA 845	3.50724	3.21884	3.4116	1.22128	0.040892	0.16836
216935_at	LINC00302	---	long intergenic non-protein coding RNA 302	4.13217	3.85205	5.73816	1.21429	0.008731	0.08083
230854_at	BCAR4	NR_024049	breast cancer anti-estrogen resistance 4 (non-protein coding)	3.81535	3.53657	5.58284	1.21317	0.002021	0.040625
240902_at	LINC00641	NR_038970	long intergenic non-protein coding RNA 641	3.71274	3.43632	7.38476	1.21119	0.003496	0.052814
1556436_at	EXTL3-AS1	---	EXTL3 antisense RNA 1	4.06795	3.79529	7.25343	1.20803	0.00125	0.031432
1568987_at	CRHR1-IT1	NM_152466	CRHR1 intronic transcript 1 (non-protein coding)	5.61817	5.3475	6.65292	1.20636	0.002153	0.041885
1564204_at	LINC00869	NR_046135	long intergenic non-protein coding RNA 869	5.47652	5.20653	4.05412	1.2058	0.003045	0.049848
225065_x_at	C17orf76-AS1	NM_152350	C17orf76 antisense RNA 1	6.32222	9.06163	-13.953	-6.67798	0.000545	0.019776
230595_at	PGM5-AS1	NR_015423	PGM5 antisense RNA 1	5.12679	7.76971	-8.21245	-6.24595	0.003655	0.054038
1556364_at	ADAMTS9-AS2	NR_038264	ADAMTS9 antisense RNA 2	6.01156	8.31626	-3.72494	-4.94067	0.033226	0.152974
225698_at	EPB41L4A-AS1	NM_053000	EPB41L4A antisense RNA 1	8.40564	10.339	-7.10336	-3.81937	0.005388	0.064448
225155_at	SNHG5	NR_002743	small nucleolar RNA host gene 5 (non-protein coding)	9.99415	11.8767	-9.67947	-3.6873	0.001833	0.038565
219563_at	LINC00341	NM_024633	long intergenic non-protein coding RNA 341	7.88027	9.59347	-4.62141	-3.27888	0.018278	0.115521
224741_x_at	GAS5	NR_002578	growth arrest-specific 5 (non-protein coding)	10.0747	11.7854	-7.14955	-3.27329	0.005146	0.063125
227909_at	LINC00086	NM_203306	long intergenic non-protein coding RNA 86	5.47194	7.09613	-8.25338	-3.0827	0.002562	0.045918
231987_at	MIR143HG	NR_027180	MIR143 host gene (non-protein coding)	6.70758	8.29066	-4.29699	-2.99609	0.022577	0.127302
226835_s_at	ZFAS1	NR_003604	ZNFX1 antisense RNA 1	9.33235	10.866	-6.41957	-2.89513	0.006992	0.073285
230351_at	FGF14-AS2	NR_036487	FGF14 antisense RNA 2	4.21412	5.71084	-5.96637	-2.82202	0.009187	0.082781
244741_s_at	ZNF667-AS1	NM_198879	ZNF667 antisense RNA 1 (head to head)	6.53833	8.00477	-11.9076	-2.76339	0.000208	0.0107
225220_at	SNHG8	NR_002963	small nucleolar RNA host gene 8 (non-protein coding)	9.39988	10.7622	-7.21873	-2.57093	0.004518	0.059814
228972_at	PITPNA-AS1	NR_028514	PITPNA antisense RNA 1	5.86461	7.18982	-7.25533	-2.5057	0.004925	0.061858
228913_at	TPT1-AS1	NR_024458	TPT1 antisense RNA 1	6.49993	7.8047	-4.07528	-2.47045	0.025352	0.134433
1557169_x_at	HCG11	NR_026790	HLA complex group 11 (non-protein coding)	4.9335	6.22116	-10.167	-2.44132	0.001042	0.028419
229050_s_at	SNHG7	NR_002958	small nucleolar RNA host gene 7 (non-protein coding)	8.09265	9.35512	-5.14892	-2.39906	0.013662	0.101011
226236_at	LINC00493	NR_015432	long intergenic non-protein coding RNA 493	9.30559	10.5365	-8.59107	-2.3472	0.002473	0.04502
228614_at	LINC00116	NR_027063	long intergenic non-protein coding RNA 116	5.79735	7.02272	-7.75615	-2.33815	0.003551	0.053198
1556123_a_at	RAB11B-AS1	NR_038237	RAB11B antisense RNA 1	5.63257	6.65613	-5.88349	-2.03292	0.009192	0.082781
1559901_s_at	LINC00478	NM_001005732	long intergenic non-protein coding RNA 478	3.79536	4.81658	-13.0543	-2.02962	0.000749	0.023876
219865_at	LINC00339	NR_023918	long intergenic non-protein coding RNA 339	5.92094	6.92729	-6.86541	-2.00883	0.005194	0.063333
1558906_a_at	OSER1-AS1	NR_038337	OSER1 antisense RNA 1 (head to head)	4.87042	5.84534	-4.37799	-1.96554	0.021392	0.124034
1555363_s_at	LINC00663	NR_026956	long intergenic non-protein coding RNA 663	5.35854	6.31829	-10.0557	-1.94497	0.000982	0.027791
1553987_at	MAPKAPK5-AS1	NM_016534	MAPKAPK5 antisense RNA 1	7.12709	8.07751	-9.95918	-1.93243	0.001629	0.036051
240929_at	RBPMS-AS1	NR_046205	RBPMS antisense RNA 1	5.25735	6.20087	-4.31392	-1.92321	0.02271	0.127663
235014_at	ILF3-AS1	NR_024333	ILF3 antisense RNA 1 (head to head)	6.03121	6.96139	-6.48997	-1.9055	0.005498	0.065145
1558881_at	LINC00924	NR_027132	long intergenic non-protein coding RNA 924	3.94637	4.86529	-4.9679	-1.8907	0.015334	0.106735
235124_at	EIF3J-AS1	NR_034170	EIF3J antisense RNA 1 (head to head)	5.88054	6.79821	-5.31725	-1.88907	0.012007	0.094945
1556696_s_at	NR2F1-AS1	NR_015369	NR2F1 antisense RNA 1	3.50427	4.41254	-4.80387	-1.8768	0.016536	0.110521
221979_at	TOPORS-AS1	NR_033991	TOPORS antisense RNA 1	6.06787	6.90827	-3.49338	-1.79054	0.038947	0.164704
230121_at	SERTAD4-AS1	NR_024337	SERTAD4 antisense RNA 1	5.07234	5.90647	-8.2581	-1.78279	0.002452	0.044751
222279_at	HLA-F-AS1	NM_001003807	HLA-F antisense RNA 1	6.75261	7.58034	-4.12935	-1.77489	0.024543	0.132519
229493_at	HOXD-AS2	NR_038435	HOXD cluster antisense RNA 2	4.93302	5.73858	-3.50151	-1.74782	0.038905	0.164638
226235_at	LINC00667	NR_015389	long intergenic non-protein coding RNA 667	7.47627	8.27598	-19.2151	-1.74074	3e-06	0.000502
229323_at	LINC00959	NR_034125	long intergenic non-protein coding RNA 959	5.16567	5.96062	-6.99884	-1.73501	0.00464	0.060521
235173_at	MBNL1-AS1	NR_027037	MBNL1 antisense RNA 1	6.3586	7.12464	-6.6955	-1.7006	0.00488	0.061719
233947_s_at	TBX5-AS1	NR_038440	TBX5 antisense RNA 1	4.577	5.30596	-6.25076	-1.65745	0.006247	0.069454
243432_at	CHL1-AS2	XM_003960326	CHL1 antisense RNA 2	5.37206	6.07643	-5.16078	-1.62943	0.013757	0.101211
229014_at	NR2F1-AS1	NR_015369	NR2F1 antisense RNA 1	6.10213	6.79967	-3.30323	-1.62174	0.043257	0.1731
225547_at	SNHG6	NR_002598	small nucleolar RNA host gene 6 (non-protein coding)	10.749	11.4396	-5.78842	-1.61399	0.006888	0.072694
228642_at	HOTAIRM1	NR_038366	HOXA transcript antisense RNA, myeloid-specific 1	6.86725	7.53418	-3.88837	-1.5877	0.026122	0.136623
224601_at	SNHG16	NR_004397	small nucleolar RNA host gene 16 (non-protein coding)	8.98056	9.64583	-7.45134	-1.58586	0.001993	0.040428
227332_at	PXN-AS1	NR_038924	PXN antisense RNA 1	5.01309	5.65934	-13.5851	-1.56509	6.3e-05	0.004699
1556827_at	LPP-AS2	NR_036497	LPP antisense RNA 2	3.72349	4.36019	-3.8809	-1.55477	0.029547	0.144894
227446_s_at	DHRS4-AS1	NM_018583	DHRS4 antisense RNA 1	7.63964	8.24479	-4.24194	-1.52114	0.020104	0.120499
243703_x_at	LIPE-AS1	NR_073179	LIPE antisense RNA 1	3.85207	4.45703	-3.56872	-1.52094	0.037262	0.16114
1557371_a_at	LINC00961	NR_024283	long intergenic non-protein coding RNA 961	5.75724	6.36213	-3.68402	-1.52087	0.033702	0.154233
232531_at	EMX2OS	NR_002791	EMX2 opposite strand/antisense RNA	5.36031	5.89732	-11.4804	-1.45096	0.00026	0.012284
1556180_at	LINC00847	NR_027183	long intergenic non-protein coding RNA 847	6.50581	7.0421	-3.42516	-1.45024	0.039949	0.166622
236311_at	LOH12CR2	NR_024061	loss of heterozygosity, 12, chromosomal region 2 (non-protein coding)	3.98301	4.44357	-8.53122	-1.37607	0.001942	0.039885
238511_at	UBL7-AS1	NR_038448	UBL7 antisense RNA 1 (head to head)	4.80123	5.25944	-4.88229	-1.37384	0.014672	0.104304
225799_at	LINC00152	NM_052871	long intergenic non-protein coding RNA 152	8.22028	8.65214	-3.33048	-1.34897	0.037738	0.162162
220452_x_at	CECR7	NR_015352	cat eye syndrome chromosome region, candidate 7 (non-protein coding)	7.86919	8.28345	-5.1205	-1.33261	0.012185	0.09564
1562733_at	LINC00092	NR_024129	long intergenic non-protein coding RNA 92	4.5232	4.91265	-3.18138	-1.3099	0.048602	0.182367
1557613_at	KIF9-AS1	NR_033373	KIF9 antisense RNA 1	5.25279	5.63659	-4.07349	-1.30477	0.026043	0.136455
210886_x_at	TP53TG1	NM_007233	TP53 target 1 (non-protein coding)	6.7977	7.18121	-3.48196	-1.30452	0.031906	0.149838
230577_at	LINC00844	XR_110406	long intergenic non-protein coding RNA 844	3.0024	3.35647	-6.29447	-1.27816	0.007079	0.073742
235010_at	ZBED5-AS1	NR_034137	ZBED5 antisense RNA 1	7.4187	7.76914	-3.12744	-1.27495	0.043661	0.174014
231226_at	MED14-AS1	---	MED14 antisense RNA 1	4.44088	4.74287	-3.4273	-1.23285	0.038604	0.163985
235137_at	PCBP1-AS1	NR_033872	PCBP1 antisense RNA 1	3.63914	3.93449	-4.37622	-1.22718	0.020781	0.122555
217380_s_at	ADD3-AS1	NR_038943	ADD3 antisense RNA 1	3.21906	3.5125	-3.68432	-1.22556	0.033903	0.154647
222072_at	ADD3-AS1	NR_038943	ADD3 antisense RNA 1	4.35023	4.64352	-4.65057	-1.22544	0.017203	0.112333
1560537_at	FGF13-AS1	NR_038405	FGF13 antisense RNA 1	3.50651	3.79703	-3.47278	-1.22307	0.036807	0.160317
1562640_at	HOXA-AS2	XR_108755	HOXA cluster antisense RNA 2	2.9726	3.25434	-4.97384	-1.21566	0.014448	0.103557

## Sheet: lncRNAs in cohor II
Probe Set ID	Gene Symbol	Accession Number	Gene Description	Mean Signal of Group cancer	Mean Signal of Group normal	t statistic	Fold Change	p-value	q-value
1562821_a_at	DSCAM-AS1	NR_038896	DSCAM antisense RNA 1	5.95925	4.16723	9.77601	3.463	0	0
1568838_at	WASIR1	---	WASH and IL9R antisense RNA 1	5.25876	3.69155	14.7508	2.9633	0	0
239153_at	HOTAIR	NR_003716	HOX transcript antisense RNA	4.66649	3.34774	14.2553	2.49451	0	0
242350_s_at	ST8SIA6-AS1	NR_034129	ST8SIA6 antisense RNA 1	6.04778	4.88887	9.32179	2.23289	0	0
229385_s_at	TINCR	NM_153375	tissue differentiation-inducing non-protein coding RNA	5.99138	4.8385	9.55928	2.22357	0	0
232034_at	LINC00537	---	long intergenic non-protein coding RNA 537	6.32633	5.26582	6.58674	2.08567	0	0
215629_s_at	DLEU2	NR_002612	deleted in lymphocytic leukemia 2 (non-protein coding)	5.14106	4.10046	12.3626	2.05708	0	0
227384_s_at	LINC00623	NR_024510	long intergenic non-protein coding RNA 623	8.62865	7.61085	5.81596	2.02483	0	0
240192_at	GATA3-AS1	NM_207423	GATA3 antisense RNA 1	5.61356	4.59898	9.73598	2.02032	0	0
227452_at	LINC00511	NR_033876	long intergenic non-protein coding RNA 511	5.53658	4.60698	10.0659	1.90475	0	0
240827_at	GATA3-AS1	NM_207423	GATA3 antisense RNA 1	5.50393	4.61782	11.1437	1.84818	0	0
238021_s_at	CRNDE	NR_034105	colorectal neoplasia differentially expressed (non-protein coding)	9.87593	9.0071	5.99806	1.82618	0	0
232752_at	LOXL1-AS1	NR_040066	LOXL1 antisense RNA 1	5.39822	4.55056	8.24456	1.79957	0	0
1566557_at	BAIAP2-AS1	NM_001004336	BAIAP2 antisense RNA 1 (head to head)	6.2046	5.36671	6.59501	1.78744	0	0
230256_at	RUSC1-AS1	NM_001039517	RUSC1 antisense RNA 1	5.86514	5.06111	7.58451	1.74597	0	0
231233_at	PCAT6	NR_046325	prostate cancer associated transcript 6 (non-protein coding)	6.35056	5.56015	9.55829	1.72956	0	0
227517_s_at	GAS5	NR_002578	growth arrest-specific 5 (non-protein coding)	8.49055	7.72244	5.81258	1.70304	0	0
227437_at	DYNLL1-AS1	NR_038854	DYNLL1 antisense RNA 1	6.54688	5.78021	13.1941	1.70134	0	0
228658_at	MIAT	NR_003491	myocardial infarction associated transcript (non-protein coding)	5.20637	4.46424	9.85342	1.67264	0	0
232478_at	MIR181A2HG	NR_038975	MIR181A2 host gene (non-protein coding)	6.12174	5.38949	7.33233	1.66122	0	0
216870_x_at	DLEU2	NR_002612	deleted in lymphocytic leukemia 2 (non-protein coding)	5.13966	4.41187	12.9106	1.6561	0	0
238164_at	USP6NL-IT1	XR_109008	USP6NL intronic transcript 1 (non-protein coding)	5.68511	4.98058	8.54402	1.6296	0	0
224443_at	LINC00467	NM_032705	long intergenic non-protein coding RNA 467	6.02014	5.3424	6.25915	1.59963	0	0
229899_s_at	ZFAS1	NR_003604	ZNFX1 antisense RNA 1	6.03089	5.35379	6.81964	1.59893	0	0
231808_at	OIP5-AS1	NR_026757	OIP5 antisense RNA 1	6.66061	6.01599	8.25746	1.56333	0	0
231518_at	LINC00922	NM_001101346	long intergenic non-protein coding RNA 922	5.43872	4.79549	12.5972	1.56181	0	0
206082_at	HCP5	NR_040662	HLA complex P5 (non-protein coding)	6.95085	6.32244	5.41223	1.54585	0	0
220459_at	MCM3AP-AS1	NR_002776	MCM3AP antisense RNA 1	4.56378	3.94618	8.22518	1.53432	0	0
205677_s_at	DLEU1	NM_005887	deleted in lymphocytic leukemia 1 (non-protein coding)	6.86156	6.24946	9.59478	1.52849	0	0
1563483_at	LINC00869	NR_046135	long intergenic non-protein coding RNA 869	5.00036	4.39061	11.6383	1.526	0	0
236835_at	FUT8-AS1	NR_024334	FUT8 antisense RNA 1	4.25772	3.65392	9.32623	1.51971	0	0
225457_s_at	LINC00263	NR_024158	long intergenic non-protein coding RNA 263	6.97915	6.37738	6.42567	1.51757	0	0
1566558_x_at	BAIAP2-AS1	NM_001004336	BAIAP2 antisense RNA 1 (head to head)	6.93096	6.34454	6.57691	1.50152	0	0
228397_at	TUG1	NR_002323	taurine upregulated 1 (non-protein coding)	6.97532	6.39259	6.71742	1.49768	0	0
207458_at	RHPN1-AS1	NM_024035	RHPN1 antisense RNA 1 (head to head)	5.96367	5.40569	8.87402	1.47221	0	0
220354_at	MCF2L-AS1	NR_034002	MCF2L antisense RNA 1	5.36807	4.82959	10.5627	1.45244	0	0
243924_at	LINC00665	NR_038278	long intergenic non-protein coding RNA 665	5.51688	4.97944	6.05657	1.45139	0	0
242462_at	LINC00665	NR_038278	long intergenic non-protein coding RNA 665	6.47325	5.94472	5.99468	1.44245	0	0
236575_at	ARHGEF26-AS1	NR_037901	ARHGEF26 antisense RNA 1	4.02057	3.50136	7.32179	1.43317	0	0
228238_at	GAS5	NR_002578	growth arrest-specific 5 (non-protein coding)	8.30668	7.79202	5.92036	1.42866	0	0
215011_at	SNHG3	NR_002907	small nucleolar RNA host gene 3 (non-protein coding)	4.54077	4.0305	5.94707	1.42432	0	0
240574_at	DNAJC3-AS1	XR_109147	DNAJC3 antisense RNA 1 (head to head)	4.55834	4.0594	7.31865	1.41318	0	0
233013_x_at	WAC-AS1	NR_033805	WAC antisense RNA 1 (head to head)	8.28794	7.78959	6.87041	1.4126	0	0
230710_at	MIR210HG	NR_038262	MIR210 host gene (non-protein coding)	6.02731	5.53714	8.852	1.40461	0	0
238854_at	DYNLL1-AS1	NR_038854	DYNLL1 antisense RNA 1	5.93595	5.45229	7.05268	1.39829	0	0
235126_at	FLVCR1-AS1	NR_027285	FLVCR1 antisense RNA 1 (head to head)	6.33819	5.86245	5.65095	1.39064	0	0
1563367_at	MAPT-AS1	NR_024559	MAPT antisense RNA 1	4.24446	3.77466	5.61302	1.38492	0	0
233106_at	FRMD6-AS1	NR_037676	FRMD6 antisense RNA 1	5.06644	4.60995	6.90759	1.3722	0	0
234611_at	LGALS8-AS1	NR_034040	LGALS8 antisense RNA 1	5.88083	5.42559	9.01414	1.37101	0	0
227168_at	MIAT	NR_003491	myocardial infarction associated transcript (non-protein coding)	7.0085	6.55565	7.83495	1.36874	0	0
226149_at	SNHG11	NM_139016	small nucleolar RNA host gene 11 (non-protein coding)	7.43757	6.99903	6.44482	1.35523	0	0
242292_at	FAM226A	NM_152693	family with sequence similarity 226, member A (non-protein coding)	4.43437	4.01462	6.63896	1.33769	0	0
1559352_a_at	MAFG-AS1	NR_015454	MAFG antisense RNA 1 (head to head)	6.12765	5.70967	7.0641	1.33605	0	0
225657_at	NCBP2-AS2	NR_024388	NCBP2 antisense RNA 2 (head to head)	8.13592	7.71801	6.44704	1.336	0	0
1559917_a_at	CBR3-AS1	NR_038892	CBR3 antisense RNA 1	6.13192	5.71975	6.95177	1.33069	0	0
236382_at	WRAP73	NM_017818	WD repeat containing, antisense to TP73	5.06844	4.65692	6.66788	1.33008	0	0
225584_at	HCG18	NR_024052	HLA complex group 18 (non-protein coding)	7.04091	6.64872	5.96513	1.31238	0	0
233355_at	LINC00176	NM_207349	long intergenic non-protein coding RNA 176	5.20868	4.82082	5.68254	1.30845	0	0
220399_at	LINC00115	NM_024796	long intergenic non-protein coding RNA 115	4.32883	3.94447	8.26901	1.30528	0	0
232239_at	LINC00865	NR_038382	long intergenic non-protein coding RNA 865	5.52991	5.14835	6.85192	1.30275	0	0
1559026_at	PPP1R26-AS1	NR_038969	PPP1R26 antisense RNA 1	4.34282	3.96126	8.80739	1.30274	0	0
237365_at	ELOVL2-AS1	NR_038962	ELOVL2 antisense RNA 1	4.10097	3.73984	6.30709	1.28442	0	0
1561433_at	CCDC74B-AS1	NR_033903	CCDC74B antisense RNA 1	5.28003	4.93427	5.43015	1.27082	0	0
223779_at	AFAP1-AS1	NM_032654	AFAP1 antisense RNA 1	5.25335	4.90912	5.55111	1.26948	0	0
236480_at	MIR210HG	NR_038262	MIR210 host gene (non-protein coding)	4.19604	3.85774	7.38506	1.26427	0	0
221621_at	LINC00338	NR_003013	long intergenic non-protein coding RNA 338	4.67666	4.34132	6.40965	1.26167	0	0
232740_at	MCM3AP-AS1	NR_002776	MCM3AP antisense RNA 1	4.10817	3.77928	8.14957	1.25604	0	0
1558809_s_at	ZNF790-AS1	NR_040027	ZNF790 antisense RNA 1	4.99968	4.67382	6.82562	1.25341	0	0
206097_at	SLC22A18AS	NM_007105	solute carrier family 22 (organic cation transporter), member 18 antisense	7.07494	6.75122	7.12695	1.25155	0	0
1562738_a_at	USP3-AS1	NR_034080	USP3 antisense RNA 1	3.59558	3.27581	8.56344	1.24813	0	0
1564200_at	LINC00607	NR_037195	long intergenic non-protein coding RNA 607	4.3428	4.02499	5.49272	1.24644	0	0
206685_at	HCG4	NR_002139	HLA complex group 4 (non-protein coding)	4.42494	4.1086	5.83599	1.24517	0	0
239421_at	DLGAP1-AS1	NM_001039796	DLGAP1 antisense RNA 1	4.71271	4.3968	7.01779	1.24479	0	0
1557192_at	COX10-AS1	NR_049718	COX10 antisense RNA 1	5.3127	5.00046	6.07227	1.24163	0	0
236653_at	LINC00662	NR_027301	long intergenic non-protein coding RNA 662	4.34742	4.04575	5.82339	1.23257	0	0
1569713_at	SEC24B-AS1	NR_039978	SEC24B antisense RNA 1	4.33049	4.03263	6.95984	1.22932	0	0
237224_at	LINC00853	NR_047498	long intergenic non-protein coding RNA 853	4.33295	4.0417	5.90043	1.2237	0	0
215057_at	LINC00894	NR_027456	long intergenic non-protein coding RNA 894	5.32864	5.04026	7.02719	1.22127	0	0
219817_at	MAPKAPK5-AS1	NM_016534	MAPKAPK5 antisense RNA 1	5.58202	5.29408	6.2002	1.2209	0	0
227578_at	TMPO-AS1	NR_027157	TMPO antisense RNA 1	3.76422	3.47639	8.49161	1.2208	0	0
1562930_at	SRRM2-AS1	NR_027274	SRRM2 antisense RNA 1	5.39845	5.11479	6.38867	1.21728	0	0
243362_s_at	LEF1-AS1	NR_029373	LEF1 antisense RNA 1	3.83644	3.55408	7.16346	1.21618	0	0
222090_at	NDUFB2-AS1	NR_024454	NDUFB2 antisense RNA 1	5.35666	5.07639	6.4875	1.21443	0	0
239602_at	BRWD1-IT2	NM_001040140	BRWD1 intronic transcript 2 (non-protein coding)	4.80246	4.53161	6.5193	1.20652	0	0
219563_at	LINC00341	NM_024633	long intergenic non-protein coding RNA 341	7.48348	9.45864	-9.68489	-3.93171	0	0
229480_at	MAGI2-AS3	NR_038343	MAGI2 antisense RNA 3	4.12781	5.93347	-10.3948	-3.4959	0	0
1560698_a_at	TRHDE-AS1	NM_001025457	TRHDE antisense RNA 1	3.85649	5.61992	-10.0131	-3.39504	0	0
230595_at	PGM5-AS1	NR_015423	PGM5 antisense RNA 1	5.69024	7.42702	-14.4816	-3.33289	0	0
227554_at	MAGI2-AS3	NR_038343	MAGI2 antisense RNA 3	5.88767	7.60708	-13.7231	-3.29302	0	0
243813_at	LINC00968	NR_038236	long intergenic non-protein coding RNA 968	3.59811	5.22787	-9.3473	-3.09463	0	0
230351_at	FGF14-AS2	NR_036487	FGF14 antisense RNA 2	4.63045	6.14103	-8.1009	-2.84924	0	0
224997_x_at	H19	NR_002196	H19, imprinted maternally expressed transcript (non-protein coding)	6.50427	8.01477	-9.765	-2.84907	0	0
225381_at	MIR100HG	NR_024430	mir-100-let-7a-2 cluster host gene (non-protein coding)	6.03668	7.38817	-7.90728	-2.55175	0	0
1560697_at	TRHDE-AS1	NM_001025457	TRHDE antisense RNA 1	4.15744	5.49425	-10.0935	-2.52592	0	0
224646_x_at	H19	NR_002196	H19, imprinted maternally expressed transcript (non-protein coding)	8.52431	9.83252	-5.75313	-2.47634	0	0
227183_at	MIR143HG	NR_027180	MIR143 host gene (non-protein coding)	6.4942	7.77985	-7.41082	-2.43793	0	0
235747_at	LINC00849	XR_159036	long intergenic non-protein coding RNA 849	7.39714	8.63453	-6.28096	-2.35772	0	0
240929_at	RBPMS-AS1	NR_046205	RBPMS antisense RNA 1	5.38493	6.59392	-9.32945	-2.31176	0	0
1556364_at	ADAMTS9-AS2	NR_038264	ADAMTS9 antisense RNA 2	5.3476	6.5516	-10.4367	-2.30378	0	0
232298_at	MBNL1-AS1	NR_027037	MBNL1 antisense RNA 1	3.62408	4.80449	-8.53184	-2.2664	0	0
228160_at	LINC00667	NR_015389	long intergenic non-protein coding RNA 667	6.03017	7.18237	-9.59231	-2.22253	0	0
228642_at	HOTAIRM1	NR_038366	HOXA transcript antisense RNA, myeloid-specific 1	6.33099	7.47237	-11.1215	-2.20591	0	0
227709_at	TPT1-AS1	NR_024458	TPT1 antisense RNA 1	5.55129	6.64968	-6.02938	-2.14116	0	0
220244_at	LINC00312	NM_013343	long intergenic non-protein coding RNA 312	5.80119	6.8635	-9.85813	-2.08827	0	0
1557051_s_at	HOTAIRM1	NR_038366	HOXA transcript antisense RNA, myeloid-specific 1	5.55922	6.61327	-7.98757	-2.07634	0	0
215513_at	HYMAI	NR_002768	hydatidiform mole associated and imprinted (non-protein coding)	5.13019	6.12188	-10.8631	-1.98851	0	0
243225_at	FGF14-AS2	NR_036487	FGF14 antisense RNA 2	4.31145	5.30005	-8.00219	-1.98426	0	0
1559901_s_at	LINC00478	NM_001005732	long intergenic non-protein coding RNA 478	4.37619	5.36301	-10.0332	-1.98181	0	0
225065_x_at	C17orf76-AS1	NM_152350	C17orf76 antisense RNA 1	9.03537	9.98513	-7.14351	-1.93155	0	0
225698_at	EPB41L4A-AS1	NM_053000	EPB41L4A antisense RNA 1	8.77851	9.7056	-8.99885	-1.90144	0	0
1557167_at	HCG11	NR_026790	HLA complex group 11 (non-protein coding)	3.76493	4.67916	-7.12629	-1.88457	0	0
244741_s_at	ZNF667-AS1	NM_198879	ZNF667 antisense RNA 1 (head to head)	6.99467	7.90833	-7.55384	-1.88382	0	0
238081_at	WDFY3-AS2	NM_205857	WDFY3 antisense RNA 2	3.89409	4.76205	-6.37312	-1.82509	0	0
1557169_x_at	HCG11	NR_026790	HLA complex group 11 (non-protein coding)	4.12115	4.98188	-6.48559	-1.81597	0	0
1559296_at	ADAMTS9-AS2	NR_038264	ADAMTS9 antisense RNA 2	3.59968	4.44066	-10.721	-1.79127	0	0
210794_s_at	MEG3	NR_002766	maternally expressed 3 (non-protein coding)	6.09352	6.9083	-8.70844	-1.75904	0	0
227909_at	LINC00086	NM_203306	long intergenic non-protein coding RNA 86	5.22086	6.03351	-5.5936	-1.75644	0	0
235173_at	MBNL1-AS1	NR_027037	MBNL1 antisense RNA 1	6.43834	7.21664	-8.48857	-1.71511	0	0
242888_at	PRRT3-AS1	NR_046734	PRRT3 antisense RNA 1	5.56904	6.31808	-6.36652	-1.68067	0	0
227710_s_at	TPT1-AS1	NR_024458	TPT1 antisense RNA 1	5.83477	6.58044	-6.91954	-1.67675	0	0
232531_at	EMX2OS	NR_002791	EMX2 opposite strand/antisense RNA	5.37022	6.10863	-7.69991	-1.66834	0	0
243020_at	FAM13A-AS1	NR_002806	FAM13A antisense RNA 1	5.13495	5.87021	-9.59184	-1.66469	0	0
214218_s_at	XIST	NR_001564	X inactive specific transcript (non-protein coding)	8.6629	9.3956	-5.45706	-1.66175	0	0
231987_at	MIR143HG	NR_027180	MIR143 host gene (non-protein coding)	6.5285	7.25652	-6.71964	-1.65637	0	0
243703_x_at	LIPE-AS1	NR_073179	LIPE antisense RNA 1	4.20088	4.9117	-12.6652	-1.63673	0	0
244740_at	ZNF667-AS1	NM_198879	ZNF667 antisense RNA 1 (head to head)	7.31019	8.01859	-8.12135	-1.634	0	0
215283_at	LINC00667	NR_015389	long intergenic non-protein coding RNA 667	6.48562	7.18573	-9.07439	-1.62462	0	0
1564139_at	A2M-AS1	NR_026971	A2M antisense RNA 1	5.1976	5.89687	-6.78979	-1.62368	0	0
226235_at	LINC00667	NR_015389	long intergenic non-protein coding RNA 667	6.97685	7.65387	-6.69613	-1.59883	0	0
1556827_at	LPP-AS2	NR_036497	LPP antisense RNA 2	3.78934	4.4075	-7.2182	-1.53492	0	0
222279_at	HLA-F-AS1	NM_001003807	HLA-F antisense RNA 1	6.80056	7.40725	-6.14667	-1.52276	0	0
1559965_at	ZFHX4-AS1	NR_024360	ZFHX4 antisense RNA 1	3.48915	4.08494	-6.6072	-1.5113	0	0
221953_s_at	MMP24-AS1	NR_102705	MMP24 antisense RNA 1	7.64318	8.22295	-5.55175	-1.4946	0	0
243432_at	CHL1-AS2	XM_003960326	CHL1 antisense RNA 2	5.64032	6.21401	-12.305	-1.48832	0	0
228259_s_at	EPB41L4A-AS1	NM_053000	EPB41L4A antisense RNA 1	4.77225	5.31318	-7.71652	-1.45491	0	0
244512_at	HOXB-AS1	NR_102279	HOXB cluster antisense RNA 1	5.13592	5.66095	-7.19136	-1.43897	0	0
1562953_s_at	WDFY3-AS2	NM_205857	WDFY3 antisense RNA 2	4.70827	5.22235	-10.722	-1.42808	0	0
49679_s_at	MMP24-AS1	NR_102705	MMP24 antisense RNA 1	7.45281	7.96234	-8.11055	-1.42358	0	0
1564475_s_at	ZBED3-AS1	NR_024398	ZBED3 antisense RNA 1	4.09044	4.59469	-6.45839	-1.41839	0	0
213340_s_at	TP73-AS1	NM_207306	TP73 antisense RNA 1	7.19603	7.68837	-6.75193	-1.40672	0	0
237326_at	LINC00310	NM_153751	long intergenic non-protein coding RNA 310	4.17024	4.65453	-6.06857	-1.3989	0	0
229156_s_at	PRKAG2-AS1	NR_038926	PRKAG2 antisense RNA 1	5.47739	5.95503	-5.65913	-1.39246	0	0
230963_at	EMX2OS	NR_002791	EMX2 opposite strand/antisense RNA	5.36603	5.84213	-8.58907	-1.39098	0	0
227887_at	FOXN3-AS1	NR_036500	FOXN3 antisense RNA 1	5.80579	6.27337	-5.89974	-1.38278	0	0
241401_at	WDFY3-AS2	NM_205857	WDFY3 antisense RNA 2	3.59439	4.04185	-6.89258	-1.36364	0	0
231260_at	ZNF582-AS1	NR_037159	ZNF582 antisense RNA 1 (head to head)	4.32626	4.75121	-7.37541	-1.34252	0	0
1557050_at	HOTAIRM1	NR_038366	HOXA transcript antisense RNA, myeloid-specific 1	3.18216	3.6059	-6.15685	-1.3414	0	0
1558881_at	LINC00924	NR_027132	long intergenic non-protein coding RNA 924	4.24826	4.66127	-6.6463	-1.33146	0	0
1557371_a_at	LINC00961	NR_024283	long intergenic non-protein coding RNA 961	6.86729	7.27392	-6.02767	-1.32558	0	0
239569_at	FZD10-AS1	NR_033834	FZD10 antisense RNA 1 (head to head)	4.90493	5.27075	-6.01283	-1.28862	0	0
230780_at	LINC00886	NR_038387	long intergenic non-protein coding RNA 886	5.91183	6.27751	-7.16167	-1.28849	0	0
223757_at	DIO3OS	NR_002770	DIO3 opposite strand/antisense RNA (head to head)	4.53169	4.89245	-7.18927	-1.2841	0	0
78047_s_at	MMP24-AS1	NR_102705	MMP24 antisense RNA 1	8.67076	9.03127	-6.8267	-1.28388	0	0
1559766_at	ALDH1L1-AS2	NR_046383	ALDH1L1 antisense RNA 2	5.02272	5.37369	-6.16825	-1.27541	0	0
1569502_s_at	TP73-AS1	NM_207306	TP73 antisense RNA 1	5.14188	5.49283	-7.39465	-1.2754	0	0
235267_at	MAGI2-AS3	NR_038343	MAGI2 antisense RNA 3	3.24202	3.57769	-6.83865	-1.26196	0	0
230589_at	TRAF3IP2-AS1	NR_034108	TRAF3IP2 antisense RNA 1	3.94231	4.27619	-6.22922	-1.2604	0	0
1565554_at	LINC00628	NR_027022	long intergenic non-protein coding RNA 628	4.92842	5.2459	-5.84338	-1.24615	0	0
244164_at	FAM223B	NM_173168	family with sequence similarity 223, member B (non-protein coding)	4.77777	5.08188	-5.79628	-1.23465	0	0
244543_s_at	BCDIN3D-AS1	NR_027499	BCDIN3D antisense RNA 1	4.36832	4.66918	-6.6782	-1.23187	0	0
1560537_at	FGF13-AS1	NR_038405	FGF13 antisense RNA 1	3.78746	4.0868	-5.76742	-1.23059	0	0
220452_x_at	CECR7	NR_015352	cat eye syndrome chromosome region, candidate 7 (non-protein coding)	7.17912	7.47326	-5.48741	-1.22616	0	0
1559412_at	LINC00478	NM_001005732	long intergenic non-protein coding RNA 478	3.82881	4.11543	-7.16875	-1.21978	0	0
227885_at	FOXN3-AS1	NR_036500	FOXN3 antisense RNA 1	5.00702	5.27748	-5.69861	-1.20619	0	0

## Sheet: Co-upregulated lncRNA 
Overalpping upregulated lncRNAs in cohort I and cohort II
HOTAIR
LINC00537
MIAT
DSCAM-AS1
TINCR
ST8SIA6-AS1
LINC00511
SNHG3
PCAT6
MCM3AP-AS1
RUSC1-AS1
MIR181A2HG
LINC00623
LINC00263
WASIR1
HCG18
GATA3-AS1
LOXL1-AS1
LINC00662
DLEU2
TUG1
LINC00922
WRAP73
LINC00665
RHPN1-AS1
DYNLL1-AS1
LINC00115
PPP1R26-AS1
SNHG11
LINC00869

## Sheet: co-downregulated lncRNAs 
Overlapping downregulated lncRNAs in cohort I and cohort II
C17orf76-AS1
PGM5-AS1
ADAMTS9-AS2
EPB41L4A-AS1
LINC00341
LINC00086
MIR143HG
FGF14-AS2
ZNF667-AS1
TPT1-AS1
HCG11
LINC00478
RBPMS-AS1
LINC00924
HLA-F-AS1
LINC00667
MBNL1-AS1
CHL1-AS2
HOTAIRM1
LPP-AS2
LIPE-AS1
LINC00961
EMX2OS
CECR7
FGF13-AS1
