# Supplementary material for: Oncogenic long noncoding RNA landscape in breast cancer
Source: Mol Cancer. 2017 Jul 24;16:129. doi: 10.1186/s12943-017-0696-6 (PMC5525255; doi:10.1186/s12943-017-0696-6)
Supplement: Supplementary file 3 — Differentially expressed genes in Cohort II. (XLS 8892 kb) [file 12943_2017_696_MOESM3_ESM.xls]

## Sheet: cohort I 
Aberrant expressed genes significantly between breast cancer and normal tissue in cohort I
Probe Set ID	Gene Symbol	Accession Number	Gene Description	Mean Signal of Group Cancer	Mean Signal of Group Normal	t statistic	Fold Change	p-value	q-value	Gene Feature	Biotype	Rank
242579_at	BMPR1B	NM_001203	bone morphogenetic protein receptor, type IB	7.28706	4.2425	25.4504	8.25096	0	0	up	coding	1
223307_at	CDCA3	NM_031299	cell division cycle associated 3	7.34343	4.69884	53.5044	6.25318	0	0	up	coding	2
239153_at	HOTAIR	NR_003716	HOX transcript antisense RNA	5.50266	2.9641	26.6285	5.81009	0	0	up	coding	3
220751_s_at	FAXDC2	NM_016348	fatty acid hydroxylase domain containing 2	6.59166	8.86202	-35.4348	-4.82444	0	0	down	coding	4
209550_at	NDN	NM_002487	necdin, melanoma antigen (MAGE) family member	7.53562	9.60921	-36.2453	-4.20933	0	0	down	coding	5
205943_at	TDO2	NM_005651	tryptophan 2,3-dioxygenase	5.33868	3.45177	21.7471	3.69842	0	0	up	coding	6
206632_s_at	APOBEC3B	NM_001270411	apolipoprotein B mRNA editing enzyme, catalytic polypeptide-like 3B	6.51813	4.71047	20.7479	3.50075	0	0	up	coding	7
203418_at	CCNA2	NM_001237	cyclin A2	5.47257	3.66868	28.0672	3.4916	0	0	up	coding	8
1562821_a_at	DSCAM-AS1	NR_038896	DSCAM antisense RNA 1	5.18728	3.38428	14.7128	3.48946	0	0	up	coding	9
219890_at	CLEC5A	NM_013252	C-type lectin domain family 5, member A	5.51914	3.796	24.693	3.30155	0	0	up	coding	10
206754_s_at	CYP2B6	NM_000767	cytochrome P450, family 2, subfamily B, polypeptide 6	7.47825	5.83518	13.835	3.1233	0	0	up	coding	11
212761_at	TCF7L2	NM_001146274	transcription factor 7-like 2 (T-cell specific, HMG-box)	9.69624	11.2455	-31.7834	-2.92669	0	0	down	coding	12
218546_at	C1orf115	NM_024709	chromosome 1 open reading frame 115	7.47501	9.01958	-25.2077	-2.91716	0	0	down	coding	13
219929_s_at	ZFYVE21	NM_001198953	zinc finger, FYVE domain containing 21	6.41664	7.90185	-46.2819	-2.79958	0	0	down	coding	14
1552316_a_at	GIMAP1	NM_130759	GTPase, IMAP family member 1	6.48346	7.77997	-25.9288	-2.45634	0	0	down	coding	15
228260_at	ELAVL2	NM_001171195	ELAV (embryonic lethal, abnormal vision, Drosophila)-like 2 (Hu antigen B)	4.92204	3.63165	17.1807	2.44595	0	0	up	coding	16
213888_s_at	TRAF3IP3	NM_025228	TRAF3 interacting protein 3	6.50574	5.22665	22.6409	2.42687	0	0	up	coding	17
227230_s_at	KIAA1211	NM_020722	KIAA1211	5.79591	4.56514	19.8999	2.34692	0	0	up	coding	18
236448_at	UNC5A	NM_133369	unc-5 homolog A (C. elegans)	4.91109	3.74403	16.3258	2.24553	0	0	up	coding	19
206439_at	EPYC	NM_004950	epiphycan	3.89854	2.75444	16.2659	2.21009	0	0	up	coding	20
212544_at	ZNHIT3	NM_001033577	zinc finger, HIT-type containing 3	7.32159	8.46135	-27.848	-2.20344	0	0	down	coding	21
210202_s_at	BIN1	NM_004305	bridging integrator 1	6.60203	7.74017	-39.2487	-2.20098	0	0	down	coding	22
208699_x_at	TKT	NM_001064	transketolase	9.13792	10.2627	-24.4995	-2.18064	0	0	down	coding	23
226676_at	ZNF521	NM_015461	zinc finger protein 521	7.42707	8.49447	-16.8422	-2.09566	0	0	down	coding	24
205307_s_at	KMO	NM_003679	kynurenine 3-monooxygenase (kynurenine 3-hydroxylase)	5.00432	3.94279	18.7443	2.08714	0	0	up	coding	25
223861_at	HORMAD1	NM_001199829	HORMA domain containing 1	4.11055	3.08559	12.8733	2.0349	0	0	up	coding	26
206502_s_at	INSM1	NM_002196	insulinoma-associated 1	4.22049	3.1983	13.4338	2.031	0	0	up	coding	27
210523_at	BMPR1B	NM_001203	bone morphogenetic protein receptor, type IB	5.10864	4.09511	10.9896	2.01884	0	0	up	coding	28
210334_x_at	BIRC5	NM_001012270	baculoviral IAP repeat containing 5	5.72061	4.71172	21.9856	2.01237	0	0	up	coding	29
230448_at	SLC38A10	NM_001037984	solute carrier family 38, member 10	7.2625	6.25512	27.0128	2.01026	0	0	up	coding	30
211317_s_at	CFLAR	NM_001127183	CASP8 and FADD-like apoptosis regulator	8.12572	9.05159	-23.3315	-1.89983	0	0	down	coding	31
222113_s_at	EPS15L1	NM_001258374	epidermal growth factor receptor pathway substrate 15-like 1	6.79573	5.88413	25.4301	1.88113	0	0	up	coding	32
205599_at	TRAF1	NM_001190945	TNF receptor-associated factor 1	6.41419	5.50361	23.5391	1.87981	0	0	up	coding	33
210641_at	CAPN9	NM_006615	calpain 9	4.47638	3.58271	17.1572	1.85789	0	0	up	coding	34
219650_at	ERCC6L	NM_001009954	excision repair cross-complementing rodent repair deficiency, complementation group 6-like	5.02974	4.15105	24.2048	1.8387	0	0	up	coding	35
209990_s_at	GABBR2	NM_005458	gamma-aminobutyric acid (GABA) B receptor, 2	4.00119	3.16854	11.7196	1.78095	0	0	up	coding	36
237005_at	LOC442075	NM_001013730	uncharacterized LOC442075	7.16785	6.3493	20.9759	1.76363	0	0	up	coding	37
1552691_at	ARL11	NM_138450	ADP-ribosylation factor-like 11	3.88285	3.06512	20.8748	1.76263	0	0	up	coding	38
242406_at	---	---	---	3.89298	3.09061	12.8788	1.74397	0	0	up	coding	39
200942_s_at	HSBP1	NM_001537	heat shock factor binding protein 1	8.79326	9.58986	-25.0542	-1.73701	0	0	down	coding	40
200741_s_at	RPS27	NM_001030	ribosomal protein S27	12.7842	13.5701	-28.1409	-1.7242	0	0	down	coding	41
239834_at	---	---	---	5.31358	4.5372	18.4588	1.71283	0	0	up	coding	42
201049_s_at	RPS18	NM_022551	ribosomal protein S18	13.0388	13.8118	-37.3602	-1.70878	0	0	down	coding	43
201150_s_at	TIMP3	NM_000362	TIMP metallopeptidase inhibitor 3	10.7464	11.5112	-15.4204	-1.69913	0	0	down	coding	44
212923_s_at	PXDC1	NM_183373	PX domain containing 1	8.27814	9.00618	-20.2102	-1.65639	0	0	down	coding	45
227794_at	GLYATL1	NM_001220494	glycine-N-acyltransferase-like 1	4.7277	4.02122	11.2096	1.63182	0	0	up	coding	46
236308_at	VSTM2A	NM_182546	V-set and transmembrane domain containing 2A	3.68773	2.98589	11.1571	1.62659	0	0	up	coding	47
212686_at	PPM1H	NM_020700	protein phosphatase, Mg2+/Mn2+ dependent, 1H	7.11793	6.4371	12.2982	1.60307	0	0	up	coding	48
209618_at	CTNND2	NM_001332	catenin (cadherin-associated protein), delta 2	3.85587	3.20132	13.7986	1.57412	0	0	up	coding	49
205278_at	GAD1	NM_000817	glutamate decarboxylase 1 (brain, 67kDa)	3.70191	3.09827	9.61965	1.51954	0	0	up	coding	50
212789_at	NCAPD3	NM_015261	non-SMC condensin II complex, subunit D3	8.0203	7.4189	19.2688	1.51719	0	0	up	coding	51
242946_at	CD53	NM_000560	CD53 molecule	6.36876	5.76839	13.1575	1.5161	0	0	up	coding	52
228599_at	MS4A1	NM_021950	membrane-spanning 4-domains, subfamily A, member 1	3.76546	3.18052	13.8961	1.49998	0	0	up	coding	53
213954_at	FAM169A	NM_015566	family with sequence similarity 169, member A	3.8124	3.27323	14.7376	1.45314	0	0	up	coding	54
235089_at	FBXL20	NM_001184906	F-box and leucine-rich repeat protein 20	6.01381	5.48594	11.1245	1.4418	0	0	up	coding	55
200018_at	LOC100508408	NM_001017	uncharacterized LOC100508408	12.6012	13.1244	-29.087	-1.43721	0	0	down	coding	56
242127_at	---	---	---	3.29949	3.80066	-17.9479	-1.41536	0	0	down	coding	57
225136_at	PLEKHA2	NM_021623	pleckstrin homology domain containing, family A (phosphoinositide binding specific) member 2	8.8741	9.35216	-12.8693	-1.39287	0	0	down	coding	58
228038_at	SOX2	NM_003106	SRY (sex determining region Y)-box 2	3.62775	3.15926	7.78395	1.38365	0	0	up	coding	59
230075_at	RAB39B	NM_171998	RAB39B, member RAS oncogene family	3.81402	3.35162	10.3005	1.37782	0	0	up	coding	60
227817_at	PRKCB	NM_002738	protein kinase C, beta	5.72771	5.34092	9.70597	1.30747	0	0	up	coding	61
1558310_s_at	LOC100132356	NM_175919	uncharacterized LOC100132356	4.03378	3.65443	14.9683	1.30076	0	0	up	coding	62
235795_at	PAX6	NM_000280	paired box 6	3.26995	2.8928	8.54703	1.29877	0	0	up	coding	63
217620_s_at	PIK3CB	NM_001256045	phosphatidylinositol-4,5-bisphosphate 3-kinase, catalytic subunit beta	5.82876	5.46094	10.4877	1.2904	0	0	up	coding	64
1553226_at	LINC00052	NM_152454	long intergenic non-protein coding RNA 52	3.98372	3.62231	8.65534	1.28468	0	0	up	coding	65
200636_s_at	PTPRF	NM_002840	protein tyrosine phosphatase, receptor type, F	10.8694	10.5127	13.4353	1.28046	0	0	up	coding	66
241027_at	OPA1	NM_015560	optic atrophy 1 (autosomal dominant)	3.47567	3.14687	18.5203	1.25597	0	0	up	coding	67
218622_at	NUP37	NM_024057	nucleoporin 37kDa	8.00263	8.30333	-9.391	-1.23174	0	0	down	coding	68
227788_at	USP13	NM_003940	ubiquitin specific peptidase 13 (isopeptidase T-3)	6.70388	6.41401	12.31	1.22253	0	0	up	coding	69
1553923_at	SLC22A24	NM_001136506	solute carrier family 22, member 24	3.99134	3.70698	21.5616	1.21787	0	0	up	coding	70
223278_at	GJB2	NM_004004	gap junction protein, beta 2, 26kDa	7.76845	4.2248	32.8044	11.6612	0	1e-06	up	coding	71
202912_at	ADM	NM_001124	adrenomedullin	7.53229	10.4396	-33.2186	-7.5019	0	1e-06	down	coding	72
204913_s_at	SOX11	NM_003108	SRY (sex determining region Y)-box 11	6.05855	3.5075	19.6137	5.86062	0	1e-06	up	coding	73
207721_x_at	HINT1	NM_005340	histidine triad nucleotide binding protein 1	9.6159	10.9153	-28.0815	-2.46129	0	1e-06	down	coding	74
218006_s_at	ZNF22	NM_006963	zinc finger protein 22	6.51153	7.65307	-24.0205	-2.20616	0	1e-06	down	coding	75
217491_x_at	COX7C	NM_001867	cytochrome c oxidase subunit VIIc	10.1812	11.1965	-26.8267	-2.02136	0	1e-06	down	coding	76
225795_at	SMDT1	NM_033318	single-pass membrane protein with aspartate-rich tail 1	8.91871	9.90697	-24.936	-1.9838	0	1e-06	down	coding	77
210002_at	GATA6	NM_005257	GATA binding protein 6	5.9597	6.93964	-14.2199	-1.97238	0	1e-06	down	coding	78
239649_at	---	---	---	4.33391	3.46521	18.8433	1.82601	0	1e-06	up	coding	79
222768_s_at	TRMT6	NM_015939	tRNA methyltransferase 6 homolog (S. cerevisiae)	7.64222	6.88272	20.2658	1.6929	0	1e-06	up	coding	80
207147_at	DLX2	NM_004405	distal-less homeobox 2	4.27343	3.51741	10.4145	1.68882	0	1e-06	up	coding	81
222544_s_at	WHSC1L1	NM_017778	Wolf-Hirschhorn syndrome candidate 1-like 1	10.0283	9.33558	14.6317	1.61631	0	1e-06	up	coding	82
234075_at	---	---	---	3.49977	3.12206	11.7119	1.29928	0	1e-06	up	coding	83
210759_s_at	PSMA1	NM_001143937	proteasome (prosome, macropain) subunit, alpha type, 1	9.67226	9.97386	-9.07076	-1.23251	0	1e-06	down	coding	84
238581_at	GBP5	NM_001134486	guanylate binding protein 5	5.81744	4.44776	17.1345	2.58413	0	2e-06	up	coding	85
209389_x_at	DBI	NM_001079862	diazepam binding inhibitor (GABA receptor modulator, acyl-CoA binding protein)	10.1005	11.2046	-19.9159	-2.14967	0	2e-06	down	coding	86
209675_s_at	HNRNPUL1	NM_007040	heterogeneous nuclear ribonucleoprotein U-like 1	8.75177	7.84325	24.7437	1.87713	0	2e-06	up	coding	87
235849_at	SCARA5	NM_173833	scavenger receptor class A, member 5 (putative)	5.86784	8.83331	-44.8744	-7.81079	0	3e-06	down	coding	88
1553672_at	ENAH	NM_001008493	enabled homolog (Drosophila)	5.17697	4.24592	19.3297	1.90665	0	3e-06	up	coding	89
227830_at	GABRB3	NM_000814	gamma-aminobutyric acid (GABA) A receptor, beta 3	4.56341	4.10926	10.1131	1.36997	0	3e-06	up	coding	90
1557046_x_at	LINC00665	NR_038278	long intergenic non-protein coding RNA 665	3.72095	3.31745	11.5442	1.32271	0	3e-06	up	coding	91
204041_at	MAOB	NM_000898	monoamine oxidase B	8.35965	9.87684	-14.8464	-2.86234	0	4e-06	down	coding	92
209538_at	ZNF32	NM_001005368	zinc finger protein 32	7.78848	8.43477	-20.2677	-1.56513	0	4e-06	down	coding	93
238617_at	KIF26B	NM_018012	kinesin family member 26B	7.02062	4.51102	30.9804	5.69466	0	5e-06	up	coding	94
201884_at	CEACAM5	NM_004363	carcinoembryonic antigen-related cell adhesion molecule 5	6.08772	4.51232	13.6078	2.98017	0	5e-06	up	coding	95
208485_x_at	CFLAR	NM_001127183	CASP8 and FADD-like apoptosis regulator	8.34447	9.05736	-15.9813	-1.63909	0	5e-06	down	coding	96
205916_at	S100A7	NM_002963	S100 calcium binding protein A7	5.61501	3.87091	11.454	3.34985	0	6e-06	up	coding	97
208941_s_at	SEPHS1	NM_001195602	selenophosphate synthetase 1	7.82903	7.43332	10.2317	1.31559	0	7e-06	up	coding	98
40420_at	STK10	NM_005990	serine/threonine kinase 10	7.5694	7.06321	15.4398	1.4203	0	8e-06	up	coding	99
208054_at	HERC4	NM_001017972	HECT and RLD domain containing E3 ubiquitin protein ligase 4	3.65707	3.2014	15.8667	1.37142	0	8e-06	up	coding	100
205883_at	ZBTB16	NM_001018011	zinc finger and BTB domain containing 16	5.68552	9.26031	-33.7774	-11.9157	0	9e-06	down	coding	101
1553768_a_at	DCBLD1	NM_173674	discoidin, CUB and LCCL domain containing 1	5.50201	5.15645	10.7264	1.27065	0	9e-06	up	coding	102
230219_at	NDE1	NM_001143979	nudE nuclear distribution E homolog 1 (A. nidulans)	6.36108	5.29936	28.501	2.08742	0	1e-05	up	coding	103
209054_s_at	WHSC1	NM_001042424	Wolf-Hirschhorn syndrome candidate 1	8.07214	7.12167	26.062	1.9325	0	1.1e-05	up	coding	104
212971_at	CARS	NM_001014437	cysteinyl-tRNA synthetase	10.1611	9.76011	14.7987	1.32046	0	1.1e-05	up	coding	105
204475_at	MMP1	NM_001145938	matrix metallopeptidase 1 (interstitial collagenase)	5.86153	3.07683	18.4977	6.89097	0	1.2e-05	up	coding	106
229385_s_at	TINCR	NM_153375	tissue differentiation-inducing non-protein coding RNA	6.63184	5.09038	17.5413	2.91089	0	1.3e-05	up	coding	107
229377_at	GRTP1	NM_024719	growth hormone regulated TBC protein 1	7.6399	6.66767	16.9173	1.96187	0	1.3e-05	up	coding	108
229526_at	AQP11	NM_173039	aquaporin 11	5.20227	4.87763	7.69161	1.25235	0	1.4e-05	up	coding	109
216274_s_at	SEC11A	NM_001271918	SEC11 homolog A (S. cerevisiae)	9.34438	10.0969	-20.0312	-1.68468	0	1.5e-05	down	coding	110
207030_s_at	CSRP2	NM_001321	cysteine and glycine-rich protein 2	7.93639	9.00159	-15.3115	-2.09245	0	1.6e-05	down	coding	111
200062_s_at	RPL30	NM_000989	ribosomal protein L30	12.4826	13.1914	-19.4105	-1.6345	0	1.6e-05	down	coding	112
204641_at	NEK2	NM_001204182	NIMA-related kinase 2	6.39003	3.15494	31.5497	9.41585	0	1.7e-05	up	coding	113
201419_at	BAP1	NM_004656	BRCA1 associated protein-1 (ubiquitin carboxy-terminal hydrolase)	8.27105	7.9568	14.1902	1.24336	0	1.7e-05	up	coding	114
1563453_at	---	---	---	5.7717	5.30779	11.7758	1.37927	0	1.9e-05	up	coding	115
231145_at	PAX9	NM_006194	paired box 9	3.57577	2.72057	15.6546	1.80901	0	2e-05	up	coding	116
208695_s_at	RPL39	NM_001000	ribosomal protein L39	12.8537	13.5541	-21.8942	-1.62495	0	2e-05	down	coding	117
205825_at	PCSK1	NM_000439	proprotein convertase subtilisin/kexin type 1	3.55907	2.98385	7.80491	1.4899	0	2e-05	up	coding	118
219093_at	PID1	NM_001100818	phosphotyrosine interaction domain containing 1	5.40777	7.93716	-36.8126	-5.77326	0	2.2e-05	down	coding	119
212256_at	GALNT10	NM_017540	UDP-N-acetyl-alpha-D-galactosamine:polypeptide N-acetylgalactosaminyltransferase 10 (GalNAc-T10)	8.06923	7.18023	15.6536	1.8519	0	2.2e-05	up	coding	120
240265_at	TRAF3IP3	NM_025228	TRAF3 interacting protein 3	4.48934	3.31279	17.9627	2.26035	0	2.3e-05	up	coding	121
241262_at	---	---	---	5.45125	4.45273	20.6852	1.99795	0	2.3e-05	up	coding	122
205772_s_at	---	---	---	3.75212	3.43136	10.2888	1.24899	0	2.6e-05	up	coding	123
210272_at	CYP2B7P1	NR_001278	cytochrome P450, family 2, subfamily B, polypeptide 7 pseudogene 1	6.48913	4.97301	12.2738	2.86021	0	2.8e-05	up	coding	124
211814_s_at	CCNE2	NM_004702	cyclin E2	4.56287	3.43075	17.0566	2.19181	0	2.8e-05	up	coding	125
232278_s_at	DEPDC1	NM_001114120	DEP domain containing 1	4.90466	3.39121	18.5575	2.85492	0	2.9e-05	up	coding	126
229796_at	SIX4	NM_017420	SIX homeobox 4	7.48887	6.40057	19.0655	2.12623	0	3.6e-05	up	coding	127
222408_s_at	YPEL5	NM_001127399	yippee-like 5 (Drosophila)	8.73548	9.80293	-28.0027	-2.09573	0	3.6e-05	down	coding	128
1558621_at	CABLES1	NM_001100619	Cdk5 and Abl enzyme substrate 1	6.30147	5.9555	8.38262	1.27101	0	3.6e-05	up	coding	129
224982_at	AKT1S1	NM_001098632	AKT1 substrate 1 (proline-rich)	8.13723	7.22211	21.2626	1.88573	0	4.1e-05	up	coding	130
223235_s_at	SMOC2	NM_001166412	SPARC related modular calcium binding 2	8.55595	9.66629	-14.4994	-2.15897	0	4.2e-05	down	coding	131
238039_at	LOC728769	XR_108586	uncharacterized LOC728769	6.39333	7.02554	-21.2991	-1.54994	0	4.2e-05	down	coding	132
233909_at	---	---	---	5.30722	4.69579	15.8446	1.52777	0	4.3e-05	up	coding	133
243439_at	ZNF418	NM_133460	zinc finger protein 418	6.02741	5.61972	11.3278	1.32657	0	4.4e-05	up	coding	134
227899_at	VIT	NM_001177969	vitrin	5.55847	7.39824	-28.4223	-3.57954	0	4.6e-05	down	coding	135
243225_at	FGF14-AS2	NR_036487	FGF14 antisense RNA 2	3.31938	4.2912	-42.7017	-1.96132	0	4.6e-05	down	coding	136
212273_x_at	GNAS	NM_000516	GNAS complex locus	13.1391	12.4938	24.356	1.56411	0	5e-05	up	coding	137
208079_s_at	AURKA	NM_003600	aurora kinase A	7.50301	4.77727	28.1929	6.615	0	5.3e-05	up	coding	138
240838_s_at	LOC145837	NR_026979	uncharacterized LOC145837	5.0233	4.44255	11.3066	1.49562	0	5.4e-05	up	coding	139
216518_at	---	---	---	3.32854	3.04817	6.98087	1.21451	0	5.9e-05	up	coding	140
201147_s_at	TIMP3	NM_000362	TIMP metallopeptidase inhibitor 3	9.41075	10.0436	-10.6605	-1.55063	0	6.1e-05	down	coding	141
209687_at	CXCL12	NM_000609	chemokine (C-X-C motif) ligand 12	9.32171	11.7171	-24.861	-5.26132	0	6.4e-05	down	coding	142
1553166_at	CDH24	NM_022478	cadherin 24, type 2	5.29168	5.00931	17.213	1.21619	0	6.5e-05	up	coding	143
206796_at	WISP1	NM_001204869	WNT1 inducible signaling pathway protein 1	5.69623	3.67356	27.5426	4.06336	0	7e-05	up	coding	144
207802_at	CRISP3	NM_001190986	cysteine-rich secretory protein 3	3.96875	2.94658	9.41189	2.03098	0	7.7e-05	up	coding	145
219244_s_at	MRPL46	NM_022163	mitochondrial ribosomal protein L46	7.33622	8.21458	-22.887	-1.83829	0	7.9e-05	down	coding	146
210649_s_at	ARID1A	NM_006015	AT rich interactive domain 1A (SWI-like)	9.70375	8.83788	18.865	1.82245	0	7.9e-05	up	coding	147
1568604_a_at	CADPS	NM_003716	Ca++-dependent secretion activator	4.5507	4.09041	13.15	1.37582	0	7.9e-05	up	coding	148
214612_x_at	MAGEA6	NM_005363	melanoma antigen family A, 6	4.11088	3.18206	8.78522	1.90372	0	8e-05	up	coding	149
202128_at	AREL1	NM_001039479	apoptosis resistant E3 ubiquitin protein ligase 1	7.90674	7.33828	18.4343	1.48294	0	8.7e-05	up	coding	150
202037_s_at	SFRP1	NM_003012	secreted frizzled-related protein 1	7.90376	11.7439	-21.7969	-14.3221	0	9.1e-05	down	coding	151
223283_s_at	TSHZ1	NM_005786	teashirt zinc finger homeobox 1	8.29852	8.57168	-7.68525	-1.20845	0	9.1e-05	down	coding	152
218479_s_at	XPO4	NM_022459	exportin 4	5.03685	4.63601	11.0598	1.32028	0	9.3e-05	up	coding	153
215889_at	SKIL	NM_001145097	SKI-like oncogene	3.91309	3.38011	15.7772	1.44691	0	9.4e-05	up	coding	154
227386_s_at	TMEM200B	NM_001003682	transmembrane protein 200B	6.70791	7.63806	-14.9615	-1.90548	0	9.5e-05	down	coding	155
229839_at	SCARA5	NM_173833	scavenger receptor class A, member 5 (putative)	4.17799	8.21111	-42.5976	-16.3715	0	9.8e-05	down	coding	156
228949_at	WLS	NM_001002292	wntless homolog (Drosophila)	6.48949	8.42698	-21.7366	-3.83041	0	9.8e-05	down	coding	157
212034_s_at	EXOC7	NM_001013839	exocyst complex component 7	9.14077	8.59221	16.2655	1.46263	1e-06	0.000104	up	coding	158
238066_at	RBP7	NM_052960	retinol binding protein 7, cellular	6.83154	10.0552	-34.6678	-9.34189	1e-06	0.000107	down	coding	159
207992_s_at	AMPD3	NM_000480	adenosine monophosphate deaminase 3	7.45114	6.41022	21.1333	2.05754	1e-06	0.000107	up	coding	160
227006_at	PPP1R14A	NM_001243947	protein phosphatase 1, regulatory (inhibitor) subunit 14A	5.23826	8.26739	-37.5117	-8.16315	1e-06	0.000112	down	coding	161
208792_s_at	CLU	NM_001831	clusterin	10.215	11.4928	-14.491	-2.42454	1e-06	0.000112	down	coding	162
220473_s_at	ZCCHC4	NM_024936	zinc finger, CCHC domain containing 4	3.50765	3.88089	-23.4992	-1.29526	1e-06	0.000114	down	coding	163
1557644_at	AC003102.3	---	NULL	3.49785	3.13074	11.091	1.28977	1e-06	0.000117	up	coding	164
222488_s_at	DCTN4	NM_001135643	dynactin 4 (p62)	9.1401	9.7826	-15.1767	-1.56104	1e-06	0.000125	down	coding	165
205322_s_at	MTF1	NM_005955	metal-regulatory transcription factor 1	7.4559	6.88288	18.3503	1.48763	1e-06	0.000125	up	coding	166
1554770_x_at	ZNF785	NM_152458	zinc finger protein 785	5.66192	5.08598	12.5448	1.49066	1e-06	0.000126	up	coding	167
205363_at	BBOX1	NM_003986	butyrobetaine (gamma), 2-oxoglutarate dioxygenase (gamma-butyrobetaine hydroxylase) 1	4.77189	8.29789	-28.8639	-11.5195	1e-06	0.000131	down	coding	168
224060_s_at	DPH5	NM_001077394	diphthamide biosynthesis 5	6.20652	7.25734	-23.2892	-2.07171	1e-06	0.000131	down	coding	169
205393_s_at	CHEK1	NM_001114121	checkpoint kinase 1	5.01755	4.11942	13.6634	1.86366	1e-06	0.000131	up	coding	170
204637_at	CGA	NM_000735	glycoprotein hormones, alpha polypeptide	5.06303	4.18536	9.04314	1.83739	1e-06	0.000131	up	coding	171
228010_at	PPP2R2C	NM_001206994	protein phosphatase 2, regulatory subunit B, gamma	6.36411	4.42077	15.7588	3.84593	1e-06	0.000136	up	coding	172
1564653_s_at	LEKR1	NM_001004316	leucine, glutamate and lysine rich 1	5.19497	4.8446	12.608	1.27489	1e-06	0.000153	up	coding	173
206091_at	MATN3	NM_002381	matrilin 3	3.6027	2.85398	12.1833	1.6803	1e-06	0.000166	up	coding	174
224476_s_at	MESP1	NM_018670	mesoderm posterior 1 homolog (mouse)	6.64101	8.34556	-21.2946	-3.25928	1e-06	0.000183	down	coding	175
223781_x_at	ADH4	NM_000670	alcohol dehydrogenase 4 (class II), pi polypeptide	7.05187	6.72617	14.9811	1.25328	1e-06	0.000183	up	coding	176
208700_s_at	TKT	NM_001064	transketolase	9.73002	10.5924	-16.6194	-1.81805	1e-06	0.000199	down	coding	177
229271_x_at	COL11A1	NM_001190709	collagen, type XI, alpha 1	4.25369	2.7637	15.4092	2.80888	1e-06	0.0002	up	coding	178
229625_at	GBP5	NM_001134486	guanylate binding protein 5	6.56382	4.97277	17.6391	3.01269	1e-06	0.000202	up	coding	179
1561140_at	---	---	---	3.62395	3.18335	6.57944	1.35716	1e-06	0.000214	up	coding	180
214526_x_at	PMS2P1	NM_005394	postmeiotic segregation increased 2 pseudogene 1	7.9666	7.6672	11.9905	1.23064	1e-06	0.000215	up	coding	181
208641_s_at	RAC1	NM_006908	ras-related C3 botulinum toxin substrate 1 (rho family, small GTP binding protein Rac1)	11.5981	11.2328	13.6956	1.28818	1e-06	0.000218	up	coding	182
37892_at	COL11A1	NM_001190709	collagen, type XI, alpha 1	9.53687	4.6956	27.2807	28.6661	1e-06	0.000224	up	coding	183
227580_s_at	TECPR1	NM_015395	tectonin beta-propeller repeat containing 1	8.76569	8.18484	15.8765	1.49572	1e-06	0.000252	up	coding	184
219819_s_at	MRPS28	NM_014018	mitochondrial ribosomal protein S28	7.15059	8.56841	-21.2503	-2.67182	1e-06	0.000261	down	coding	185
222867_s_at	MED31	NM_016060	mediator complex subunit 31	6.25164	7.80212	-31.9138	-2.92915	2e-06	0.000271	down	coding	186
227870_at	IGDCC4	NM_020962	immunoglobulin superfamily, DCC subclass, member 4	5.46797	6.21964	-11.3773	-1.68374	2e-06	0.000299	down	coding	187
226911_at	EGFLAM	NM_001205301	EGF-like, fibronectin type III and laminin G domains	6.98286	8.65317	-31.9553	-3.18284	2e-06	0.000301	down	coding	188
232666_at	OAS3	NM_006187	2'-5'-oligoadenylate synthetase 3, 100kDa	5.5242	5.03249	11.8794	1.40611	2e-06	0.000307	up	coding	189
225862_at	SLC25A26	NM_001009938	solute carrier family 25 (S-adenosylmethionine carrier), member 26	6.85696	7.75261	-25.8982	-1.86046	2e-06	0.000314	down	coding	190
224275_at	GPR98	NM_032119	G protein-coupled receptor 98	3.80127	3.40998	8.26781	1.31157	2e-06	0.000323	up	coding	191
200093_s_at	HINT1	NM_005340	histidine triad nucleotide binding protein 1	9.16381	10.6374	-22.9977	-2.77719	2e-06	0.000342	down	coding	192
214784_x_at	XPO6	NM_001270940	exportin 6	8.67046	7.97618	27.4983	1.61808	2e-06	0.000365	up	coding	193
211862_x_at	CFLAR	NM_001127183	CASP8 and FADD-like apoptosis regulator	8.25343	9.0381	-14.294	-1.72269	2e-06	0.000371	down	coding	194
205644_s_at	SNRPG	NM_003096	small nuclear ribonucleoprotein polypeptide G	9.46559	10.2602	-14.5706	-1.73467	2e-06	0.000377	down	coding	195
221969_at	PAX5	NM_016734	paired box 5	6.09992	5.12305	11.6211	1.9682	2e-06	0.000397	up	coding	196
1555867_at	GNG4	NM_001098721	guanine nucleotide binding protein (G protein), gamma 4	4.0203	3.28914	9.93228	1.65997	2e-06	0.000404	up	coding	197
205306_x_at	KMO	NM_003679	kynurenine 3-monooxygenase (kynurenine 3-hydroxylase)	5.96071	4.23037	15.8248	3.31806	3e-06	0.000426	up	coding	198
236538_at	GRIA2	NM_000826	glutamate receptor, ionotropic, AMPA 2	3.57251	2.84677	7.52404	1.65375	3e-06	0.000426	up	coding	199
218662_s_at	NCAPG	NM_022346	non-SMC condensin I complex, subunit G	6.11828	4.38868	19.873	3.31638	3e-06	0.000462	up	coding	200
208091_s_at	LOC101060281	NM_030796	vesicular, overexpressed in cancer, prosurvival protein 1-like	9.63218	8.79259	17.4794	1.78954	3e-06	0.000462	up	coding	201
207542_s_at	AQP1	NM_000385	aquaporin 1 (Colton blood group)	7.82192	10.1269	-24.9484	-4.94166	3e-06	0.000491	down	coding	202
1557415_s_at	LETM2	NM_001199659	leucine zipper-EF-hand containing transmembrane protein 2	4.44612	4.08872	8.04576	1.28112	3e-06	0.000494	up	coding	203
242031_at	OTTHUMG00000158289	---	NULL	3.82477	3.40258	10.6374	1.33996	3e-06	0.0005	up	coding	204
226235_at	LINC00667	NR_015389	long intergenic non-protein coding RNA 667	7.47627	8.27598	-19.2151	-1.74074	3e-06	0.000502	down	coding	205
201134_x_at	COX7C	NM_001867	cytochrome c oxidase subunit VIIc	10.8429	11.8757	-19.6424	-2.046	3e-06	0.000513	down	coding	206
203388_at	ARRB2	NM_001257328	arrestin, beta 2	7.20447	6.43875	19.1407	1.70022	3e-06	0.000515	up	coding	207
231911_at	ERMN	NM_001009959	ermin, ERM-like protein	3.61935	3.13298	14.1422	1.40091	3e-06	0.000529	up	coding	208
228854_at	---	---	---	6.35186	10.4573	-23.8557	-17.2126	3e-06	0.00054	down	coding	209
231771_at	GJB6	NM_001110219	gap junction protein, beta 6, 30kDa	3.48907	3.05215	7.26262	1.35372	3e-06	0.000542	up	coding	210
209891_at	SPC25	NM_020675	SPC25, NDC80 kinetochore complex component	4.28667	3.24016	16.3568	2.06554	3e-06	0.000544	up	coding	211
219838_at	TTC23	NM_001040655	tetratricopeptide repeat domain 23	6.02545	6.61768	-14.5722	-1.50757	4e-06	0.000555	down	coding	212
204271_s_at	EDNRB	NM_000115	endothelin receptor type B	5.89773	9.03984	-33.8965	-8.82809	4e-06	0.000575	down	coding	213
220559_at	EN1	NM_001426	engrailed homeobox 1	6.18036	4.77816	10.9707	2.64305	4e-06	0.000611	up	coding	214
201908_at	DVL3	NM_004423	dishevelled segment polarity protein 3	9.03584	8.52487	14.1089	1.425	4e-06	0.000612	up	coding	215
201801_s_at	SLC29A1	NM_001078174	solute carrier family 29 (nucleoside transporters), member 1	7.8427	8.78038	-14.4942	-1.91543	4e-06	0.000621	down	coding	216
241466_at	---	---	---	6.4147	5.07833	16.4938	2.52516	4e-06	0.000632	up	coding	217
200032_s_at	RPL9	NM_000661	ribosomal protein L9	11.1272	13.3082	-31.8845	-4.53474	4e-06	0.000636	down	coding	218
202338_at	TK1	NM_003258	thymidine kinase 1, soluble	7.40732	5.68738	21.5734	3.29423	4e-06	0.000636	up	coding	219
214702_at	FN1	NM_002026	fibronectin 1	5.95972	3.44364	22.2852	5.72027	4e-06	0.000647	up	coding	220
217562_at	FAM5C	NM_199051	family with sequence similarity 5, member C	3.51777	2.90844	7.46979	1.52555	4e-06	0.000658	up	coding	221
1552619_a_at	ANLN	NM_018685	anillin, actin binding protein	6.1732	3.73843	20.9863	5.40676	4e-06	0.000665	up	coding	222
1562250_at	---	---	---	3.50278	3.00034	13.4034	1.4166	5e-06	0.000671	up	coding	223
210564_x_at	CFLAR	NM_001127183	CASP8 and FADD-like apoptosis regulator	7.44734	8.39605	-16.1212	-1.93015	5e-06	0.000686	down	coding	224
201406_at	RPL36A	NM_001199972	ribosomal protein L36a	12.3373	12.95	-13.5286	-1.5292	5e-06	0.000704	down	coding	225
211122_s_at	CXCL11	NM_005409	chemokine (C-X-C motif) ligand 11	5.62379	3.55666	14.2684	4.19051	5e-06	0.00075	up	coding	226
221945_at	FBXO41	NM_001080410	F-box protein 41	5.40261	4.78295	17.6327	1.53652	5e-06	0.00075	up	coding	227
202877_s_at	CD93	NM_012072	CD93 molecule	7.30784	7.86294	-12.4838	-1.46927	5e-06	0.000753	down	coding	228
205805_s_at	ROR1	NM_001083592	receptor tyrosine kinase-like orphan receptor 1	5.99149	6.41809	-9.12993	-1.34406	5e-06	0.000759	down	coding	229
205357_s_at	AGTR1	NM_000685	angiotensin II receptor, type 1	6.25641	8.81622	-15.8361	-5.89629	5e-06	0.000773	down	coding	230
236359_at	SCN4B	NM_001142348	sodium channel, voltage-gated, type IV, beta subunit	5.67414	8.1588	-26.1533	-5.59703	5e-06	0.00079	down	coding	231
232805_at	---	---	---	5.03483	3.92981	14.1616	2.15102	6e-06	0.00079	up	coding	232
220633_s_at	HP1BP3	NM_016287	heterochromatin protein 1, binding protein 3	8.38917	8.96542	-15.0912	-1.49097	6e-06	0.00079	down	coding	233
200781_s_at	RPS15A	NM_001019	ribosomal protein S15a	11.447	13.4033	-26.302	-3.88067	6e-06	0.000828	down	coding	234
212949_at	NCAPH	NM_015341	non-SMC condensin I complex, subunit H	6.23232	4.66534	20.2473	2.96285	6e-06	0.000828	up	coding	235
1552315_at	GIMAP1	NM_130759	GTPase, IMAP family member 1	6.00804	7.50221	-25.5331	-2.81702	6e-06	0.000828	down	coding	236
1556308_at	PRRT3	NM_207351	proline-rich transmembrane protein 3	6.83976	5.58981	15.344	2.37835	6e-06	0.000834	up	coding	237
227898_s_at	ZFP41	NM_001271156	ZFP41 zinc finger protein	7.10404	5.66045	22.9109	2.71998	6e-06	0.000843	up	coding	238
222962_s_at	MCM10	NM_018518	minichromosome maintenance complex component 10	5.17526	3.74227	15.8079	2.70006	6e-06	0.000843	up	coding	239
214390_s_at	BCAT1	NM_001178091	branched chain amino-acid transaminase 1, cytosolic	5.14362	4.75163	13.4954	1.31221	6e-06	0.000845	up	coding	240
201721_s_at	LAPTM5	NM_006762	lysosomal protein transmembrane 5	10.7977	9.81154	15.1011	1.98095	6e-06	0.000847	up	coding	241
235545_at	DEPDC1	NM_001114120	DEP domain containing 1	5.3563	4.083	17.445	2.41714	6e-06	0.000848	up	coding	242
31826_at	FKBP15	NM_015258	FK506 binding protein 15, 133kDa	8.64407	8.25938	18.2296	1.30557	6e-06	0.000867	up	coding	243
230117_at	VSTM2A	NM_182546	V-set and transmembrane domain containing 2A	3.71204	3.20404	6.81695	1.42209	6e-06	0.000876	up	coding	244
223623_at	C2orf40	NM_032411	chromosome 2 open reading frame 40	6.2359	10.4583	-24.9741	-18.6671	7e-06	0.000895	down	coding	245
214023_x_at	TUBB2B	NM_178012	tubulin, beta 2B class IIb	4.37149	5.88926	-14.4046	-2.86349	7e-06	0.000898	down	coding	246
235396_at	TANGO2	NM_152906	transport and golgi organization 2 homolog (Drosophila)	7.45547	7.11807	12.2502	1.26348	7e-06	0.000898	up	coding	247
205690_s_at	BUD31	NM_003910	BUD31 homolog (S. cerevisiae)	8.67841	8.98463	-8.75944	-1.23646	7e-06	0.000898	down	coding	248
239769_at	---	---	---	5.59552	4.93034	12.8669	1.58577	7e-06	0.000912	up	coding	249
200780_x_at	GNAS	NM_000516	GNAS complex locus	13.1293	12.4654	21.0001	1.58442	7e-06	0.000935	up	coding	250
200716_x_at	RPL13A	NM_001270491	ribosomal protein L13a	12.6718	13.6014	-20.9435	-1.90473	7e-06	0.000957	down	coding	251
233262_at	---	---	---	3.28036	2.94679	12.2969	1.26013	7e-06	0.000957	up	coding	252
204457_s_at	GAS1	NM_002048	growth arrest-specific 1	8.95142	10.6934	-17.5084	-3.34492	7e-06	0.000959	down	coding	253
206067_s_at	WT1	NM_000378	Wilms tumor 1	4.84996	3.68286	11.9704	2.24559	7e-06	0.000982	up	coding	254
1554530_at	VSTM2A	NM_182546	V-set and transmembrane domain containing 2A	3.76316	3.23075	7.26051	1.44634	7e-06	0.000982	up	coding	255
206243_at	TIMP4	NM_003256	TIMP metallopeptidase inhibitor 4	4.95558	9.72892	-40.6138	-27.3477	7e-06	0.000986	down	coding	256
237168_at	---	---	---	4.92902	4.15892	10.7273	1.70539	8e-06	0.001005	up	coding	257
205384_at	FXYD1	NM_005031	FXYD domain containing ion transport regulator 1	6.3791	9.29981	-31.8235	-7.57219	8e-06	0.001016	down	coding	258
231323_at	PSMB2	NM_001199779	proteasome (prosome, macropain) subunit, beta type, 2	4.82969	4.32813	14.2129	1.41575	8e-06	0.001018	up	coding	259
227821_at	LGI4	NM_139284	leucine-rich repeat LGI family, member 4	6.37057	6.92249	-17.8977	-1.46604	8e-06	0.001037	down	coding	260
201905_s_at	CTDSPL	NM_001008392	CTD (carboxy-terminal domain, RNA polymerase II, polypeptide A) small phosphatase-like	5.89217	6.17213	-9.5247	-1.21416	8e-06	0.001044	down	coding	261
205574_x_at	BMP1	NM_001199	bone morphogenetic protein 1	7.18973	6.08043	17.341	2.15741	8e-06	0.001054	up	coding	262
221258_s_at	KIF18A	NM_031217	kinesin family member 18A	4.28659	3.11116	15.7856	2.2586	9e-06	0.001096	up	coding	263
231406_at	ORAI2	NM_001126340	ORAI calcium release-activated calcium modulator 2	6.69761	5.5163	23.1038	2.26783	9e-06	0.0011	up	coding	264
209046_s_at	GABARAPL2	NM_007285	GABA(A) receptor-associated protein-like 2	9.5834	10.8121	-22.6383	-2.34357	9e-06	0.001106	down	coding	265
222946_s_at	AUNIP	NM_024037	aurora kinase A and ninein interacting protein	4.84774	4.11343	16.2944	1.6636	9e-06	0.001106	up	coding	266
204220_at	GMFG	NM_004877	glia maturation factor, gamma	6.78734	8.15608	-20.9676	-2.58245	9e-06	0.00111	down	coding	267
202233_s_at	UQCRH	NM_001089591	ubiquinol-cytochrome c reductase hinge protein	10.7042	11.1793	-10.1902	-1.38999	9e-06	0.00111	down	coding	268
201714_at	TUBG1	NM_001070	tubulin, gamma 1	8.44683	7.56737	16.5443	1.83969	9e-06	0.001158	up	coding	269
214313_s_at	EIF5B	NM_015904	eukaryotic translation initiation factor 5B	3.34559	2.99277	12.8712	1.27705	9e-06	0.001158	up	coding	270
202357_s_at	CFB	NM_001710	complement factor B	8.61654	7.32394	10.85	2.44969	1e-05	0.001198	up	coding	271
235092_at	---	---	---	4.93264	4.33858	10.7534	1.50949	1e-05	0.001238	up	coding	272
1564676_a_at	---	---	---	3.97653	3.43484	11.1069	1.45568	1e-05	0.001248	up	coding	273
38918_at	SOX13	NM_005686	SRY (sex determining region Y)-box 13	7.87826	7.04512	14.2795	1.78156	1e-05	0.00126	up	coding	274
209543_s_at	CD34	NM_001025109	CD34 molecule	7.29037	8.47438	-20.5027	-2.27207	1e-05	0.001278	down	coding	275
202428_x_at	DBI	NM_001079862	diazepam binding inhibitor (GABA receptor modulator, acyl-CoA binding protein)	10.6962	11.5602	-14.7344	-1.82004	1.1e-05	0.00129	down	coding	276
205326_at	RAMP3	NM_005856	receptor (G protein-coupled) activity modifying protein 3	7.46716	8.23291	-12.0861	-1.70024	1.1e-05	0.001325	down	coding	277
213745_at	ATRNL1	NM_001276282	attractin-like 1	3.56092	2.91209	8.61439	1.56789	1.1e-05	0.001367	up	coding	278
241811_x_at	SLC6A4	NM_001045	solute carrier family 6 (neurotransmitter transporter, serotonin), member 4	3.0637	2.69807	8.35799	1.28845	1.1e-05	0.001388	up	coding	279
204320_at	COL11A1	NM_001190709	collagen, type XI, alpha 1	8.93213	4.53819	23.3114	21.0236	1.2e-05	0.001406	up	coding	280
221909_at	RNFT2	NM_001109903	ring finger protein, transmembrane 2	6.7923	5.05565	20.466	3.33259	1.2e-05	0.001406	up	coding	281
207651_at	GPR171	NM_013308	G protein-coupled receptor 171	5.56968	4.46018	12.7333	2.15771	1.2e-05	0.001406	up	coding	282
236471_at	NFE2L3	NM_004289	nuclear factor (erythroid-derived 2)-like 3	4.49261	3.71225	11.6848	1.71755	1.2e-05	0.001406	up	coding	283
208423_s_at	MSR1	NM_002445	macrophage scavenger receptor 1	4.83556	4.3089	11.9918	1.44058	1.2e-05	0.001411	up	coding	284
207783_x_at	HUWE1	NM_031407	HECT, UBA and WWE domain containing 1, E3 ubiquitin protein ligase	12.4895	12.9065	-22.1088	-1.3351	1.2e-05	0.001431	down	coding	285
202112_at	VWF	NM_000552	von Willebrand factor	9.21592	10.7384	-20.22	-2.8729	1.2e-05	0.001448	down	coding	286
214948_s_at	TMF1	NM_007114	TATA element modulatory factor 1	8.86427	7.94235	15.7159	1.89464	1.3e-05	0.00149	up	coding	287
1555731_a_at	AP1S3	NM_001039569	adaptor-related protein complex 1, sigma 3 subunit	3.8248	3.39131	9.07531	1.3505	1.3e-05	0.001528	up	coding	288
200751_s_at	HNRNPC	NM_001077442	heterogeneous nuclear ribonucleoprotein C (C1/C2)	9.2646	10.1766	-13.9665	-1.88165	1.3e-05	0.001538	down	coding	289
208131_s_at	PTGIS	NM_000961	prostaglandin I2 (prostacyclin) synthase	7.96899	9.61278	-16.8202	-3.12486	1.3e-05	0.00155	down	coding	290
235463_s_at	CERS6	NM_001256126	ceramide synthase 6	6.76997	5.19944	17.4782	2.97015	1.4e-05	0.001579	up	coding	291
205036_at	LSM6	NM_007080	LSM6 homolog, U6 small nuclear RNA associated (S. cerevisiae)	7.40259	8.44508	-19.38	-2.05977	1.4e-05	0.001592	down	coding	292
200025_s_at	RPL27	NM_000988	ribosomal protein L27	11.6694	12.9559	-22.8719	-2.4394	1.4e-05	0.00162	down	coding	293
1555961_a_at	HINT1	NM_005340	histidine triad nucleotide binding protein 1	10.1169	11.3438	-19.6468	-2.34056	1.5e-05	0.001701	down	coding	294
211942_x_at	RPL13A	NM_001270491	ribosomal protein L13a	12.0336	13.2688	-20.3692	-2.35412	1.5e-05	0.001707	down	coding	295
203820_s_at	IGF2BP3	NM_006547	insulin-like growth factor 2 mRNA binding protein 3	3.97692	3.37082	7.57574	1.52214	1.5e-05	0.001711	up	coding	296
243713_at	---	---	---	4.648	3.84702	9.28452	1.74229	1.5e-05	0.001727	up	coding	297
219958_at	TMEM74B	NM_018354	transmembrane protein 74B	5.99017	5.67631	7.60043	1.24303	1.5e-05	0.001727	up	coding	298
233268_s_at	CHURC1	NM_001204063	churchill domain containing 1	7.73859	9.10767	-22.0369	-2.58305	1.5e-05	0.001744	down	coding	299
203010_at	STAT5A	NM_003152	signal transducer and activator of transcription 5A	7.26393	8.4183	-20.8847	-2.22587	1.5e-05	0.001744	down	coding	300
203649_s_at	PLA2G2A	NM_000300	phospholipase A2, group IIA (platelets, synovial fluid)	6.85378	8.33438	-12.721	-2.79065	1.6e-05	0.001753	down	coding	301
206884_s_at	SCEL	NM_001160706	sciellin	3.32157	3.04135	6.73108	1.21438	1.6e-05	0.001753	up	coding	302
238733_at	---	---	---	4.09948	3.59884	11.2157	1.41485	1.6e-05	0.001757	up	coding	303
227177_at	CORO2A	NM_003389	coronin, actin binding protein, 2A	7.68742	6.3392	16.098	2.54598	1.6e-05	0.001779	up	coding	304
226888_at	CSNK1G1	NM_022048	casein kinase 1, gamma 1	7.56262	7.20539	10.4863	1.28097	1.6e-05	0.001797	up	coding	305
217428_s_at	COL10A1	NM_000493	collagen, type X, alpha 1	8.78699	3.7984	24.7134	31.748	1.6e-05	0.001799	up	coding	306
204134_at	PDE2A	NM_001143839	phosphodiesterase 2A, cGMP-stimulated	6.12349	8.32858	-25.8276	-4.61105	1.6e-05	0.001799	down	coding	307
236641_at	KIF14	NM_014875	kinesin family member 14	5.08228	3.17919	17.3273	3.74013	1.6e-05	0.001799	up	coding	308
217980_s_at	MRPL16	NM_017840	mitochondrial ribosomal protein L16	8.44265	9.0412	-15.0025	-1.5142	1.6e-05	0.001815	down	coding	309
1557938_s_at	PTRF	NM_012232	polymerase I and transcript release factor	8.75891	10.5263	-21.4026	-3.40428	1.7e-05	0.001863	down	coding	310
202869_at	OAS1	NM_001032409	2'-5'-oligoadenylate synthetase 1, 40/46kDa	8.06693	6.69469	14.0942	2.58871	1.7e-05	0.00187	up	coding	311
208949_s_at	LGALS3	NM_001177388	lectin, galactoside-binding, soluble, 3	10.6124	12.0784	-20.0607	-2.76256	1.7e-05	0.001895	down	coding	312
230266_at	RAB7B	NM_001164522	RAB7B, member RAS oncogene family	5.71956	6.88542	-16.2056	-2.24366	1.8e-05	0.001949	down	coding	313
220668_s_at	DNMT3B	NM_001207055	DNA (cytosine-5-)-methyltransferase 3 beta	6.87567	5.61534	17.9137	2.39551	1.8e-05	0.001977	up	coding	314
201497_x_at	MYH11	NM_001040113	myosin, heavy chain 11, smooth muscle	8.47771	10.9457	-20.2392	-5.53271	1.8e-05	0.001979	down	coding	315
201010_s_at	LOC101060503	NM_006472	thioredoxin-interacting protein-like	11.3497	12.6988	-19.377	-2.54763	1.8e-05	0.001979	down	coding	316
202106_at	GOLGA3	NM_001172557	golgin A3	8.77855	8.2999	14.8338	1.39343	1.8e-05	0.001979	up	coding	317
208540_x_at	S100A11P1	---	S100 calcium binding protein A11 pseudogene 1	10.1658	9.56677	11.747	1.51467	1.9e-05	0.002012	up	coding	318
203145_at	SPAG5	NM_006461	sperm associated antigen 5	7.5053	5.54337	19.5495	3.89582	1.9e-05	0.002025	up	coding	319
202613_at	CTPS1	NM_001905	CTP synthase 1	7.24241	5.78336	17.9208	2.74927	1.9e-05	0.002025	up	coding	320
210692_s_at	SLC43A3	NM_001278201	solute carrier family 43, member 3	7.58461	8.29454	-11.1511	-1.63573	1.9e-05	0.002025	down	coding	321
217788_s_at	GALNT2	NM_004481	UDP-N-acetyl-alpha-D-galactosamine:polypeptide N-acetylgalactosaminyltransferase 2 (GalNAc-T2)	9.20841	8.57853	15.0905	1.54743	1.9e-05	0.002063	up	coding	322
213377_x_at	RPS12	NM_001016	ribosomal protein S12	12.8079	13.3165	-11.8394	-1.42265	2e-05	0.002075	down	coding	323
223126_s_at	C1orf21	NM_030806	chromosome 1 open reading frame 21	6.81735	7.62387	-9.83327	-1.74899	2e-05	0.002081	down	coding	324
205064_at	SPRR1B	NM_003125	small proline-rich protein 1B	3.68203	3.09658	8.08767	1.50051	2e-05	0.002095	up	coding	325
200696_s_at	GSN	NM_000177	gelsolin	9.88889	11.6612	-21.8126	-3.41598	2e-05	0.002118	down	coding	326
201492_s_at	RPL41	NM_001035267	ribosomal protein L41	13.8401	14.369	-18.6396	-1.44292	2e-05	0.002118	down	coding	327
226899_at	UNC5B	NM_001244889	unc-5 homolog B (C. elegans)	8.10448	6.00604	23.5688	4.28245	2.1e-05	0.002142	up	coding	328
201523_x_at	UBE2N	NM_003348	ubiquitin-conjugating enzyme E2N	8.31865	8.86453	-10.9074	-1.45991	2e-05	0.002142	down	coding	329
225016_at	APCDD1	NM_153000	adenomatosis polyposis coli down-regulated 1	7.71182	9.88743	-19.5163	-4.51776	2.1e-05	0.002146	down	coding	330
209102_s_at	HBP1	NM_001244262	HMG-box transcription factor 1	9.01308	9.87059	-19.4857	-1.81191	2.1e-05	0.00217	down	coding	331
236302_at	PPM1E	NM_014906	protein phosphatase, Mg2+/Mn2+ dependent, 1E	3.77945	3.17723	8.65833	1.51804	2.1e-05	0.00219	up	coding	332
201257_x_at	RPS3A	NM_001006	ribosomal protein S3A	11.9459	13.3292	-22.2895	-2.60867	2.2e-05	0.002201	down	coding	333
221260_s_at	CSRNP2	NM_030809	cysteine-serine-rich nuclear protein 2	8.13885	7.48214	14.5019	1.57649	2.2e-05	0.002201	up	coding	334
242871_at	PAQR5	NM_001104554	progestin and adipoQ receptor family member V	5.77564	4.42394	13.6583	2.55213	2.2e-05	0.002222	up	coding	335
204395_s_at	GRK5	NM_005308	G protein-coupled receptor kinase 5	6.53033	7.37677	-22.8404	-1.79805	2.2e-05	0.002277	down	coding	336
200963_x_at	RPL31	NM_000993	ribosomal protein L31	11.9094	13.3438	-23.7919	-2.70273	2.3e-05	0.002281	down	coding	337
200082_s_at	RPS7	NM_001011	ribosomal protein S7	10.6555	13.08	-23.8777	-5.36838	2.3e-05	0.002351	down	coding	338
1555814_a_at	RHOA	NM_001664	ras homolog family member A	10.2105	11.1175	-12.7337	-1.87513	2.3e-05	0.002351	down	coding	339
211666_x_at	RNU86	NM_000967	RNA, U86 small nucleolar	12.151	13.1499	-17.4085	-1.99842	2.4e-05	0.002361	down	coding	340
217717_s_at	YWHAB	NM_003404	tyrosine 3-monooxygenase/tryptophan 5-monooxygenase activation protein, beta polypeptide	10.445	9.49993	17.7631	1.92525	2.4e-05	0.002361	up	coding	341
207029_at	KITLG	NM_000899	KIT ligand	3.80832	3.47363	8.57672	1.26111	2.4e-05	0.002361	up	coding	342
243533_x_at	---	---	---	5.34938	4.36998	11.7841	1.97165	2.4e-05	0.002383	up	coding	343
202746_at	ITM2A	NM_001171581	integral membrane protein 2A	6.16549	10.2994	-25.3818	-17.5556	2.4e-05	0.002386	down	coding	344
224765_at	MSL1	NM_001012241	male-specific lethal 1 homolog (Drosophila)	9.83964	9.44203	8.55116	1.31732	2.4e-05	0.002398	up	coding	345
209834_at	CHST3	NM_004273	carbohydrate (chondroitin 6) sulfotransferase 3	6.92863	7.57207	-10.0393	-1.56206	2.5e-05	0.002444	down	coding	346
1558253_x_at	ZNF587	NM_001204817	zinc finger protein 587	5.94696	5.1883	11.5371	1.69192	2.6e-05	0.002589	up	coding	347
227140_at	INHBA	NM_002192	inhibin, beta A	9.15632	5.44485	23.9076	13.0998	2.7e-05	0.002617	up	coding	348
203222_s_at	TLE1	NM_005077	transducin-like enhancer of split 1 (E(sp1) homolog, Drosophila)	6.73037	7.89142	-14.4184	-2.23621	2.7e-05	0.002637	down	coding	349
228399_at	OSR1	NM_145260	odd-skipped related 1 (Drosophila)	5.02121	7.4363	-18.3403	-5.3335	2.7e-05	0.002641	down	coding	350
222976_s_at	TPM3	NM_001043351	tropomyosin 3	11.8751	10.9511	21.8937	1.89739	2.7e-05	0.002676	up	coding	351
204603_at	EXO1	NM_003686	exonuclease 1	6.29214	4.82577	16.092	2.76325	3e-05	0.002866	up	coding	352
207163_s_at	AKT1	NM_001014431	v-akt murine thymoma viral oncogene homolog 1	9.09069	8.52993	12.3907	1.47505	3e-05	0.00287	up	coding	353
232957_x_at	---	---	---	4.10506	3.83096	10.0063	1.20924	3e-05	0.00288	up	coding	354
206163_at	MAB21L1	NM_005584	mab-21-like 1 (C. elegans)	4.25087	7.62352	-25.474	-10.3578	3e-05	0.002894	down	coding	355
221795_at	NTRK2	NM_001007097	neurotrophic tyrosine kinase, receptor, type 2	7.60086	10.4165	-17.1573	-7.04033	3e-05	0.002894	down	coding	356
1558750_a_at	LOC100288637	NR_038253	OTU domain containing 7A pseudogene	4.92281	3.47515	16.4502	2.72767	3e-05	0.002894	up	coding	357
214063_s_at	TF	NM_001063	transferrin	6.14384	9.3224	-21.2749	-9.05405	3e-05	0.002902	down	coding	358
219232_s_at	EGLN3	NM_022073	egl nine homolog 3 (C. elegans)	6.17772	5.24667	11.5718	1.90667	3e-05	0.002902	up	coding	359
225146_at	FAM219A	NM_001184940	family with sequence similarity 219, member A	7.54749	6.93925	14.2242	1.5244	3e-05	0.002902	up	coding	360
238142_at	CTD-2574D22.3	---	NULL	5.86965	4.76461	15.6117	2.15105	3.1e-05	0.002974	up	coding	361
225516_at	SLC7A2	NM_001008539	solute carrier family 7 (cationic amino acid transporter, y+ system), member 2	8.10392	8.96472	-7.25206	-1.81605	3.2e-05	0.00301	down	coding	362
228335_at	CLDN11	NM_001185056	claudin 11	6.55345	9.76014	-19.6278	-9.2323	3.2e-05	0.003018	down	coding	363
223078_s_at	TMOD3	NM_014547	tropomodulin 3 (ubiquitous)	5.37648	5.04119	8.34927	1.26163	3.2e-05	0.003033	up	coding	364
218788_s_at	SMYD3	NM_001167740	SET and MYND domain containing 3	8.36913	7.71519	10.7337	1.57346	3.3e-05	0.003056	up	coding	365
1562290_at	---	---	---	3.54558	2.77604	10.7209	1.70473	3.3e-05	0.003106	up	coding	366
34868_at	SMG5	NM_015327	smg-5 homolog, nonsense mediated mRNA decay factor (C. elegans)	7.84083	7.21346	15.6075	1.54475	3.3e-05	0.003106	up	coding	367
218009_s_at	PRC1	NM_001267580	protein regulator of cytokinesis 1	8.5363	5.72522	20.8	7.01809	3.3e-05	0.003118	up	coding	368
209765_at	ADAM19	NM_023038	ADAM metallopeptidase domain 19	6.99323	5.5707	19.5192	2.68056	3.4e-05	0.003118	up	coding	369
226428_at	TNPO2	NM_001136195	transportin 2	7.92012	7.59794	11.7964	1.25022	3.4e-05	0.003136	up	coding	370
212942_s_at	KIAA1199	NM_018689	KIAA1199	6.81176	4.36174	18.3094	5.46424	3.5e-05	0.003222	up	coding	371
1568634_a_at	LRRC66	NM_001024611	leucine rich repeat containing 66	3.77951	3.48269	12.8966	1.22843	3.5e-05	0.003251	up	coding	372
236262_at	MMRN2	NM_024756	multimerin 2	5.99179	7.76769	-18.8991	-3.42451	3.6e-05	0.003321	down	coding	373
206916_x_at	TAT	NM_000353	tyrosine aminotransferase	4.16699	4.66112	-12.5169	-1.40848	3.6e-05	0.003329	down	coding	374
222037_at	MCM4	NM_005914	minichromosome maintenance complex component 4	5.42287	4.27091	13.7134	2.22216	3.7e-05	0.003339	up	coding	375
203538_at	CAMLG	NM_001745	calcium modulating ligand	9.19345	10.0484	-17.4171	-1.80875	3.7e-05	0.003339	down	coding	376
204647_at	HOMER3	NM_001145721	homer homolog 3 (Drosophila)	7.71211	6.93198	14.1897	1.71728	3.7e-05	0.003339	up	coding	377
219855_at	NUDT11	NM_018159	nudix (nucleoside diphosphate linked moiety X)-type motif 11	5.40476	6.10111	-12.5469	-1.6204	3.8e-05	0.003382	down	coding	378
218133_s_at	NIF3L1	NM_001136039	NIF3 NGG1 interacting factor 3-like 1 (S. cerevisiae)	7.69886	8.06778	-11.3406	-1.29139	3.7e-05	0.003382	down	coding	379
1558631_at	PPARA	NM_001001928	peroxisome proliferator-activated receptor alpha	6.06585	6.85739	-19.0172	-1.73091	3.8e-05	0.003387	down	coding	380
200091_s_at	RPS25	NM_001028	ribosomal protein S25	11.2638	12.163	-16.9047	-1.86499	3.8e-05	0.003427	down	coding	381
202441_at	ERLIN1	NM_001100626	ER lipid raft associated 1	8.84238	9.40179	-14.1438	-1.47367	3.8e-05	0.003432	down	coding	382
206341_at	IL2RA	NM_000417	interleukin 2 receptor, alpha	5.06551	4.73787	9.59442	1.25495	3.8e-05	0.003432	up	coding	383
231974_at	KMT2D	NM_003482	lysine (K)-specific methyltransferase 2D	7.99592	7.26227	17.1793	1.66283	3.9e-05	0.003433	up	coding	384
210973_s_at	FGFR1	NM_001174063	fibroblast growth factor receptor 1	7.66715	8.61943	-11.8114	-1.93493	3.9e-05	0.003476	down	coding	385
211458_s_at	GABARAPL1	NM_031412	GABA(A) receptor-associated protein like 1	8.52928	9.96016	-19.6457	-2.69611	4e-05	0.003503	down	coding	386
203400_s_at	TF	NM_001063	transferrin	5.70003	9.34083	-20.1918	-12.4736	4e-05	0.003514	down	coding	387
208370_s_at	RCAN1	NM_004414	regulator of calcineurin 1	8.47156	10.3578	-16.7001	-3.6968	4e-05	0.003514	down	coding	388
203085_s_at	TGFB1	NM_000660	transforming growth factor, beta 1	8.41261	6.92985	17.8832	2.79483	4e-05	0.003514	up	coding	389
230766_at	GART	NM_000819	phosphoribosylglycinamide formyltransferase, phosphoribosylglycinamide synthetase, phosphoribosylaminoimidazole synthetase	5.39855	4.60203	13.5908	1.73691	4e-05	0.003514	up	coding	390
232377_at	NXPH1	NM_152745	neurexophilin 1	3.57798	2.8534	7.4117	1.65242	4e-05	0.003514	up	coding	391
230753_at	PATL2	NM_001145112	protein associated with topoisomerase II homolog 2 (yeast)	5.38468	4.97903	9.66661	1.32469	4e-05	0.003514	up	coding	392
208645_s_at	RPS14	NM_001025070	ribosomal protein S14	12.7199	13.5286	-17.6206	-1.75157	4.1e-05	0.003538	down	coding	393
202090_s_at	TMEM54	NM_006830	transmembrane protein 54	8.75039	10.1288	-18.1949	-2.59976	4.1e-05	0.003548	down	coding	394
201665_x_at	RPS17	NM_001021	ribosomal protein S17	12.3169	13.3678	-19.0107	-2.0718	4.1e-05	0.003548	down	coding	395
220089_at	L2HGDH	NM_024884	L-2-hydroxyglutarate dehydrogenase	6.43733	6.13361	10.409	1.23433	4.2e-05	0.003586	up	coding	396
224451_x_at	ARHGAP9	NM_001080156	Rho GTPase activating protein 9	7.41643	6.61816	10.679	1.73902	4.2e-05	0.003636	up	coding	397
207828_s_at	CENPF	NM_016343	centromere protein F, 350/400kDa	8.53245	5.2329	21.9452	9.84604	4.3e-05	0.003663	up	coding	398
1556427_s_at	LRRN4CL	NM_203422	LRRN4 C-terminal like	4.88761	7.96421	-25.7216	-8.43622	4.3e-05	0.003663	down	coding	399
234120_at	---	---	---	6.4104	5.73423	9.52953	1.59789	4.3e-05	0.003663	up	coding	400
201475_x_at	MARS	NM_004990	methionyl-tRNA synthetase	8.86498	8.16291	15.3066	1.62684	4.3e-05	0.003668	up	coding	401
218755_at	KIF20A	NM_005733	kinesin family member 20A	6.95385	4.38138	19.0836	5.94825	4.3e-05	0.003681	up	coding	402
223711_s_at	THYN1	NM_001037304	thymocyte nuclear protein 1	7.31975	8.58973	-19.593	-2.41158	4.4e-05	0.003755	down	coding	403
206209_s_at	CA4	NM_000717	carbonic anhydrase IV	4.14125	7.65361	-28.632	-11.4111	4.5e-05	0.003844	down	coding	404
227318_at	TMEM178B	NM_001195278	transmembrane protein 178B	4.84016	4.36981	6.59944	1.38545	4.5e-05	0.003844	up	coding	405
207076_s_at	ASS1	NM_000050	argininosuccinate synthase 1	8.70999	10.0393	-11.8024	-2.51285	4.7e-05	0.003924	down	coding	406
212762_s_at	TCF7L2	NM_001146274	transcription factor 7-like 2 (T-cell specific, HMG-box)	8.63035	9.6966	-12.9833	-2.09398	4.7e-05	0.003967	down	coding	407
231118_at	ANKRD35	NM_144698	ankyrin repeat domain 35	6.32911	7.80584	-17.7568	-2.78317	4.7e-05	0.003971	down	coding	408
205923_at	RELN	NM_005045	reelin	5.08891	7.79866	-22.3536	-6.54209	4.8e-05	0.003979	down	coding	409
210511_s_at	INHBA	NM_002192	inhibin, beta A	8.83538	5.11475	23.8052	13.1833	4.8e-05	0.004005	up	coding	410
235821_at	WISP1	NM_001204869	WNT1 inducible signaling pathway protein 1	5.46235	3.45738	18.7871	4.0138	4.8e-05	0.004005	up	coding	411
208517_x_at	BTF3	NM_001037637	basic transcription factor 3	11.698	12.3259	-13.4604	-1.54524	4.8e-05	0.004005	down	coding	412
231892_at	ARHGEF39	NM_032818	Rho guanine nucleotide exchange factor (GEF) 39	4.89793	4.38543	14.0341	1.42652	4.8e-05	0.004005	up	coding	413
214279_s_at	NDRG2	NM_016250	NDRG family member 2	6.25924	9.69282	-22.0534	-10.8047	4.9e-05	0.004049	down	coding	414
204955_at	SRPX	NM_001170750	sushi-repeat containing protein, X-linked	8.0983	10.7196	-19.7747	-6.15295	4.9e-05	0.004049	down	coding	415
222418_s_at	TMEM43	NM_024334	transmembrane protein 43	7.92023	8.54616	-14.0312	-1.5432	4.9e-05	0.004049	down	coding	416
1568609_s_at	FLJ39739	NM_207400	uncharacterized FLJ39739	6.91828	8.00179	-12.1027	-2.11919	5e-05	0.00406	down	coding	417
200010_at	RPL11	NM_000975	ribosomal protein L11	12.1613	12.9691	-16.4262	-1.75052	5e-05	0.004077	down	coding	418
222036_s_at	MCM4	NM_005914	minichromosome maintenance complex component 4	7.93019	6.49998	16.1369	2.69487	5e-05	0.004101	up	coding	419
233446_at	ONECUT2	NM_004852	one cut homeobox 2	4.60858	3.56808	10.4994	2.05695	5e-05	0.004101	up	coding	420
229802_at	WISP1	NM_001204869	WNT1 inducible signaling pathway protein 1	7.20447	3.68587	21.1702	11.4605	5.1e-05	0.004122	up	coding	421
212730_at	SYNM	NM_015286	synemin, intermediate filament protein	7.86925	10.701	-16.9717	-7.11915	5.1e-05	0.004135	down	coding	422
201290_at	SEC11A	NM_001271918	SEC11 homolog A (S. cerevisiae)	10.6184	11.1589	-14.4092	-1.45444	5.1e-05	0.004135	down	coding	423
217767_at	C3	NM_000064	complement component 3	10.7802	11.2798	-7.33436	-1.41379	5.1e-05	0.004135	down	coding	424
203764_at	DLGAP5	NM_001146015	discs, large (Drosophila) homolog-associated protein 5	5.68596	3.24642	16.9187	5.42467	5.2e-05	0.004164	up	coding	425
225312_at	COMMD6	NM_203495	COMM domain containing 6	8.84217	10.6624	-19.6179	-3.53128	5.2e-05	0.004164	down	coding	426
208791_at	CLU	NM_001831	clusterin	10.2066	11.6432	-12.4796	-2.70677	5.2e-05	0.004164	down	coding	427
213001_at	ANGPTL2	NM_012098	angiopoietin-like 2	8.92852	10.0628	-13.8376	-2.19502	5.2e-05	0.004164	down	coding	428
227174_at	WDR72	NM_001277176	WD repeat domain 72	3.78048	3.37742	5.7973	1.32231	5.2e-05	0.004173	up	coding	429
212549_at	STAT5B	NM_012448	signal transducer and activator of transcription 5B	8.14198	9.39837	-19.0068	-2.38896	5.3e-05	0.004212	down	coding	430
200089_s_at	RPL4	NM_000968	ribosomal protein L4	11.4151	12.2449	-17.0595	-1.77754	5.3e-05	0.004212	down	coding	431
222409_at	CORO1C	NM_001105237	coronin, actin binding protein, 1C	8.61614	9.46616	-13.2425	-1.80252	5.4e-05	0.004242	down	coding	432
233025_at	PDZD2	NM_015022	PDZ domain containing 2	6.09268	7.51744	-13.9255	-2.68471	5.4e-05	0.004277	down	coding	433
1560527_at	NFE4	NM_001085386	transcription factor NF-E4	3.82346	3.4255	5.87985	1.31765	5.5e-05	0.004331	up	coding	434
207777_s_at	SP140	NM_001005176	SP140 nuclear body protein	4.93296	4.04913	11.3566	1.84526	5.5e-05	0.004353	up	coding	435
228581_at	KCNJ10	NM_002241	potassium inwardly-rectifying channel, subfamily J, member 10	4.28258	3.81311	9.58366	1.3846	5.5e-05	0.004353	up	coding	436
206337_at	CCR7	NM_001838	chemokine (C-C motif) receptor 7	6.27878	4.75356	13.0101	2.87831	5.6e-05	0.004405	up	coding	437
238026_at	RPL35A	NM_000996	ribosomal protein L35a	6.22891	7.04077	-13.5214	-1.75547	5.6e-05	0.004405	down	coding	438
209291_at	ID4	NM_001546	inhibitor of DNA binding 4, dominant negative helix-loop-helix protein	7.90038	10.843	-17.6173	-7.68791	5.7e-05	0.00443	down	coding	439
202954_at	UBE2C	NM_007019	ubiquitin-conjugating enzyme E2C	9.0219	6.46199	18.2578	5.89672	5.8e-05	0.004493	up	coding	440
210052_s_at	TPX2	NM_012112	TPX2, microtubule-associated, homolog (Xenopus laevis)	8.20889	5.07565	19.4585	8.77402	5.8e-05	0.004511	up	coding	441
209642_at	BUB1	NM_004336	BUB1 mitotic checkpoint serine/threonine kinase	5.74321	3.39136	16.7967	5.1048	5.8e-05	0.004511	up	coding	442
204984_at	GPC4	NM_001448	glypican 4	6.61494	6.02999	8.07384	1.49999	5.8e-05	0.004511	up	coding	443
208739_x_at	SUMO2	NM_001005849	small ubiquitin-like modifier 2	10.4146	10.9582	-10.4863	-1.45767	5.8e-05	0.004511	down	coding	444
205476_at	CCL20	NM_001130046	chemokine (C-C motif) ligand 20	4.31554	3.78907	8.01067	1.4404	5.9e-05	0.004524	up	coding	445
240331_at	---	---	---	4.96011	3.31626	11.8889	3.12499	5.9e-05	0.004552	up	coding	446
215006_at	---	---	---	7.35204	5.84923	15.9996	2.83394	6e-05	0.004571	up	coding	447
214143_x_at	RPL24	NM_000986	ribosomal protein L24	12.4309	13.16	-15.3335	-1.65753	6e-05	0.004571	down	coding	448
205700_at	HSD17B6	NM_003725	hydroxysteroid (17-beta) dehydrogenase 6	5.61598	3.78867	18.1052	3.54874	6e-05	0.004581	up	coding	449
242573_at	---	---	---	5.20177	4.79437	11.3962	1.3263	6e-05	0.004581	up	coding	450
1555947_at	FAM120A	NM_014612	family with sequence similarity 120A	3.46271	3.14439	9.43479	1.24688	6e-05	0.004587	up	coding	451
206134_at	ADAMDEC1	NM_001145271	ADAM-like, decysin 1	6.06971	3.98832	12.8334	4.23216	6.1e-05	0.004659	up	coding	452
212578_x_at	RPS17	NM_001021	ribosomal protein S17	12.2902	13.2839	-18.1278	-1.99139	6.2e-05	0.004666	down	coding	453
221487_s_at	ENSA	NM_004436	endosulfine alpha	7.05053	7.70736	-11.4574	-1.57662	6.2e-05	0.004671	down	coding	454
227332_at	PXN-AS1	NR_038924	PXN antisense RNA 1	5.01309	5.65934	-13.5851	-1.56509	6.3e-05	0.004699	down	coding	455
212393_at	SBF1	NM_002972	SET binding factor 1	7.33745	6.89831	10.0365	1.35579	6.2e-05	0.004699	up	coding	456
202567_at	SNRPD3	NM_004175	small nuclear ribonucleoprotein D3 polypeptide 18kDa	10.0127	9.708	8.34388	1.23514	6.3e-05	0.004738	up	coding	457
201496_x_at	MYH11	NM_001040113	myosin, heavy chain 11, smooth muscle	5.82742	8.84219	-21.0462	-8.08235	6.3e-05	0.004743	down	coding	458
228224_at	PRELP	NM_002725	proline/arginine-rich end leucine-rich repeat protein	7.45836	9.01059	-15.0228	-2.93269	6.5e-05	0.004825	down	coding	459
235867_at	GSTM3	NM_000849	glutathione S-transferase mu 3 (brain)	5.74265	6.42303	-10.6275	-1.60257	6.5e-05	0.004855	down	coding	460
1556835_s_at	LOC100652770	NR_045216	uncharacterized LOC100652770	5.21832	4.9188	13.9435	1.23074	6.5e-05	0.004855	up	coding	461
205382_s_at	CFD	NM_001928	complement factor D (adipsin)	7.6806	11.8051	-22.0102	-17.442	6.6e-05	0.004914	down	coding	462
213941_x_at	RPS7	NM_001011	ribosomal protein S7	11.2169	12.8003	-18.9264	-2.9969	6.7e-05	0.00493	down	coding	463
225968_at	PRICKLE2	NM_198859	prickle homolog 2 (Drosophila)	7.13403	8.37357	-14.221	-2.36123	6.8e-05	0.005016	down	coding	464
236180_at	---	---	---	4.3341	3.99952	6.9597	1.26101	6.9e-05	0.005081	up	coding	465
213951_s_at	PSMC3IP	NM_001256014	PSMC3 interacting protein	6.35659	5.65462	11.9352	1.62673	6.9e-05	0.005098	up	coding	466
226196_s_at	IFT43	NM_001102564	intraflagellar transport 43 homolog (Chlamydomonas)	7.45804	7.98102	-12.4037	-1.43692	7e-05	0.005112	down	coding	467
213058_at	TTC28	NM_001145418	tetratricopeptide repeat domain 28	7.1586	8.43995	-16.661	-2.43066	7e-05	0.005114	down	coding	468
204318_s_at	GTSE1	NM_016426	G-2 and S-phase expressed 1	7.15017	4.73775	17.3896	5.32366	7e-05	0.005115	up	coding	469
223430_at	SIK2	NM_015191	salt-inducible kinase 2	6.75137	8.61924	-21.712	-3.64993	7.1e-05	0.005139	down	coding	470
227528_s_at	KMT2D	NM_003482	lysine (K)-specific methyltransferase 2D	7.18968	6.38012	14.8171	1.75267	7e-05	0.005139	up	coding	471
208830_s_at	SUPT6H	NM_003170	suppressor of Ty 6 homolog (S. cerevisiae)	7.22815	6.75557	11.5195	1.38759	7.1e-05	0.005139	up	coding	472
229661_at	SALL4	NM_020436	sal-like 4 (Drosophila)	7.47793	6.15847	14.9072	2.49572	7.1e-05	0.005143	up	coding	473
209360_s_at	LOC100506403	NM_001001890	uncharacterized LOC100506403	9.8185	9.08342	13.3937	1.66448	7.1e-05	0.00518	up	coding	474
238587_at	UBASH3B	NM_032873	ubiquitin associated and SH3 domain containing B	4.64339	4.0848	10.5022	1.47283	7.2e-05	0.005184	up	coding	475
200658_s_at	PHB	NM_002634	prohibitin	8.44172	9.27105	-11.5715	-1.77686	7.2e-05	0.005214	down	coding	476
1554172_a_at	ZMYM3	NM_001171162	zinc finger, MYM-type 3	5.58543	5.21818	13.0016	1.28989	7.3e-05	0.005249	up	coding	477
205567_at	CHST1	NM_003654	carbohydrate (keratan sulfate Gal-6) sulfotransferase 1	6.64626	5.22092	13.3329	2.68578	7.3e-05	0.005259	up	coding	478
1559276_at	LOC728606	NR_024259	uncharacterized LOC728606	3.61845	3.25589	7.07132	1.28571	7.3e-05	0.005259	up	coding	479
203878_s_at	MMP11	NM_005940	matrix metallopeptidase 11 (stromelysin 3)	9.66231	6.41721	19.5883	9.48146	7.3e-05	0.005266	up	coding	480
206565_x_at	SMA4	NM_006780	glucuronidase, beta pseudogene	7.78947	7.05193	9.08917	1.66733	7.4e-05	0.005296	up	coding	481
240161_s_at	CDC20B	NM_001145734	cell division cycle 20B	3.53049	3.05616	6.69023	1.38927	7.4e-05	0.005296	up	coding	482
201808_s_at	ENG	NM_000118	endoglin	5.9379	6.51459	-11.8809	-1.49143	7.5e-05	0.005312	down	coding	483
224707_at	CYSTM1	NM_032412	cysteine-rich transmembrane module containing 1	8.78087	10.0035	-17.9564	-2.33373	7.5e-05	0.005363	down	coding	484
208631_s_at	HADHA	NM_000182	hydroxyacyl-CoA dehydrogenase/3-ketoacyl-CoA thiolase/enoyl-CoA hydratase (trifunctional protein), alpha subunit	9.66403	10.4091	-14.6538	-1.67611	7.6e-05	0.005366	down	coding	485
207175_at	ADIPOQ	NM_001177800	adiponectin, C1Q and collagen domain containing	6.42856	11.8071	-20.2379	-41.6009	7.6e-05	0.005377	down	coding	486
205483_s_at	ISG15	NM_005101	ISG15 ubiquitin-like modifier	9.72623	8.19938	12.2772	2.88157	7.6e-05	0.005377	up	coding	487
243837_x_at	AC018816.3	---	NULL	6.10661	5.37034	8.55872	1.66586	7.9e-05	0.005544	up	coding	488
216524_x_at	---	---	---	8.558	8.27906	9.27816	1.2133	8e-05	0.005599	up	coding	489
215170_s_at	CEP152	NM_001194998	centrosomal protein 152kDa	5.04015	4.22178	14.1865	1.76341	8e-05	0.005615	up	coding	490
1556345_s_at	---	---	---	7.04616	6.33465	9.3337	1.63752	8.1e-05	0.005662	up	coding	491
200012_x_at	RPL21	NM_000982	ribosomal protein L21	11.7872	13.0242	-16.8669	-2.35711	8.3e-05	0.005789	down	coding	492
205248_at	DOPEY2	NM_005128	dopey family member 2	7.08913	5.64662	16.0112	2.71792	8.3e-05	0.005793	up	coding	493
214439_x_at	BIN1	NM_004305	bridging integrator 1	7.99405	9.18209	-15.7651	-2.27843	8.3e-05	0.005793	down	coding	494
204852_s_at	PTPN7	NM_001199797	protein tyrosine phosphatase, non-receptor type 7	6.14448	5.1852	12.524	1.94434	8.4e-05	0.005815	up	coding	495
228935_at	SLC4A8	NM_001039960	solute carrier family 4, sodium bicarbonate cotransporter, member 8	5.607	4.36758	11.2506	2.36104	8.4e-05	0.005816	up	coding	496
207286_at	CEP135	NM_014645	centrosomal protein 135kDa	3.54377	3.13478	9.57559	1.32775	8.4e-05	0.005817	up	coding	497
202913_at	ARHGEF11	NM_014784	Rho guanine nucleotide exchange factor (GEF) 11	7.34353	6.90008	12.1986	1.35985	8.5e-05	0.005863	up	coding	498
206186_at	MPP3	NM_001932	membrane protein, palmitoylated 3 (MAGUK p55 subfamily member 3)	6.04478	5.46508	11.6731	1.49453	8.6e-05	0.005879	up	coding	499
228230_at	HELZ2	NM_001037335	helicase with zinc finger 2, transcriptional coactivator	7.29207	6.28648	14.8099	2.00776	8.6e-05	0.005886	up	coding	500
216511_s_at	TCF7L2	NM_001146274	transcription factor 7-like 2 (T-cell specific, HMG-box)	7.98714	9.82484	-17.3049	-3.5744	8.7e-05	0.005948	down	coding	501
219689_at	SEMA3G	NM_020163	sema domain, immunoglobulin domain (Ig), short basic domain, secreted, (semaphorin) 3G	6.49726	9.18602	-19.5356	-6.44759	8.7e-05	0.005961	down	coding	502
216037_x_at	TCF7L2	NM_001146274	transcription factor 7-like 2 (T-cell specific, HMG-box)	8.08651	9.68388	-17.702	-3.02592	8.7e-05	0.005961	down	coding	503
228147_at	SEPT7P2	NR_024271	septin 7 pseudogene 2	4.18318	3.89894	8.31742	1.21778	8.9e-05	0.006045	up	coding	504
215903_s_at	MAST2	NM_015112	microtubule associated serine/threonine kinase 2	7.89973	6.88489	16.4538	2.02067	9e-05	0.006091	up	coding	505
205789_at	CD1D	NM_001766	CD1d molecule	4.10701	3.72515	8.00211	1.30302	9e-05	0.006094	up	coding	506
229476_s_at	THRSP	NM_003251	thyroid hormone responsive	5.93556	11.5771	-20.7284	-49.9193	9.1e-05	0.006136	down	coding	507
209170_s_at	GPM6B	NM_001001994	glycoprotein M6B	7.53893	9.52238	-14.5247	-3.95437	9.1e-05	0.006167	down	coding	508
1569830_at	PTPRC	NM_001267798	protein tyrosine phosphatase, receptor type, C	3.86893	3.39723	8.53876	1.38674	9.2e-05	0.006211	up	coding	509
227459_at	---	---	---	7.1383	6.14673	17.3332	1.98836	9.3e-05	0.006239	up	coding	510
216348_at	RPS17P5	---	ribosomal protein S17 pseudogene 5	7.35192	8.94927	-20.2087	-3.02586	9.4e-05	0.006296	down	coding	511
225812_at	FAM229B	NM_001033564	family with sequence similarity 229, member B	5.69064	7.27826	-19.9996	-3.00553	9.4e-05	0.006296	down	coding	512
205779_at	RAMP2	NM_005854	receptor (G protein-coupled) activity modifying protein 2	6.65094	7.43622	-12.6249	-1.72343	9.4e-05	0.006296	down	coding	513
221288_at	GPR22	NM_005295	G protein-coupled receptor 22	3.60519	3.21098	11.3163	1.31422	9.4e-05	0.006296	up	coding	514
218918_at	MAN1C1	NM_020379	mannosidase, alpha, class 1C, member 1	7.22923	7.63578	-6.75928	-1.32551	9.5e-05	0.006312	down	coding	515
211829_s_at	GPER	NM_001031682	G protein-coupled estrogen receptor 1	4.55034	4.99426	-10.2873	-1.3603	9.6e-05	0.006352	down	coding	516
209365_s_at	ECM1	NM_001202858	extracellular matrix protein 1	8.88828	8.03239	9.12531	1.80987	9.6e-05	0.006376	up	coding	517
1554781_at	MGC32805	NR_051996	uncharacterized LOC153163	3.15659	2.875	8.6906	1.21554	9.6e-05	0.006376	up	coding	518
239697_x_at	C3orf67	NM_198463	chromosome 3 open reading frame 67	3.34367	2.82598	10.7528	1.43166	9.7e-05	0.006389	up	coding	519
209047_at	AQP1	NM_000385	aquaporin 1 (Colton blood group)	9.13325	10.8119	-14.6088	-3.2012	9.7e-05	0.00641	down	coding	520
1554464_a_at	CRTAP	NM_006371	cartilage associated protein	7.79616	9.38981	-15.1224	-3.01811	9.7e-05	0.00641	down	coding	521
227231_at	KIAA1211	NM_020722	KIAA1211	4.14204	3.53285	10.8602	1.52541	9.8e-05	0.006428	up	coding	522
219032_x_at	OPN3	NM_001030011	opsin 3	8.62975	7.86828	9.75287	1.69522	9.8e-05	0.006429	up	coding	523
224878_at	UBFD1	NM_019116	ubiquitin family domain containing 1	8.04134	7.67565	9.65842	1.2885	9.8e-05	0.006429	up	coding	524
231495_at	---	---	---	4.25267	3.42601	12.4928	1.77358	9.9e-05	0.006473	up	coding	525
202551_s_at	CRIM1	NM_016441	cysteine rich transmembrane BMP regulator 1 (chordin-like)	7.88245	9.69806	-16.686	-3.52007	0.0001	0.006485	down	coding	526
230678_at	RGS5	NM_001195303	regulator of G-protein signaling 5	3.97378	3.55183	10.1681	1.33974	0.0001	0.006485	up	coding	527
232603_at	DCDC1	NM_020869	doublecortin domain containing 1	3.22218	2.90015	7.30276	1.25009	0.0001	0.006485	up	coding	528
224828_at	CPEB4	NM_030627	cytoplasmic polyadenylation element binding protein 4	6.74165	7.02658	-4.77687	-1.21835	0.0001	0.006485	down	coding	529
235229_at	---	---	---	7.31424	5.89893	11.0404	2.66718	0.000102	0.006563	up	coding	530
210024_s_at	UBE2E3	NM_006357	ubiquitin-conjugating enzyme E2E 3	9.33198	10.1822	-10.1692	-1.80279	0.000103	0.006619	down	coding	531
227572_at	USP30	NM_032663	ubiquitin specific peptidase 30	7.35169	8.19704	-13.7093	-1.79669	0.000103	0.006619	down	coding	532
36888_at	HAUS5	NM_015302	HAUS augmin-like complex, subunit 5	7.1433	6.76443	11.1702	1.30032	0.000103	0.006619	up	coding	533
203980_at	FABP4	NM_001442	fatty acid binding protein 4, adipocyte	7.60373	13.3299	-19.9087	-52.9372	0.000103	0.00663	down	coding	534
209382_at	LOC101060460	NM_006468	DNA-directed RNA polymerase III subunit RPC3-like	7.4709	7.79984	-8.55438	-1.2561	0.000103	0.00663	down	coding	535
213846_at	COX7C	NM_001867	cytochrome c oxidase subunit VIIc	7.09846	8.57251	-16.2352	-2.77801	0.000104	0.006631	down	coding	536
211138_s_at	KMO	NM_003679	kynurenine 3-monooxygenase (kynurenine 3-hydroxylase)	5.86724	4.15181	12.4038	3.28396	0.000105	0.006678	up	coding	537
215167_at	MED14	NM_004229	mediator complex subunit 14	5.42948	4.92987	11.8607	1.41383	0.000105	0.00669	up	coding	538
203144_s_at	KIAA0040	NM_001162893	KIAA0040	7.17356	6.51862	10.4421	1.57455	0.000106	0.006744	up	coding	539
205200_at	CLEC3B	NM_003278	C-type lectin domain family 3, member B	6.66977	10.5658	-22.2562	-14.8876	0.000107	0.006773	down	coding	540
240413_at	PYHIN1	NM_152501	pyrin and HIN domain family, member 1	4.05897	3.62937	7.76193	1.34686	0.000107	0.006797	up	coding	541
219990_at	E2F8	NM_001256371	E2F transcription factor 8	5.53187	3.71948	14.372	3.51224	0.000108	0.006818	up	coding	542
227834_at	TXLNB	NM_153235	taxilin beta	3.55694	3.14202	9.10911	1.33322	0.000108	0.006843	up	coding	543
208063_s_at	CAPN9	NM_006615	calpain 9	5.38227	4.51861	10.7059	1.81964	0.000109	0.006871	up	coding	544
208847_s_at	ADH5	NM_000671	alcohol dehydrogenase 5 (class III), chi polypeptide	8.87471	10.2152	-19.4072	-2.5323	0.000109	0.006878	down	coding	545
211207_s_at	ACSL6	NM_001009185	acyl-CoA synthetase long-chain family member 6	3.18888	2.86132	7.17131	1.25489	0.00011	0.006907	up	coding	546
233177_s_at	PNKD	NM_001077399	paroxysmal nonkinesigenic dyskinesia	7.73966	5.86259	17.0534	3.67329	0.000111	0.006954	up	coding	547
213348_at	CDKN1C	NM_000076	cyclin-dependent kinase inhibitor 1C (p57, Kip2)	7.73639	9.81338	-17.4124	-4.21925	0.000112	0.006994	down	coding	548
206373_at	ZIC1	NM_003412	Zic family member 1	5.52373	4.34877	8.04964	2.25787	0.000113	0.007049	up	coding	549
202724_s_at	FOXO1	NM_002015	forkhead box O1	7.7944	9.3833	-16.8274	-3.0082	0.000115	0.007135	down	coding	550
214500_at	H2AFY	NM_001040158	H2A histone family, member Y	6.83153	7.59498	-11.6701	-1.69755	0.000115	0.007159	down	coding	551
204914_s_at	SOX11	NM_003108	SRY (sex determining region Y)-box 11	6.70526	4.40994	12.6653	4.90861	0.000116	0.007198	up	coding	552
208430_s_at	DTNA	NM_001128175	dystrobrevin, alpha	4.8699	5.32769	-10.9033	-1.37343	0.000117	0.007223	down	coding	553
205285_s_at	FYB	NM_001243093	FYN binding protein	6.05763	5.18625	11.4212	1.82941	0.000117	0.00724	up	coding	554
213844_at	HOXA5	NM_019102	homeobox A5	6.77198	9.65918	-18.043	-7.39832	0.000118	0.00725	down	coding	555
200002_at	RPL35	NM_007209	ribosomal protein L35	11.0123	12.7724	-18.061	-3.38705	0.000119	0.007342	down	coding	556
1553910_at	NBPF4	NM_001143989	neuroblastoma breakpoint family, member 4	4.89335	4.01207	9.10144	1.84201	0.000119	0.007342	up	coding	557
225793_at	LIX1L	NM_153713	Lix1 homolog (mouse)-like	8.58673	9.2931	-11.986	-1.63169	0.00012	0.007356	down	coding	558
203726_s_at	LAMA3	NM_000227	laminin, alpha 3	7.08722	9.17831	-14.7226	-4.26069	0.000121	0.00744	down	coding	559
232238_at	ASPM	NM_001206846	asp (abnormal spindle) homolog, microcephaly associated (Drosophila)	3.54865	2.96256	10.9507	1.50117	0.000122	0.007451	up	coding	560
224602_at	C4orf3	NM_001001701	chromosome 4 open reading frame 3	9.50772	9.9758	-8.9648	-1.38327	0.000122	0.007451	down	coding	561
216675_at	---	---	---	5.10886	4.80969	7.38776	1.23044	0.000122	0.007451	up	coding	562
223158_s_at	NEK6	NM_001145001	NIMA-related kinase 6	7.76926	7.34323	8.92171	1.34353	0.000123	0.007486	up	coding	563
201984_s_at	EGFR	NM_005228	epidermal growth factor receptor	6.17715	7.98962	-14.3958	-3.51244	0.000124	0.007545	down	coding	564
220091_at	SLC2A6	NM_001145099	solute carrier family 2 (facilitated glucose transporter), member 6	6.49113	5.92697	10.1391	1.47852	0.000125	0.007548	up	coding	565
204731_at	TGFBR3	NM_001195683	transforming growth factor, beta receptor III	7.47489	10.5135	-16.1612	-8.21708	0.000125	0.007562	down	coding	566
203998_s_at	SYT1	NM_001135805	synaptotagmin I	3.72154	2.95307	7.79622	1.70346	0.000125	0.007575	up	coding	567
226149_at	SNHG11	NM_139016	small nucleolar RNA host gene 11 (non-protein coding)	7.34738	7.0319	8.49105	1.24442	0.000126	0.007593	up	coding	568
213432_at	MUC5B	NM_002458	mucin 5B, oligomeric mucus/gel-forming	6.63005	5.47014	9.66066	2.23444	0.000127	0.007623	up	coding	569
236198_at	---	---	---	3.31678	2.91687	7.69469	1.31942	0.000129	0.007711	up	coding	570
218717_s_at	LEPREL1	NM_001134418	leprecan-like 1	5.56957	6.83727	-12.7589	-2.40778	0.00013	0.007775	down	coding	571
227078_at	MUSTN1	NM_001198974	musculoskeletal, embryonic nuclear protein 1	6.36053	6.07864	9.45229	1.21579	0.00013	0.007797	up	coding	572
224152_s_at	PBRM1	NM_018165	polybromo 1	5.86542	6.26849	-10.2729	-1.32232	0.000131	0.007827	down	coding	573
208016_s_at	AGTR1	NM_000685	angiotensin II receptor, type 1	5.16999	7.29374	-12.6125	-4.35824	0.000132	0.007866	down	coding	574
219743_at	HEY2	NM_012259	hairy/enhancer-of-split related with YRPW motif 2	6.2175	7.76204	-13.4609	-2.91711	0.000132	0.007866	down	coding	575
204677_at	CDH5	NM_001114117	cadherin 5, type 2 (vascular endothelium)	7.20572	8.70475	-15.8625	-2.82653	0.000132	0.007866	down	coding	576
209243_s_at	PEG3	NM_001146184	paternally expressed 3	5.12548	6.0499	-7.30468	-1.89792	0.000133	0.007866	down	coding	577
212790_x_at	RPL13A	NM_001270491	ribosomal protein L13a	12.7656	13.6964	-16.6118	-1.90636	0.000134	0.007919	down	coding	578
206110_at	HIST1H3H	NM_003536	histone cluster 1, H3h	5.40857	3.89065	11.4373	2.86377	0.000134	0.007947	up	coding	579
215489_x_at	HOMER3	NM_001145721	homer homolog 3 (Drosophila)	7.10026	6.71448	8.39612	1.30657	0.000135	0.008001	up	coding	580
213205_s_at	RAD54L2	NM_015106	RAD54-like 2 (S. cerevisiae)	7.82294	7.4954	9.44394	1.25487	0.000138	0.008108	up	coding	581
201858_s_at	SRGN	NM_002727	serglycin	7.82901	9.62878	-13.1523	-3.48166	0.000138	0.008137	down	coding	582
237750_at	XPNPEP3	NM_001204827	X-prolyl aminopeptidase (aminopeptidase P) 3, putative	4.33443	3.45871	14.0155	1.83492	0.000139	0.008142	up	coding	583
204690_at	STX8	NM_004853	syntaxin 8	7.68647	8.88054	-16.0762	-2.28796	0.000139	0.008156	down	coding	584
221791_s_at	TMA7	NM_015933	translation machinery associated 7 homolog (S. cerevisiae)	11.0007	11.8338	-14.7265	-1.78148	0.00014	0.00818	down	coding	585
210009_s_at	GOSR2	NM_001012511	golgi SNAP receptor complex member 2	6.22195	6.90044	-12.8573	-1.60046	0.00014	0.00818	down	coding	586
200900_s_at	M6PR	NM_001207024	mannose-6-phosphate receptor (cation dependent)	7.57793	7.92276	-6.76311	-1.27	0.000141	0.008263	down	coding	587
211487_x_at	RPS17	NM_001021	ribosomal protein S17	12.2809	13.2541	-15.925	-1.96314	0.000142	0.008283	down	coding	588
232065_x_at	CENPL	NM_001127181	centromere protein L	5.9736	5.22564	12.1385	1.67942	0.000142	0.008291	up	coding	589
221889_at	KCTD13	NM_178863	potassium channel tetramerisation domain containing 13	7.76809	6.35777	17.7285	2.65796	0.000143	0.008292	up	coding	590
203402_at	KCNAB2	NM_001199860	potassium voltage-gated channel, shaker-related subfamily, beta member 2	7.12755	6.31866	13.4142	1.75187	0.000143	0.008296	up	coding	591
216035_x_at	TCF7L2	NM_001146274	transcription factor 7-like 2 (T-cell specific, HMG-box)	8.15283	9.77314	-15.6151	-3.07442	0.000143	0.008315	down	coding	592
1564639_at	LOC100291323	---	uncharacterized LOC100291323	5.98987	5.43171	10.2722	1.47239	0.000144	0.008326	up	coding	593
219559_at	SLC17A9	NM_022082	solute carrier family 17, member 9	7.00404	6.1927	12.25	1.75485	0.000145	0.008403	up	coding	594
224991_at	CMIP	NM_030629	c-Maf inducing protein	8.23958	7.11325	14.4159	2.18303	0.000146	0.008406	up	coding	595
232823_at	---	---	---	4.95325	4.43533	10.337	1.4319	0.000146	0.008417	up	coding	596
206364_at	KIF14	NM_014875	kinesin family member 14	6.74062	4.26253	15.8548	5.57158	0.000147	0.008438	up	coding	597
205730_s_at	ABLIM3	NM_014945	actin binding LIM protein family, member 3	6.58619	8.09445	-13.7465	-2.84466	0.000147	0.008438	down	coding	598
206335_at	GALNS	NM_000512	galactosamine (N-acetyl)-6-sulfate sulfatase	8.12483	7.64254	10.5963	1.39696	0.000147	0.008438	up	coding	599
213794_s_at	NGDN	NM_001042635	neuroguidin, EIF4E binding protein	7.82306	8.65974	-13.8014	-1.78593	0.000149	0.008528	down	coding	600
237673_at	---	---	---	3.61605	3.03071	10.1797	1.50039	0.00015	0.008551	up	coding	601
231938_at	SGOL1	NM_001012409	shugoshin-like 1 (S. pombe)	4.88015	3.67793	13.4453	2.30094	0.00015	0.008555	up	coding	602
203554_x_at	PTTG1	NM_004219	pituitary tumor-transforming 1	8.85606	6.69864	15.5775	4.46116	0.000151	0.008592	up	coding	603
235750_at	---	---	---	7.33907	6.85319	11.5544	1.40044	0.000151	0.008592	up	coding	604
225420_at	GPAM	NM_001244949	glycerol-3-phosphate acyltransferase, mitochondrial	5.94872	10.1024	-20.0991	-17.7989	0.000152	0.00863	down	coding	605
200615_s_at	AP2B1	NM_001030006	adaptor-related protein complex 2, beta 1 subunit	8.38146	7.6506	11.3287	1.65963	0.000152	0.008632	up	coding	606
224980_at	LEMD2	NM_001143944	LEM domain containing 2	7.0548	6.55415	12.9023	1.41486	0.000152	0.008632	up	coding	607
40489_at	ATN1	NM_001007026	atrophin 1	7.86335	7.17198	10.6289	1.61482	0.000153	0.008677	up	coding	608
216342_x_at	OTTHUMG00000031784	---	NULL	11.7222	12.3685	-14.0243	-1.56517	0.000154	0.008703	down	coding	609
206497_at	COA1	NM_018224	cytochrome c oxidase assembly factor 1 homolog (S. cerevisiae)	4.59678	4.10614	11.4721	1.40507	0.000154	0.008707	up	coding	610
218217_at	SCPEP1	NM_021626	serine carboxypeptidase 1	8.85764	9.67008	-11.0372	-1.75618	0.000155	0.008733	down	coding	611
217783_s_at	YPEL5	NM_001127399	yippee-like 5 (Drosophila)	9.08068	10.1714	-15.9058	-2.12985	0.000156	0.008795	down	coding	612
204558_at	RAD54L	NM_001142548	RAD54-like (S. cerevisiae)	6.74335	5.53921	14.065	2.304	0.000158	0.008836	up	coding	613
235035_at	SLC35E1	NM_024881	solute carrier family 35, member E1	7.85853	7.1847	11.0088	1.59531	0.000158	0.008836	up	coding	614
203853_s_at	GAB2	NM_012296	GRB2-associated binding protein 2	8.05157	8.70357	-10.2398	-1.57135	0.000158	0.008836	down	coding	615
223553_s_at	DOK3	NM_001144875	docking protein 3	6.56219	4.82816	16.4195	3.32654	0.000158	0.008844	up	coding	616
222958_s_at	DEPDC1	NM_001114120	DEP domain containing 1	5.29495	3.74301	12.432	2.93212	0.000159	0.008866	up	coding	617
203781_at	MRPL33	NM_004891	mitochondrial ribosomal protein L33	8.79327	9.31085	-11.3455	-1.43156	0.000159	0.008866	down	coding	618
236044_at	PPAPDC1A	NM_001030059	phosphatidic acid phosphatase type 2 domain containing 1A	6.93292	4.06291	16.1748	7.31068	0.000159	0.008867	up	coding	619
202747_s_at	ITM2A	NM_001171581	integral membrane protein 2A	7.21427	10.7056	-19.165	-11.2459	0.00016	0.008876	down	coding	620
241872_at	---	---	---	5.92472	4.84549	10.6239	2.11292	0.00016	0.00888	up	coding	621
208693_s_at	GARS	NM_002047	glycyl-tRNA synthetase	10.246	9.21305	14.7951	2.04619	0.000161	0.008914	up	coding	622
201288_at	ARHGDIB	NM_001175	Rho GDP dissociation inhibitor (GDI) beta	10.4814	10.1119	7.14797	1.29191	0.000161	0.008916	up	coding	623
213007_at	FANCI	NM_001113378	Fanconi anemia, complementation group I	7.37596	5.16563	16.228	4.6278	0.000162	0.008923	up	coding	624
208950_s_at	ALDH7A1	NM_001182	aldehyde dehydrogenase 7 family, member A1	8.41312	9.37198	-14.4946	-1.94377	0.000162	0.008923	down	coding	625
227458_at	CD274	NM_001267706	CD274 molecule	6.13352	5.38382	8.26457	1.68145	0.000163	0.00896	up	coding	626
218978_s_at	SLC25A37	NM_016612	solute carrier family 25 (mitochondrial iron transporter), member 37	5.44459	6.14635	-11.2921	-1.6265	0.000163	0.00896	down	coding	627
200981_x_at	GNAS	NM_000516	GNAS complex locus	12.8031	12.1487	14.8321	1.57401	0.000164	0.009025	up	coding	628
210124_x_at	SEMA4F	NM_001271661	sema domain, immunoglobulin domain (Ig), transmembrane domain (TM) and short cytoplasmic domain, (semaphorin) 4F	6.71574	6.44458	8.69004	1.20678	0.000165	0.009062	up	coding	629
1557413_a_at	---	---	---	4.91504	4.4365	12.5865	1.39333	0.000167	0.009132	up	coding	630
213008_at	FANCI	NM_001113378	Fanconi anemia, complementation group I	7.07646	5.38861	15.2953	3.22174	0.000169	0.009211	up	coding	631
239347_at	---	---	---	5.46666	4.59617	15.465	1.82829	0.000169	0.009211	up	coding	632
219316_s_at	FLVCR2	NM_001195283	feline leukemia virus subgroup C cellular receptor family, member 2	5.88484	5.24594	11.3302	1.55715	0.00017	0.009266	up	coding	633
229538_s_at	IQGAP3	NM_178229	IQ motif containing GTPase activating protein 3	6.93682	4.61235	16.2314	5.00881	0.000173	0.009406	up	coding	634
201422_at	IFI30	NM_005027	interferon, gamma-inducible protein 30	10.7677	9.17902	14.5942	3.0078	0.000174	0.009424	up	coding	635
236619_at	---	---	---	3.60487	3.14364	9.16514	1.37672	0.000174	0.009435	up	coding	636
212109_at	HN1L	NM_144570	hematological and neurological expressed 1-like	8.193	7.17189	14.1518	2.02949	0.000176	0.009468	up	coding	637
232569_at	---	---	---	4.89529	3.92393	12.2092	1.96069	0.000176	0.009468	up	coding	638
239061_at	TPRXL	NR_002223	tetra-peptide repeat homeobox-like	5.52768	5.25761	6.90309	1.20587	0.000176	0.009471	up	coding	639
205219_s_at	GALK2	NM_001001556	galactokinase 2	5.89988	6.65968	-12.8369	-1.69325	0.000178	0.009546	down	coding	640
223296_at	SLC25A33	NM_032315	solute carrier family 25 (pyrimidine nucleotide carrier), member 33	7.57862	9.06439	-14.5065	-2.80067	0.000179	0.00961	down	coding	641
200099_s_at	RPS3A	NM_001006	ribosomal protein S3A	11.6807	13.6391	-17.3243	-3.88651	0.00018	0.009647	down	coding	642
209159_s_at	NDRG4	NM_001130487	NDRG family member 4	5.89246	6.23297	-7.10084	-1.26621	0.000181	0.009685	down	coding	643
223728_at	CENPBD1	NM_145039	CENPB DNA-binding domains containing 1	7.1472	6.73873	10.2453	1.32728	0.000182	0.009699	up	coding	644
208153_s_at	FAT2	NM_001447	FAT atypical cadherin 2	4.69237	6.30103	-14.9811	-3.04969	0.000184	0.009816	down	coding	645
229479_at	---	---	---	6.67659	3.53539	16.1381	8.82257	0.000185	0.009835	up	coding	646
200809_x_at	RPL12	NM_000976	ribosomal protein L12	12.6983	13.5507	-14.9089	-1.80544	0.000186	0.009913	down	coding	647
203137_at	WTAP	NM_001270531	Wilms tumor 1 associated protein	8.86866	9.50792	-9.67156	-1.55753	0.000187	0.009928	down	coding	648
212288_at	FNBP1	NM_015033	formin binding protein 1	8.96917	8.66235	6.9817	1.23698	0.000188	0.009963	up	coding	649
225129_at	CPNE2	NM_152727	copine II	8.38949	8.94971	-10.5976	-1.47449	0.000189	0.010003	down	coding	650
211070_x_at	DBI	NM_001079862	diazepam binding inhibitor (GABA receptor modulator, acyl-CoA binding protein)	10.5691	11.4964	-11.2594	-1.90167	0.000191	0.010097	down	coding	651
209568_s_at	RGL1	NM_015149	ral guanine nucleotide dissociation stimulator-like 1	7.88275	9.41568	-16.1038	-2.89373	0.000194	0.010205	down	coding	652
228873_at	COL22A1	NM_152888	collagen, type XXII, alpha 1	5.0778	4.15488	9.53244	1.89594	0.000194	0.010205	up	coding	653
1555194_at	---	---	---	5.14835	4.12328	11.1144	2.03505	0.000195	0.010242	up	coding	654
1570151_at	---	---	---	6.50427	5.58507	12.5659	1.89107	0.000195	0.010265	up	coding	655
207040_s_at	ST13	NM_003932	suppression of tumorigenicity 13 (colon carcinoma) (Hsp70 interacting protein)	10.417	10.9266	-10.7763	-1.42359	0.000196	0.010281	down	coding	656
203815_at	GSTT1	NM_000853	glutathione S-transferase theta 1	6.80339	8.11629	-9.53657	-2.48439	0.000201	0.010478	down	coding	657
231785_at	NTF4	NM_006179	neurotrophin 4	4.33236	5.56488	-17.3425	-2.34976	0.000201	0.010478	down	coding	658
215551_at	ESR1	NM_000125	estrogen receptor 1	4.1335	3.73583	7.88094	1.31738	0.000201	0.01049	up	coding	659
211126_s_at	CSRP2	NM_001321	cysteine and glycine-rich protein 2	7.64027	8.42184	-9.82372	-1.719	0.000202	0.010495	down	coding	660
209921_at	SLC7A11	NM_014331	solute carrier family 7 (anionic amino acid transporter light chain, xc- system), member 11	6.05286	4.7765	10.9146	2.42228	0.000203	0.010551	up	coding	661
244158_at	---	---	---	5.51291	5.06781	10.6776	1.36141	0.000206	0.010679	up	coding	662
241173_at	---	---	---	4.44175	4.08704	12.3594	1.27874	0.000206	0.010679	up	coding	663
229477_at	THRSP	NM_003251	thyroid hormone responsive	5.74415	11.0653	-18.3774	-39.9771	0.000208	0.0107	down	coding	664
213524_s_at	G0S2	NM_015714	G0/G1switch 2	7.26286	11.698	-18.7178	-21.6333	0.000207	0.0107	down	coding	665
204115_at	GNG11	NM_004126	guanine nucleotide binding protein (G protein), gamma 11	7.15192	10.7816	-19.5351	-12.378	0.000207	0.0107	down	coding	666
244741_s_at	ZNF667-AS1	NM_198879	ZNF667 antisense RNA 1 (head to head)	6.53833	8.00477	-11.9076	-2.76339	0.000208	0.0107	down	coding	667
200811_at	CIRBP	NM_001280	cold inducible RNA binding protein	9.5468	10.5458	-12.9766	-1.99866	0.000208	0.010702	down	coding	668
203967_at	CDC6	NM_001254	cell division cycle 6	5.13519	3.39662	12.6056	3.33704	0.000209	0.010757	up	coding	669
243934_at	ODF3B	NM_001014440	outer dense fiber of sperm tails 3B	5.58822	4.46317	14.3505	2.18109	0.00021	0.010768	up	coding	670
201812_s_at	C4orf46	NM_001008393	chromosome 4 open reading frame 46	10.6103	11.8371	-15.5716	-2.34051	0.000212	0.010871	down	coding	671
206363_at	MAF	NM_001031804	v-maf musculoaponeurotic fibrosarcoma oncogene homolog (avian)	6.95076	8.35936	-14.6375	-2.65479	0.000214	0.010896	down	coding	672
236657_at	LOC100288911	NR_037631	uncharacterized LOC100288911	4.67447	5.49365	-13.1706	-1.76439	0.000214	0.010896	down	coding	673
235076_at	CALCOCO2	NM_001261390	calcium binding and coiled-coil domain 2	6.94837	7.62069	-11.8443	-1.59363	0.000213	0.010896	down	coding	674
1558338_at	SEMA6A	NM_020796	sema domain, transmembrane domain (TM), and cytoplasmic domain, (semaphorin) 6A	4.06476	3.56539	12.529	1.4136	0.000213	0.010896	up	coding	675
204092_s_at	AURKA	NM_003600	aurora kinase A	7.42094	5.2211	15.1604	4.59429	0.000215	0.010913	up	coding	676
1554408_a_at	TK1	NM_003258	thymidine kinase 1, soluble	8.01311	6.18526	14.2302	3.55009	0.000215	0.010913	up	coding	677
224061_at	INMT	NM_001199219	indolethylamine N-methyltransferase	5.75153	7.52383	-16.5192	-3.41598	0.000215	0.010913	down	coding	678
227762_at	---	---	---	6.58154	9.86591	-15.8063	-9.74307	0.000217	0.01099	down	coding	679
202650_s_at	KIAA0195	NM_014738	KIAA0195	7.92962	7.3945	10.7066	1.44905	0.000217	0.01099	up	coding	680
209612_s_at	ADH1B	NM_000668	alcohol dehydrogenase 1B (class I), beta polypeptide	6.59108	11.8331	-16.4378	-37.8439	0.000219	0.011046	down	coding	681
200036_s_at	RPL10A	NM_007104	ribosomal protein L10a	11.6491	12.7286	-14.6239	-2.11332	0.000219	0.011046	down	coding	682
226219_at	ARHGAP30	NM_001025598	Rho GTPase activating protein 30	7.96406	6.89703	11.5686	2.0951	0.000219	0.011054	up	coding	683
36552_at	C2CD3	NM_015531	C2 calcium-dependent domain containing 3	7.71254	7.0455	11.8026	1.58782	0.00022	0.011067	up	coding	684
1568736_s_at	---	---	---	3.65204	3.13665	7.19752	1.42938	0.00022	0.011067	up	coding	685
207170_s_at	LETMD1	NM_001024668	LETM1 domain containing 1	8.76333	9.64316	-15.3087	-1.84016	0.000222	0.011118	down	coding	686
210966_x_at	LARP1	NM_015315	La ribonucleoprotein domain family, member 1	8.81538	8.05484	13.1205	1.69412	0.000222	0.011118	up	coding	687
230937_at	LOC285835	---	uncharacterized LOC285835	5.96927	6.66232	-12.3003	-1.61669	0.000222	0.011118	down	coding	688
215571_at	---	---	---	4.51105	3.82432	7.44317	1.60962	0.000223	0.011146	up	coding	689
217939_s_at	AFTPH	NM_001002243	aftiphilin	9.39043	8.7149	13.8252	1.59719	0.000223	0.011146	up	coding	690
228950_s_at	WLS	NM_001002292	wntless homolog (Drosophila)	6.71436	8.58454	-13.5782	-3.65578	0.000225	0.011206	down	coding	691
212391_x_at	RPS3A	NM_001006	ribosomal protein S3A	11.9217	13.2576	-15.8601	-2.52427	0.000226	0.011238	down	coding	692
204892_x_at	EEF1A1	NM_001402	eukaryotic translation elongation factor 1 alpha 1	13.4707	14.0338	-12.3257	-1.47747	0.000226	0.011238	down	coding	693
228343_at	POU2F2	NM_001207025	POU class 2 homeobox 2	5.19853	4.38794	10.3265	1.75393	0.000228	0.0113	up	coding	694
1554697_at	ADAMTS9	NM_182920	ADAM metallopeptidase with thrombospondin type 1 motif, 9	4.57613	5.37297	-13.0378	-1.73729	0.000228	0.0113	down	coding	695
214091_s_at	GPX3	NM_002084	glutathione peroxidase 3 (plasma)	7.9961	11.28	-16.7041	-9.74008	0.000229	0.01131	down	coding	696
219386_s_at	SLAMF8	NM_020125	SLAM family member 8	7.0137	5.02799	13.3199	3.96057	0.000229	0.01131	up	coding	697
217830_s_at	NSFL1C	NM_001206736	NSFL1 (p97) cofactor (p47)	7.89866	8.29978	-10.3523	-1.32053	0.000229	0.011322	down	coding	698
203757_s_at	CEACAM6	NM_002483	carcinoembryonic antigen-related cell adhesion molecule 6 (non-specific cross reacting antigen)	7.40587	4.79698	10.4554	6.10036	0.000234	0.011522	up	coding	699
236706_at	LYG1	NM_174898	lysozyme G-like 1	5.70335	5.09955	11.8438	1.51971	0.000234	0.011522	up	coding	700
200877_at	CCT4	NM_001256721	chaperonin containing TCP1, subunit 4 (delta)	10.6729	11.1487	-8.81497	-1.39067	0.000234	0.011522	down	coding	701
209184_s_at	IRS2	NM_003749	insulin receptor substrate 2	8.08378	9.3146	-11.9677	-2.34702	0.000236	0.01158	down	coding	702
235753_at	HOXA7	NM_006896	homeobox A7	6.35664	7.74657	-14.2549	-2.62065	0.000237	0.011606	down	coding	703
242979_at	IRS1	NM_005544	insulin receptor substrate 1	5.756	7.19207	-11.9281	-2.70584	0.000238	0.011657	down	coding	704
210036_s_at	KCNH2	NM_000238	potassium voltage-gated channel, subfamily H (eag-related), member 2	6.30498	5.5905	8.54692	1.64089	0.000238	0.011657	up	coding	705
211813_x_at	DCN	NM_001920	decorin	10.5245	12.4781	-13.3899	-3.87325	0.000241	0.011763	down	coding	706
202914_s_at	ARHGEF11	NM_014784	Rho guanine nucleotide exchange factor (GEF) 11	6.25307	5.52902	11.8796	1.65181	0.000241	0.011763	up	coding	707
227920_at	BEND3	NM_001080450	BEN domain containing 3	6.91732	6.23032	10.2822	1.60993	0.000242	0.011797	up	coding	708
212421_at	KIAA0930	NM_001009880	KIAA0930	7.58829	7.01719	11.1944	1.48566	0.000243	0.011797	up	coding	709
235425_at	SGOL2	NM_001160033	shugoshin-like 2 (S. pombe)	5.79934	4.21218	13.3905	3.00456	0.000244	0.011845	up	coding	710
228729_at	CCNB1	NM_031966	cyclin B1	6.78819	4.56877	14.1335	4.65707	0.000245	0.01185	up	coding	711
202409_at	IGF2	NM_000612	insulin-like growth factor 2 (somatomedin A)	8.81896	10.1185	-10.3191	-2.46149	0.000244	0.01185	down	coding	712
224280_s_at	MTFR1L	NM_001099625	mitochondrial fission regulator 1-like	7.58085	8.15137	-12.6839	-1.48506	0.000245	0.01185	down	coding	713
212663_at	FKBP15	NM_015258	FK506 binding protein 15, 133kDa	8.9185	8.41165	13.3848	1.42094	0.000248	0.011987	up	coding	714
209351_at	KRT14	NM_000526	keratin 14	8.45052	11.9912	-12.5489	-11.6369	0.00025	0.012023	down	coding	715
209709_s_at	HMMR	NM_001142556	hyaluronan-mediated motility receptor (RHAMM)	5.18957	3.57369	13.4955	3.06498	0.00025	0.012023	up	coding	716
229064_s_at	RCAN3	NM_001251977	RCAN family member 3	6.14731	5.34205	11.8165	1.74746	0.00025	0.012023	up	coding	717
232504_at	LOC285628	NR_029701	uncharacterized LOC285628	5.16023	4.38368	9.80249	1.71303	0.00025	0.012023	up	coding	718
208186_s_at	LIPE	NM_005357	lipase, hormone-sensitive	7.29352	9.91794	-17.442	-6.16634	0.000251	0.012042	down	coding	719
207132_x_at	PFDN5	NM_002624	prefoldin subunit 5	9.44648	11.777	-17.3403	-5.0299	0.000252	0.012054	down	coding	720
219040_at	CORO7	NM_001201472	coronin 7	6.30409	5.74636	12.8401	1.47195	0.000252	0.012054	up	coding	721
211363_s_at	MTAP	NM_002451	methylthioadenosine phosphorylase	4.53766	4.81585	-6.36475	-1.21267	0.000252	0.012067	down	coding	722
32837_at	AGPAT2	NM_001012727	1-acylglycerol-3-phosphate O-acyltransferase 2	8.14269	9.8382	-17.4405	-3.23891	0.000255	0.012194	down	coding	723
1559263_s_at	ZC3H12D	NM_207360	zinc finger CCCH-type containing 12D	5.10137	3.64609	12.9666	2.74208	0.000257	0.012219	up	coding	724
205666_at	FMO1	NM_002021	flavin containing monooxygenase 1	6.82175	8.10025	-10.8871	-2.42586	0.000256	0.012219	down	coding	725
202899_s_at	SRSF3	NM_003017	serine/arginine-rich splicing factor 3	8.83996	9.8582	-12.3316	-2.02544	0.000257	0.012219	down	coding	726
204482_at	CLDN5	NM_001130861	claudin 5	6.55831	9.05993	-17.9578	-5.66319	0.000259	0.012273	down	coding	727
1561436_at	OTTHUMG00000179193	---	NULL	4.20442	3.93025	10.6785	1.2093	0.000259	0.012273	up	coding	728
206994_at	CST4	NM_001899	cystatin S	7.7657	6.80042	10.2688	1.95244	0.000259	0.012276	up	coding	729
232531_at	EMX2OS	NR_002791	EMX2 opposite strand/antisense RNA	5.36031	5.89732	-11.4804	-1.45096	0.00026	0.012284	down	coding	730
215775_at	THBS1	NM_003246	thrombospondin 1	4.63541	4.09437	9.35345	1.45502	0.00026	0.012286	up	coding	731
217771_at	GOLM1	NM_001099268	golgi membrane protein 1	9.0431	7.90503	11.2845	2.20086	0.000261	0.012307	up	coding	732
209220_at	GPC3	NM_001164617	glypican 3	5.79227	9.18312	-16.3921	-10.4894	0.000262	0.012324	down	coding	733
243882_at	---	---	---	3.73857	3.3068	7.48704	1.34889	0.000262	0.012324	up	coding	734
1556429_a_at	WDR67	NM_001145088	WD repeat domain 67	3.63579	3.31073	8.72378	1.25272	0.000262	0.012326	up	coding	735
201375_s_at	PPP2CB	NM_001009552	protein phosphatase 2, catalytic subunit, beta isozyme	9.67591	10.3999	-11.4982	-1.65173	0.000264	0.012369	down	coding	736
231815_at	PHF12	NM_001033561	PHD finger protein 12	7.8888	6.91766	12.045	1.96039	0.000264	0.01238	up	coding	737
209789_at	CORO2B	NM_001190456	coronin, actin binding protein, 2B	4.74662	5.98913	-13.4637	-2.36611	0.000264	0.012382	down	coding	738
238440_at	CLYBL	NM_138280	citrate lyase beta like	5.7156	6.50059	-11.3	-1.72308	0.000265	0.01239	down	coding	739
205117_at	FGF1	NM_000800	fibroblast growth factor 1 (acidic)	6.89725	8.48075	-13.8872	-2.99695	0.000267	0.012411	down	coding	740
212657_s_at	IL1RN	NM_000577	interleukin 1 receptor antagonist	6.93393	5.54784	11.2369	2.61369	0.000267	0.012411	up	coding	741
225030_at	BOD1	NM_001159651	biorientation of chromosomes in cell division 1	8.42941	9.14139	-11.8891	-1.63805	0.000266	0.012411	down	coding	742
205090_s_at	NAGPA	NM_016256	N-acetylglucosamine-1-phosphodiester alpha-N-acetylglucosaminidase	7.17934	6.63257	11.9929	1.46082	0.000266	0.012411	up	coding	743
201258_at	RPS16	NM_001020	ribosomal protein S16	11.8046	12.6797	-12.2265	-1.83421	0.000271	0.012595	down	coding	744
213927_at	MAP3K9	NM_033141	mitogen-activated protein kinase kinase kinase 9	6.05858	4.9608	12.8539	2.14025	0.000273	0.012671	up	coding	745
213587_s_at	ATP6V0E2	NM_001100592	ATPase, H+ transporting V0 subunit e2	8.74916	7.74939	11.4998	1.99968	0.000274	0.012674	up	coding	746
226198_at	TOM1L2	NM_001033551	target of myb1-like 2 (chicken)	7.43347	7.153	6.64399	1.21459	0.000274	0.012674	up	coding	747
227727_at	MRGPRF	NM_001098515	MAS-related GPR, member F	6.71736	8.72505	-15.2249	-4.02137	0.000274	0.012688	down	coding	748
203744_at	HMGB3	NM_005342	high mobility group box 3	8.11441	6.11729	14.1355	3.99203	0.000276	0.012745	up	coding	749
225337_at	ABHD2	NM_007011	abhydrolase domain containing 2	8.68665	8.25904	7.68468	1.34501	0.000278	0.012839	up	coding	750
205878_at	POU6F1	NM_002702	POU class 6 homeobox 1	6.35014	6.66534	-7.59816	-1.24418	0.000279	0.012862	down	coding	751
202094_at	BIRC5	NM_001012270	baculoviral IAP repeat containing 5	6.12635	4.30358	12.9318	3.5376	0.000281	0.012909	up	coding	752
201061_s_at	STOM	NM_001270526	stomatin	9.97625	10.9374	-12.0386	-1.94686	0.000281	0.012909	down	coding	753
205044_at	GABRP	NM_014211	gamma-aminobutyric acid (GABA) A receptor, pi	6.73812	10.0005	-11.1438	-9.59586	0.000282	0.012926	down	coding	754
206742_at	FIGF	NM_004469	c-fos induced growth factor (vascular endothelial growth factor D)	4.39696	8.90849	-17.996	-22.809	0.000284	0.012994	down	coding	755
229635_at	LOC100505702	NR_038303	uncharacterized LOC100505702	4.5872	3.54564	12.2977	2.05846	0.000284	0.012994	up	coding	756
227545_at	BARD1	NM_000465	BRCA1 associated RING domain 1	6.72521	5.96024	10.0774	1.69934	0.000286	0.013028	up	coding	757
210873_x_at	APOBEC3A	NM_001193289	apolipoprotein B mRNA editing enzyme, catalytic polypeptide-like 3A	4.3483	3.80379	7.35374	1.45853	0.000286	0.013028	up	coding	758
243802_at	DNAH12	NM_178504	dynein, axonemal, heavy chain 12	4.04066	3.71817	7.34878	1.25049	0.000286	0.013028	up	coding	759
210646_x_at	RPL13A	NM_001270491	ribosomal protein L13a	12.9917	13.8327	-14.3826	-1.79137	0.000287	0.013053	down	coding	760
205394_at	CHEK1	NM_001114121	checkpoint kinase 1	5.82385	4.27133	11.9606	2.9333	0.000288	0.013059	up	coding	761
208937_s_at	ID1	NM_002165	inhibitor of DNA binding 1, dominant negative helix-loop-helix protein	7.91321	10.3085	-14.7616	-5.26067	0.00029	0.013082	down	coding	762
222077_s_at	RACGAP1	NM_001126103	Rac GTPase activating protein 1	8.51849	6.97948	12.7919	2.90595	0.00029	0.013082	up	coding	763
228490_at	ABHD2	NM_007011	abhydrolase domain containing 2	6.2484	5.27194	11.1439	1.96763	0.00029	0.013082	up	coding	764
218066_at	SLC12A7	NM_006598	solute carrier family 12 (potassium/chloride transporters), member 7	8.94825	8.06516	13.4821	1.84432	0.000291	0.013082	up	coding	765
226766_at	ROBO2	NM_001128929	roundabout, axon guidance receptor, homolog 2 (Drosophila)	3.83114	3.19057	6.81331	1.55895	0.00029	0.013082	up	coding	766
210912_x_at	GSTM4	NM_000850	glutathione S-transferase mu 4	5.84937	6.32692	-9.45655	-1.39238	0.000289	0.013082	down	coding	767
204315_s_at	GTSE1	NM_016426	G-2 and S-phase expressed 1	5.95732	5.11375	11.2007	1.79448	0.000294	0.013205	up	coding	768
225554_s_at	ANAPC7	NM_001137664	anaphase promoting complex subunit 7	8.61505	8.10273	12.0733	1.42635	0.000294	0.013205	up	coding	769
215253_s_at	RCAN1	NM_004414	regulator of calcineurin 1	6.03561	8.42971	-15.412	-5.2565	0.000295	0.013213	down	coding	770
206481_s_at	LDB2	NM_001130834	LIM domain binding 2	7.15548	9.45358	-15.4762	-4.91808	0.000297	0.013252	down	coding	771
208180_s_at	HIST1H4A	NM_001034077	histone cluster 1, H4a	5.05515	3.67355	10.1713	2.60557	0.000297	0.013252	up	coding	772
1554057_at	ASH1L-AS1	NR_027023	ASH1L antisense RNA 1	6.69825	6.39406	7.51737	1.23473	0.000297	0.013252	up	coding	773
204971_at	CSTA	NM_005213	cystatin A (stefin A)	7.62899	9.37491	-10.4798	-3.35407	0.000298	0.013269	down	coding	774
225393_at	GATAD2B	NM_020699	GATA zinc finger domain containing 2B	8.37346	7.39466	13.8554	1.97083	0.000298	0.013269	up	coding	775
206790_s_at	NDUFB1	NM_004545	NADH dehydrogenase (ubiquinone) 1 beta subcomplex, 1, 7kDa	9.49465	10.96	-15.2029	-2.76127	0.000299	0.013297	down	coding	776
236028_at	IBSP	NM_004967	integrin-binding sialoprotein	4.66212	3.13657	10.9307	2.87898	0.0003	0.013304	up	coding	777
208951_at	ALDH7A1	NM_001182	aldehyde dehydrogenase 7 family, member A1	8.15362	9.26096	-13.7937	-2.15448	0.0003	0.013304	down	coding	778
228027_at	ARMCX5-GPRASP2	NM_001004051	ARMCX5-GPRASP2 readthrough	7.01984	8.70457	-14.6938	-3.21479	0.0003	0.013319	down	coding	779
209264_s_at	TSPAN4	NM_001025234	tetraspanin 4	7.32856	8.62103	-13.4195	-2.44946	0.000301	0.013327	down	coding	780
204825_at	MELK	NM_001256685	maternal embryonic leucine zipper kinase	7.60184	4.84359	14.4505	6.76576	0.000304	0.013412	up	coding	781
209669_s_at	SERBP1	NM_001018067	SERPINE1 mRNA binding protein 1	9.81839	9.48671	7.40512	1.25848	0.000304	0.013412	up	coding	782
232269_x_at	METRN	NM_024042	meteorin, glial cell differentiation regulator	7.52958	6.5964	9.77146	1.90948	0.000305	0.013444	up	coding	783
212115_at	HN1L	NM_144570	hematological and neurological expressed 1-like	10.0318	8.99835	13.8985	2.04692	0.000308	0.013556	up	coding	784
207357_s_at	GALNT10	NM_017540	UDP-N-acetyl-alpha-D-galactosamine:polypeptide N-acetylgalactosaminyltransferase 10 (GalNAc-T10)	7.19604	6.33082	10.3585	1.82161	0.000308	0.013561	up	coding	785
228890_at	ATOH8	NM_032827	atonal homolog 8 (Drosophila)	5.40114	6.61603	-16.0353	-2.32123	0.000311	0.01364	down	coding	786
202964_s_at	RFX5	NM_000449	regulatory factor X, 5 (influences HLA class II expression)	7.74962	7.00413	12.4332	1.67655	0.000311	0.013641	up	coding	787
233320_at	TCAM1P	NR_002947	testicular cell adhesion molecule 1, pseudogene	3.93587	3.18759	7.43879	1.67979	0.000312	0.013647	up	coding	788
235457_at	MAML2	NM_032427	mastermind-like 2 (Drosophila)	7.94476	9.57284	-12.5841	-3.09101	0.000312	0.013657	down	coding	789
209487_at	RBPMS	NM_001008710	RNA binding protein with multiple splicing	8.82591	9.98775	-12.1584	-2.23743	0.000313	0.013665	down	coding	790
242019_at	CERS6	NM_001256126	ceramide synthase 6	4.22909	3.34988	9.81081	1.83936	0.000313	0.013682	up	coding	791
205478_at	PPP1R1A	NM_006741	protein phosphatase 1, regulatory (inhibitor) subunit 1A	6.51392	10.5256	-16.3286	-16.1303	0.000315	0.013697	down	coding	792
226201_at	DOT1L	NM_032482	DOT1-like histone H3K79 methyltransferase	6.59082	5.60351	12.7496	1.98249	0.000315	0.013697	up	coding	793
204141_at	TUBB2A	NM_001069	tubulin, beta 2A class IIa	9.828	10.5823	-9.97246	-1.6868	0.000315	0.013697	down	coding	794
224505_s_at	PLCD4	NM_032726	phospholipase C, delta 4	5.12922	4.52267	6.92413	1.52261	0.000316	0.013697	up	coding	795
239360_at	---	---	---	4.49911	5.43107	-15.5528	-1.90788	0.000317	0.013759	down	coding	796
214985_at	EXT1	NM_000127	exostosin glycosyltransferase 1	4.66965	4.29692	7.91168	1.2948	0.000318	0.013766	up	coding	797
202300_at	LAMTOR5	NM_006402	late endosomal/lysosomal adaptor, MAPK and MTOR activator 5	9.06083	9.69973	-10.8307	-1.55715	0.000319	0.013803	down	coding	798
220428_at	CD207	NM_015717	CD207 molecule, langerin	4.83671	4.36505	7.34692	1.3867	0.000319	0.013803	up	coding	799
206515_at	CYP4F3	NM_000896	cytochrome P450, family 4, subfamily F, polypeptide 3	3.3862	2.98572	8.05281	1.31995	0.00032	0.013812	up	coding	800
208322_s_at	ST3GAL1	NM_003033	ST3 beta-galactoside alpha-2,3-sialyltransferase 1	7.37524	6.53648	11.1169	1.78851	0.000326	0.014043	up	coding	801
214538_x_at	RGS6	NM_001204416	regulator of G-protein signaling 6	5.15143	5.72226	-14.1317	-1.48538	0.000327	0.014057	down	coding	802
243241_at	CTD-2311B13.7	---	NULL	6.4263	4.46477	9.26866	3.89476	0.00033	0.014171	up	coding	803
218542_at	CEP55	NM_001127182	centrosomal protein 55kDa	6.53317	3.97435	13.4729	5.89227	0.000333	0.014287	up	coding	804
214949_at	---	---	---	9.16864	8.47139	9.95482	1.62142	0.000333	0.014287	up	coding	805
235129_at	PPP1R1A	NM_006741	protein phosphatase 1, regulatory (inhibitor) subunit 1A	4.5252	6.88039	-16.0551	-5.11662	0.000335	0.014305	down	coding	806
201035_s_at	HADH	NM_001184705	hydroxyacyl-CoA dehydrogenase	7.89791	9.65489	-16.2964	-3.37989	0.000335	0.014305	down	coding	807
222881_at	HPSE	NM_001098540	heparanase	4.29179	3.81575	9.32439	1.39091	0.000334	0.014305	up	coding	808
1556221_a_at	OTTHUMG00000175748	---	NULL	5.1593	4.08625	10.7721	2.10387	0.000336	0.014316	up	coding	809
208433_s_at	LRP8	NM_001018054	low density lipoprotein receptor-related protein 8, apolipoprotein e receptor	6.71292	5.3523	10.9052	2.56795	0.000337	0.014362	up	coding	810
212473_s_at	MICAL2	NM_014632	microtubule associated monooxygenase, calponin and LIM domain containing 2	10.0857	8.03368	15.5034	4.14687	0.000339	0.014398	up	coding	811
223570_at	MCM10	NM_018518	minichromosome maintenance complex component 10	5.62678	4.68232	11.2701	1.92447	0.000339	0.014398	up	coding	812
226303_at	PGM5	NM_021965	phosphoglucomutase 5	5.25061	8.06404	-15.4212	-7.02953	0.00034	0.014445	down	coding	813
225975_at	PCDH18	NM_019035	protocadherin 18	7.66799	9.9381	-14.3015	-4.82357	0.000341	0.014459	down	coding	814
232661_s_at	RBM48	NM_032120	RNA binding motif protein 48	4.94624	5.65318	-12.2094	-1.63233	0.000341	0.014459	down	coding	815
212472_at	MICAL2	NM_014632	microtubule associated monooxygenase, calponin and LIM domain containing 2	8.20354	6.31479	14.8953	3.70316	0.000344	0.014577	up	coding	816
234951_s_at	COL12A1	NM_004370	collagen, type XII, alpha 1	4.47591	4.10012	8.88248	1.29755	0.000345	0.014589	up	coding	817
201348_at	GPX3	NM_002084	glutathione peroxidase 3 (plasma)	8.91725	11.9403	-14.7124	-8.12889	0.000346	0.01461	down	coding	818
201568_at	UQCRQ	NM_014402	ubiquinol-cytochrome c reductase, complex III subunit VII, 9.5kDa	8.97881	10.3111	-12.744	-2.51809	0.000349	0.014702	down	coding	819
203034_s_at	RPL27A	NM_000990	ribosomal protein L27a	12.7578	13.5055	-12.8075	-1.67906	0.000349	0.014702	down	coding	820
223084_s_at	CCNDBP1	NM_012142	cyclin D-type binding-protein 1	7.9178	9.55199	-14.7294	-3.10414	0.000351	0.014727	down	coding	821
218346_s_at	SESN1	NM_001199933	sestrin 1	7.24885	8.42735	-13.5269	-2.26341	0.000351	0.014727	down	coding	822
216520_s_at	TPT1	NM_003295	tumor protein, translationally-controlled 1	12.5075	13.6423	-14.155	-2.19589	0.000352	0.014727	down	coding	823
204767_s_at	FEN1	NM_004111	flap structure-specific endonuclease 1	8.25321	7.20272	11.3233	2.07123	0.000352	0.014727	up	coding	824
201226_at	NDUFB8	NM_005004	NADH dehydrogenase (ubiquinone) 1 beta subcomplex, 8, 19kDa	9.08659	10.1093	-13.739	-2.03175	0.000352	0.014727	down	coding	825
204038_s_at	LPAR1	NM_001401	lysophosphatidic acid receptor 1	6.82579	7.68856	-12.7221	-1.81852	0.000351	0.014727	down	coding	826
225252_at	SRXN1	NM_080725	sulfiredoxin 1	8.44651	7.50856	12.6508	1.9158	0.000354	0.014803	up	coding	827
239862_at	---	---	---	7.33523	5.47216	13.5114	3.63782	0.000355	0.014809	up	coding	828
203262_s_at	FAM50A	NM_004699	family with sequence similarity 50, member A	8.67084	8.19472	10.0409	1.39099	0.000361	0.015078	up	coding	829
236078_at	TLDC1	NM_020947	TBC/LysM-associated domain containing 1	6.03743	5.64556	7.96366	1.31209	0.000368	0.01533	up	coding	830
227876_at	ARHGAP39	NM_025251	Rho GTPase activating protein 39	6.49438	5.84883	10.4229	1.56434	0.000369	0.015353	up	coding	831
221520_s_at	CDCA8	NM_001256875	cell division cycle associated 8	7.19432	5.76033	11.9326	2.70193	0.00037	0.015397	up	coding	832
211762_s_at	KPNA2	NM_002266	karyopherin alpha 2 (RAG cohort 1, importin alpha 1)	10.1087	8.75354	12.2749	2.55829	0.000371	0.015405	up	coding	833
213588_x_at	RPL14	NM_001034996	ribosomal protein L14	12.8041	13.0918	-8.50947	-1.22074	0.000371	0.015405	down	coding	834
203917_at	CXADR	NM_001207063	coxsackie virus and adenovirus receptor	9.52411	8.99137	6.01337	1.44668	0.000374	0.015503	up	coding	835
201893_x_at	DCN	NM_001920	decorin	11.5055	13.049	-11.4334	-2.91513	0.000376	0.015545	down	coding	836
213400_s_at	TBL1X	NM_001139466	transducin (beta)-like 1X-linked	9.40088	8.62514	10.6971	1.71207	0.000378	0.015609	up	coding	837
217849_s_at	CDC42BPB	NM_006035	CDC42 binding protein kinase beta (DMPK-like)	8.22522	7.26931	11.2293	1.93981	0.00038	0.015684	up	coding	838
223005_s_at	TMEM245	NM_001099734	transmembrane protein 245	7.74509	8.53592	-10.1863	-1.73007	0.000381	0.015684	down	coding	839
205392_s_at	CCL14	NM_004166	chemokine (C-C motif) ligand 14	7.36997	10.613	-14.7063	-9.46799	0.000382	0.015719	down	coding	840
1565690_at	---	---	---	4.4388	3.67841	11.3441	1.69395	0.000382	0.015722	up	coding	841
229437_at	MIR155	NR_001458	microRNA 155	4.3013	3.17805	10.3204	2.17838	0.000386	0.015827	up	coding	842
203920_at	NR1H3	NM_001130101	nuclear receptor subfamily 1, group H, member 3	7.31301	8.20634	-11.7874	-1.85746	0.000386	0.015827	down	coding	843
218418_s_at	KANK2	NM_001136191	KN motif and ankyrin repeat domains 2	8.61748	9.65313	-12.1062	-2.05004	0.000387	0.015876	down	coding	844
203088_at	FBLN5	NM_006329	fibulin 5	8.25815	10.0836	-12.8163	-3.54422	0.000391	0.015995	down	coding	845
206777_s_at	CRYBB2	NM_000496	crystallin, beta B2	5.67595	5.97206	-5.8536	-1.22783	0.000391	0.015995	down	coding	846
238570_at	---	---	---	6.08171	5.48536	12.0503	1.51188	0.000392	0.016018	up	coding	847
200834_s_at	RPS21	NM_001024	ribosomal protein S21	11.8234	13.1756	-13.7802	-2.55298	0.000393	0.016023	down	coding	848
201553_s_at	LAMP1	NM_005561	lysosomal-associated membrane protein 1	12.438	12.0054	10.8221	1.34964	0.000393	0.016029	up	coding	849
228770_at	GPR146	NM_138445	G protein-coupled receptor 146	5.76902	7.89752	-15.5485	-4.37262	0.000394	0.016049	down	coding	850
217730_at	TMBIM1	NM_022152	transmembrane BAX inhibitor motif containing 1	9.19456	9.96682	-13.0727	-1.70794	0.000396	0.016072	down	coding	851
200024_at	RPS5	NM_001009	ribosomal protein S5	11.8587	13.15	-13.7032	-2.44741	0.000398	0.016159	down	coding	852
207877_s_at	NVL	NM_001243146	nuclear VCP-like	7.97339	6.96372	12.4307	2.01345	0.000399	0.016159	up	coding	853
202095_s_at	BIRC5	NM_001012270	baculoviral IAP repeat containing 5	7.35301	5.02696	12.6522	5.01433	0.000399	0.016172	up	coding	854
218805_at	GIMAP1-GIMAP5	NM_001199577	GIMAP1-GIMAP5 readthrough	7.52852	8.87327	-12.4858	-2.53987	0.0004	0.016172	down	coding	855
219091_s_at	MMRN2	NM_024756	multimerin 2	6.90839	8.43118	-13.2371	-2.87344	0.000401	0.016218	down	coding	856
204319_s_at	RGS10	NM_001005339	regulator of G-protein signaling 10	8.94088	8.49235	7.51316	1.36465	0.000404	0.016313	up	coding	857
203046_s_at	TIMELESS	NM_003920	timeless circadian clock	7.76212	6.33025	13.8376	2.69796	0.000405	0.016314	up	coding	858
224661_at	PIGY	NM_001042616	phosphatidylinositol glycan anchor biosynthesis, class Y	6.60928	7.71565	-13.9704	-2.15302	0.000406	0.016336	down	coding	859
222804_x_at	DCAF10	NM_024345	DDB1 and CUL4 associated factor 10	8.29093	7.7245	7.90701	1.48086	0.000409	0.016425	up	coding	860
1563147_at	---	---	---	4.43462	3.88833	9.71879	1.46033	0.000409	0.016425	up	coding	861
62212_at	C1orf50	NM_001242750	chromosome 1 open reading frame 50	6.72362	7.03939	-8.51896	-1.24467	0.000409	0.016425	down	coding	862
213479_at	NPTX2	NM_002523	neuronal pentraxin II	4.80879	4.02105	8.56102	1.72636	0.000411	0.016465	up	coding	863
232667_at	---	---	---	6.78769	6.31719	9.00803	1.38559	0.000411	0.016467	up	coding	864
228499_at	PFKFB4	NM_004567	6-phosphofructo-2-kinase/fructose-2,6-biphosphatase 4	6.68866	5.62925	13.2168	2.08408	0.000413	0.016524	up	coding	865
205128_x_at	PTGS1	NM_000962	prostaglandin-endoperoxide synthase 1 (prostaglandin G/H synthase and cyclooxygenase)	7.14821	6.1822	11.6107	1.95343	0.000414	0.016532	up	coding	866
213943_at	TWIST1	NM_000474	twist basic helix-loop-helix transcription factor 1	6.49269	8.46068	-12.9634	-3.91222	0.000416	0.016544	down	coding	867
207824_s_at	MAZ	NM_001042539	MYC-associated zinc finger protein (purine-binding transcription factor)	7.2096	5.91786	11.8675	2.44823	0.000416	0.016544	up	coding	868
219924_s_at	ZMYM6	NM_007167	zinc finger, MYM-type 6	7.22077	8.32379	-12.5471	-2.14803	0.000415	0.016544	down	coding	869
211710_x_at	RPL4	NM_000968	ribosomal protein L4	12.2286	13.0518	-12.5325	-1.76924	0.000416	0.016544	down	coding	870
200715_x_at	RPL13A	NM_001270491	ribosomal protein L13a	11.4936	12.398	-13.0711	-1.87171	0.000418	0.016624	down	coding	871
203571_s_at	ADIRF	NM_006829	adipogenesis regulatory factor	9.03585	11.7948	-12.6738	-6.76881	0.000421	0.016712	down	coding	872
208997_s_at	UCP2	NM_003355	uncoupling protein 2 (mitochondrial, proton carrier)	8.78733	7.55937	11.1981	2.34235	0.000424	0.016816	up	coding	873
210139_s_at	PMP22	NM_000304	peripheral myelin protein 22	10.2233	11.0799	-9.71586	-1.81082	0.000426	0.016851	down	coding	874
1555409_a_at	BAGE2	NM_021230	B melanoma antigen family, member 2	4.01975	3.67678	9.04191	1.26836	0.000427	0.01688	up	coding	875
201261_x_at	BGN	NM_001711	biglycan	10.1434	7.68053	15.1501	5.51327	0.000429	0.016935	up	coding	876
213451_x_at	LOC101060681	NM_007116	tenascin-X-like	7.43694	10.4689	-14.9459	-8.17935	0.00043	0.01696	down	coding	877
207761_s_at	METTL7A	NM_014033	methyltransferase like 7A	9.46926	11.4915	-13.6828	-4.06227	0.000432	0.017027	down	coding	878
202242_at	TSPAN7	NM_004615	tetraspanin 7	6.1097	8.25433	-13.258	-4.42178	0.000433	0.017028	down	coding	879
210908_s_at	PFDN5	NM_002624	prefoldin subunit 5	9.20196	11.5207	-15.1822	-4.9891	0.000434	0.017042	down	coding	880
1555233_at	RHOJ	NM_020663	ras homolog family member J	5.25048	7.58621	-14.598	-5.04807	0.000436	0.017091	down	coding	881
208805_at	KIAA0391	NM_001256678	KIAA0391	10.1795	11.2051	-11.7236	-2.0359	0.000437	0.017091	down	coding	882
217152_at	---	---	---	6.71529	5.9418	11.4625	1.70939	0.000436	0.017091	up	coding	883
209252_at	HARS2	NM_012208	histidyl-tRNA synthetase 2, mitochondrial	8.94263	8.5844	9.93865	1.28185	0.000437	0.017091	up	coding	884
204288_s_at	SORBS2	NM_001145670	sorbin and SH3 domain containing 2	8.55083	9.82091	-9.60765	-2.41175	0.000438	0.017136	down	coding	885
1558887_at	ZNF321P	NM_001031665	zinc finger protein 321, pseudogene	4.01922	3.37131	9.91459	1.5669	0.000439	0.017147	up	coding	886
225627_s_at	CACHD1	NM_020925	cache domain containing 1	6.88938	8.89696	-13.0156	-4.02109	0.00044	0.017166	down	coding	887
232230_at	LINC00263	NR_026762	long intergenic non-protein coding RNA 263	5.27587	4.33535	10.6412	1.91922	0.000443	0.017283	up	coding	888
226424_at	CAPS	NM_004058	calcyphosine	7.86329	6.93121	10.4225	1.90802	0.000447	0.017401	up	coding	889
201262_s_at	BGN	NM_001711	biglycan	8.78731	5.86512	13.9659	7.57996	0.000448	0.017421	up	coding	890
202815_s_at	HEXIM1	NM_006460	hexamethylene bis-acetamide inducible 1	7.20061	7.72546	-8.80336	-1.43879	0.000449	0.017421	down	coding	891
234728_s_at	DHX35	NM_001190809	DEAH (Asp-Glu-Ala-His) box polypeptide 35	5.20611	5.58141	-8.71866	-1.29711	0.000449	0.017421	down	coding	892
226661_at	CDCA2	NM_152562	cell division cycle associated 2	6.29319	4.59682	11.6837	3.24085	0.00045	0.017426	up	coding	893
229110_at	SLC24A2	NM_001193288	solute carrier family 24 (sodium/potassium/calcium exchanger), member 2	4.40116	3.51204	10.4828	1.85205	0.00045	0.017426	up	coding	894
203825_at	BRD3	NM_007371	bromodomain containing 3	9.93107	9.19188	11.4462	1.66924	0.00045	0.017426	up	coding	895
217874_at	SUCLG1	NM_003849	succinate-CoA ligase, alpha subunit	9.4055	10.5767	-13.8687	-2.25202	0.000453	0.017512	down	coding	896
233210_at	FLJ12120	---	uncharacterized LOC388439	4.17064	3.64432	8.18376	1.44026	0.000454	0.017521	up	coding	897
209988_s_at	ASCL1	NM_004316	achaete-scute complex homolog 1 (Drosophila)	4.18639	3.35633	6.30231	1.77777	0.000455	0.01754	up	coding	898
211943_x_at	TPT1	NM_003295	tumor protein, translationally-controlled 1	12.7929	13.3824	-12.6024	-1.50473	0.000457	0.017608	down	coding	899
220506_at	GUCY1B2	NM_004129	guanylate cyclase 1, soluble, beta 2 (pseudogene)	4.54066	4.03641	8.15571	1.41838	0.000459	0.01766	up	coding	900
211726_s_at	FMO2	NM_001460	flavin containing monooxygenase 2 (non-functional)	6.99181	9.68756	-13.1054	-6.4789	0.000464	0.017819	down	coding	901
214203_s_at	PRODH	NM_001195226	proline dehydrogenase (oxidase) 1	6.61899	5.75881	8.64107	1.81527	0.000466	0.017892	up	coding	902
221648_s_at	AGMAT	NM_024758	agmatine ureohydrolase (agmatinase)	4.76631	3.60536	11.6506	2.23605	0.00047	0.018022	up	coding	903
212961_x_at	CXorf40B	NM_001013845	chromosome X open reading frame 40B	8.93063	8.5863	7.29636	1.26956	0.000473	0.018113	up	coding	904
232398_at	CCDC150	NM_001080539	coiled-coil domain containing 150	4.5479	3.84035	9.44154	1.63303	0.000475	0.018158	up	coding	905
204822_at	TTK	NM_001166691	TTK protein kinase	6.23089	3.5618	12.3381	6.36027	0.000477	0.018231	up	coding	906
223274_at	TCF19	NM_001077511	transcription factor 19	6.69462	5.51708	11.7583	2.26191	0.000478	0.018246	up	coding	907
217727_x_at	VPS35	NM_018206	vacuolar protein sorting 35 homolog (S. cerevisiae)	10.5125	9.98012	10.0514	1.44629	0.000479	0.018246	up	coding	908
225809_at	PARM1	NM_015393	prostate androgen-regulated mucin-like protein 1	6.27744	7.85816	-11.4656	-2.99118	0.000482	0.018321	down	coding	909
228053_s_at	TOMM5	NM_001001790	translocase of outer mitochondrial membrane 5 homolog (yeast)	8.7914	9.38076	-7.86389	-1.50458	0.000481	0.018321	down	coding	910
219584_at	PLA1A	NM_001206960	phospholipase A1 member A	5.19187	4.65899	7.24442	1.44681	0.000486	0.018444	up	coding	911
35666_at	SEMA3F	NM_004186	sema domain, immunoglobulin domain (Ig), short basic domain, secreted, (semaphorin) 3F	9.3116	8.32479	11.0272	1.98179	0.000486	0.018447	up	coding	912
223381_at	NUF2	NM_031423	NUF2, NDC80 kinetochore complex component, homolog (S. cerevisiae)	5.85494	3.44263	12.2995	5.32328	0.000487	0.018454	up	coding	913
213606_s_at	ARHGDIA	NM_001185077	Rho GDP dissociation inhibitor (GDI) alpha	6.49195	5.24749	9.67669	2.3693	0.000488	0.018469	up	coding	914
240296_at	---	---	---	5.31805	3.97982	11.0206	2.5284	0.00049	0.018511	up	coding	915
229641_at	CCBE1	NM_133459	collagen and calcium binding EGF domains 1	4.26292	5.53585	-14.3727	-2.41651	0.00049	0.018511	down	coding	916
226751_at	CNRIP1	NM_001111101	cannabinoid receptor interacting protein 1	7.34468	9.11846	-13.5493	-3.41947	0.000492	0.018523	down	coding	917
223629_at	PCDHB5	NM_015669	protocadherin beta 5	4.23864	5.40791	-10.2706	-2.24897	0.000492	0.018523	down	coding	918
1553015_a_at	RECQL4	NM_004260	RecQ protein-like 4	7.27714	6.37442	10.8268	1.86958	0.000492	0.018523	up	coding	919
208248_x_at	APLP2	NM_001142276	amyloid beta (A4) precursor-like protein 2	10.3111	10.6549	-6.87733	-1.2691	0.000492	0.018523	down	coding	920
229975_at	BMPR1B	NM_001203	bone morphogenetic protein receptor, type IB	6.84316	4.16591	9.4779	6.39636	0.000493	0.018539	up	coding	921
212067_s_at	C1R	NM_001733	complement component 1, r subcomponent	9.66158	10.2431	-7.75765	-1.49638	0.000496	0.018601	down	coding	922
201008_s_at	LOC101060503	NM_006472	thioredoxin-interacting protein-like	10.1611	12.5231	-13.4525	-5.14078	0.000497	0.01861	down	coding	923
200974_at	ACTA2	NM_001141945	actin, alpha 2, smooth muscle, aorta	11.896	12.6358	-9.13509	-1.66999	0.000498	0.018656	down	coding	924
205830_at	CLGN	NM_001130675	calmegin	5.03607	3.41408	9.51802	3.07799	0.000501	0.018708	up	coding	925
226581_at	ZFYVE20	NM_022340	zinc finger, FYVE domain containing 20	8.36375	8.73881	-9.09236	-1.29689	0.000501	0.018708	down	coding	926
205051_s_at	KIT	NM_000222	v-kit Hardy-Zuckerman 4 feline sarcoma viral oncogene homolog	7.36123	10.4803	-13.2763	-8.68812	0.000502	0.018739	down	coding	927
205913_at	PLIN1	NM_001145311	perilipin 1	7.17015	11.851	-14.4309	-25.6491	0.000506	0.018879	down	coding	928
205538_at	CORO2A	NM_003389	coronin, actin binding protein, 2A	6.88012	5.70815	11.0223	2.2532	0.000508	0.018908	up	coding	929
227722_at	RPS23	NM_001025	ribosomal protein S23	6.7672	8.24061	-10.6886	-2.77676	0.000511	0.018988	down	coding	930
218803_at	CHFR	NM_001161344	checkpoint with forkhead and ring finger domains, E3 ubiquitin protein ligase	8.36906	7.61797	11.816	1.68306	0.000511	0.018988	up	coding	931
203935_at	ACVR1	NM_001105	activin A receptor, type I	8.6555	9.292	-9.07494	-1.55455	0.000511	0.018988	down	coding	932
230782_at	SORD	NM_003104	sorbitol dehydrogenase	5.3238	4.33849	9.47869	1.97974	0.000512	0.018992	up	coding	933
235314_at	RPL32P3	NR_003111	ribosomal protein L32 pseudogene 3	7.68874	7.21245	9.8128	1.39116	0.000515	0.019085	up	coding	934
201757_at	NDUFS5	NM_001184979	NADH dehydrogenase (ubiquinone) Fe-S protein 5, 15kDa (NADH-coenzyme Q reductase)	10.5907	11.2976	-9.77386	-1.63226	0.000516	0.019097	down	coding	935
207507_s_at	ATP5G3	NM_001002258	ATP synthase, H+ transporting, mitochondrial Fo complex, subunit C3 (subunit 9)	9.48731	10.325	-9.88614	-1.78713	0.00052	0.019224	down	coding	936
219385_at	SLAMF8	NM_020125	SLAM family member 8	6.36655	5.07038	11.3335	2.45576	0.000525	0.019318	up	coding	937
208826_x_at	HINT1	NM_005340	histidine triad nucleotide binding protein 1	9.68375	10.9235	-12.1802	-2.36155	0.000525	0.019318	down	coding	938
208982_at	PECAM1	NM_000442	platelet/endothelial cell adhesion molecule 1	9.23	10.4268	-11.6449	-2.29235	0.000525	0.019318	down	coding	939
213036_x_at	ATP2A3	NM_005173	ATPase, Ca++ transporting, ubiquitous	8.02607	6.85992	10.2643	2.24412	0.000525	0.019318	up	coding	940
210356_x_at	MS4A1	NM_021950	membrane-spanning 4-domains, subfamily A, member 1	5.58954	4.58626	7.69558	2.00455	0.000523	0.019318	up	coding	941
218856_at	TNFRSF21	NM_014452	tumor necrosis factor receptor superfamily, member 21	8.685	9.36737	-7.69325	-1.60478	0.000524	0.019318	down	coding	942
211073_x_at	RNU86	NM_000967	RNA, U86 small nucleolar	13.0508	13.6025	-11.8595	-1.46576	0.000527	0.019364	down	coding	943
202965_s_at	CAPN6	NM_014289	calpain 6	5.54239	8.30416	-11.4304	-6.78229	0.000528	0.019383	down	coding	944
205619_s_at	MEOX1	NM_001040002	mesenchyme homeobox 1	5.32198	7.58871	-12.4766	-4.81229	0.000533	0.019476	down	coding	945
219493_at	SHCBP1	NM_024745	SHC SH2-domain binding protein 1	6.04178	4.24028	12.3759	3.48581	0.000532	0.019476	up	coding	946
238140_at	ARV1	NM_022786	ARV1 homolog (S. cerevisiae)	6.3741	4.62505	12.9767	3.36137	0.000532	0.019476	up	coding	947
210762_s_at	DLC1	NM_001164271	deleted in liver cancer 1	9.06432	10.7085	-12.5084	-3.12568	0.000533	0.019476	down	coding	948
218342_s_at	ERMP1	NM_024896	endoplasmic reticulum metallopeptidase 1	8.41634	7.39702	10.4556	2.02696	0.000534	0.019501	up	coding	949
230908_at	TACR1	NM_001058	tachykinin receptor 1	4.29199	5.56848	-12.0157	-2.4225	0.000537	0.019575	down	coding	950
207016_s_at	ALDH1A2	NM_001206897	aldehyde dehydrogenase 1 family, member A2	4.52806	7.11272	-14.1349	-5.99871	0.00054	0.019646	down	coding	951
205660_at	OASL	NM_001261825	2'-5'-oligoadenylate synthetase-like	6.42062	4.7981	11.2542	3.07911	0.00054	0.019646	up	coding	952
37512_at	HSD17B6	NM_003725	hydroxysteroid (17-beta) dehydrogenase 6	5.08268	3.63747	11.548	2.72302	0.00054	0.019646	up	coding	953
202388_at	RGS2	NM_002923	regulator of G-protein signaling 2, 24kDa	8.47188	10.5278	-12.0521	-4.1582	0.000543	0.019743	down	coding	954
218033_s_at	SNN	NM_003498	stannin	4.6599	4.95867	-8.31689	-1.2301	0.000545	0.019771	down	coding	955
225065_x_at	C17orf76-AS1	NM_152350	C17orf76 antisense RNA 1	6.32222	9.06163	-13.953	-6.67798	0.000545	0.019776	down	coding	956
239699_s_at	PMS2P1	NM_005394	postmeiotic segregation increased 2 pseudogene 1	6.05485	5.6312	8.79019	1.34131	0.000546	0.019782	up	coding	957
200842_s_at	EPRS	NM_004446	glutamyl-prolyl-tRNA synthetase	9.82429	8.61391	11.9314	2.314	0.000552	0.019999	up	coding	958
213687_s_at	RPL35A	NM_000996	ribosomal protein L35a	11.4026	12.7926	-12.9139	-2.62086	0.000555	0.020073	down	coding	959
218564_at	RFWD3	NM_018124	ring finger and WD repeat domain 3	6.43124	5.68818	9.74577	1.67372	0.000558	0.020126	up	coding	960
216228_s_at	WDHD1	NM_001008396	WD repeat and HMG-box DNA binding protein 1	4.28596	3.74658	8.60908	1.45335	0.000557	0.020126	up	coding	961
200766_at	CTSD	NM_001909	cathepsin D	9.47794	8.40868	11.3243	2.09837	0.000566	0.020416	up	coding	962
217811_at	SELT	NM_016275	selenoprotein T	7.99833	9.29092	-10.9851	-2.44966	0.000568	0.020424	down	coding	963
204826_at	CCNF	NM_001761	cyclin F	7.61482	6.79157	11.1761	1.76939	0.000567	0.020424	up	coding	964
203186_s_at	S100A4	NM_002961	S100 calcium binding protein A4	9.65398	11.2687	-11.7403	-3.06257	0.000568	0.020439	down	coding	965
221535_at	LSG1	NM_018385	large subunit GTPase 1 homolog (S. cerevisiae)	8.40409	7.87457	9.84888	1.44345	0.000572	0.020532	up	coding	966
200884_at	CKB	NM_001823	creatine kinase, brain	7.35391	8.19844	-8.4069	-1.79568	0.000573	0.020578	down	coding	967
219440_at	RAI2	NM_001172732	retinoic acid induced 2	6.66176	8.28612	-10.514	-3.08305	0.000576	0.020612	down	coding	968
209191_at	TUBB6	NM_032525	tubulin, beta 6 class V	9.25495	10.3956	-10.7647	-2.20482	0.000575	0.020612	down	coding	969
207079_s_at	MED6	NM_005466	mediator complex subunit 6	7.34927	8.07836	-10.4644	-1.65758	0.000579	0.020704	down	coding	970
219398_at	CIDEC	NM_001199551	cell death-inducing DFFA-like effector c	6.81797	11.1911	-14.9263	-20.7221	0.000581	0.020724	down	coding	971
209714_s_at	CDKN3	NM_001130851	cyclin-dependent kinase inhibitor 3	6.34768	4.37498	11.5591	3.92504	0.000581	0.020724	up	coding	972
210163_at	CXCL11	NM_005409	chemokine (C-X-C motif) ligand 11	4.61219	2.86757	9.46057	3.35107	0.000581	0.020724	up	coding	973
217796_s_at	NPLOC4	NM_017921	nuclear protein localization 4 homolog (S. cerevisiae)	9.2682	8.73055	10.2819	1.4516	0.00058	0.020724	up	coding	974
223276_at	SMIM3	NM_032947	small integral membrane protein 3	7.01563	8.69706	-12.9869	-3.20746	0.000583	0.020749	down	coding	975
203002_at	AMOTL2	NM_016201	angiomotin like 2	8.44786	9.73599	-11.9625	-2.44212	0.000584	0.020782	down	coding	976
1557843_at	---	---	---	4.79984	3.42101	7.80076	2.60057	0.000587	0.020854	up	coding	977
219403_s_at	HPSE	NM_001098540	heparanase	5.11045	3.70204	11.1525	2.65444	0.000589	0.020928	up	coding	978
200013_at	RPL24	NM_000986	ribosomal protein L24	12.0192	12.9488	-11.4428	-1.90472	0.000592	0.021002	down	coding	979
38158_at	ESPL1	NM_012291	extra spindle pole bodies homolog 1 (S. cerevisiae)	7.63771	6.31784	11.5076	2.49644	0.000593	0.021017	up	coding	980
228656_at	PROX1	NM_001270616	prospero homeobox 1	4.85974	6.49329	-12.1979	-3.10275	0.000594	0.021049	down	coding	981
236656_s_at	LOC100288911	NR_037631	uncharacterized LOC100288911	5.63988	7.75847	-12.4723	-4.34267	0.000595	0.021067	down	coding	982
218355_at	KIF4A	NM_012310	kinesin family member 4A	6.72743	3.92528	12.8848	6.9748	0.000597	0.021077	up	coding	983
211896_s_at	DCN	NM_001920	decorin	10.3907	12.3879	-11.1946	-3.99223	0.000596	0.021077	down	coding	984
200705_s_at	EEF1B2	NM_001037663	eukaryotic translation elongation factor 1 beta 2	10.8022	12.3113	-13.2876	-2.84619	0.000598	0.021087	down	coding	985
210098_s_at	---	---	---	3.79999	3.37019	10.2027	1.34705	0.0006	0.021153	up	coding	986
238542_at	ULBP2	NM_025217	UL16 binding protein 2	5.03533	4.1546	8.42459	1.8413	0.000601	0.02116	up	coding	987
206832_s_at	SEMA3F	NM_004186	sema domain, immunoglobulin domain (Ig), short basic domain, secreted, (semaphorin) 3F	6.43593	5.72489	8.90539	1.63698	0.000603	0.021224	up	coding	988
218007_s_at	RPS27L	NM_015920	ribosomal protein S27-like	9.33431	10.6737	-12.1518	-2.53048	0.000607	0.021318	down	coding	989
203613_s_at	NDUFB6	NM_001199987	NADH dehydrogenase (ubiquinone) 1 beta subcomplex, 6, 17kDa	9.02399	10.1212	-11.291	-2.13936	0.000611	0.021459	down	coding	990
240983_s_at	CARS	NM_001014437	cysteinyl-tRNA synthetase	5.71167	6.35023	-9.10854	-1.55677	0.000615	0.021556	down	coding	991
201251_at	PKM	NM_001206796	pyruvate kinase, muscle	10.8785	9.32988	12.7271	2.92538	0.000617	0.021595	up	coding	992
231247_s_at	LOC727820	XR_041980	uncharacterized LOC727820	4.53029	3.6141	9.76731	1.88712	0.000618	0.021605	up	coding	993
208998_at	UCP2	NM_003355	uncoupling protein 2 (mitochondrial, proton carrier)	10.7587	9.3657	11.1882	2.62618	0.000619	0.021646	up	coding	994
209980_s_at	SHMT1	NM_004169	serine hydroxymethyltransferase 1 (soluble)	6.50989	8.06532	-12.8561	-2.93922	0.000623	0.021726	down	coding	995
212713_at	MFAP4	NM_001198695	microfibrillar-associated protein 4	6.75464	8.64487	-11.3155	-3.70695	0.000624	0.021732	down	coding	996
231032_at	LOC286071	---	uncharacterized LOC286071	5.3441	4.73615	9.30621	1.5241	0.000626	0.02175	up	coding	997
1563793_at	LOC100130278	XM_001724635	uncharacterized LOC100130278	3.72438	3.43831	10.8474	1.21932	0.000626	0.02175	up	coding	998
224632_at	GPATCH4	NM_015590	G patch domain containing 4	8.21567	7.31832	11.063	1.86265	0.00063	0.021876	up	coding	999
226064_s_at	DGAT2	NM_001253891	diacylglycerol O-acyltransferase 2	7.08463	10.8545	-13.6979	-13.6413	0.000632	0.021925	down	coding	1000
228698_at	SOX7	NM_031439	SRY (sex determining region Y)-box 7	6.01696	8.24307	-12.5862	-4.67873	0.000634	0.02196	down	coding	1001
207561_s_at	ABCB8	NM_004769	ATP-binding cassette, sub-family B (MDR/TAP), member 8	4.11023	3.77413	7.01725	1.26234	0.000635	0.021999	up	coding	1002
225611_at	MAST4	NM_001164664	microtubule associated serine/threonine kinase family member 4	7.80763	8.72644	-9.16885	-1.89055	0.000636	0.022016	down	coding	1003
226086_at	SYT13	NM_001247987	synaptotagmin XIII	6.52105	4.3715	9.4359	4.43691	0.000638	0.022025	up	coding	1004
212322_at	SGPL1	NM_003901	sphingosine-1-phosphate lyase 1	8.96839	7.94863	11.9316	2.02759	0.000638	0.022025	up	coding	1005
223877_at	C1QTNF7	NM_001135170	C1q and tumor necrosis factor related protein 7	4.02904	4.62402	-12.6612	-1.51046	0.000637	0.022025	down	coding	1006
229659_s_at	---	---	---	6.35549	11.9029	-13.9277	-46.7672	0.000644	0.022075	down	coding	1007
219059_s_at	LYVE1	NM_006691	lymphatic vessel endothelial hyaluronan receptor 1	5.10434	9.32415	-14.4033	-18.6333	0.000644	0.022075	down	coding	1008
204975_at	EMP2	NM_001424	epithelial membrane protein 2	9.78488	8.89947	9.93764	1.84728	0.000645	0.022075	up	coding	1009
225303_at	KIRREL	NM_018240	kin of IRRE like (Drosophila)	6.88933	7.62747	-9.1125	-1.66802	0.000645	0.022075	down	coding	1010
229025_s_at	IMMP1L	NM_144981	IMP1 inner mitochondrial membrane peptidase-like (S. cerevisiae)	7.06738	7.79504	-9.19265	-1.65595	0.000644	0.022075	down	coding	1011
1566507_a_at	FBXO9	NM_012347	F-box protein 9	5.00985	4.41277	9.23814	1.51264	0.000642	0.022075	up	coding	1012
231820_x_at	ZNF587	NM_001204817	zinc finger protein 587	7.81213	7.22198	7.45308	1.50541	0.000641	0.022075	up	coding	1013
1555730_a_at	CFL1	NM_005507	cofilin 1 (non-muscle)	11.4976	10.9257	8.34499	1.48641	0.000646	0.022102	up	coding	1014
232547_at	SRCIN1	NM_025248	SRC kinase signaling inhibitor 1	5.24378	4.73463	7.86019	1.42321	0.000648	0.022142	up	coding	1015
227875_at	KLHL13	NM_001168299	kelch-like family member 13	5.1065	8.46355	-12.8062	-10.2464	0.000649	0.022155	down	coding	1016
206955_at	AQP7	NM_001170	aquaporin 7	6.16509	8.17378	-14.2021	-4.02418	0.00065	0.022165	down	coding	1017
202347_s_at	UBE2K	NM_001111112	ubiquitin-conjugating enzyme E2K	9.50749	9.06832	9.03649	1.35582	0.00065	0.022165	up	coding	1018
1553583_a_at	THRSP	NM_003251	thyroid hormone responsive	5.08788	9.19887	-14.4155	-17.2795	0.000653	0.02219	down	coding	1019
215813_s_at	PTGS1	NM_000962	prostaglandin-endoperoxide synthase 1 (prostaglandin G/H synthase and cyclooxygenase)	6.85312	5.92443	10.0145	1.90354	0.000652	0.02219	up	coding	1020
221552_at	ABHD6	NM_020676	abhydrolase domain containing 6	6.23177	7.04246	-11.383	-1.75405	0.000652	0.02219	down	coding	1021
228730_s_at	SCRN2	NM_001145023	secernin 2	7.29515	8.82917	-12.9079	-2.89591	0.000655	0.022248	down	coding	1022
204570_at	COX7A1	NM_001864	cytochrome c oxidase subunit VIIa polypeptide 1 (muscle)	7.17031	10.1668	-13.7809	-7.98055	0.000656	0.022269	down	coding	1023
201106_at	GPX4	NM_001039847	glutathione peroxidase 4	11.2313	12.1069	-11.359	-1.83478	0.000657	0.022269	down	coding	1024
208746_x_at	ATP5L	NM_006476	ATP synthase, H+ transporting, mitochondrial Fo complex, subunit G	10.3297	11.3831	-11.2932	-2.07533	0.000658	0.022292	down	coding	1025
211794_at	FYB	NM_001243093	FYN binding protein	6.85017	6.19459	9.33063	1.57524	0.000659	0.022298	up	coding	1026
238854_at	DYNLL1-AS1	NR_038854	DYNLL1 antisense RNA 1	6.80175	6.36777	7.68907	1.35095	0.00066	0.022302	up	coding	1027
202105_at	IGBP1	NM_001551	immunoglobulin (CD79A) binding protein 1	8.64614	9.6637	-12.3473	-2.02449	0.000661	0.022335	down	coding	1028
210453_x_at	ATP5L	NM_006476	ATP synthase, H+ transporting, mitochondrial Fo complex, subunit G	10.3012	11.4831	-11.6473	-2.26886	0.000663	0.022359	down	coding	1029
218027_at	MRPL15	NM_014175	mitochondrial ribosomal protein L15	8.41593	8.93091	-6.941	-1.42897	0.000663	0.022359	down	coding	1030
225687_at	FAM83D	NM_030919	family with sequence similarity 83, member D	7.45903	4.58964	11.8948	7.30759	0.000666	0.022401	up	coding	1031
228739_at	CYS1	NM_001037160	cystin 1	5.33684	5.74665	-6.28322	-1.32851	0.000666	0.022401	down	coding	1032
225601_at	HMGB3	NM_005342	high mobility group box 3	8.00323	6.16107	11.4484	3.58547	0.000667	0.022402	up	coding	1033
214695_at	UBAP2L	NM_001127320	ubiquitin associated protein 2-like	7.12122	5.77371	12.445	2.54472	0.000668	0.022402	up	coding	1034
209009_at	ESD	NM_001984	esterase D	9.61858	10.7041	-11.5901	-2.12207	0.000668	0.022402	down	coding	1035
200661_at	CTSA	NM_000308	cathepsin A	9.69712	8.96372	11.0789	1.66255	0.000667	0.022402	up	coding	1036
201291_s_at	TOP2A	NM_001067	topoisomerase (DNA) II alpha 170kDa	7.93668	3.85282	12.9915	16.9577	0.000672	0.022451	up	coding	1037
225894_at	SYNPO2	NM_001128933	synaptopodin 2	5.03127	7.44754	-12.9375	-5.33791	0.000673	0.022451	down	coding	1038
213620_s_at	ICAM2	NM_000873	intercellular adhesion molecule 2	8.00054	9.65812	-12.1417	-3.15487	0.000675	0.022451	down	coding	1039
205455_at	MST1R	NM_001244937	macrophage stimulating 1 receptor (c-met-related tyrosine kinase)	7.12099	6.06885	10.4912	2.0736	0.000674	0.022451	up	coding	1040
210184_at	ITGAX	NM_000887	integrin, alpha X (complement component 3 receptor 4 subunit)	7.10305	6.24554	11.2278	1.81191	0.000674	0.022451	up	coding	1041
229360_at	ZNF280B	NM_080764	zinc finger protein 280B	4.97133	4.28259	7.74577	1.61188	0.000671	0.022451	up	coding	1042
226462_at	STXBP6	NM_014178	syntaxin binding protein 6 (amisyn)	4.26327	4.85683	-10.1723	-1.50897	0.000671	0.022451	down	coding	1043
219211_at	USP18	NM_017414	ubiquitin specific peptidase 18	7.13921	6.19876	9.44776	1.91912	0.000678	0.022504	up	coding	1044
208845_at	VDAC3	NM_001135694	voltage-dependent anion channel 3	10.9143	10.5407	7.62467	1.29556	0.000677	0.022504	up	coding	1045
208721_s_at	ANAPC5	NM_001137559	anaphase promoting complex subunit 5	6.85109	7.71669	-10.213	-1.82209	0.000681	0.022601	down	coding	1046
211792_s_at	CDKN2C	NM_001262	cyclin-dependent kinase inhibitor 2C (p18, inhibits CDK4)	6.96776	8.77061	-13.4923	-3.4891	0.000682	0.022603	down	coding	1047
210147_at	ART3	NM_001130016	ADP-ribosyltransferase 3	3.79877	3.20978	5.47081	1.5042	0.000682	0.022608	up	coding	1048
233510_s_at	PARVG	NM_001137605	parvin, gamma	6.42815	5.50686	10.6024	1.89381	0.000685	0.022658	up	coding	1049
222608_s_at	ANLN	NM_018685	anillin, actin binding protein	6.99728	3.63093	12.0793	10.3127	0.000688	0.022764	up	coding	1050
209583_s_at	CD200	NM_001004196	CD200 molecule	7.12695	7.96959	-9.78051	-1.79333	0.00069	0.022796	down	coding	1051
202756_s_at	GPC1	NM_002081	glypican 1	8.03646	7.32004	9.16351	1.64311	0.000693	0.022885	up	coding	1052
200007_at	SRP14	NM_003134	signal recognition particle 14kDa (homologous Alu RNA binding protein)	11.3206	11.8225	-9.81278	-1.41616	0.000695	0.022926	down	coding	1053
225354_s_at	SH3BGRL2	NM_031469	SH3 domain binding glutamic acid-rich protein like 2	6.21965	8.35174	-12.6847	-4.38352	0.000699	0.023025	down	coding	1054
226342_at	SPTBN1	NM_003128	spectrin, beta, non-erythrocytic 1	7.24295	8.77052	-12.6968	-2.883	0.000703	0.023105	down	coding	1055
200878_at	EPAS1	NM_001430	endothelial PAS domain protein 1	10.2734	11.7261	-11.8616	-2.73725	0.000703	0.023105	down	coding	1056
203477_at	COL15A1	NM_001855	collagen, type XV, alpha 1	10.1242	10.9193	-8.65423	-1.7352	0.000702	0.023105	down	coding	1057
215895_x_at	PLIN2	NM_001122	perilipin 2	4.46137	4.18607	7.55473	1.21025	0.000704	0.023131	up	coding	1058
235681_at	---	---	---	6.45426	5.03955	10.1969	2.66606	0.000706	0.023154	up	coding	1059
227511_at	SAMD4B	NM_018028	sterile alpha motif domain containing 4B	7.63522	6.59426	11.4851	2.0576	0.000708	0.023198	up	coding	1060
204897_at	PTGER4	NM_000958	prostaglandin E receptor 4 (subtype EP4)	7.64093	9.22286	-10.5618	-2.9937	0.000711	0.023244	down	coding	1061
236037_at	KIAA1244	NM_020340	KIAA1244	5.03043	3.79597	10.0214	2.35295	0.00071	0.023244	up	coding	1062
238346_s_at	TGS1	NM_024831	trimethylguanosine synthase 1	7.13657	6.28985	9.22133	1.79841	0.000712	0.023244	up	coding	1063
214548_x_at	GNAS	NM_000516	GNAS complex locus	12.7749	12.1665	11.327	1.52462	0.000711	0.023244	up	coding	1064
204729_s_at	STX1A	NM_001165903	syntaxin 1A (brain)	6.9641	5.91752	11.2046	2.06562	0.000713	0.023263	up	coding	1065
228065_at	BCL9L	NM_182557	B-cell CLL/lymphoma 9-like	7.57256	7.29915	6.84717	1.20866	0.000714	0.02327	up	coding	1066
232516_x_at	DAP3	NM_001199849	death associated protein 3	7.19814	6.85135	8.07487	1.27173	0.000715	0.023279	up	coding	1067
232313_at	TMEM132C	NM_001136103	transmembrane protein 132C	6.13184	8.56246	-13.7038	-5.39127	0.000717	0.023333	down	coding	1068
207178_s_at	FRK	NM_002031	fyn-related kinase	3.73395	3.27868	8.15512	1.37104	0.000717	0.023333	up	coding	1069
217455_s_at	SSTR2	NM_001050	somatostatin receptor 2	4.79954	4.46704	5.80166	1.25919	0.000722	0.02347	up	coding	1070
219140_s_at	RBP4	NM_006744	retinol binding protein 4, plasma	6.20459	11.7796	-13.4947	-47.669	0.000727	0.02354	down	coding	1071
217678_at	SLC7A11	NM_014331	solute carrier family 7 (anionic amino acid transporter light chain, xc- system), member 11	5.17536	3.4974	10.1875	3.19976	0.000727	0.02354	up	coding	1072
226546_at	LOC100506844	NR_038269	uncharacterized LOC100506844	6.15455	7.18737	-11.3308	-2.04602	0.000725	0.02354	down	coding	1073
217960_s_at	TOMM22	NM_020243	translocase of outer mitochondrial membrane 22 homolog (yeast)	7.08436	7.86683	-9.9898	-1.72006	0.000727	0.02354	down	coding	1074
212749_s_at	RCHY1	NM_001008925	ring finger and CHY zinc finger domain containing 1, E3 ubiquitin protein ligase	7.52277	8.28156	-9.15	-1.69207	0.000728	0.023558	down	coding	1075
225778_at	RBMS2	NM_002898	RNA binding motif, single stranded interacting protein 2	7.46391	8.22594	-11.319	-1.69588	0.000731	0.023579	down	coding	1076
225360_at	TRABD	NM_025204	TraB domain containing	7.69479	6.98098	11.3579	1.64012	0.000732	0.023579	up	coding	1077
202253_s_at	DNM2	NM_001005360	dynamin 2	7.49104	6.83485	10.5298	1.57592	0.000731	0.023579	up	coding	1078
201217_x_at	RNU86	NM_000967	RNA, U86 small nucleolar	13.0402	13.5665	-11.0475	-1.44016	0.000732	0.023579	down	coding	1079
222043_at	CLU	NM_001831	clusterin	6.90372	8.47779	-10.2042	-2.97744	0.000739	0.023774	down	coding	1080
225298_at	PNKD	NM_001077399	paroxysmal nonkinesigenic dyskinesia	7.89292	8.79916	-11.8787	-1.87414	0.00074	0.023792	down	coding	1081
201154_x_at	RPL4	NM_000968	ribosomal protein L4	11.9301	12.7871	-11.3416	-1.81124	0.000741	0.023797	down	coding	1082
206247_at	MICB	NM_005931	MHC class I polypeptide-related sequence B	7.05403	5.45736	10.9698	3.02446	0.000744	0.023814	up	coding	1083
210201_x_at	BIN1	NM_004305	bridging integrator 1	8.17496	9.29172	-11.0992	-2.16859	0.000742	0.023814	down	coding	1084
238987_at	B4GALT1	NM_001497	UDP-Gal:betaGlcNAc beta 1,4- galactosyltransferase, polypeptide 1	7.50109	8.3029	-8.32984	-1.74329	0.000745	0.023814	down	coding	1085
221532_s_at	WDR61	NM_025234	WD repeat domain 61	8.95641	9.67397	-10.1543	-1.6444	0.000745	0.023814	down	coding	1086
242016_at	---	---	---	5.16019	4.8598	6.82319	1.23148	0.000745	0.023814	up	coding	1087
204129_at	BCL9	NM_004326	B-cell CLL/lymphoma 9	7.32867	6.69646	10.6622	1.54994	0.000747	0.023845	up	coding	1088
204994_at	MX2	NM_002463	myxovirus (influenza virus) resistance 2 (mouse)	8.13165	7.0319	9.67037	2.14317	0.000747	0.023853	up	coding	1089
1552509_a_at	CD300LG	NM_001168322	CD300 molecule-like family member g	4.76346	9.18304	-13.594	-21.4005	0.000752	0.023876	down	coding	1090
244427_at	KIF23	NM_004856	kinesin family member 23	6.18213	4.45649	11.5452	3.30726	0.000753	0.023876	up	coding	1091
1559901_s_at	LINC00478	NM_001005732	long intergenic non-protein coding RNA 478	3.79536	4.81658	-13.0543	-2.02962	0.000749	0.023876	down	coding	1092
227512_at	MEX3A	NM_001093725	mex-3 homolog A (C. elegans)	7.99693	6.97785	8.98494	2.02663	0.000752	0.023876	up	coding	1093
223105_s_at	TMEM14B	NM_001127711	transmembrane protein 14B	9.97874	10.9533	-11.2339	-1.965	0.000751	0.023876	down	coding	1094
213080_x_at	RPL5	NM_000969	ribosomal protein L5	12.5375	13.2815	-11.1391	-1.67483	0.000751	0.023876	down	coding	1095
223039_at	GUCD1	NM_031444	guanylyl cyclase domain containing 1	9.23922	8.84597	8.21488	1.31335	0.00075	0.023876	up	coding	1096
232361_s_at	EHF	NM_001206615	ets homologous factor	7.01199	8.29627	-8.46867	-2.43561	0.000756	0.023908	down	coding	1097
220066_at	NOD2	NM_022162	nucleotide-binding oligomerization domain containing 2	6.34837	5.14962	10.6277	2.29542	0.000755	0.023908	up	coding	1098
1567862_at	DNAH14	NM_001145154	dynein, axonemal, heavy chain 14	3.71629	3.10394	8.81531	1.52874	0.000755	0.023908	up	coding	1099
1562957_at	---	---	---	4.57442	4.11097	7.54314	1.37884	0.000757	0.023938	up	coding	1100
212142_at	MCM4	NM_005914	minichromosome maintenance complex component 4	5.57931	4.89814	8.12661	1.60343	0.000761	0.024031	up	coding	1101
223133_at	TMEM14B	NM_001127711	transmembrane protein 14B	8.83754	9.93477	-11.6018	-2.13944	0.000762	0.024046	down	coding	1102
202592_at	BLOC1S1	NM_001487	biogenesis of lysosomal organelles complex-1, subunit 1	8.22215	9.01958	-10.9659	-1.73801	0.000764	0.024058	down	coding	1103
200743_s_at	TPP1	NM_000391	tripeptidyl peptidase I	10.2356	9.64841	10.0641	1.50235	0.000764	0.024058	up	coding	1104
232357_at	TTLL9	NM_001008409	tubulin tyrosine ligase-like family, member 9	5.0353	4.6921	7.96883	1.26857	0.000764	0.024058	up	coding	1105
205577_at	PYGM	NM_001164716	phosphorylase, glycogen, muscle	4.66775	6.1658	-13.4503	-2.8246	0.000766	0.024089	down	coding	1106
200746_s_at	GNB1	NM_002074	guanine nucleotide binding protein (G protein), beta polypeptide 1	10.9527	10.5698	9.42297	1.304	0.000767	0.024099	up	coding	1107
242538_at	---	---	---	4.36641	4.02576	7.82551	1.26633	0.000768	0.024114	up	coding	1108
213905_x_at	BGN	NM_001711	biglycan	10.4471	7.75223	13.0181	6.47481	0.000771	0.024179	up	coding	1109
226147_s_at	PIGR	NM_002644	polymeric immunoglobulin receptor	6.2635	10.8649	-11.983	-24.2758	0.000775	0.024282	down	coding	1110
204817_at	ESPL1	NM_012291	extra spindle pole bodies homolog 1 (S. cerevisiae)	7.42345	6.44624	10.1236	1.96866	0.000775	0.024282	up	coding	1111
209283_at	CRYAB	NM_001885	crystallin, alpha B	8.33975	11.3583	-11.5611	-8.10369	0.000779	0.024387	down	coding	1112
203876_s_at	MMP11	NM_005940	matrix metallopeptidase 11 (stromelysin 3)	7.8211	5.1311	11.4496	6.45312	0.000784	0.024509	up	coding	1113
214746_s_at	ZNF467	NM_207336	zinc finger protein 467	7.31583	6.36529	9.56457	1.93259	0.000784	0.024509	up	coding	1114
212614_at	ARID5B	NM_001244638	AT rich interactive domain 5B (MRF1-like)	9.19765	10.3725	-10.7217	-2.25769	0.000786	0.02455	down	coding	1115
228951_at	SLC38A7	NM_018231	solute carrier family 38, member 7	6.73204	5.80986	11.2955	1.89497	0.00079	0.024661	up	coding	1116
242283_at	DNAH14	NM_001145154	dynein, axonemal, heavy chain 14	4.65088	3.88951	9.29337	1.6951	0.000791	0.024672	up	coding	1117
230086_at	FNBP1	NM_015033	formin binding protein 1	6.08445	4.70603	10.3408	2.59985	0.000792	0.024675	up	coding	1118
201403_s_at	LOC100505828	NM_004528	uncharacterized LOC100505828	10.1903	11.4892	-11.3833	-2.46045	0.000794	0.024707	down	coding	1119
224999_at	EGFR	NM_005228	epidermal growth factor receptor	6.53654	8.64289	-10.8164	-4.30601	0.000795	0.024718	down	coding	1120
209186_at	ATP2A2	NM_001135765	ATPase, Ca++ transporting, cardiac muscle, slow twitch 2	10.3855	9.26789	11.9606	2.16989	0.000797	0.024727	up	coding	1121
219193_at	WDR70	NM_018034	WD repeat domain 70	7.45051	7.8301	-8.30876	-1.30097	0.000796	0.024727	down	coding	1122
221016_s_at	TCF7L1	NM_031283	transcription factor 7-like 1 (T-cell specific, HMG-box)	7.74089	8.47963	-7.07931	-1.66871	0.000798	0.024754	down	coding	1123
223393_s_at	TSHZ3	NM_020856	teashirt zinc finger homeobox 3	6.97174	7.52996	-7.64286	-1.47245	0.000799	0.024755	down	coding	1124
212022_s_at	MKI67	NM_001145966	antigen identified by monoclonal antibody Ki-67	7.19466	4.53088	12.0228	6.3369	0.000801	0.024795	up	coding	1125
217266_at	RPL15	NM_001253379	ribosomal protein L15	7.10256	8.68247	-12.4027	-2.98952	0.000802	0.024815	down	coding	1126
1554593_s_at	SLC1A6	NM_001272087	solute carrier family 1 (high affinity aspartate/glutamate transporter), member 6	3.21711	2.91441	5.37754	1.23345	0.000804	0.024871	up	coding	1127
207573_x_at	ATP5L	NM_006476	ATP synthase, H+ transporting, mitochondrial Fo complex, subunit G	10.0784	11.0856	-10.8183	-2.01005	0.000805	0.024872	down	coding	1128
204896_s_at	PTGER4	NM_000958	prostaglandin E receptor 4 (subtype EP4)	4.95033	5.48462	-9.95211	-1.44823	0.000807	0.024912	down	coding	1129
214003_x_at	RPS20	NM_001023	ribosomal protein S20	13.1168	13.5574	-9.7444	-1.3572	0.000809	0.024948	down	coding	1130
1553644_at	SYNE3	NM_152592	spectrin repeat containing, nuclear envelope family member 3	4.26561	4.63606	-11.1372	-1.29275	0.00081	0.024948	down	coding	1131
205167_s_at	CDC25C	NM_001790	cell division cycle 25C	5.33774	4.17008	10.583	2.24648	0.000812	0.024972	up	coding	1132
213698_at	ZMYM6	NM_001195156	zinc finger, MYM-type 6	7.70348	8.6529	-10.0437	-1.9311	0.000812	0.024972	down	coding	1133
225145_at	NCOA5	NM_020967	nuclear receptor coactivator 5	7.72231	6.95292	11.6	1.70456	0.000812	0.024972	up	coding	1134
204962_s_at	CENPA	NM_001042426	centromere protein A	6.86358	4.76886	10.7503	4.27143	0.000817	0.025054	up	coding	1135
202855_s_at	SLC16A3	NM_001042422	solute carrier family 16, member 3 (monocarboxylic acid transporter 4)	6.61131	5.0973	10.4812	2.85602	0.000816	0.025054	up	coding	1136
221675_s_at	CHPT1	NM_020244	choline phosphotransferase 1	8.81434	9.96562	-9.58056	-2.22112	0.000817	0.025054	down	coding	1137
204894_s_at	AOC3	NM_001277731	amine oxidase, copper containing 3	7.60935	10.4347	-12.4606	-7.08807	0.00082	0.025055	down	coding	1138
235856_at	---	---	---	6.78041	5.10879	9.57974	3.18572	0.000819	0.025055	up	coding	1139
201754_at	COX6C	NM_004374	cytochrome c oxidase subunit VIc	12.2474	11.5726	7.60655	1.59634	0.000819	0.025055	up	coding	1140
242675_x_at	---	---	---	4.53458	4.21791	8.47451	1.24546	0.000818	0.025055	up	coding	1141
230472_at	IRX1	NM_024337	iroquois homeobox 1	6.67564	10.2039	-11.4982	-11.5379	0.000826	0.025203	down	coding	1142
213366_x_at	ATP5C1	NM_001001973	ATP synthase, H+ transporting, mitochondrial F1 complex, gamma polypeptide 1	10.4571	11.0573	-8.22864	-1.51594	0.000827	0.025203	down	coding	1143
210532_s_at	C14orf2	NM_001127393	chromosome 14 open reading frame 2	9.60637	10.7701	-10.8121	-2.24041	0.000832	0.025339	down	coding	1144
236503_at	---	---	---	3.31408	2.77883	9.17904	1.44919	0.000832	0.025339	up	coding	1145
200965_s_at	ABLIM1	NM_001003407	actin binding LIM protein 1	9.09043	10.1376	-9.98303	-2.06646	0.000838	0.02548	down	coding	1146
226195_at	IFT43	NM_001102564	intraflagellar transport 43 homolog (Chlamydomonas)	6.9142	7.41408	-9.12614	-1.41409	0.000841	0.025525	down	coding	1147
1554665_at	ZNF586	NM_001077426	zinc finger protein 586	3.40459	3.1265	8.3942	1.21259	0.000851	0.025812	up	coding	1148
209074_s_at	FAM107A	NM_001076778	family with sequence similarity 107, member A	6.11744	8.76356	-11.7527	-6.25982	0.000852	0.025817	down	coding	1149
203155_at	SETDB1	NM_001145415	SET domain, bifurcated 1	8.0928	7.4891	10.091	1.51962	0.000854	0.02582	up	coding	1150
232198_at	---	---	---	4.90969	4.44959	9.69333	1.37563	0.000854	0.02582	up	coding	1151
221701_s_at	STRA6	NM_001142617	stimulated by retinoic acid 6	6.82711	6.2954	8.73964	1.44564	0.000861	0.026002	up	coding	1152
208609_s_at	LOC101060681	NM_007116	tenascin-X-like	6.172	8.86084	-12.5379	-6.44792	0.000864	0.0261	down	coding	1153
204997_at	GPD1	NM_001257199	glycerol-3-phosphate dehydrogenase 1 (soluble)	4.9376	8.56265	-13.2402	-12.3381	0.000869	0.026204	down	coding	1154
239764_at	ITPR1-AS1	XR_158990	ITPR1 antisense RNA 1 (head to head)	4.65982	4.19542	7.18935	1.37973	0.000869	0.026204	up	coding	1155
223159_s_at	NEK6	NM_001145001	NIMA-related kinase 6	6.6476	5.88582	9.02178	1.69557	0.00087	0.026205	up	coding	1156
225755_at	KLHDC8B	NM_173546	kelch domain containing 8B	8.2627	9.1043	-11.4007	-1.79204	0.000871	0.026223	down	coding	1157
217021_at	CYB5A	NM_001190807	cytochrome b5 type A (microsomal)	3.28771	3.74776	-10.4288	-1.37559	0.000874	0.026283	down	coding	1158
230443_at	NHP2L1	NM_001003796	NHP2 non-histone chromosome protein 2-like 1 (S. cerevisiae)	4.80968	5.35675	-10.6488	-1.46112	0.000877	0.026357	down	coding	1159
228929_at	DNASE1	NM_005223	deoxyribonuclease I	6.94844	6.15252	9.97065	1.73619	0.000878	0.026361	up	coding	1160
208807_s_at	CHD3	NM_001005271	chromodomain helicase DNA binding protein 3	8.08688	7.31269	10.4537	1.71023	0.000879	0.026361	up	coding	1161
229400_at	HOXD10	NM_002148	homeobox D10	5.40816	6.37031	-10.0011	-1.94822	0.000882	0.02644	down	coding	1162
223144_s_at	AKIRIN2	NM_018064	akirin 2	7.62423	8.26151	-9.28943	-1.55539	0.000886	0.026479	down	coding	1163
232410_at	---	---	---	5.21168	4.94333	5.61377	1.20443	0.000885	0.026479	up	coding	1164
217294_s_at	ENO1	NM_001201483	enolase 1, (alpha)	9.70508	10.8812	-8.31324	-2.25967	0.000894	0.026598	down	coding	1165
201002_s_at	TMEM189	NM_001032288	transmembrane protein 189	10.0589	9.4587	10.3458	1.51597	0.000894	0.026598	up	coding	1166
202364_at	MXI1	NM_001008541	MAX interactor 1, dimerization protein	9.69937	10.9052	-11.1257	-2.30675	0.000898	0.026708	down	coding	1167
225617_at	ODF2	NM_001242352	outer dense fiber of sperm tails 2	7.3227	6.29458	10.5852	2.03937	0.0009	0.026735	up	coding	1168
215146_s_at	TTC28	NM_001145418	tetratricopeptide repeat domain 28	6.72017	7.87345	-10.4959	-2.22419	0.000902	0.026754	down	coding	1169
204547_at	RAB40B	NM_006822	RAB40B, member RAS oncogene family	8.37837	9.09799	-9.01347	-1.64675	0.000903	0.026754	down	coding	1170
1552782_at	SLC44A5	NM_001130058	solute carrier family 44, member 5	3.55449	3.08969	6.99586	1.38013	0.000902	0.026754	up	coding	1171
1557143_at	CSMD2	NM_052896	CUB and Sushi multiple domains 2	4.97205	4.55467	9.43684	1.3355	0.000903	0.026754	up	coding	1172
218486_at	KLF11	NM_001177716	Kruppel-like factor 11	7.48614	9.01113	-11.383	-2.87785	0.000905	0.026765	down	coding	1173
235134_at	LOC100996578	XR_159128	uncharacterized LOC100996578	5.56515	6.5923	-9.35247	-2.03799	0.000905	0.026765	down	coding	1174
242346_x_at	CTC-260E6.4	---	NULL	5.62654	4.39057	9.76989	2.35539	0.000909	0.026787	up	coding	1175
41644_at	SASH1	NM_015278	SAM and SH3 domain containing 1	9.01534	9.91339	-9.55664	-1.86355	0.000911	0.026787	down	coding	1176
217982_s_at	MORF4L1	NM_001265603	mortality factor 4 like 1	11.2387	12.032	-10.197	-1.73303	0.000907	0.026787	down	coding	1177
225908_at	IAH1	NM_001039613	isoamyl acetate-hydrolyzing esterase 1 homolog (S. cerevisiae)	8.54229	9.10032	-9.27274	-1.47226	0.00091	0.026787	down	coding	1178
232212_at	PLEKHA8	NM_001197026	pleckstrin homology domain containing, family A (phosphoinositide binding specific) member 8	4.8724	4.579	8.265	1.22552	0.00091	0.026787	up	coding	1179
203548_s_at	LPL	NM_000237	lipoprotein lipase	7.84793	12.4	-12.2077	-23.4596	0.000912	0.026794	down	coding	1180
203152_at	MRPL40	NM_003776	mitochondrial ribosomal protein L40	7.3912	8.47949	-10.6743	-2.12622	0.000916	0.026891	down	coding	1181
235697_at	---	---	---	5.44363	4.83429	9.07295	1.52557	0.000917	0.02692	up	coding	1182
202464_s_at	PFKFB3	NM_001145443	6-phosphofructo-2-kinase/fructose-2,6-biphosphatase 3	9.10924	10.8109	-11.0206	-3.25283	0.000919	0.026939	down	coding	1183
201090_x_at	TUBA1B	NM_006082	tubulin, alpha 1b	12.3613	11.9244	8.41432	1.35367	0.000921	0.026975	up	coding	1184
230022_at	CLEC18A	NM_001136214	C-type lectin domain family 18, member A	4.39099	4.09558	7.41609	1.22724	0.000923	0.027	up	coding	1185
200888_s_at	RPL23	NM_000978	ribosomal protein L23	11.8647	12.9235	-10.5122	-2.08317	0.000926	0.027065	down	coding	1186
222292_at	CD40	NM_001250	CD40 molecule, TNF receptor superfamily member 5	4.5238	4.13969	7.70546	1.30505	0.000928	0.027094	up	coding	1187
217747_s_at	RPS9	NM_001013	ribosomal protein S9	11.0611	12.8456	-12.0109	-3.44507	0.00093	0.027104	down	coding	1188
223042_s_at	FUNDC2	NM_023934	FUN14 domain containing 2	8.62824	9.78111	-11.1913	-2.22356	0.00093	0.027104	down	coding	1189
202481_at	DHRS3	NM_004753	dehydrogenase/reductase (SDR family) member 3	7.72598	8.82895	-10.6816	-2.14797	0.000929	0.027104	down	coding	1190
214875_x_at	APLP2	NM_001142276	amyloid beta (A4) precursor-like protein 2	8.94524	9.43691	-7.18144	-1.40608	0.000931	0.027113	down	coding	1191
200953_s_at	CCND2	NM_001759	cyclin D2	8.54818	9.6746	-9.5755	-2.18316	0.000932	0.027125	down	coding	1192
1557961_s_at	LOC100127983	NM_001190972	uncharacterized LOC100127983	4.1157	6.36108	-12.0129	-4.7416	0.000933	0.027135	down	coding	1193
239911_at	ONECUT2	NM_004852	one cut homeobox 2	4.40937	3.5402	7.28807	1.82661	0.000935	0.027148	up	coding	1194
210190_at	STX11	NM_003764	syntaxin 11	4.53731	5.85162	-12.199	-2.48684	0.000936	0.027149	down	coding	1195
225165_at	PPP1R1B	NM_001242464	protein phosphatase 1, regulatory (inhibitor) subunit 1B	7.49965	8.74583	-7.33864	-2.37213	0.000937	0.027149	down	coding	1196
206478_at	KIAA0125	NM_014151	KIAA0125	5.09541	4.09533	8.2117	2.00011	0.000938	0.027149	up	coding	1197
230778_at	---	---	---	5.59498	4.69463	8.56971	1.86652	0.000936	0.027149	up	coding	1198
201820_at	KRT5	NM_000424	keratin 5	7.64845	10.239	-9.67341	-6.02346	0.000938	0.02715	down	coding	1199
206208_at	CA4	NM_000717	carbonic anhydrase IV	4.40001	6.33882	-12.6831	-3.8339	0.00094	0.027183	down	coding	1200
239639_at	OTTHUMG00000177465	---	NULL	5.63799	4.32544	9.12252	2.48381	0.000945	0.027301	up	coding	1201
220059_at	STAP1	NM_012108	signal transducing adaptor family member 1	3.92714	3.38304	7.21879	1.45811	0.000946	0.027305	up	coding	1202
203570_at	LOXL1	NM_005576	lysyl oxidase-like 1	9.38254	8.10684	10.0416	2.42117	0.000947	0.027313	up	coding	1203
211858_x_at	GNAS	NM_000516	GNAS complex locus	12.2198	11.6272	10.2992	1.50799	0.000951	0.027417	up	coding	1204
239983_at	SLC30A8	NM_001172811	solute carrier family 30 (zinc transporter), member 8	4.57882	3.79651	6.13142	1.71988	0.000954	0.027479	up	coding	1205
204026_s_at	ZWINT	NM_001005413	ZW10 interacting kinetochore protein	8.63959	6.60238	11.3387	4.10451	0.000956	0.02748	up	coding	1206
222542_x_at	ADCK3	NM_020247	aarF domain containing kinase 3	4.44472	6.02743	-12.1522	-2.99532	0.000957	0.02748	down	coding	1207
219438_at	NKAIN1	NM_024522	Na+/K+ transporting ATPase interacting 1	6.65684	5.24058	8.55163	2.66892	0.000957	0.02748	up	coding	1208
209380_s_at	ABCC5	NM_001023587	ATP-binding cassette, sub-family C (CFTR/MRP), member 5	8.6288	7.31865	10.6803	2.47969	0.000958	0.02748	up	coding	1209
219499_at	SEC61A2	NM_001142627	Sec61 alpha 2 subunit (S. cerevisiae)	6.65956	5.39302	11.4502	2.40583	0.000959	0.027488	up	coding	1210
202947_s_at	GYPC	NM_001256584	glycophorin C (Gerbich blood group)	7.57334	9.21579	-11.8714	-3.12196	0.000962	0.027564	down	coding	1211
221757_at	PIK3IP1	NM_001135911	phosphoinositide-3-kinase interacting protein 1	6.97173	7.8799	-11.0504	-1.87667	0.000963	0.027564	down	coding	1212
219260_s_at	ELP5	NM_015362	elongator acetyltransferase complex subunit 5	6.10735	6.98507	-9.65909	-1.83746	0.000968	0.027656	down	coding	1213
208420_x_at	SUPT6H	NM_003170	suppressor of Ty 6 homolog (S. cerevisiae)	8.12918	7.59295	8.72423	1.45018	0.000967	0.027656	up	coding	1214
216333_x_at	LOC101060681	NM_007116	tenascin-X-like	7.36968	10.305	-12.0441	-7.64952	0.00097	0.0277	down	coding	1215
223541_at	HAS3	NM_001199280	hyaluronan synthase 3	4.80767	7.14874	-11.6149	-5.06681	0.000971	0.0277	down	coding	1216
40020_at	CELSR3	NM_001407	cadherin, EGF LAG seven-pass G-type receptor 3	6.71406	5.60224	9.30381	2.16118	0.000976	0.027763	up	coding	1217
209680_s_at	KIFC1	NM_002263	kinesin family member C1	7.52292	6.49222	10.3475	2.04302	0.000975	0.027763	up	coding	1218
225629_s_at	ZBTB4	NM_001128833	zinc finger and BTB domain containing 4	9.31084	9.90131	-9.22047	-1.50574	0.000974	0.027763	down	coding	1219
213599_at	OIP5	NM_007280	Opa interacting protein 5	5.30947	3.95054	10.1204	2.56496	0.000977	0.027773	up	coding	1220
219463_at	LAMP5	NM_001199897	lysosomal-associated membrane protein family, member 5	6.812	4.95852	10.4749	3.61371	0.00098	0.027791	up	coding	1221
223070_at	SELK	NM_021237	selenoprotein K	8.71057	10.0739	-11.3197	-2.57284	0.000981	0.027791	down	coding	1222
204301_at	KBTBD11	NM_014867	kelch repeat and BTB (POZ) domain containing 11	5.3546	6.64222	-10.5439	-2.44124	0.000982	0.027791	down	coding	1223
1555363_s_at	LINC00663	NR_026956	long intergenic non-protein coding RNA 663	5.35854	6.31829	-10.0557	-1.94497	0.000982	0.027791	down	coding	1224
209110_s_at	RGL2	NM_001243738	ral guanine nucleotide dissociation stimulator-like 2	9.25805	8.49125	9.4252	1.70149	0.00098	0.027791	up	coding	1225
239040_at	HNRNPD	NM_001003810	heterogeneous nuclear ribonucleoprotein D (AU-rich element RNA binding protein 1, 37kDa)	4.50865	4.2267	7.21839	1.21583	0.000979	0.027791	up	coding	1226
239039_at	---	---	---	5.4482	5.94319	-9.61421	-1.40931	0.000984	0.027827	down	coding	1227
214167_s_at	RPLP0	NM_001002	ribosomal protein, large, P0	11.1615	12.2838	-10.6813	-2.17692	0.000986	0.027841	down	coding	1228
201124_at	ITGB5	NM_002213	integrin, beta 5	6.967	7.59983	-7.13844	-1.55061	0.000986	0.027841	down	coding	1229
233690_at	---	---	---	6.92395	4.64959	11.1043	4.83784	0.000987	0.027842	up	coding	1230
208644_at	PARP1	NM_001618	poly (ADP-ribose) polymerase 1	8.76631	7.94211	10.2909	1.77056	0.000988	0.027865	up	coding	1231
231799_at	TANC2	NM_015623	tetratricopeptide repeat, ankyrin repeat and coiled-coil containing 2	4.22014	3.48714	9.80393	1.66208	0.000989	0.027865	up	coding	1232
214710_s_at	CCNB1	NM_031966	cyclin B1	7.48657	5.59326	10.3481	3.71486	0.000991	0.027868	up	coding	1233
221527_s_at	PARD3	NM_001184785	par-3 partitioning defective 3 homolog (C. elegans)	6.67177	7.82222	-10.4756	-2.21983	0.00099	0.027868	down	coding	1234
219262_at	SUV39H2	NM_001193424	suppressor of variegation 3-9 homolog 2 (Drosophila)	3.30532	2.98286	7.23821	1.25046	0.000995	0.027957	up	coding	1235
213310_at	CTA-204B4.6	---	NULL	6.90084	5.84091	9.38931	2.08483	0.000997	0.027962	up	coding	1236
205024_s_at	RAD51	NM_001164269	RAD51 homolog (S. cerevisiae)	6.6108	5.67569	9.17393	1.91204	0.000997	0.027962	up	coding	1237
211938_at	EIF4B	NM_001417	eukaryotic translation initiation factor 4B	10.5342	11.3029	-10.553	-1.70381	0.000998	0.027962	down	coding	1238
226625_at	TGFBR3	NM_001195683	transforming growth factor, beta receptor III	7.66177	10.6161	-11.2381	-7.75074	0.001	0.027989	down	coding	1239
204351_at	S100P	NM_005980	S100 calcium binding protein P	7.69372	4.79451	9.88355	7.46017	0.001002	0.027989	up	coding	1240
232962_x_at	---	---	---	3.71659	3.39293	7.72038	1.25151	0.001001	0.027989	up	coding	1241
205713_s_at	COMP	NM_000095	cartilage oligomeric matrix protein	8.49579	4.98262	11.1127	11.4175	0.001003	0.028015	up	coding	1242
1555980_a_at	OTTHUMG00000040718	---	NULL	5.82367	5.50525	5.76136	1.24697	0.001005	0.028044	up	coding	1243
218606_at	ZDHHC7	NM_001145548	zinc finger, DHHC-type containing 7	9.66936	9.35452	7.61651	1.24387	0.001008	0.028093	up	coding	1244
214040_s_at	GSN	NM_000177	gelsolin	7.34425	9.99677	-11.8369	-6.28763	0.001011	0.028142	down	coding	1245
235730_at	---	---	---	5.58593	4.73133	8.97412	1.80827	0.001012	0.028142	up	coding	1246
238575_at	OSBPL6	NM_001201480	oxysterol binding protein-like 6	4.88767	4.13121	8.44498	1.68934	0.001013	0.028154	up	coding	1247
1555724_s_at	TAGLN	NM_001001522	transgelin	10.5445	11.9958	-10.0608	-2.73459	0.001014	0.028171	down	coding	1248
1552616_a_at	ACACB	NM_001093	acetyl-CoA carboxylase beta	4.93283	7.64736	-12.4892	-6.56381	0.001023	0.028211	down	coding	1249
205158_at	RNASE4	NM_002937	ribonuclease, RNase A family, 4	7.15651	9.55179	-11.064	-5.26081	0.001019	0.028211	down	coding	1250
209496_at	RARRES2	NM_002889	retinoic acid receptor responder (tazarotene induced) 2	8.27492	10.3976	-11.4818	-4.35514	0.001019	0.028211	down	coding	1251
202110_at	COX7B	NM_001866	cytochrome c oxidase subunit VIIb	8.99988	10.6269	-10.6624	-3.08881	0.001023	0.028211	down	coding	1252
1560562_a_at	ZNF677	NM_182609	zinc finger protein 677	6.43642	7.71789	-9.83611	-2.43086	0.001022	0.028211	down	coding	1253
200088_x_at	NBEAL1	NM_000976	neurobeachin-like 1	12.7217	13.5238	-10.7894	-1.74371	0.001017	0.028211	down	coding	1254
1555862_s_at	MICALL2	NM_024723	MICAL-like 2	4.19275	3.42772	9.57006	1.6994	0.001018	0.028211	up	coding	1255
213811_x_at	TCF3	NM_001136139	transcription factor 3	8.90732	8.14694	9.88767	1.69393	0.001021	0.028211	up	coding	1256
204227_s_at	TK2	NM_001172643	thymidine kinase 2, mitochondrial	6.528	7.15198	-10.2454	-1.54113	0.001022	0.028211	down	coding	1257
219661_at	RANBP17	NM_022897	RAN binding protein 17	6.57096	6.15779	7.77055	1.3316	0.001025	0.028241	up	coding	1258
218694_at	ARMCX1	NM_016608	armadillo repeat containing, X-linked 1	8.16102	9.65354	-10.1694	-2.81379	0.001027	0.02825	down	coding	1259
208789_at	PTRF	NM_012232	polymerase I and transcript release factor	9.84604	11.0465	-10.5353	-2.29817	0.001028	0.02825	down	coding	1260
241468_at	OTTHUMG00000176103	---	NULL	4.65132	4.32365	7.93782	1.25498	0.001033	0.028338	up	coding	1261
1556571_at	LOC100506538	NM_152416	uncharacterized LOC100506538	3.25811	2.90821	9.62796	1.27447	0.001034	0.02834	up	coding	1262
210829_s_at	SSBP2	NM_001256732	single-stranded DNA binding protein 2	7.18499	8.48502	-10.7397	-2.46234	0.001038	0.028411	down	coding	1263
221530_s_at	BHLHE41	NM_030762	basic helix-loop-helix family, member e41	9.00344	9.94186	-8.24038	-1.91643	0.001038	0.028411	down	coding	1264
1557169_x_at	HCG11	NR_026790	HLA complex group 11 (non-protein coding)	4.9335	6.22116	-10.167	-2.44132	0.001042	0.028419	down	coding	1265
208407_s_at	CTNND1	NM_001085458	catenin (cadherin-associated protein), delta 1	9.15512	9.8509	-9.21789	-1.61976	0.001041	0.028419	down	coding	1266
244350_at	MYO10	NM_012334	myosin X	4.62529	4.00614	8.41053	1.53598	0.001041	0.028419	up	coding	1267
218830_at	RPL26L1	NM_016093	ribosomal protein L26-like 1	8.09899	8.70803	-8.97301	-1.52525	0.001041	0.028419	down	coding	1268
212039_x_at	RNU86	NM_000967	RNA, U86 small nucleolar	13.0195	13.5347	-10.2496	-1.42915	0.001045	0.028469	down	coding	1269
205204_at	NMB	NM_021077	neuromedin B	7.01182	8.81777	-11.5594	-3.49659	0.001046	0.028473	down	coding	1270
205141_at	ANG	NM_001097577	angiogenin, ribonuclease, RNase A family, 5	6.70916	8.41698	-10.8766	-3.26667	0.001047	0.028473	down	coding	1271
240890_at	LOC643733	NR_034078	caspase 4, apoptosis-related cysteine peptidase pseudogene	4.43834	6.07996	-11.8718	-3.12018	0.00105	0.028529	down	coding	1272
218663_at	NCAPG	NM_022346	non-SMC condensin I complex, subunit G	5.50796	3.81155	10.2015	3.24093	0.001052	0.028553	up	coding	1273
204392_at	CAMK1	NM_003656	calcium/calmodulin-dependent protein kinase I	6.00503	7.25591	-11.6214	-2.37986	0.001052	0.028553	down	coding	1274
205941_s_at	COL10A1	NM_000493	collagen, type X, alpha 1	9.57362	5.10209	11.535	22.1853	0.001062	0.028597	up	coding	1275
209863_s_at	TP63	NM_001114978	tumor protein p63	5.70197	8.93426	-11.1614	-9.39756	0.001058	0.028597	down	coding	1276
202580_x_at	FOXM1	NM_001243088	forkhead box M1	7.50669	4.83052	10.8857	6.39157	0.00106	0.028597	up	coding	1277
240232_at	---	---	---	5.76681	4.03747	10.6123	3.31577	0.001058	0.028597	up	coding	1278
221958_s_at	WLS	NM_001002292	wntless homolog (Drosophila)	7.50122	9.09988	-9.71827	-3.0286	0.001061	0.028597	down	coding	1279
204126_s_at	CDC45	NM_001178010	cell division cycle 45	6.54734	5.29112	10.0821	2.38869	0.001058	0.028597	up	coding	1280
208646_at	---	---	---	10.8875	11.9556	-11.1811	-2.09674	0.001059	0.028597	down	coding	1281
238508_at	DBF4B	NM_025104	DBF4 homolog B (S. cerevisiae)	6.07858	5.29288	9.86385	1.72393	0.001061	0.028597	up	coding	1282
204140_at	TPST1	NM_003596	tyrosylprotein sulfotransferase 1	6.47504	6.97478	-8.30837	-1.41396	0.001056	0.028597	down	coding	1283
1558888_x_at	ZNF321P	NM_001031665	zinc finger protein 321, pseudogene	3.94635	3.67375	6.11854	1.20798	0.001055	0.028597	up	coding	1284
208944_at	TGFBR2	NM_001024847	transforming growth factor, beta receptor II (70/80kDa)	9.26378	11.181	-10.882	-3.77696	0.001063	0.028613	down	coding	1285
207142_at	KCNJ3	NM_001260508	potassium inwardly-rectifying channel, subfamily J, member 3	3.60535	3.13826	4.93485	1.38232	0.001066	0.028668	up	coding	1286
201336_at	VAMP3	NM_004781	vesicle-associated membrane protein 3	10.3113	10.7738	-9.14381	-1.37787	0.001071	0.028786	down	coding	1287
218959_at	HOXC10	NM_017409	homeobox C10	7.90789	5.64944	9.80686	4.7848	0.001072	0.028791	up	coding	1288
228658_at	MIAT	NR_003491	myocardial infarction associated transcript (non-protein coding)	7.14037	5.05544	10.4333	4.24255	0.001073	0.028798	up	coding	1289
229305_at	MLF1IP	NM_024629	MLF1 interacting protein	4.91882	3.76595	9.41508	2.22356	0.001074	0.02882	up	coding	1290
223828_s_at	LGALS12	NM_001142535	lectin, galactoside-binding, soluble, 12	4.69637	7.21636	-12.0441	-5.7358	0.00108	0.028884	down	coding	1291
238151_at	---	---	---	5.23482	7.00002	-11.773	-3.39921	0.001081	0.028884	down	coding	1292
201009_s_at	LOC101060503	NM_006472	thioredoxin-interacting protein-like	10.9035	12.6416	-10.8218	-3.33581	0.001081	0.028884	down	coding	1293
202086_at	MX1	NM_001144925	myxovirus (influenza virus) resistance 1, interferon-inducible protein p78 (mouse)	10.135	8.64677	8.83129	2.80537	0.001082	0.028884	up	coding	1294
227373_at	ATXN1L	NM_001137675	ataxin 1-like	8.35874	9.34591	-10.4582	-1.98229	0.001078	0.028884	down	coding	1295
227695_at	GLYATL1	NM_001220494	glycine-N-acyltransferase-like 1	4.67005	4.30872	7.22194	1.28461	0.00108	0.028884	up	coding	1296
204770_at	TAP2	NM_000544	transporter 2, ATP-binding cassette, sub-family B (MDR/TAP)	5.69509	5.3981	5.39884	1.22857	0.001082	0.028884	up	coding	1297
202279_at	C14orf2	NM_001127393	chromosome 14 open reading frame 2	7.29683	8.93497	-11.2339	-3.11264	0.001085	0.028925	down	coding	1298
243250_at	---	---	---	3.16283	2.80082	9.50413	1.28522	0.001086	0.028939	up	coding	1299
200858_s_at	RPS8	NM_001012	ribosomal protein S8	11.4619	12.3675	-10.5299	-1.87335	0.001091	0.029056	down	coding	1300
1554806_a_at	FBXO8	NM_012180	F-box protein 8	6.53315	8.26407	-11.094	-3.31938	0.001099	0.02924	down	coding	1301
230644_at	LRFN5	NM_152447	leucine rich repeat and fibronectin type III domain containing 5	3.86127	5.30141	-11.7107	-2.71348	0.0011	0.029262	down	coding	1302
202007_at	NID1	NM_002508	nidogen 1	8.79866	9.84445	-8.81014	-2.0645	0.001102	0.02929	down	coding	1303
228444_at	ARRB1	NM_004041	arrestin, beta 1	6.0575	6.81806	-9.58168	-1.69415	0.001103	0.02929	down	coding	1304
219514_at	ANGPTL2	NM_012098	angiopoietin-like 2	6.13735	7.29294	-10.0472	-2.22775	0.001106	0.02931	down	coding	1305
239856_at	---	---	---	5.04298	4.20244	9.49233	1.79072	0.001107	0.02931	up	coding	1306
235372_at	FCRLA	NM_001184866	Fc receptor-like A	5.38523	4.90178	7.59211	1.39808	0.001105	0.02931	up	coding	1307
205273_s_at	PITRM1	NM_001242307	pitrilysin metallopeptidase 1	8.76278	8.47583	6.20848	1.22006	0.001106	0.02931	up	coding	1308
220037_s_at	LYVE1	NM_006691	lymphatic vessel endothelial hyaluronan receptor 1	3.52341	8.11528	-12.1739	-24.1151	0.00111	0.029384	down	coding	1309
219825_at	CYP26B1	NM_001277742	cytochrome P450, family 26, subfamily B, polypeptide 1	5.38404	6.8573	-9.9965	-2.77649	0.001113	0.029385	down	coding	1310
215311_at	NTRK3	NM_001007156	neurotrophic tyrosine kinase, receptor, type 3	4.70238	5.81643	-9.01804	-2.16452	0.001111	0.029385	down	coding	1311
228338_at	C11orf93	NM_001136105	chromosome 11 open reading frame 93	5.13635	6.24429	-8.55519	-2.15538	0.001114	0.029385	down	coding	1312
223339_at	ATPIF1	NM_016311	ATPase inhibitory factor 1	8.29485	7.21426	10.4411	2.1149	0.001115	0.029385	up	coding	1313
200074_s_at	RPL14	NM_001034996	ribosomal protein L14	11.7464	12.4711	-9.79419	-1.6525	0.001114	0.029385	down	coding	1314
223043_at	EMC4	NM_016454	ER membrane protein complex subunit 4	9.56863	10.1555	-8.64293	-1.50196	0.001115	0.029385	down	coding	1315
230204_at	HAPLN1	NM_001884	hyaluronan and proteoglycan link protein 1	3.79823	3.4049	6.14282	1.31341	0.001117	0.029418	up	coding	1316
220295_x_at	DEPDC1	NM_001114120	DEP domain containing 1	4.23212	2.92376	9.60747	2.4766	0.001122	0.029515	up	coding	1317
218400_at	OAS3	NM_006187	2'-5'-oligoadenylate synthetase 3, 100kDa	8.78168	7.26088	9.82694	2.86951	0.001131	0.029673	up	coding	1318
201818_at	LPCAT1	NM_024830	lysophosphatidylcholine acyltransferase 1	9.13504	7.98392	10.5836	2.22087	0.001135	0.029673	up	coding	1319
221692_s_at	MRPL34	NM_023937	mitochondrial ribosomal protein L34	7.62465	8.4293	-9.73251	-1.74672	0.001134	0.029673	down	coding	1320
224658_x_at	PACS1	NM_018026	phosphofurin acidic cluster sorting protein 1	7.44913	6.7147	10.0584	1.66375	0.00113	0.029673	up	coding	1321
244075_at	---	---	---	6.53796	6.01576	6.96807	1.43614	0.001133	0.029673	up	coding	1322
231763_at	POLR3A	NM_007055	polymerase (RNA) III (DNA directed) polypeptide A, 155kDa	7.64437	7.13686	9.22183	1.42159	0.001132	0.029673	up	coding	1323
230547_at	KCNC1	NM_001112741	potassium voltage-gated channel, Shaw-related subfamily, member 1	3.60308	3.1186	5.88805	1.39908	0.001132	0.029673	up	coding	1324
217990_at	GMPR2	NM_001002000	guanosine monophosphate reductase 2	8.00139	8.46327	-8.66684	-1.37734	0.001131	0.029673	down	coding	1325
212252_at	CAMKK2	NM_001270485	calcium/calmodulin-dependent protein kinase kinase 2, beta	7.93237	7.62017	8.06474	1.2416	0.001133	0.029673	up	coding	1326
227456_s_at	C6orf136	NM_001109938	chromosome 6 open reading frame 136	8.03021	7.24537	9.91368	1.72289	0.001136	0.029675	up	coding	1327
244664_at	---	---	---	4.57355	4.15871	8.80397	1.33315	0.001139	0.029738	up	coding	1328
226282_at	PTPN14	NM_005401	protein tyrosine phosphatase, non-receptor type 14	8.8441	10.2266	-10.0258	-2.60717	0.001142	0.029793	down	coding	1329
206559_x_at	---	---	---	13.3126	13.8263	-9.63651	-1.42772	0.001143	0.029802	down	coding	1330
202931_x_at	BIN1	NM_004305	bridging integrator 1	7.62797	8.71637	-10.0375	-2.12639	0.001145	0.029808	down	coding	1331
221493_at	TSPYL1	NM_003309	TSPY-like 1	9.53462	10.2134	-8.26686	-1.60084	0.001144	0.029808	down	coding	1332
221246_x_at	TNS1	NM_022648	tensin 1	7.75987	8.67591	-10.6286	-1.88693	0.001148	0.029866	down	coding	1333
224129_s_at	DPY30	NM_032574	dpy-30 homolog (C. elegans)	8.65131	9.31104	-8.53981	-1.57978	0.001148	0.029866	down	coding	1334
1558174_at	FAM43A	NM_153690	family with sequence similarity 43, member A	5.35681	6.02205	-11.1576	-1.58582	0.001151	0.029907	down	coding	1335
209185_s_at	IRS2	NM_003749	insulin receptor substrate 2	9.26642	10.9971	-10.3052	-3.31879	0.001156	0.029949	down	coding	1336
204249_s_at	LMO2	NM_001142315	LIM domain only 2 (rhombotin-like 1)	7.66534	9.0316	-10.6151	-2.57801	0.001156	0.029949	down	coding	1337
204568_at	ATG14	NM_014924	autophagy related 14	7.55809	8.15357	-9.5272	-1.51097	0.001156	0.029949	down	coding	1338
206536_s_at	XIAP	NM_001167	X-linked inhibitor of apoptosis	3.97841	3.46653	8.82496	1.42591	0.001154	0.029949	up	coding	1339
233793_at	---	---	---	3.15563	2.89112	7.13709	1.20123	0.001156	0.029949	up	coding	1340
231274_s_at	---	---	---	7.37902	9.12991	-9.91934	-3.36568	0.001162	0.03006	down	coding	1341
226200_at	VARS2	NM_001167733	valyl-tRNA synthetase 2, mitochondrial	9.05998	8.31575	9.97891	1.67508	0.001166	0.030127	up	coding	1342
237759_at	CD48	NM_001256030	CD48 molecule	5.42845	4.54312	9.27002	1.84719	0.001167	0.030137	up	coding	1343
217997_at	PHLDA1	NM_007350	pleckstrin homology-like domain, family A, member 1	6.26563	7.70955	-9.43012	-2.7206	0.001171	0.030207	down	coding	1344
221690_s_at	NLRP2	NM_001174081	NLR family, pyrin domain containing 2	6.30891	5.60576	5.34313	1.62806	0.001171	0.030207	up	coding	1345
204734_at	KRT15	NM_002275	keratin 15	8.2728	11.4711	-10.0997	-9.17893	0.001173	0.030237	down	coding	1346
232834_at	---	---	---	6.81381	6.05389	9.5114	1.6934	0.001174	0.030237	up	coding	1347
228741_s_at	HCN3	NM_020897	hyperpolarization activated cyclic nucleotide-gated potassium channel 3	6.13903	5.70064	8.3776	1.35509	0.001176	0.030266	up	coding	1348
212491_s_at	DNAJC8	NM_014280	DnaJ (Hsp40) homolog, subfamily C, member 8	7.81112	8.14823	-8.09553	-1.26322	0.001177	0.030266	down	coding	1349
213992_at	COL4A6	NM_001847	collagen, type IV, alpha 6	4.62356	6.18498	-9.05062	-2.95145	0.001184	0.0304	down	coding	1350
227349_at	HELLS	NM_018063	helicase, lymphoid-specific	6.37189	5.13782	9.54249	2.3523	0.001184	0.0304	up	coding	1351
225359_at	DNAJC19	NM_001190233	DnaJ (Hsp40) homolog, subfamily C, member 19	7.39888	8.48265	-10.1702	-2.11957	0.001194	0.030648	down	coding	1352
201032_at	BLCAP	NM_001167820	bladder cancer associated protein	9.25656	9.94263	-9.95361	-1.6089	0.001195	0.030648	down	coding	1353
204476_s_at	PC	NM_000920	pyruvate carboxylase	7.02343	8.30232	-10.3918	-2.42651	0.001196	0.030657	down	coding	1354
213706_at	GPD1	NM_001257199	glycerol-3-phosphate dehydrogenase 1 (soluble)	5.90501	9.98131	-11.7184	-16.8689	0.001203	0.030722	down	coding	1355
207961_x_at	MYH11	NM_001040113	myosin, heavy chain 11, smooth muscle	8.02544	9.95236	-10.5074	-3.80241	0.001205	0.030722	down	coding	1356
210004_at	OLR1	NM_001172632	oxidized low density lipoprotein (lectin-like) receptor 1	5.50269	3.71875	9.88955	3.44366	0.001207	0.030722	up	coding	1357
217773_s_at	NDUFA4	NM_002489	NADH dehydrogenase (ubiquinone) 1 alpha subcomplex, 4, 9kDa	9.69063	11.204	-10.4113	-2.85471	0.001206	0.030722	down	coding	1358
235131_at	RHOJ	NM_020663	ras homolog family member J	5.89856	7.2473	-11.1286	-2.54688	0.001206	0.030722	down	coding	1359
237469_at	TOP2A	NM_001067	topoisomerase (DNA) II alpha 170kDa	4.0157	3.11878	9.10685	1.86209	0.001201	0.030722	up	coding	1360
229679_at	C12orf76	NM_207435	chromosome 12 open reading frame 76	6.61266	7.40947	-9.48532	-1.73726	0.001204	0.030722	down	coding	1361
238850_at	LINC00461	NR_015436	long intergenic non-protein coding RNA 461	4.04937	3.50491	6.4685	1.45848	0.001204	0.030722	up	coding	1362
225422_at	CDC26	NM_139286	cell division cycle 26	8.46749	8.89485	-8.27328	-1.34477	0.001205	0.030722	down	coding	1363
1553348_a_at	NFX1	NM_002504	nuclear transcription factor, X-box binding 1	6.24468	6.59481	-6.95812	-1.27467	0.001208	0.030728	down	coding	1364
225915_at	CAB39L	NM_001079670	calcium binding protein 39-like	6.8236	8.25494	-9.14691	-2.69699	0.001209	0.030739	down	coding	1365
203407_at	PPL	NM_002705	periplakin	8.86682	10.6124	-10.1276	-3.35325	0.001212	0.030804	down	coding	1366
232360_at	EHF	NM_001206615	ets homologous factor	7.30555	8.38725	-7.37286	-2.11653	0.001215	0.030855	down	coding	1367
218130_at	C17orf62	NM_001033046	chromosome 17 open reading frame 62	8.26686	7.24116	10.188	2.03595	0.001217	0.030865	up	coding	1368
214804_at	CENPI	NM_006733	centromere protein I	5.73003	4.28739	9.91567	2.71819	0.001219	0.030904	up	coding	1369
227169_at	DNAJC18	NM_152686	DnaJ (Hsp40) homolog, subfamily C, member 18	5.17165	6.56537	-11.3048	-2.62757	0.001222	0.030962	down	coding	1370
1552643_at	ZNF626	NM_001076675	zinc finger protein 626	4.82948	5.70601	-10.3644	-1.83595	0.001225	0.030989	down	coding	1371
226358_at	APH1B	NM_001145646	APH1B gamma secretase subunit	6.49528	7.28026	-8.50955	-1.72307	0.001224	0.030989	down	coding	1372
1555893_at	CTD-2284J15.1	---	NULL	4.75757	4.02275	7.64095	1.66419	0.001229	0.031047	up	coding	1373
203851_at	IGFBP6	NM_002178	insulin-like growth factor binding protein 6	7.31694	10.2505	-11.4412	-7.63985	0.00123	0.031058	down	coding	1374
225935_at	CUX1	NM_001202543	cut-like homeobox 1	8.17882	6.88959	10.6119	2.44397	0.001233	0.031114	up	coding	1375
206093_x_at	LOC101060681	NM_007116	tenascin-X-like	7.46085	10.4046	-11.3058	-7.69394	0.001236	0.031158	down	coding	1376
204654_s_at	TFAP2A	NM_001032280	transcription factor AP-2 alpha (activating enhancer binding protein 2 alpha)	8.63129	7.41475	8.59973	2.32388	0.001239	0.031231	up	coding	1377
209147_s_at	PPAP2A	NM_003711	phosphatidic acid phosphatase type 2A	8.29602	10.1867	-11.0516	-3.70819	0.001245	0.031354	down	coding	1378
1555817_s_at	THSD4	NM_024817	thrombospondin, type I, domain containing 4	3.92835	3.48736	5.94712	1.35753	0.001248	0.031418	up	coding	1379
1555318_at	HIF3A	NM_022462	hypoxia inducible factor 3, alpha subunit	2.96527	4.06791	-11.1826	-2.14747	0.001251	0.031432	down	coding	1380
210563_x_at	CFLAR	NM_001127183	CASP8 and FADD-like apoptosis regulator	8.4093	9.33605	-9.32634	-1.90099	0.001251	0.031432	down	coding	1381
1556436_at	EXTL3-AS1	---	EXTL3 antisense RNA 1	4.06795	3.79529	7.25343	1.20803	0.00125	0.031432	up	coding	1382
227336_at	DTX1	NM_004416	deltex homolog 1 (Drosophila)	6.13401	6.95976	-10.0787	-1.77245	0.001254	0.031442	down	coding	1383
202561_at	TNKS	NM_003747	tankyrase, TRF1-interacting ankyrin-related ADP-ribose polymerase	7.69686	8.21879	-8.08817	-1.43587	0.001253	0.031442	down	coding	1384
238365_s_at	C1orf228	NM_001004307	chromosome 1 open reading frame 228	4.79564	4.21269	9.06893	1.49791	0.001254	0.031443	up	coding	1385
240176_at	---	---	---	6.19838	4.98974	9.30031	2.31119	0.001255	0.031448	up	coding	1386
212021_s_at	MKI67	NM_001145966	antigen identified by monoclonal antibody Ki-67	7.1128	4.78859	10.5856	5.00792	0.001257	0.031464	up	coding	1387
204324_s_at	GOLIM4	NM_014498	golgi integral membrane protein 4	6.59824	5.6285	8.38984	1.95849	0.001258	0.031469	up	coding	1388
203249_at	EZH1	NM_001991	enhancer of zeste homolog 1 (Drosophila)	7.81781	8.49868	-9.53532	-1.6031	0.00126	0.031505	down	coding	1389
235563_at	GPRC5A	NM_003979	G protein-coupled receptor, family C, group 5, member A	3.84504	3.47738	8.25331	1.29026	0.001268	0.031662	up	coding	1390
209929_s_at	IKBKG	NM_001099856	inhibitor of kappa light polypeptide gene enhancer in B-cells, kinase gamma	8.37006	7.90485	9.61819	1.38052	0.001271	0.031724	up	coding	1391
224972_at	ROMO1	NM_080748	reactive oxygen species modulator 1	7.8254	8.56838	-8.45681	-1.67363	0.001275	0.031766	down	coding	1392
202641_at	ARL3	NM_004311	ADP-ribosylation factor-like 3	7.6485	8.07601	-6.90376	-1.34491	0.001275	0.031766	down	coding	1393
207233_s_at	MITF	NM_000248	microphthalmia-associated transcription factor	7.83467	8.74018	-9.4835	-1.87321	0.001281	0.031888	down	coding	1394
45653_at	KCTD13	NM_178863	potassium channel tetramerisation domain containing 13	7.34501	5.80416	10.801	2.90967	0.001283	0.031938	up	coding	1395
209613_s_at	ADH1B	NM_000668	alcohol dehydrogenase 1B (class I), beta polypeptide	5.662	11.0476	-10.7629	-41.8041	0.001289	0.032034	down	coding	1396
213039_at	ARHGEF18	NM_001130955	Rho/Rac guanine nucleotide exchange factor (GEF) 18	9.19532	8.42254	10.0897	1.70856	0.00129	0.032047	up	coding	1397
240105_at	---	---	---	6.18405	5.09558	9.10206	2.12647	0.001294	0.032105	up	coding	1398
223014_at	UBE2R2	NM_017811	ubiquitin-conjugating enzyme E2R 2	10.2775	9.65314	9.61073	1.54155	0.001295	0.032106	up	coding	1399
242561_at	IPO9	NM_018085	importin 9	5.05316	4.71641	7.50277	1.2629	0.0013	0.032224	up	coding	1400
209293_x_at	ID4	NM_001546	inhibitor of DNA binding 4, dominant negative helix-loop-helix protein	6.49178	8.54694	-10.8941	-4.15591	0.001302	0.032245	down	coding	1401
226844_at	MOB3B	NM_024761	MOB kinase activator 3B	6.96162	8.43915	-9.54275	-2.78472	0.001309	0.032402	down	coding	1402
203942_s_at	MARK2	NM_001039469	MAP/microtubule affinity-regulating kinase 2	7.30579	6.49576	9.10639	1.75325	0.001315	0.032517	up	coding	1403
202333_s_at	UBE2B	NM_003337	ubiquitin-conjugating enzyme E2B	8.9812	9.83192	-10.3417	-1.80341	0.001317	0.03255	down	coding	1404
228394_at	STK10	NM_005990	serine/threonine kinase 10	5.94305	5.33067	9.4018	1.52878	0.00132	0.032604	up	coding	1405
220425_x_at	ROPN1B	NM_001012337	rhophilin associated tail protein 1B	4.54924	8.18782	-10.795	-12.4544	0.001326	0.032681	down	coding	1406
212230_at	PPAP2B	NM_003713	phosphatidic acid phosphatase type 2B	8.15474	9.95865	-10.2916	-3.49166	0.001326	0.032681	down	coding	1407
202289_s_at	TACC2	NM_006997	transforming, acidic coiled-coil containing protein 2	7.96779	8.65094	-7.92589	-1.60564	0.001326	0.032681	down	coding	1408
219600_s_at	TMEM50B	NM_006134	transmembrane protein 50B	7.52239	8.93461	-10.1142	-2.66146	0.001328	0.032696	down	coding	1409
217762_s_at	RAB31	NM_006868	RAB31, member RAS oncogene family	10.7237	9.12444	10.0714	3.0299	0.001329	0.032698	up	coding	1410
208868_s_at	GABARAPL1	NM_031412	GABA(A) receptor-associated protein like 1	6.93997	8.23824	-10.8406	-2.45934	0.001334	0.032708	down	coding	1411
231283_at	MGAT4A	NM_001160154	mannosyl (alpha-1,3-)-glycoprotein beta-1,4-N-acetylglucosaminyltransferase, isozyme A	6.90108	5.63689	9.66644	2.40192	0.001335	0.032708	up	coding	1412
202444_s_at	ERLIN1	NM_001100626	ER lipid raft associated 1	6.0402	7.21618	-9.37044	-2.25946	0.001334	0.032708	down	coding	1413
201094_at	RPS29	NM_001030001	ribosomal protein S29	12.0879	13.1767	-9.93385	-2.12702	0.001333	0.032708	down	coding	1414
200783_s_at	STMN1	NM_001145454	stathmin 1	7.83638	6.99202	8.39165	1.79546	0.001334	0.032708	up	coding	1415
214643_x_at	BIN1	NM_004305	bridging integrator 1	6.16121	6.8394	-10.1732	-1.60014	0.001335	0.032708	down	coding	1416
224493_x_at	TMEM241	NM_032933	transmembrane protein 241	9.23855	8.61336	9.97129	1.54242	0.001337	0.032717	up	coding	1417
222591_at	STYXL1	NM_016086	serine/threonine/tyrosine interacting-like 1	4.66141	4.29581	7.2422	1.28841	0.001342	0.032803	up	coding	1418
215275_at	TRAF3IP3	NM_025228	TRAF3 interacting protein 3	4.32221	3.88015	7.44856	1.35854	0.001343	0.032815	up	coding	1419
219148_at	PBK	NM_018492	PDZ binding kinase	6.30912	3.84713	9.80433	5.50978	0.001345	0.032846	up	coding	1420
234290_x_at	MYH14	NM_001077186	myosin, heavy chain 14, non-muscle	6.62308	5.85737	8.18269	1.70021	0.001346	0.032849	up	coding	1421
220189_s_at	MGAT4B	NM_014275	mannosyl (alpha-1,3-)-glycoprotein beta-1,4-N-acetylglucosaminyltransferase, isozyme B	8.48734	7.67722	9.62263	1.75336	0.001348	0.032874	up	coding	1422
219506_at	C1orf54	NM_024579	chromosome 1 open reading frame 54	7.19369	8.32541	-10.3893	-2.1912	0.00135	0.032877	down	coding	1423
235884_at	LOC644794	XR_108826	uncharacterized LOC644794	7.60904	6.87404	9.23651	1.6644	0.001351	0.032877	up	coding	1424
207168_s_at	H2AFY	NM_001040158	H2A histone family, member Y	11.0485	10.4763	9.65778	1.48676	0.00135	0.032877	up	coding	1425
216570_x_at	OTTHUMG00000009792	---	NULL	9.66824	10.9795	-10.3598	-2.48159	0.001354	0.032929	down	coding	1426
235521_at	HOXA3	NM_030661	homeobox A3	5.70328	7.71685	-9.83555	-4.03781	0.001357	0.032975	down	coding	1427
209773_s_at	RRM2	NM_001034	ribonucleotide reductase M2	8.30063	5.22197	10.3734	8.44825	0.001364	0.032996	up	coding	1428
1556773_at	---	---	---	4.00468	6.26841	-10.5011	-4.80232	0.001362	0.032996	down	coding	1429
1558152_at	LOC100131262	XR_132952	uncharacterized LOC100131262	6.46054	5.56584	8.02891	1.85922	0.00136	0.032996	up	coding	1430
213401_s_at	TBL1X	NM_001139466	transducin (beta)-like 1X-linked	4.50976	3.99103	8.329	1.43269	0.001363	0.032996	up	coding	1431
222590_s_at	NLK	NM_016231	nemo-like kinase	5.84248	5.34004	7.20913	1.4166	0.001359	0.032996	up	coding	1432
217795_s_at	TMEM43	NM_024334	transmembrane protein 43	8.83651	9.30825	-8.52766	-1.38678	0.001363	0.032996	down	coding	1433
201085_s_at	SON	NM_003103	SON DNA binding protein	8.63535	8.17114	7.09488	1.37956	0.001361	0.032996	up	coding	1434
203065_s_at	CAV1	NM_001172895	caveolin 1, caveolae protein, 22kDa	8.05976	10.8844	-10.7807	-7.08425	0.001365	0.032999	down	coding	1435
215785_s_at	CYFIP2	NM_001037332	cytoplasmic FMR1 interacting protein 2	8.53507	7.27948	8.89028	2.38765	0.001366	0.032999	up	coding	1436
204753_s_at	HLF	NM_002126	hepatic leukemia factor	4.93551	8.08085	-10.7794	-8.84791	0.00137	0.033083	down	coding	1437
218117_at	RBX1	NM_014248	ring-box 1, E3 ubiquitin protein ligase	8.33986	9.88117	-10.3515	-2.91058	0.001371	0.033095	down	coding	1438
204011_at	SPRY2	NM_005842	sprouty homolog 2 (Drosophila)	6.74954	9.65833	-10.8307	-7.50989	0.00138	0.033256	down	coding	1439
229127_at	JAM2	NM_001270407	junctional adhesion molecule 2	5.8094	7.94439	-10.2909	-4.39236	0.001381	0.033256	down	coding	1440
227168_at	MIAT	NR_003491	myocardial infarction associated transcript (non-protein coding)	7.29733	6.29128	9.04964	2.00841	0.001381	0.033256	up	coding	1441
1554343_a_at	STAP1	NM_012108	signal transducing adaptor family member 1	4.02336	3.74845	6.31053	1.20992	0.001384	0.033291	up	coding	1442
227787_s_at	MED30	NM_080651	mediator complex subunit 30	6.22116	7.52643	-8.98457	-2.47131	0.00139	0.033403	down	coding	1443
208454_s_at	CPQ	NM_016134	carboxypeptidase Q	7.57669	8.55901	-9.32915	-1.97565	0.00139	0.033403	down	coding	1444
219918_s_at	ASPM	NM_001206846	asp (abnormal spindle) homolog, microcephaly associated (Drosophila)	7.08162	3.50169	10.5117	11.9582	0.001392	0.033428	up	coding	1445
203021_at	SLPI	NM_003064	secretory leukocyte peptidase inhibitor	7.50398	10.2061	-9.32063	-6.50755	0.001393	0.033429	down	coding	1446
225218_at	ZFYVE27	NM_001002261	zinc finger, FYVE domain containing 27	7.58687	7.11832	9.30399	1.38372	0.001396	0.033481	up	coding	1447
211737_x_at	PTN	NM_002825	pleiotrophin	6.46896	9.2383	-10.1403	-6.81793	0.001399	0.033521	down	coding	1448
219213_at	JAM2	NM_001270407	junctional adhesion molecule 2	6.89342	8.61929	-10.2102	-3.30778	0.001401	0.033531	down	coding	1449
208768_x_at	RPL22	NM_000983	ribosomal protein L22	11.8613	12.3653	-8.93217	-1.41817	0.0014	0.033531	down	coding	1450
208822_s_at	DAP3	NM_001199849	death associated protein 3	9.64836	9.34422	6.79319	1.23468	0.001402	0.033532	up	coding	1451
221705_s_at	SIKE1	NM_001102396	suppressor of IKBKE 1	5.01444	4.58114	7.15827	1.35032	0.001403	0.033535	up	coding	1452
226489_at	TMCC3	NM_020698	transmembrane and coiled-coil domain family 3	5.68694	6.61403	-9.67354	-1.90144	0.001409	0.033551	down	coding	1453
224492_s_at	ZNF627	NM_145295	zinc finger protein 627	7.66311	8.17562	-7.54382	-1.42653	0.001409	0.033551	down	coding	1454
228090_at	NMNAT3	NM_001200047	nicotinamide nucleotide adenylyltransferase 3	6.48815	6.98768	-6.55882	-1.41375	0.001406	0.033551	down	coding	1455
229823_at	RIMS2	NM_001100117	regulating synaptic membrane exocytosis 2	3.56914	3.11338	5.2239	1.37151	0.001409	0.033551	up	coding	1456
1562775_at	NUDT12	NM_031438	nudix (nucleoside diphosphate linked moiety X)-type motif 12	3.50929	3.11381	7.45259	1.31538	0.001409	0.033551	up	coding	1457
226823_at	PHACTR4	NM_001048183	phosphatase and actin regulator 4	9.09321	8.78633	7.25088	1.23703	0.001406	0.033551	up	coding	1458
237753_at	IL21R	NM_021798	interleukin 21 receptor	5.23186	3.88092	9.24596	2.55077	0.00141	0.033561	up	coding	1459
202027_at	TMEM184B	NM_001195071	transmembrane protein 184B	8.45535	7.90347	9.32211	1.466	0.001413	0.033599	up	coding	1460
1562434_at	UNK	NM_001080419	unkempt homolog (Drosophila)	7.03724	6.69139	6.69942	1.2709	0.001415	0.033599	up	coding	1461
236944_at	---	---	---	4.23556	4.57622	-6.5295	-1.26633	0.001414	0.033599	down	coding	1462
231038_s_at	---	---	---	4.35332	3.8818	7.72348	1.38657	0.001416	0.0336	up	coding	1463
201324_at	EMP1	NM_001423	epithelial membrane protein 1	9.52005	11.3623	-9.81708	-3.58562	0.001422	0.033696	down	coding	1464
203623_at	PLXNA3	NM_017514	plexin A3	7.15302	5.68743	10.3896	2.76177	0.001421	0.033696	up	coding	1465
203924_at	GSTA1	NM_145740	glutathione S-transferase alpha 1	3.76283	4.72576	-8.22001	-1.94926	0.001424	0.033727	down	coding	1466
217379_at	OTTHUMG00000014474	---	NULL	9.61025	10.6871	-10.2282	-2.10949	0.001425	0.033739	down	coding	1467
58780_s_at	ARHGEF40	NM_001278529	Rho guanine nucleotide exchange factor (GEF) 40	8.26811	9.3814	-9.69339	-2.16339	0.001431	0.033845	down	coding	1468
225190_x_at	RPL35A	NM_000996	ribosomal protein L35a	11.4505	12.204	-9.41054	-1.68596	0.001433	0.033868	down	coding	1469
206761_at	CD96	NM_005816	CD96 molecule	4.7512	4.27187	6.80881	1.39409	0.001433	0.033868	up	coding	1470
204755_x_at	HLF	NM_002126	hepatic leukemia factor	4.39412	7.09945	-10.566	-6.52204	0.001436	0.033888	down	coding	1471
1555894_s_at	MTSS1L	NM_138383	metastasis suppressor 1-like	7.08886	5.95224	8.89427	2.19866	0.001437	0.033888	up	coding	1472
237322_at	MIAT	NR_003491	myocardial infarction associated transcript (non-protein coding)	5.09005	4.41854	8.19281	1.59273	0.001437	0.033888	up	coding	1473
1562391_at	B3GALNT2	NM_001277155	beta-1,3-N-acetylgalactosaminyltransferase 2	6.07107	5.12651	9.31063	1.9246	0.001439	0.03391	up	coding	1474
228725_x_at	PRMT2	NM_001242864	protein arginine methyltransferase 2	8.59692	8.90681	-6.39318	-1.23961	0.001442	0.033944	down	coding	1475
204855_at	SERPINB5	NM_002639	serpin peptidase inhibitor, clade B (ovalbumin), member 5	6.44728	8.22684	-7.99157	-3.43322	0.001443	0.033959	down	coding	1476
221928_at	ACACB	NM_001093	acetyl-CoA carboxylase beta	7.15531	9.79256	-10.742	-6.22145	0.001449	0.034079	down	coding	1477
226595_at	SNX21	NM_001042632	sorting nexin family member 21	6.54099	7.0679	-9.34112	-1.44084	0.001456	0.034206	down	coding	1478
225947_at	MYO19	NM_001033579	myosin XIX	8.27099	7.27071	9.82384	2.00039	0.001461	0.034249	up	coding	1479
223574_x_at	PPP2R2C	NM_001206994	protein phosphatase 2, regulatory subunit B, gamma	5.32437	4.3505	8.1645	1.96409	0.001459	0.034249	up	coding	1480
205866_at	FCN3	NM_003665	ficolin (collagen/fibrinogen domain containing) 3 (Hakata antigen)	4.91603	5.77854	-9.96255	-1.81821	0.00146	0.034249	down	coding	1481
204995_at	CDK5R1	NM_003885	cyclin-dependent kinase 5, regulatory subunit 1 (p35)	4.60583	3.86755	7.72574	1.66819	0.001461	0.034249	up	coding	1482
218651_s_at	LARP6	NM_018357	La ribonucleoprotein domain family, member 6	6.50321	8.37074	-10.3952	-3.64907	0.001464	0.034285	down	coding	1483
221658_s_at	IL21R	NM_021798	interleukin 21 receptor	5.64262	4.45316	9.06752	2.28066	0.001465	0.034288	up	coding	1484
223106_at	TMEM14C	NM_001165258	transmembrane protein 14C	8.89621	10.0921	-9.83941	-2.29081	0.001469	0.034322	down	coding	1485
218020_s_at	ZFAND3	NM_021943	zinc finger, AN1-type domain 3	8.56052	8.26102	7.52385	1.23072	0.001469	0.034322	up	coding	1486
213947_s_at	NUP210	NM_024923	nucleoporin 210kDa	8.17672	6.49451	10.4029	3.20919	0.001472	0.034369	up	coding	1487
235042_at	XIRP1	NM_001198621	xin actin-binding repeat containing 1	5.63976	5.19834	7.77168	1.35793	0.001477	0.03446	up	coding	1488
229674_at	SERTAD4	NM_019605	SERTA domain containing 4	7.27713	6.44342	7.58422	1.78226	0.00148	0.034524	up	coding	1489
211653_x_at	AKR1C2	NM_001135241	aldo-keto reductase family 1, member C2	6.71317	10.7256	-10.4968	-16.138	0.001482	0.034539	down	coding	1490
236000_s_at	---	---	---	7.16157	6.5439	6.72967	1.5344	0.001486	0.034566	up	coding	1491
243907_at	---	---	---	5.65183	5.20352	5.45343	1.36444	0.001486	0.034566	up	coding	1492
214680_at	NTRK2	NM_001007097	neurotrophic tyrosine kinase, receptor, type 2	5.53706	7.67654	-9.78904	-4.40604	0.001489	0.034586	down	coding	1493
223836_at	FGFBP2	NM_031950	fibroblast growth factor binding protein 2	3.54177	5.3765	-10.074	-3.56706	0.001488	0.034586	down	coding	1494
217249_x_at	COX7A2P2	---	cytochrome c oxidase subunit VIIa polypeptide 2 (liver) pseudogene 2	7.49117	8.48258	-9.68856	-1.98812	0.001493	0.034676	down	coding	1495
206157_at	PTX3	NM_002852	pentraxin 3, long	4.19555	5.94543	-8.37837	-3.36332	0.001495	0.034683	down	coding	1496
200081_s_at	RPS6	NM_001010	ribosomal protein S6	11.5758	12.9188	-9.62813	-2.53688	0.001501	0.034683	down	coding	1497
240723_at	---	---	---	6.02768	4.69144	8.88852	2.52492	0.001498	0.034683	up	coding	1498
228488_at	TBC1D16	NM_001271844	TBC1 domain family, member 16	7.41218	6.44305	8.81172	1.95766	0.001503	0.034683	up	coding	1499
1553137_s_at	KLF11	NM_001177716	Kruppel-like factor 11	3.90079	4.76563	-10.1989	-1.82114	0.001502	0.034683	down	coding	1500
212809_at	NFATC2IP	NM_032815	nuclear factor of activated T-cells, cytoplasmic, calcineurin-dependent 2 interacting protein	7.73433	6.89614	9.79032	1.7878	0.001504	0.034683	up	coding	1501
234068_s_at	AP2A1	NM_014203	adaptor-related protein complex 2, alpha 1 subunit	6.45953	5.7577	8.02341	1.62657	0.001502	0.034683	up	coding	1502
225282_at	SMAP2	NM_001198978	small ArfGAP2	8.55142	7.85607	8.73297	1.61927	0.001497	0.034683	up	coding	1503
205956_x_at	PSMC3IP	NM_001256014	PSMC3 interacting protein	6.83864	6.35629	9.10024	1.39702	0.001504	0.034683	up	coding	1504
236650_at	---	---	---	3.52891	3.05104	6.80492	1.39268	0.001498	0.034683	up	coding	1505
226891_at	XXYLT1	NM_152531	xyloside xylosyltransferase 1	6.56452	6.14825	7.89241	1.33448	0.001503	0.034683	up	coding	1506
201597_at	COX7A2	NM_001865	cytochrome c oxidase subunit VIIa polypeptide 2 (liver)	9.85304	11.0412	-9.5327	-2.27857	0.001506	0.034706	down	coding	1507
208806_at	CHD3	NM_001005271	chromodomain helicase DNA binding protein 3	7.33373	6.40035	9.77972	1.90975	0.001509	0.034757	up	coding	1508
235542_at	TET3	NM_144993	tet methylcytosine dioxygenase 3	7.85784	7.19411	8.05741	1.58417	0.00151	0.034758	up	coding	1509
1569808_at	---	---	---	3.1941	2.92108	9.31313	1.20833	0.001511	0.034763	up	coding	1510
216508_x_at	HMGB1P4	---	high mobility group box 1 pseudogene 4	8.26869	8.96457	-9.34896	-1.61988	0.001514	0.034803	down	coding	1511
1561739_at	OTTHUMG00000178595	---	NULL	3.91688	3.53394	8.59561	1.304	0.001515	0.034815	up	coding	1512
222773_s_at	GALNT12	NM_024642	UDP-N-acetyl-alpha-D-galactosamine:polypeptide N-acetylgalactosaminyltransferase 12 (GalNAc-T12)	5.09729	5.68036	-7.42489	-1.49804	0.001517	0.034843	down	coding	1513
208510_s_at	PPARG	NM_005037	peroxisome proliferator-activated receptor gamma	5.2443	8.65582	-10.8773	-10.6407	0.00152	0.034883	down	coding	1514
212270_x_at	RPL17	NM_000985	ribosomal protein L17	11.2547	12.617	-9.9601	-2.57091	0.001527	0.034933	down	coding	1515
221475_s_at	RPL15	NM_001253379	ribosomal protein L15	11.6479	12.7746	-10.2161	-2.18352	0.001527	0.034933	down	coding	1516
206513_at	AIM2	NM_004833	absent in melanoma 2	5.84816	4.78964	8.37393	2.08279	0.001528	0.034933	up	coding	1517
223125_s_at	C1orf21	NM_030806	chromosome 1 open reading frame 21	8.50227	9.12666	-6.13496	-1.54156	0.001523	0.034933	down	coding	1518
227581_at	TECPR1	NM_015395	tectonin beta-propeller repeat containing 1	7.21918	6.62491	9.60676	1.50971	0.001527	0.034933	up	coding	1519
215347_at	---	---	---	3.74298	3.38413	7.49105	1.28241	0.001528	0.034933	up	coding	1520
210990_s_at	LAMA4	NM_001105206	laminin, alpha 4	5.11749	6.21382	-10.1015	-2.13809	0.001531	0.034968	down	coding	1521
217839_at	TFG	NM_001007565	TRK-fused gene	10.6554	10.2758	7.96268	1.30093	0.001531	0.034968	up	coding	1522
1554127_s_at	MSRB3	NM_001031679	methionine sulfoxide reductase B3	6.03449	7.65541	-9.86088	-3.07572	0.001537	0.035079	down	coding	1523
203484_at	SEC61G	NM_001012456	Sec61 gamma subunit	10.0336	9.41367	8.10943	1.53677	0.001538	0.035079	up	coding	1524
228033_at	E2F7	NM_203394	E2F transcription factor 7	5.00281	3.68588	8.67276	2.49136	0.001542	0.035094	up	coding	1525
219492_at	CHIC2	NM_012110	cysteine-rich hydrophobic domain 2	7.03558	8.16887	-9.31419	-2.19359	0.001547	0.035094	down	coding	1526
202743_at	PIK3R3	NM_001114172	phosphoinositide-3-kinase, regulatory subunit 3 (gamma)	9.41154	8.52884	8.66105	1.84382	0.001544	0.035094	up	coding	1527
228192_at	MNF1	NM_032340	mitochondrial nucleoid factor 1	5.66829	4.86323	9.28623	1.74721	0.001547	0.035094	up	coding	1528
239493_at	RPL7	NM_000971	ribosomal protein L7	6.55584	5.8233	8.04488	1.66156	0.001546	0.035094	up	coding	1529
210756_s_at	NOTCH2	NM_001200001	notch 2	8.50276	9.17004	-7.44271	-1.58808	0.001543	0.035094	down	coding	1530
230143_at	RNF165	NM_001256758	ring finger protein 165	4.52484	4.05477	6.48488	1.38518	0.001542	0.035094	up	coding	1531
206224_at	CST1	NM_001898	cystatin SN	6.16657	3.98683	8.49798	4.53071	0.001551	0.035162	up	coding	1532
225459_at	AMOTL1	NM_130847	angiomotin like 1	5.56121	6.68535	-9.69044	-2.17971	0.001552	0.035162	down	coding	1533
225613_at	MAST4	NM_001164664	microtubule associated serine/threonine kinase family member 4	7.42377	8.01043	-6.38021	-1.50177	0.001554	0.035172	down	coding	1534
238682_at	CCDC96	NM_153376	coiled-coil domain containing 96	5.53229	5.03706	6.97825	1.40955	0.001555	0.035172	up	coding	1535
209942_x_at	MAGEA3	NM_005362	melanoma antigen family A, 3	4.24165	3.43579	5.52933	1.74819	0.001556	0.035175	up	coding	1536
218573_at	MAGEH1	NM_014061	melanoma antigen family H, 1	7.53383	8.52395	-9.26228	-1.98634	0.00156	0.035239	down	coding	1537
201588_at	TXNL1	NM_004786	thioredoxin-like 1	10.0793	10.5469	-7.81525	-1.3828	0.001563	0.035293	down	coding	1538
208436_s_at	IRF7	NM_001572	interferon regulatory factor 7	8.89861	7.26761	9.72243	3.09728	0.001567	0.035337	up	coding	1539
205685_at	CD86	NM_001206924	CD86 molecule	6.06131	5.26667	9.21846	1.73464	0.001567	0.035337	up	coding	1540
208335_s_at	DARC	NM_001122951	Duffy blood group, chemokine receptor	7.10834	9.88179	-9.79931	-6.83744	0.001571	0.035402	down	coding	1541
213029_at	NFIB	NM_001190737	nuclear factor I/B	9.01429	10.7965	-9.03373	-3.43951	0.001572	0.035402	down	coding	1542
229884_s_at	MRPL2	NM_015950	mitochondrial ribosomal protein L2	6.73084	7.42914	-8.44123	-1.62259	0.001573	0.035402	down	coding	1543
200841_s_at	EPRS	NM_004446	glutamyl-prolyl-tRNA synthetase	7.34622	6.33632	8.72254	2.01377	0.001577	0.035468	up	coding	1544
229118_at	PRRG3	NM_024082	proline rich Gla (G-carboxyglutamic acid) 3 (transmembrane)	3.98997	5.88626	-10.4031	-3.72257	0.001579	0.035496	down	coding	1545
211080_s_at	NEK2	NM_001204182	NIMA-related kinase 2	4.55759	3.52385	8.5381	2.04733	0.001583	0.035538	up	coding	1546
214021_x_at	ITGB5	NM_002213	integrin, beta 5	4.96531	4.27435	7.34193	1.61436	0.001582	0.035538	up	coding	1547
215767_at	ZNF804A	NM_194250	zinc finger protein 804A	3.48447	3.06369	7.70681	1.33865	0.001584	0.035538	up	coding	1548
218425_at	RNF216	NM_019011	ring finger protein 216	7.19116	6.60204	8.41594	1.50433	0.001587	0.035565	up	coding	1549
1557267_s_at	GEN1	NM_001130009	GEN1 Holliday junction 5' flap endonuclease	3.50397	3.15074	6.81189	1.27742	0.001586	0.035565	up	coding	1550
200876_s_at	PSMB1	NM_002793	proteasome (prosome, macropain) subunit, beta type, 1	10.0313	10.7814	-8.61079	-1.68186	0.001591	0.03563	down	coding	1551
225929_s_at	RNF213	NM_001256071	ring finger protein 213	9.52857	8.26158	9.39109	2.40659	0.001593	0.035641	up	coding	1552
213570_at	EIF4E2	NM_004846	eukaryotic translation initiation factor 4E family member 2	6.14281	5.67202	8.26371	1.38587	0.001596	0.03568	up	coding	1553
205792_at	WISP2	NM_003881	WNT1 inducible signaling pathway protein 2	7.205	8.87431	-8.90409	-3.18062	0.001599	0.035735	down	coding	1554
207621_s_at	PEMT	NM_001267551	phosphatidylethanolamine N-methyltransferase	7.62575	9.02064	-10.3124	-2.62967	0.0016	0.035735	down	coding	1555
215864_at	---	---	---	3.92117	3.61586	7.16224	1.23569	0.001601	0.035738	up	coding	1556
1555874_x_at	MGC21881	NM_203448	uncharacterized locus MGC21881	6.44851	7.23363	-8.97272	-1.72323	0.001605	0.035791	down	coding	1557
206453_s_at	NDRG2	NM_016250	NDRG family member 2	8.71321	11.0389	-10.0631	-5.01294	0.001607	0.035797	down	coding	1558
223031_s_at	TRAF7	NM_032271	TNF receptor-associated factor 7, E3 ubiquitin protein ligase	7.61585	6.94165	9.57152	1.59571	0.001608	0.0358	up	coding	1559
235643_at	SAMD9L	NM_152703	sterile alpha motif domain containing 9-like	5.88287	4.57321	8.66141	2.47884	0.001612	0.03585	up	coding	1560
237166_at	---	---	---	5.22726	4.89629	7.02409	1.25786	0.001611	0.03585	up	coding	1561
203417_at	MFAP2	NM_001135247	microfibrillar-associated protein 2	9.08109	7.7932	8.74764	2.4417	0.001613	0.035866	up	coding	1562
201292_at	TOP2A	NM_001067	topoisomerase (DNA) II alpha 170kDa	7.97424	4.37996	10.1132	12.0777	0.001621	0.035981	up	coding	1563
213139_at	SNAI2	NM_003068	snail family zinc finger 2	8.40707	9.53343	-8.19421	-2.18307	0.001623	0.036017	down	coding	1564
209699_x_at	AKR1C2	NM_001135241	aldo-keto reductase family 1, member C2	7.24378	11.238	-10.1569	-15.9359	0.001626	0.036051	down	coding	1565
233980_s_at	VWF	NM_000552	von Willebrand factor	4.90723	5.97021	-10.513	-2.08925	0.001628	0.036051	down	coding	1566
1553987_at	MAPKAPK5-AS1	NM_016534	MAPKAPK5 antisense RNA 1	7.12709	8.07751	-9.95918	-1.93243	0.001629	0.036051	down	coding	1567
221702_s_at	TM2D3	NM_025141	TM2 domain containing 3	9.29937	9.92496	-8.5913	-1.54285	0.001627	0.036051	down	coding	1568
205284_at	URB2	NM_014777	URB2 ribosome biogenesis 2 homolog (S. cerevisiae)	6.9149	6.43902	7.63162	1.39077	0.001632	0.036095	up	coding	1569
201587_s_at	IRAK1	NM_001025242	interleukin-1 receptor-associated kinase 1	9.84742	8.965	9.12265	1.84346	0.001637	0.036197	up	coding	1570
208910_s_at	C1QBP	NM_001212	complement component 1, q subcomponent binding protein	8.73808	9.49861	-7.61992	-1.69411	0.001638	0.036197	down	coding	1571
201116_s_at	CPE	NM_001873	carboxypeptidase E	8.15033	10.1587	-9.52998	-4.0232	0.001643	0.036286	down	coding	1572
228764_s_at	MDP1	NM_001199821	magnesium-dependent phosphatase 1	6.61993	7.64296	-9.46471	-2.03218	0.001644	0.036286	down	coding	1573
219866_at	CLIC5	NM_001114086	chloride intracellular channel 5	6.57492	7.88862	-9.74219	-2.48577	0.001646	0.036313	down	coding	1574
241381_at	CXorf36	NM_024689	chromosome X open reading frame 36	5.89338	7.21069	-9.99298	-2.492	0.001649	0.036322	down	coding	1575
212126_at	CBX5	NM_001127321	chromobox homolog 5	8.28613	7.74898	8.47366	1.4511	0.00165	0.036328	up	coding	1576
238462_at	UBASH3B	NM_032873	ubiquitin associated and SH3 domain containing B	4.22445	3.77118	5.97941	1.36914	0.001651	0.036332	up	coding	1577
202391_at	BASP1	NM_001271606	brain abundant, membrane attached signal protein 1	9.9527	8.83319	8.79575	2.17274	0.001652	0.036334	up	coding	1578
212023_s_at	MKI67	NM_001145966	antigen identified by monoclonal antibody Ki-67	6.22787	4.22609	9.73542	4.00493	0.001654	0.036346	up	coding	1579
225462_at	TMEM128	NM_032927	transmembrane protein 128	6.96798	8.3316	-9.87128	-2.57329	0.001655	0.036346	down	coding	1580
212832_s_at	CKAP5	NM_001008938	cytoskeleton associated protein 5	8.34817	7.43466	9.67541	1.88362	0.001655	0.036346	up	coding	1581
211922_s_at	CAT	NM_001752	catalase	7.90926	10.1529	-10.2997	-4.73578	0.00166	0.036383	down	coding	1582
201563_at	SORD	NM_003104	sorbitol dehydrogenase	8.95122	7.26058	9.10789	3.228	0.00166	0.036383	up	coding	1583
207974_s_at	SKP1	NM_006930	S-phase kinase-associated protein 1	9.8297	10.797	-8.6678	-1.95514	0.001658	0.036383	down	coding	1584
221748_s_at	TNS1	NM_022648	tensin 1	9.95996	11.6081	-9.78326	-3.13436	0.001666	0.03646	down	coding	1585
226372_at	CHST11	NM_001173982	carbohydrate (chondroitin 4) sulfotransferase 11	7.60309	6.06644	9.64603	2.90121	0.001665	0.03646	up	coding	1586
1566727_at	---	---	---	3.70011	3.42107	8.49282	1.21338	0.001667	0.036461	up	coding	1587
206457_s_at	DIO1	NM_000792	deiodinase, iodothyronine, type I	4.58378	3.43295	6.69046	2.22043	0.001669	0.036504	up	coding	1588
1320_at	PTPN21	NM_007039	protein tyrosine phosphatase, non-receptor type 21	4.85404	5.3181	-8.95574	-1.37942	0.001671	0.036521	down	coding	1589
219687_at	HHAT	NM_001122834	hedgehog acyltransferase	6.20121	5.53216	7.3544	1.59003	0.001674	0.036531	up	coding	1590
205929_at	GPA33	NM_005814	glycoprotein A33 (transmembrane)	4.93925	4.46798	8.96246	1.38634	0.001673	0.036531	up	coding	1591
200823_x_at	RPL29	NM_000992	ribosomal protein L29	11.7836	12.925	-9.45544	-2.20609	0.001676	0.036532	down	coding	1592
227410_at	FAM43A	NM_153690	family with sequence similarity 43, member A	7.45788	8.53533	-9.22138	-2.1103	0.001675	0.036532	down	coding	1593
1560224_at	AHCTF1	NM_015446	AT hook containing transcription factor 1	4.84334	4.20581	8.81936	1.55566	0.001678	0.036568	up	coding	1594
202555_s_at	MYLK	NM_005965	myosin light chain kinase	10.0268	11.9028	-9.60626	-3.67059	0.001683	0.036653	down	coding	1595
225124_at	PPP1R9B	NM_032595	protein phosphatase 1, regulatory subunit 9B	7.38731	6.3837	9.43001	2.00501	0.001684	0.036653	up	coding	1596
244623_at	KCNQ5	NM_001160130	potassium voltage-gated channel, KQT-like subfamily, member 5	3.51302	3.1012	5.81413	1.33036	0.001691	0.036785	up	coding	1597
1569126_at	CCNC	NM_001013399	cyclin C	3.91211	3.31823	8.3936	1.5093	0.001695	0.036838	up	coding	1598
205226_at	PDGFRL	NM_006207	platelet-derived growth factor receptor-like	7.48826	9.21359	-9.1361	-3.30656	0.001704	0.037016	down	coding	1599
218654_s_at	MRPS33	NM_016071	mitochondrial ribosomal protein S33	8.22939	9.19124	-8.79288	-1.94781	0.001707	0.037052	down	coding	1600
201074_at	SMARCC1	NM_003074	SWI/SNF related, matrix associated, actin dependent regulator of chromatin, subfamily c, member 1	9.16759	8.55392	8.52769	1.53014	0.001707	0.037052	up	coding	1601
220840_s_at	C1orf112	NM_018186	chromosome 1 open reading frame 112	5.33352	4.49317	7.88876	1.79048	0.00171	0.03708	up	coding	1602
207953_at	---	---	---	6.65743	6.16258	7.30368	1.40918	0.001711	0.03708	up	coding	1603
212801_at	CIT	NM_001206999	citron (rho-interacting, serine/threonine kinase 21)	7.65789	6.303	9.52312	2.55778	0.001714	0.037112	up	coding	1604
200760_s_at	ARL6IP5	NM_006407	ADP-ribosylation-like factor 6 interacting protein 5	9.68416	10.8292	-9.00043	-2.21159	0.001715	0.037112	down	coding	1605
225509_at	SAP30L	NM_001131062	SAP30-like	8.12016	8.88312	-8.47937	-1.69697	0.001714	0.037112	down	coding	1606
209774_x_at	CXCL2	NM_002089	chemokine (C-X-C motif) ligand 2	6.04422	10.1349	-10.0627	-17.0378	0.001716	0.037121	down	coding	1607
226599_at	FHDC1	NM_033393	FH2 domain containing 1	7.67547	6.98957	8.34384	1.60871	0.001719	0.03715	up	coding	1608
201571_s_at	DCTD	NM_001012732	dCMP deaminase	7.11155	8.05772	-8.71828	-1.92675	0.001723	0.037221	down	coding	1609
215761_at	DMXL2	NM_001174116	Dmx-like 2	6.12902	5.06961	9.34489	2.08408	0.00173	0.037338	up	coding	1610
200926_at	RPS23	NM_001025	ribosomal protein S23	13.0662	13.4748	-8.59398	-1.32737	0.00173	0.037338	down	coding	1611
209969_s_at	STAT1	NM_007315	signal transducer and activator of transcription 1, 91kDa	8.26248	5.30996	9.92813	7.74098	0.00174	0.037485	up	coding	1612
202995_s_at	FBLN1	NM_001996	fibulin 1	8.55064	9.68397	-7.55934	-2.19364	0.001741	0.037485	down	coding	1613
236341_at	CTLA4	NM_001037631	cytotoxic T-lymphocyte-associated protein 4	4.56197	3.89627	6.68195	1.58634	0.00174	0.037485	up	coding	1614
204492_at	ARHGAP11A	NM_014783	Rho GTPase activating protein 11A	3.4288	3.01768	7.96031	1.32971	0.001739	0.037485	up	coding	1615
205236_x_at	SOD3	NM_003102	superoxide dismutase 3, extracellular	7.35156	8.51546	-8.97681	-2.24063	0.001747	0.037566	down	coding	1616
226659_at	DEF6	NM_022047	differentially expressed in FDCP 6 homolog (mouse)	7.32853	6.43439	8.90272	1.85851	0.001752	0.037643	up	coding	1617
222039_at	KIF18B	NM_001080443	kinesin family member 18B	6.90405	4.48756	9.73818	5.33873	0.00176	0.037747	up	coding	1618
207056_s_at	SLC4A8	NM_001039960	solute carrier family 4, sodium bicarbonate cotransporter, member 8	6.073	4.05087	8.44997	4.06184	0.001762	0.037747	up	coding	1619
209167_at	GPM6B	NM_001001994	glycoprotein M6B	7.24218	8.97333	-8.68791	-3.31993	0.001759	0.037747	down	coding	1620
222456_s_at	LIMA1	NM_001113546	LIM domain and actin binding 1	4.24202	5.07583	-8.13412	-1.78239	0.001758	0.037747	down	coding	1621
1570351_at	ADAMTS6	NM_197941	ADAM metallopeptidase with thrombospondin type 1 motif, 6	4.81986	4.23424	7.82737	1.50069	0.001761	0.037747	up	coding	1622
228809_at	CXorf40A	NM_001013845	chromosome X open reading frame 40A	6.65007	6.24872	6.2153	1.32074	0.001767	0.037843	up	coding	1623
237158_s_at	MPHOSPH9	NM_022782	M-phase phosphoprotein 9	5.24224	4.53422	8.39384	1.63355	0.001771	0.037903	up	coding	1624
220606_s_at	ADPRM	NM_020233	ADP-ribose/CDP-alcohol diphosphatase, manganese-dependent	5.44672	7.16791	-10.1255	-3.29708	0.001774	0.037948	down	coding	1625
205019_s_at	VIPR1	NM_001251882	vasoactive intestinal peptide receptor 1	7.3289	8.12159	-7.73856	-1.73231	0.00178	0.037979	down	coding	1626
242498_x_at	---	---	---	5.57992	4.85506	8.00299	1.65274	0.001778	0.037979	up	coding	1627
221206_at	PMS2	NM_000535	PMS2 postmeiotic segregation increased 2 (S. cerevisiae)	7.70073	6.98269	9.21125	1.64494	0.00178	0.037979	up	coding	1628
205379_at	CBR3	NM_001236	carbonyl reductase 3	7.59716	8.28277	-7.02759	-1.60838	0.001777	0.037979	down	coding	1629
229900_at	CD109	NM_001159587	CD109 molecule	6.15354	5.526	7.60015	1.54493	0.001779	0.037979	up	coding	1630
224674_at	TTYH3	NM_025250	tweety homolog 3 (Drosophila)	8.4116	7.53701	8.99469	1.83348	0.001782	0.037983	up	coding	1631
203206_at	FAM53B	NM_014661	family with sequence similarity 53, member B	7.5687	6.85482	8.91947	1.64021	0.001783	0.037983	up	coding	1632
211626_x_at	ERG	NM_001136154	v-ets erythroblastosis virus E26 oncogene homolog (avian)	5.67386	6.21055	-8.95742	-1.45064	0.001786	0.038028	down	coding	1633
204649_at	TROAP	NM_001100620	trophinin associated protein	7.15693	5.57189	9.52772	3.00018	0.001789	0.038061	up	coding	1634
209715_at	CBX5	NM_001127321	chromobox homolog 5	6.06082	5.5838	7.10193	1.39187	0.001789	0.038061	up	coding	1635
202439_s_at	IDS	NM_000202	iduronate 2-sulfatase	7.2988	6.70242	8.19385	1.51192	0.001792	0.038092	up	coding	1636
204444_at	KIF11	NM_004523	kinesin family member 11	6.37272	3.48189	9.80533	7.41701	0.001796	0.038133	up	coding	1637
213800_at	CFH	NM_000186	complement factor H	6.55955	8.25231	-9.40721	-3.23274	0.001795	0.038133	down	coding	1638
216757_at	---	---	---	4.05432	3.39167	7.73006	1.58298	0.001797	0.038134	up	coding	1639
223993_s_at	CNIH4	NM_001277197	cornichon homolog 4 (Drosophila)	9.01723	9.89661	-7.91179	-1.83959	0.001803	0.038226	down	coding	1640
240778_at	GINS4	NM_032336	GINS complex subunit 4 (Sld5 homolog)	4.54204	4.07484	8.84398	1.38243	0.001803	0.038226	up	coding	1641
238750_at	CCL28	NM_019846	chemokine (C-C motif) ligand 28	6.61052	10.463	-10.0876	-14.4448	0.001806	0.038249	down	coding	1642
204688_at	SGCE	NM_001099400	sarcoglycan, epsilon	7.40533	9.36339	-9.19026	-3.8854	0.001806	0.038249	down	coding	1643
210791_s_at	ARHGAP32	NM_001142685	Rho GTPase activating protein 32	6.71516	5.96439	7.90095	1.6827	0.001809	0.038253	up	coding	1644
211939_x_at	BTF3	NM_001037637	basic transcription factor 3	11.7833	12.3441	-8.10482	-1.4751	0.001809	0.038253	down	coding	1645
204162_at	NDC80	NM_006101	NDC80 kinetochore complex component	6.05445	3.50453	9.45555	5.85602	0.00181	0.038254	up	coding	1646
226883_at	---	---	---	8.74167	9.12734	-6.37804	-1.30646	0.001817	0.038378	down	coding	1647
225277_at	SLC39A13	NM_001128225	solute carrier family 39 (zinc transporter), member 13	7.72444	7.23196	8.72672	1.40685	0.001825	0.038543	up	coding	1648
1559007_s_at	---	---	---	4.49968	4.10604	6.89698	1.3137	0.001827	0.038549	up	coding	1649
223642_at	ZIC2	NM_007129	Zic family member 2	4.23182	3.36719	6.37143	1.82087	0.001828	0.038551	up	coding	1650
204719_at	ABCA8	NM_007168	ATP-binding cassette, sub-family A (ABC1), member 8	5.46449	9.21435	-9.59343	-13.453	0.001829	0.038561	down	coding	1651
225155_at	SNHG5	NR_002743	small nucleolar RNA host gene 5 (non-protein coding)	9.99415	11.8767	-9.67947	-3.6873	0.001833	0.038565	down	coding	1652
229613_at	OTTHUMG00000173400	---	NULL	4.70364	4.43737	5.81244	1.2027	0.001831	0.038565	up	coding	1653
236361_at	GALNT15	NM_054110	UDP-N-acetyl-alpha-D-galactosamine:polypeptide N-acetylgalactosaminyltransferase 15	6.20531	8.58137	-9.80468	-5.19119	0.001839	0.038664	down	coding	1654
1559249_at	ATXN1	NM_000332	ataxin 1	6.65659	6.23557	7.15713	1.33888	0.001839	0.038664	up	coding	1655
219477_s_at	MRPS31P5	NM_018676	mitochondrial ribosomal protein S31 pseudogene 5	7.39606	8.12593	-8.5122	-1.65849	0.001842	0.038686	down	coding	1656
232386_at	VPS13C	NM_001018088	vacuolar protein sorting 13 homolog C (S. cerevisiae)	4.10839	3.72998	6.37914	1.29991	0.001847	0.038769	up	coding	1657
32091_at	SLC25A44	NM_001135672	solute carrier family 25, member 44	8.82716	8.10719	9.30551	1.64716	0.00185	0.038808	up	coding	1658
212152_x_at	ARID1A	NM_006015	AT rich interactive domain 1A (SWI-like)	10.3133	9.55718	8.92571	1.68897	0.001852	0.038824	up	coding	1659
207480_s_at	MEIS2	NM_001220482	Meis homeobox 2	7.50606	8.91935	-8.79216	-2.66343	0.001861	0.038984	down	coding	1660
205450_at	PHKA1	NM_001122670	phosphorylase kinase, alpha 1 (muscle)	7.14331	6.29672	8.72161	1.79824	0.001864	0.039019	up	coding	1661
43427_at	ACACB	NM_001093	acetyl-CoA carboxylase beta	6.96157	10.052	-9.89508	-8.51767	0.001874	0.039123	down	coding	1662
209172_s_at	CENPF	NM_016343	centromere protein F, 350/400kDa	5.18599	3.81052	8.79108	2.59451	0.001871	0.039123	up	coding	1663
200762_at	DPYSL2	NM_001197293	dihydropyrimidinase-like 2	10.2992	11.6528	-9.22545	-2.5555	0.001873	0.039123	down	coding	1664
203148_s_at	TRIM14	NM_014788	tripartite motif containing 14	9.00268	7.73317	9.20389	2.41079	0.00187	0.039123	up	coding	1665
213208_at	GLTSCR1L	NM_015349	GLTSCR1-like	8.00757	8.60099	-8.30861	-1.50881	0.001872	0.039123	down	coding	1666
213209_at	TAF6L	NM_006473	TAF6-like RNA polymerase II, p300/CBP-associated factor (PCAF)-associated factor, 65kDa	5.33242	5.72842	-8.03855	-1.31584	0.001876	0.039141	down	coding	1667
222140_s_at	GPR89A	NM_001097612	G protein-coupled receptor 89A	8.54889	7.73287	8.83509	1.76055	0.001877	0.039148	up	coding	1668
202944_at	NAGA	NM_000262	N-acetylgalactosaminidase, alpha-	7.71272	6.90694	8.95512	1.74808	0.00188	0.039199	up	coding	1669
221796_at	NTRK2	NM_001007097	neurotrophic tyrosine kinase, receptor, type 2	5.82366	9.34954	-9.42549	-11.5185	0.001882	0.039215	down	coding	1670
211657_at	CEACAM6	NM_002483	carcinoembryonic antigen-related cell adhesion molecule 6 (non-specific cross reacting antigen)	7.88682	5.66224	7.41848	4.67376	0.00189	0.03924	up	coding	1671
227997_at	IL17RD	NM_017563	interleukin 17 receptor D	7.71374	9.39825	-8.71228	-3.21431	0.001886	0.03924	down	coding	1672
1569867_at	EME2	NM_001010865	essential meiotic endonuclease 1 homolog 2 (S. pombe)	6.89116	5.42501	9.01454	2.76285	0.001886	0.03924	up	coding	1673
204239_s_at	NNAT	NM_005386	neuronatin	5.46855	6.2491	-9.47053	-1.71779	0.00189	0.03924	down	coding	1674
208692_at	RPS3	NM_001005	ribosomal protein S3	12.3119	13.0569	-8.50298	-1.67593	0.00189	0.03924	down	coding	1675
203665_at	HMOX1	NM_002133	heme oxygenase (decycling) 1	7.89774	7.18646	7.17074	1.63726	0.001887	0.03924	up	coding	1676
219300_s_at	CNTNAP2	NM_014141	contactin associated protein-like 2	6.39301	4.53243	8.14833	3.63156	0.001893	0.039276	up	coding	1677
209053_s_at	WHSC1	NM_001042424	Wolf-Hirschhorn syndrome candidate 1	7.61005	6.23923	9.42046	2.58618	0.001894	0.039284	up	coding	1678
224027_at	CCL28	NM_019846	chemokine (C-C motif) ligand 28	5.90639	9.82242	-9.66725	-15.0954	0.001895	0.039289	down	coding	1679
201720_s_at	LAPTM5	NM_006762	lysosomal protein transmembrane 5	9.53523	8.89599	6.70263	1.55751	0.0019	0.039355	up	coding	1680
224823_at	MYLK	NM_005965	myosin light chain kinase	9.72415	11.5306	-9.15796	-3.49776	0.001902	0.039384	down	coding	1681
238062_at	GPIHBP1	NM_178172	glycosylphosphatidylinositol anchored high density lipoprotein binding protein 1	5.93018	7.82946	-9.97073	-3.73027	0.001904	0.039396	down	coding	1682
204686_at	IRS1	NM_005544	insulin receptor substrate 1	7.40724	8.90066	-8.56096	-2.81557	0.001909	0.039435	down	coding	1683
218403_at	TRIAP1	NM_016399	TP53 regulated inhibitor of apoptosis 1	7.84408	8.78842	-8.96213	-1.92431	0.001909	0.039435	down	coding	1684
220326_s_at	ARHGEF40	NM_001278529	Rho guanine nucleotide exchange factor (GEF) 40	8.12457	9.02759	-8.94963	-1.86998	0.00191	0.039435	down	coding	1685
234873_x_at	RPL7A	NM_000972	ribosomal protein L7a	11.8712	12.4039	-8.51329	-1.44673	0.00191	0.039435	down	coding	1686
208672_s_at	SRSF3	NM_003017	serine/arginine-rich splicing factor 3	10.254	10.785	-8.33851	-1.44494	0.001911	0.039435	down	coding	1687
222906_at	FLVCR1	NM_014053	feline leukemia virus subgroup C cellular receptor 1	7.61413	6.3351	8.78908	2.42676	0.001917	0.039548	up	coding	1688
219306_at	KIF15	NM_020242	kinesin family member 15	6.01011	3.93878	9.24189	4.20273	0.001926	0.039711	up	coding	1689
212537_x_at	RPL17	NM_000985	ribosomal protein L17	11.2498	12.6146	-9.37946	-2.57546	0.00193	0.039774	down	coding	1690
1558438_a_at	IGHE	---	immunoglobulin heavy constant epsilon	6.26112	5.81007	6.53857	1.36704	0.001935	0.03984	up	coding	1691
213075_at	OLFML2A	NM_182487	olfactomedin-like 2A	8.19337	9.56521	-9.28943	-2.58801	0.001938	0.039858	down	coding	1692
214761_at	ZNF423	NM_001271620	zinc finger protein 423	7.35383	8.54368	-8.09355	-2.28129	0.001939	0.039858	down	coding	1693
204588_s_at	SLC7A7	NM_001126105	solute carrier family 7 (amino acid transporter light chain, y+L system), member 7	8.30984	7.6634	7.31122	1.5653	0.001937	0.039858	up	coding	1694
239719_at	CD109	NM_001159587	CD109 molecule	4.54179	4.01776	7.20009	1.43796	0.00194	0.039858	up	coding	1695
224665_at	ANAPC16	NM_001242546	anaphase promoting complex subunit 16	8.60525	9.78364	-9.36101	-2.26324	0.001943	0.039885	down	coding	1696
236311_at	LOH12CR2	NR_024061	loss of heterozygosity, 12, chromosomal region 2 (non-protein coding)	3.98301	4.44357	-8.53122	-1.37607	0.001942	0.039885	down	coding	1697
215508_at	BUB1	NM_004336	BUB1 mitotic checkpoint serine/threonine kinase	3.7252	3.06263	8.66436	1.5829	0.001951	0.040025	up	coding	1698
224186_s_at	RNF123	NM_022064	ring finger protein 123	7.41713	6.78378	8.45501	1.55116	0.001953	0.040043	up	coding	1699
200949_x_at	RPS20	NM_001023	ribosomal protein S20	12.2037	13.0765	-8.93425	-1.83115	0.001955	0.040051	down	coding	1700
208974_x_at	KPNB1	NM_001276453	karyopherin (importin) beta 1	10.6489	9.81172	9.03404	1.78652	0.001956	0.040051	up	coding	1701
220475_at	SLC28A3	NM_001199633	solute carrier family 28 (sodium-coupled nucleoside transporter), member 3	5.05549	6.23904	-8.76526	-2.27136	0.001962	0.040143	down	coding	1702
202260_s_at	STXBP1	NM_001032221	syntaxin binding protein 1	8.07866	9.2133	-8.52807	-2.19563	0.001965	0.040183	down	coding	1703
228372_at	C10orf128	NM_001010863	chromosome 10 open reading frame 128	6.7469	8.30166	-9.1924	-2.93785	0.001975	0.040268	down	coding	1704
200019_s_at	FAU	NM_001997	Finkel-Biskis-Reilly murine sarcoma virus (FBR-MuSV) ubiquitously expressed	10.9968	12.3268	-9.47414	-2.51406	0.001974	0.040268	down	coding	1705
227297_at	ITGA9	NM_002207	integrin, alpha 9	6.83293	7.90187	-7.80022	-2.09789	0.001976	0.040268	down	coding	1706
221950_at	EMX2	NM_001165924	empty spiracles homeobox 2	4.00722	4.9558	-8.56331	-1.92998	0.001972	0.040268	down	coding	1707
AFFX-HSAC07/X00351_3_at	ACTB	NM_001101	actin, beta	13.5473	13.0748	9.37531	1.38752	0.001974	0.040268	up	coding	1708
239868_at	---	---	---	5.11842	4.56451	7.94271	1.46805	0.001977	0.040272	up	coding	1709
218491_s_at	THYN1	NM_001037304	thymocyte nuclear protein 1	7.61432	8.89409	-9.30167	-2.428	0.001979	0.040277	down	coding	1710
53991_at	DENND2A	NM_015689	DENN/MADD domain containing 2A	5.59844	6.82477	-9.59268	-2.3397	0.00198	0.040277	down	coding	1711
218728_s_at	CNIH4	NM_001277197	cornichon homolog 4 (Drosophila)	7.22788	8.05523	-7.53372	-1.77442	0.001981	0.040277	down	coding	1712
213423_x_at	TUSC3	NM_006765	tumor suppressor candidate 3	8.00905	8.72782	-6.51064	-1.64578	0.001982	0.040277	down	coding	1713
1553602_at	MUCL1	NM_058173	mucin-like 1	9.2842	12.2365	-7.85232	-7.74001	0.001986	0.040351	down	coding	1714
205709_s_at	CDS1	NM_001263	CDP-diacylglycerol synthase (phosphatidate cytidylyltransferase) 1	8.87523	8.06275	7.753	1.75623	0.001991	0.040399	up	coding	1715
212683_at	SLC25A44	NM_001135672	solute carrier family 25, member 44	7.77282	7.10084	9.08703	1.59326	0.00199	0.040399	up	coding	1716
224601_at	SNHG16	NR_004397	small nucleolar RNA host gene 16 (non-protein coding)	8.98056	9.64583	-7.45134	-1.58586	0.001993	0.040428	down	coding	1717
203650_at	PROCR	NM_006404	protein C receptor, endothelial	6.12011	7.10653	-8.8904	-1.98126	0.001995	0.040443	down	coding	1718
49452_at	ACACB	NM_001093	acetyl-CoA carboxylase beta	7.00254	10.2304	-9.65384	-9.36849	0.002001	0.040511	down	coding	1719
212550_at	STAT5B	NM_012448	signal transducer and activator of transcription 5B	6.81896	8.16604	-9.54138	-2.54395	0.002001	0.040511	down	coding	1720
202598_at	S100A13	NM_001024210	S100 calcium binding protein A13	8.70703	10.0265	-9.05388	-2.49578	0.002003	0.040511	down	coding	1721
214271_x_at	RPL12	NM_000976	ribosomal protein L12	11.8584	12.5493	-8.79006	-1.61423	0.002003	0.040511	down	coding	1722
215440_s_at	BEX4	NM_001080425	brain expressed, X-linked 4	7.75862	8.79435	-7.83958	-2.05015	0.002005	0.040525	down	coding	1723
207876_s_at	FLNC	NM_001127487	filamin C, gamma	6.45455	6.9983	-8.39606	-1.45775	0.002008	0.04055	down	coding	1724
226933_s_at	ID4	NM_001546	inhibitor of DNA binding 4, dominant negative helix-loop-helix protein	4.65043	6.6535	-9.00206	-4.00854	0.002013	0.040615	down	coding	1725
213275_x_at	CTSB	NM_001908	cathepsin B	10.9346	10.4371	7.45234	1.41168	0.002013	0.040615	up	coding	1726
209869_at	ADRA2A	NM_000681	adrenoceptor alpha 2A	7.15004	8.99316	-8.64798	-3.58785	0.002021	0.040625	down	coding	1727
213176_s_at	LTBP4	NM_001042544	latent transforming growth factor beta binding protein 4	6.54557	7.40855	-9.04711	-1.81879	0.00202	0.040625	down	coding	1728
208872_s_at	REEP5	NM_005669	receptor accessory protein 5	9.42469	9.99566	-7.14242	-1.48552	0.002016	0.040625	down	coding	1729
205881_at	ZNF74	NM_001256523	zinc finger protein 74	5.50152	5.04229	7.7084	1.37481	0.002018	0.040625	up	coding	1730
211072_x_at	TUBA1B	NM_006082	tubulin, alpha 1b	12.7424	12.2933	7.87827	1.36519	0.002023	0.040625	up	coding	1731
1566804_at	---	---	---	3.4507	3.12396	8.87842	1.25417	0.002022	0.040625	up	coding	1732
230854_at	BCAR4	NR_024049	breast cancer anti-estrogen resistance 4 (non-protein coding)	3.81535	3.53657	5.58284	1.21317	0.002021	0.040625	up	coding	1733
218194_at	REXO2	NM_015523	RNA exonuclease 2	9.53083	10.185	-7.609	-1.57366	0.002024	0.040637	down	coding	1734
202966_at	CAPN6	NM_014289	calpain 6	4.42649	6.07347	-8.1997	-3.13176	0.002029	0.040663	down	coding	1735
207655_s_at	BLNK	NM_001114094	B-cell linker	8.14934	6.82157	8.63322	2.51015	0.00203	0.040663	up	coding	1736
242444_at	C1QTNF6	NM_031910	C1q and tumor necrosis factor related protein 6	5.36426	4.64853	8.48745	1.64231	0.002031	0.040663	up	coding	1737
201325_s_at	EMP1	NM_001423	epithelial membrane protein 1	8.51405	10.5542	-9.352	-4.11289	0.002035	0.0407	down	coding	1738
208848_at	ADH5	NM_000671	alcohol dehydrogenase 5 (class III), chi polypeptide	7.78348	9.51034	-9.48669	-3.31008	0.00204	0.040774	down	coding	1739
235976_at	SLITRK6	NM_032229	SLIT and NTRK-like family, member 6	4.39807	3.2422	6.26837	2.22819	0.002044	0.040811	up	coding	1740
235522_at	CLEC2D	NM_001004419	C-type lectin domain family 2, member D	5.49086	4.2721	9.30733	2.32747	0.002054	0.040972	up	coding	1741
236191_at	---	---	---	4.62747	4.00418	6.22238	1.54039	0.002054	0.040972	up	coding	1742
201461_s_at	MAPKAPK2	NM_004759	mitogen-activated protein kinase-activated protein kinase 2	7.35108	6.73458	7.30146	1.53315	0.002055	0.040972	up	coding	1743
224663_s_at	CFL2	NM_001243645	cofilin 2 (muscle)	6.63401	8.3393	-9.26704	-3.26094	0.002058	0.040978	down	coding	1744
211519_s_at	KIF2C	NM_006845	kinesin family member 2C	5.99212	4.74799	8.17633	2.36876	0.002059	0.040978	up	coding	1745
200771_at	LAMC1	NM_002293	laminin, gamma 1 (formerly LAMB2)	9.60753	10.5752	-8.81527	-1.95572	0.002058	0.040978	down	coding	1746
231991_at	CCM2L	NM_080625	cerebral cavernous malformation 2-like	6.23421	7.50032	-9.02381	-2.40512	0.002066	0.041108	down	coding	1747
203766_s_at	LMOD1	NM_012134	leiomodin 1 (smooth muscle)	7.20897	9.31948	-9.37732	-4.31845	0.002068	0.041109	down	coding	1748
221452_s_at	TMEM14B	NM_001127711	transmembrane protein 14B	8.11871	9.41985	-8.96991	-2.46424	0.00207	0.04111	down	coding	1749
231148_at	IGFL2	NM_001002915	IGF-like family member 2	4.98668	4.51805	7.35442	1.38379	0.002069	0.04111	up	coding	1750
203621_at	NDUFB5	NM_001199957	NADH dehydrogenase (ubiquinone) 1 beta subcomplex, 5, 16kDa	9.01631	10.0756	-8.52816	-2.08389	0.002073	0.041118	down	coding	1751
205686_s_at	CD86	NM_001206924	CD86 molecule	5.25354	4.57173	7.70132	1.60416	0.002073	0.041118	up	coding	1752
229475_at	MAEL	NM_032858	maelstrom spermatogenic transposon silencer	3.85195	3.43575	5.44007	1.3344	0.002072	0.041118	up	coding	1753
243236_at	---	---	---	3.81233	3.12088	7.73147	1.61491	0.002079	0.041214	up	coding	1754
235609_at	BRIP1	NM_032043	BRCA1 interacting protein C-terminal helicase 1	5.94055	4.10565	8.81085	3.56748	0.002083	0.041251	up	coding	1755
215047_at	TRIM58	NM_015431	tripartite motif containing 58	3.58634	3.28674	5.0557	1.2308	0.002083	0.041251	up	coding	1756
209366_x_at	CYB5A	NM_001190807	cytochrome b5 type A (microsomal)	9.47403	10.8163	-8.41426	-2.53544	0.002086	0.041283	down	coding	1757
209182_s_at	C10orf10	NM_007021	chromosome 10 open reading frame 10	6.75136	9.20692	-9.74336	-5.48526	0.002091	0.04135	down	coding	1758
213909_at	LRRC15	NM_001135057	leucine rich repeat containing 15	9.09682	5.99152	9.14419	8.60574	0.002096	0.041387	up	coding	1759
1553587_a_at	POLE4	NM_019896	polymerase (DNA-directed), epsilon 4, accessory subunit	6.34549	7.57734	-8.86853	-2.34867	0.002094	0.041387	down	coding	1760
1569894_at	PPP2R3C	NM_017917	protein phosphatase 2, regulatory subunit B'', gamma	3.75059	3.28377	7.99594	1.38206	0.002096	0.041387	up	coding	1761
218561_s_at	LYRM4	NM_001164840	LYR motif containing 4	7.64967	8.4898	-8.37176	-1.79021	0.002099	0.041426	down	coding	1762
210247_at	SYN2	NM_003178	synapsin II	4.69362	6.70237	-9.60656	-4.02434	0.002103	0.041471	down	coding	1763
204223_at	PRELP	NM_002725	proline/arginine-rich end leucine-rich repeat protein	7.72284	9.11045	-8.38583	-2.61646	0.002104	0.041471	down	coding	1764
225369_at	ESAM	NM_138961	endothelial cell adhesion molecule	6.90539	7.68997	-8.40541	-1.7226	0.002105	0.041471	down	coding	1765
210416_s_at	CHEK2	NM_001005735	checkpoint kinase 2	6.33273	6.01875	5.85815	1.24314	0.002107	0.041471	up	coding	1766
228407_at	SCUBE3	NM_152753	signal peptide, CUB domain, EGF-like 3	7.17952	5.72921	7.83314	2.73267	0.00211	0.041516	up	coding	1767
213004_at	ANGPTL2	NM_012098	angiopoietin-like 2	7.50072	8.5095	-8.26574	-2.0122	0.002114	0.041531	down	coding	1768
241301_at	---	---	---	5.87167	5.28393	7.52788	1.50289	0.002114	0.041531	up	coding	1769
233823_at	FAM184B	NM_015688	family with sequence similarity 184, member B	5.65796	6.06563	-5.67083	-1.32654	0.002112	0.041531	down	coding	1770
227243_s_at	EBF3	NM_001005463	early B-cell factor 3	5.18175	6.99202	-9.56116	-3.50707	0.002116	0.04155	down	coding	1771
213661_at	PAMR1	NM_001001991	peptidase domain containing associated with muscle regeneration 1	6.51651	8.86086	-9.67706	-5.07831	0.002127	0.041642	down	coding	1772
226726_at	MBOAT2	NM_138799	membrane bound O-acyltransferase domain containing 2	8.26396	6.79699	9.0697	2.76441	0.002128	0.041642	up	coding	1773
218034_at	FIS1	NM_016068	fission 1 (mitochondrial outer membrane) homolog (S. cerevisiae)	8.31558	9.70858	-9.26737	-2.62624	0.002126	0.041642	down	coding	1774
212141_at	MCM4	NM_005914	minichromosome maintenance complex component 4	8.02712	6.96435	8.29184	2.08894	0.002127	0.041642	up	coding	1775
1554643_at	RGS11	NM_003834	regulator of G-protein signaling 11	4.43725	3.99886	6.40376	1.35509	0.002127	0.041642	up	coding	1776
205457_at	C6orf106	NM_022758	chromosome 6 open reading frame 106	5.58119	5.9665	-7.68807	-1.30614	0.002126	0.041642	down	coding	1777
225703_at	FBRSL1	NM_001142641	fibrosin-like 1	8.31475	7.00265	9.13826	2.48304	0.002129	0.041656	up	coding	1778
215942_s_at	GTSE1	NM_016426	G-2 and S-phase expressed 1	6.48631	4.51377	8.85715	3.92457	0.002135	0.041694	up	coding	1779
204915_s_at	SOX11	NM_003108	SRY (sex determining region Y)-box 11	5.63464	4.22878	7.41838	2.64976	0.002136	0.041694	up	coding	1780
201584_s_at	DDX39A	NM_001204057	DEAD (Asp-Glu-Ala-Asp) box polypeptide 39A	9.79194	8.79876	8.77126	1.99057	0.002135	0.041694	up	coding	1781
241630_at	---	---	---	5.08683	4.61462	7.49075	1.38723	0.002134	0.041694	up	coding	1782
215659_at	GSDMB	NM_001042471	gasdermin B	6.14743	6.53572	-4.49091	-1.30884	0.002137	0.041694	down	coding	1783
208983_s_at	PECAM1	NM_000442	platelet/endothelial cell adhesion molecule 1	7.80534	9.34685	-8.85978	-2.91099	0.002139	0.041706	down	coding	1784
222822_s_at	MMRN2	NM_024756	multimerin 2	3.82508	5.17731	-9.62115	-2.55308	0.00214	0.041719	down	coding	1785
207335_x_at	ATP5I	NM_007100	ATP synthase, H+ transporting, mitochondrial Fo complex, subunit E	8.87114	9.30157	-7.13159	-1.34764	0.002142	0.041734	down	coding	1786
219310_at	SYNDIG1	NM_024893	synapse differentiation inducing 1	6.33621	5.29579	8.06586	2.05683	0.002146	0.041789	up	coding	1787
1563386_at	---	---	---	3.3764	4.4094	-9.22559	-2.04628	0.002151	0.04185	down	coding	1788
1568987_at	CRHR1-IT1	NM_152466	CRHR1 intronic transcript 1 (non-protein coding)	5.61817	5.3475	6.65292	1.20636	0.002153	0.041885	up	coding	1789
223333_s_at	ANGPTL4	NM_001039667	angiopoietin-like 4	5.64117	7.46018	-9.36103	-3.52841	0.002156	0.041892	down	coding	1790
205350_at	CRABP1	NM_004378	cellular retinoic acid binding protein 1	6.62859	8.1656	-6.92616	-2.90193	0.002157	0.041892	down	coding	1791
232872_at	---	---	---	3.05039	2.62545	8.08908	1.34252	0.002157	0.041892	up	coding	1792
224753_at	CDCA5	NM_080668	cell division cycle associated 5	7.32746	5.476	8.99771	3.60865	0.002162	0.041958	up	coding	1793
228409_at	PLIN4	NM_001080400	perilipin 4	6.68444	10.8495	-9.69885	-17.9396	0.002164	0.041961	down	coding	1794
205546_s_at	TYK2	NM_003331	tyrosine kinase 2	9.38559	8.75035	8.46779	1.55319	0.002164	0.041961	up	coding	1795
1562063_x_at	---	---	---	9.22611	8.32628	8.18469	1.86585	0.002174	0.042107	up	coding	1796
208869_s_at	GABARAPL1	NM_031412	GABA(A) receptor-associated protein like 1	6.9343	8.35328	-9.27452	-2.67396	0.00218	0.042204	down	coding	1797
214744_s_at	RPL23	NM_000978	ribosomal protein L23	4.94473	5.67257	-7.13647	-1.65616	0.002188	0.042289	down	coding	1798
203787_at	SSBP2	NM_001256732	single-stranded DNA binding protein 2	7.51352	8.8207	-8.55739	-2.47456	0.002192	0.042292	down	coding	1799
227677_at	JAK3	NM_000215	Janus kinase 3	7.00133	5.7146	8.14071	2.43975	0.00219	0.042292	up	coding	1800
206107_at	RGS11	NM_003834	regulator of G-protein signaling 11	5.79716	4.78628	6.95191	2.01513	0.002192	0.042292	up	coding	1801
63825_at	ABHD2	NM_007011	abhydrolase domain containing 2	8.59294	7.79908	7.16028	1.7337	0.002192	0.042292	up	coding	1802
1570001_at	CASP8AP2	NM_001137667	caspase 8 associated protein 2	4.12233	3.55992	7.88838	1.47673	0.002201	0.042436	up	coding	1803
204151_x_at	AKR1C1	NM_001353	aldo-keto reductase family 1, member C1	7.63541	11.4342	-9.3493	-13.9169	0.002208	0.042483	down	coding	1804
239775_at	AC003075.4	---	NULL	3.93363	4.96789	-9.18461	-2.04806	0.002208	0.042483	down	coding	1805
200944_s_at	HMGN1	NM_004965	high mobility group nucleosome binding domain 1	11.1087	10.5694	8.20713	1.45328	0.002208	0.042483	up	coding	1806
200674_s_at	RPL32	NM_000994	ribosomal protein L32	13.1254	13.7412	-8.8558	-1.53243	0.002209	0.042489	down	coding	1807
226361_at	TMEM42	NM_144638	transmembrane protein 42	6.90639	7.65558	-8.84208	-1.68084	0.002215	0.042574	down	coding	1808
228818_at	---	---	---	6.78889	4.91034	8.72316	3.67705	0.002218	0.042612	up	coding	1809
231262_at	---	---	---	3.7898	5.38119	-9.28692	-3.01338	0.002225	0.042612	down	coding	1810
204033_at	TRIP13	NM_001166260	thyroid hormone receptor interactor 13	7.1773	5.60806	8.2575	2.96749	0.002224	0.042612	up	coding	1811
1554519_at	CD80	NM_005191	CD80 molecule	5.26265	3.88282	8.78374	2.60237	0.002223	0.042612	up	coding	1812
204723_at	SCN3B	NM_001040151	sodium channel, voltage-gated, type III, beta subunit	4.03996	4.94576	-8.75	-1.87359	0.002224	0.042612	down	coding	1813
200844_s_at	PRDX6	NM_004905	peroxiredoxin 6	10.6577	11.3466	-8.3122	-1.61203	0.002226	0.042612	down	coding	1814
216167_at	LRRN2	NM_006338	leucine rich repeat neuronal 2	3.57705	3.18649	7.16251	1.3109	0.002223	0.042612	up	coding	1815
200818_at	ATP5O	NM_001697	ATP synthase, H+ transporting, mitochondrial F1 complex, O subunit	10.3989	11.2035	-8.12359	-1.74663	0.002229	0.042651	down	coding	1816
209560_s_at	DLK1	NM_001032997	delta-like 1 homolog (Drosophila)	4.5858	9.31898	-9.21862	-26.5969	0.002237	0.042761	down	coding	1817
200869_at	RPL18A	NM_000980	ribosomal protein L18a	12.1592	12.9835	-7.9419	-1.7707	0.00224	0.042787	down	coding	1818
217715_x_at	---	---	---	7.0254	6.67501	7.10469	1.27491	0.002241	0.042787	up	coding	1819
200071_at	SMNDC1	NM_005871	survival motor neuron domain containing 1	8.55641	9.34695	-8.20707	-1.72971	0.00225	0.042926	down	coding	1820
232792_at	TRIM69	NM_080745	tripartite motif containing 69	4.91293	4.21724	8.42189	1.61965	0.002249	0.042926	up	coding	1821
219928_s_at	CABYR	NM_012189	calcium binding tyrosine-(Y)-phosphorylation regulated	5.90228	4.95909	7.87006	1.92278	0.002252	0.042928	up	coding	1822
226961_at	PRR15	NM_175887	proline rich 15	6.818	5.33401	7.36779	2.79721	0.002256	0.042948	up	coding	1823
227818_at	CEP85	NM_022778	centrosomal protein 85kDa	7.2188	6.29209	8.72926	1.90093	0.002256	0.042948	up	coding	1824
1564154_at	---	---	---	5.38817	4.94843	7.11008	1.35636	0.002256	0.042948	up	coding	1825
230110_at	MCOLN2	NM_153259	mucolipin 2	6.26756	4.73735	8.59111	2.88829	0.002264	0.042992	up	coding	1826
219301_s_at	CNTNAP2	NM_014141	contactin associated protein-like 2	5.34008	4.27187	7.54377	2.09684	0.002264	0.042992	up	coding	1827
206987_x_at	FGF18	NM_003862	fibroblast growth factor 18	5.23908	4.84733	6.19055	1.31198	0.00226	0.042992	up	coding	1828
236847_at	C19orf18	NM_152474	chromosome 19 open reading frame 18	5.58148	5.2198	5.46602	1.28492	0.002264	0.042992	up	coding	1829
218763_at	STX18	NM_016930	syntaxin 18	7.90241	8.18884	-7.16757	-1.21962	0.002261	0.042992	down	coding	1830
224841_x_at	GAS5	NR_002578	growth arrest-specific 5 (non-protein coding)	9.53095	11.2309	-9.18025	-3.24879	0.002275	0.043091	down	coding	1831
228643_at	RAB30-AS1	NR_038903	RAB30 antisense RNA 1 (head to head)	4.93854	4.01592	7.68025	1.89556	0.002273	0.043091	up	coding	1832
207224_s_at	SIGLEC7	NM_001277201	sialic acid binding Ig-like lectin 7	5.55912	4.83726	8.38593	1.64931	0.002274	0.043091	up	coding	1833
227927_at	LOC100288142	NM_001278267	neuroblastoma breakpoint family member	6.15731	5.51322	7.76791	1.56275	0.002276	0.043091	up	coding	1834
205535_s_at	PCDH7	NM_001173523	protocadherin 7	4.60967	3.88271	7.24789	1.65515	0.002281	0.043151	up	coding	1835
214288_s_at	PSMB1	NM_002793	proteasome (prosome, macropain) subunit, beta type, 1	10.7706	11.2642	-7.5274	-1.408	0.002282	0.043151	down	coding	1836
220651_s_at	MCM10	NM_018518	minichromosome maintenance complex component 10	5.96735	3.82564	8.41149	4.41283	0.002284	0.043166	up	coding	1837
202275_at	G6PD	NM_000402	glucose-6-phosphate dehydrogenase	8.1781	7.08411	8.15544	2.13464	0.002286	0.043166	up	coding	1838
1558117_s_at	USP31	NM_020718	ubiquitin specific peptidase 31	6.18494	7.09287	-7.8539	-1.87636	0.002285	0.043166	down	coding	1839
222027_at	NUCKS1	NM_022731	nuclear casein kinase and cyclin-dependent kinase substrate 1	5.57287	4.92875	7.19272	1.56278	0.002288	0.043175	up	coding	1840
1554044_a_at	MRAP	NM_178817	melanocortin 2 receptor accessory protein	4.67516	7.63359	-9.66968	-7.77281	0.002289	0.043184	down	coding	1841
227705_at	TCEAL7	NM_152278	transcription elongation factor A (SII)-like 7	3.86857	6.99932	-9.50057	-8.75888	0.002295	0.043241	down	coding	1842
227844_at	FMNL3	NM_175736	formin-like 3	5.47908	4.45147	8.76363	2.03864	0.002294	0.043241	up	coding	1843
201499_s_at	USP7	NM_003470	ubiquitin specific peptidase 7 (herpes virus-associated)	9.70184	9.41198	7.05991	1.22252	0.002301	0.043309	up	coding	1844
200933_x_at	RPS4X	NM_001007	ribosomal protein S4, X-linked	13.4507	13.7409	-7.83068	-1.22285	0.002307	0.043389	down	coding	1845
212188_at	KCTD12	NM_138444	potassium channel tetramerisation domain containing 12	9.11822	10.5028	-8.17071	-2.61088	0.002314	0.043483	down	coding	1846
223220_s_at	PARP9	NM_001146102	poly (ADP-ribose) polymerase family, member 9	8.48502	7.36532	8.3088	2.17302	0.002318	0.043521	up	coding	1847
207172_s_at	CDH11	NM_001797	cadherin 11, type 2, OB-cadherin (osteoblast)	8.05214	7.36388	6.54934	1.61134	0.002321	0.043543	up	coding	1848
1562062_at	---	---	---	9.26659	8.42365	7.80998	1.79371	0.002326	0.043591	up	coding	1849
218528_s_at	RNF38	NM_022781	ring finger protein 38	8.67252	9.53378	-8.17275	-1.81662	0.002328	0.043615	down	coding	1850
208703_s_at	APLP2	NM_001142276	amyloid beta (A4) precursor-like protein 2	9.52004	10.2149	-6.96592	-1.61878	0.002331	0.04364	down	coding	1851
202077_at	NDUFAB1	NM_005003	NADH dehydrogenase (ubiquinone) 1, alpha/beta subcomplex, 1, 8kDa	10.2998	10.8477	-7.32632	-1.46198	0.002337	0.043726	down	coding	1852
202036_s_at	SFRP1	NM_003012	secreted frizzled-related protein 1	6.93622	10.2951	-8.43603	-10.2593	0.002342	0.043799	down	coding	1853
203755_at	BUB1B	NM_001211	BUB1 mitotic checkpoint serine/threonine kinase B	7.57777	4.36964	9.1802	9.24153	0.002349	0.043884	up	coding	1854
222242_s_at	KLK5	NM_001077491	kallikrein-related peptidase 5	5.98444	9.15306	-8.63017	-8.99187	0.002352	0.043884	down	coding	1855
210946_at	PPAP2A	NM_003711	phosphatidic acid phosphatase type 2A	8.64339	10.3711	-9.0965	-3.31204	0.00235	0.043884	down	coding	1856
207971_s_at	CEP68	NM_015147	centrosomal protein 68kDa	7.10135	8.28788	-9.04471	-2.27605	0.002348	0.043884	down	coding	1857
239286_at	CDH11	NM_001797	cadherin 11, type 2, OB-cadherin (osteoblast)	6.33023	5.19758	8.34427	2.19262	0.002354	0.043884	up	coding	1858
216644_at	---	---	---	5.76461	5.18273	7.16379	1.49681	0.002355	0.043884	up	coding	1859
202010_s_at	ZNF410	NM_001242924	zinc finger protein 410	7.44258	8.01259	-8.26674	-1.48453	0.002354	0.043884	down	coding	1860
206558_at	SIM2	NM_005069	single-minded homolog 2 (Drosophila)	5.94207	4.81444	7.5046	2.185	0.002361	0.043952	up	coding	1861
200601_at	ACTN4	NM_004924	actinin, alpha 4	10.2765	9.49788	8.08843	1.71549	0.002363	0.043952	up	coding	1862
242301_at	CBLN2	NM_182511	cerebellin 2 precursor	4.87346	4.18506	5.48573	1.6115	0.002362	0.043952	up	coding	1863
209522_s_at	CRAT	NM_000755	carnitine O-acetyltransferase	8.23944	7.74991	5.66858	1.40398	0.00236	0.043952	up	coding	1864
209318_x_at	PLAGL1	NM_001080951	pleiomorphic adenoma gene-like 1	7.97816	9.53999	-8.02465	-2.95227	0.002368	0.044026	down	coding	1865
202589_at	TYMS	NM_001071	thymidylate synthetase	9.13185	7.36419	8.4641	3.40503	0.002373	0.044033	up	coding	1866
201957_at	PPP1R12B	NM_001167857	protein phosphatase 1, regulatory subunit 12B	7.33097	8.40479	-8.82195	-2.105	0.002371	0.044033	down	coding	1867
225373_at	C10orf54	NM_022153	chromosome 10 open reading frame 54	7.7324	8.54874	-8.0567	-1.76093	0.002372	0.044033	down	coding	1868
243559_at	---	---	---	4.32155	3.60026	7.49701	1.64865	0.002374	0.044033	up	coding	1869
204152_s_at	MFNG	NM_001166343	MFNG O-fucosylpeptide 3-beta-N-acetylglucosaminyltransferase	5.17748	5.86256	-8.47139	-1.60779	0.002371	0.044033	down	coding	1870
239381_at	KLK7	NM_001207053	kallikrein-related peptidase 7	6.04846	7.15069	-7.26938	-2.14687	0.00238	0.044121	down	coding	1871
204948_s_at	FST	NM_006350	follistatin	7.52226	7.92397	-5.31897	-1.32107	0.002381	0.044123	down	coding	1872
203184_at	FBN2	NM_001999	fibrillin 2	5.52883	3.64204	7.93372	3.69811	0.002386	0.044141	up	coding	1873
234875_at	RPL7AP10	---	ribosomal protein L7a pseudogene 10	6.94718	7.76546	-8.63998	-1.7633	0.002387	0.044141	down	coding	1874
223721_s_at	DNAJC12	NM_021800	DnaJ (Hsp40) homolog, subfamily C, member 12	5.65536	6.38354	-5.23416	-1.65654	0.002387	0.044141	down	coding	1875
203214_x_at	CDK1	NM_001130829	cyclin-dependent kinase 1	6.86259	5.40322	7.97955	2.74988	0.002398	0.044315	up	coding	1876
207977_s_at	DPT	NM_001937	dermatopontin	6.45963	9.1843	-9.17141	-6.61011	0.002402	0.044344	down	coding	1877
229650_s_at	SMIM7	NM_024104	small integral membrane protein 7	7.28056	8.21954	-8.43817	-1.91717	0.002402	0.044344	down	coding	1878
234512_x_at	OTTHUMG00000014227	---	NULL	10.4032	11.1782	-8.53028	-1.71119	0.002404	0.044344	down	coding	1879
227420_at	TNFAIP8L1	NM_001167942	tumor necrosis factor, alpha-induced protein 8-like 1	7.52664	6.80559	8.28053	1.64838	0.002404	0.044344	up	coding	1880
211178_s_at	PSTPIP1	NM_003978	proline-serine-threonine phosphatase interacting protein 1	5.93553	5.4835	6.3824	1.36797	0.002405	0.044348	up	coding	1881
204800_s_at	DHRS12	NM_001031719	dehydrogenase/reductase (SDR family) member 12	6.38012	7.57995	-8.90114	-2.29713	0.002408	0.044368	down	coding	1882
219777_at	GIMAP6	NM_001007224	GTPase, IMAP family member 6	6.95082	8.65393	-8.52275	-3.25603	0.00241	0.044395	down	coding	1883
202870_s_at	CDC20	NM_001255	cell division cycle 20	7.83202	5.91097	8.18684	3.787	0.002414	0.044438	up	coding	1884
218281_at	MRPL48	NM_001030046	mitochondrial ribosomal protein L48	7.11449	7.66378	-6.78696	-1.46336	0.002421	0.044527	down	coding	1885
1553690_at	SGOL1	NM_001012409	shugoshin-like 1 (S. pombe)	4.17725	3.76052	7.54073	1.3349	0.002421	0.044527	up	coding	1886
1552426_a_at	TM2D3	NM_025141	TM2 domain containing 3	8.37761	9.15016	-8.00707	-1.70829	0.002424	0.044551	down	coding	1887
208704_x_at	APLP2	NM_001142276	amyloid beta (A4) precursor-like protein 2	10.2579	10.606	-5.88133	-1.2729	0.002428	0.044615	down	coding	1888
204363_at	F3	NM_001178096	coagulation factor III (thromboplastin, tissue factor)	6.93133	8.30468	-8.22918	-2.59071	0.002431	0.044652	down	coding	1889
223449_at	SEMA6A	NM_020796	sema domain, transmembrane domain (TM), and cytoplasmic domain, (semaphorin) 6A	6.58471	7.74975	-7.95049	-2.2424	0.002435	0.04469	down	coding	1890
213005_s_at	KANK1	NM_001256876	KN motif and ankyrin repeat domains 1	7.96639	9.62719	-8.72586	-3.16191	0.002446	0.044708	down	coding	1891
203813_s_at	SLIT3	NM_001271946	slit homolog 3 (Drosophila)	6.8922	8.37869	-8.6211	-2.80206	0.002445	0.044708	down	coding	1892
236346_at	---	---	---	8.57223	7.35983	8.50708	2.31722	0.002446	0.044708	up	coding	1893
229029_at	CAMK4	NM_001744	calcium/calmodulin-dependent protein kinase IV	4.45784	3.67226	8.07977	1.72378	0.002444	0.044708	up	coding	1894
210285_x_at	WTAP	NM_001270531	Wilms tumor 1 associated protein	7.33232	8.0097	-7.19805	-1.59923	0.002444	0.044708	down	coding	1895
223100_s_at	NUDT5	NM_014142	nudix (nucleoside diphosphate linked moiety X)-type motif 5	8.71796	8.05222	7.17107	1.58638	0.002442	0.044708	up	coding	1896
209460_at	ABAT	NM_000663	4-aminobutyrate aminotransferase	7.66738	7.12785	4.95962	1.45349	0.002442	0.044708	up	coding	1897
230033_at	DNAAF3	NM_001031802	dynein, axonemal, assembly factor 3	6.11274	5.38313	7.27382	1.65819	0.002449	0.044731	up	coding	1898
209408_at	KIF2C	NM_006845	kinesin family member 2C	7.60662	5.51033	8.64745	4.27609	0.002452	0.044751	up	coding	1899
230121_at	SERTAD4-AS1	NR_024337	SERTAD4 antisense RNA 1	5.07234	5.90647	-8.2581	-1.78279	0.002452	0.044751	down	coding	1900
209160_at	AKR1C3	NM_001253908	aldo-keto reductase family 1, member C3	6.58156	10.6425	-9.11853	-16.6905	0.002458	0.044824	down	coding	1901
242751_at	---	---	---	6.6203	7.27734	-6.52426	-1.57684	0.002466	0.044949	down	coding	1902
207165_at	HMMR	NM_001142556	hyaluronan-mediated motility receptor (RHAMM)	6.07247	3.73334	8.72812	5.05997	0.002471	0.045004	up	coding	1903
235266_at	ATAD2	NM_014109	ATPase family, AAA domain containing 2	6.55436	4.98764	8.5166	2.96232	0.002471	0.045004	up	coding	1904
226236_at	LINC00493	NR_015432	long intergenic non-protein coding RNA 493	9.30559	10.5365	-8.59107	-2.3472	0.002473	0.04502	down	coding	1905
233371_at	ABCC13	NM_138726	ATP-binding cassette, sub-family C (CFTR/MRP), member 13, pseudogene	4.00282	3.60708	4.67122	1.31562	0.002475	0.045025	up	coding	1906
215509_s_at	BUB1	NM_004336	BUB1 mitotic checkpoint serine/threonine kinase	4.68889	3.51815	8.0505	2.25128	0.002477	0.045028	up	coding	1907
208555_x_at	CST2	NM_001322	cystatin SA	6.30044	5.59408	6.88498	1.63168	0.002478	0.045028	up	coding	1908
1561141_at	OTTHUMG00000175951	---	NULL	4.61182	3.95573	7.5056	1.5758	0.002476	0.045028	up	coding	1909
203373_at	SOCS2	NM_001270467	suppressor of cytokine signaling 2	7.58867	9.45807	-8.44618	-3.6538	0.002482	0.045073	down	coding	1910
224660_at	PIGY	NM_001042616	phosphatidylinositol glycan anchor biosynthesis, class Y	9.5131	10.3654	-8.1196	-1.80542	0.002484	0.04508	down	coding	1911
1557632_at	---	---	---	6.59072	5.64566	7.46109	1.92526	0.002489	0.045134	up	coding	1912
1558761_a_at	FAM120AOS	NM_198841	family with sequence similarity 120A opposite strand	7.2606	6.63026	7.07094	1.54792	0.002489	0.045134	up	coding	1913
218761_at	RNF111	NM_001270528	ring finger protein 111	8.0506	8.74257	-7.61128	-1.61549	0.00249	0.045137	down	coding	1914
219976_at	HOOK1	NM_015888	hook homolog 1 (Drosophila)	5.94463	4.49546	8.77439	2.7305	0.002503	0.045306	up	coding	1915
212082_s_at	MYL6	NM_021019	myosin, light chain 6, alkali, smooth muscle and non-muscle	11.4	12.2928	-8.57955	-1.85671	0.002504	0.045306	down	coding	1916
217202_s_at	GLUL	NM_001033044	glutamate-ammonia ligase	8.77921	9.61529	-7.02507	-1.7852	0.002506	0.045306	down	coding	1917
225235_at	TSPAN17	NM_001006616	tetraspanin 17	8.12618	7.38446	8.62807	1.67216	0.002502	0.045306	up	coding	1918
240289_at	PDLIM3	NM_001114107	PDZ and LIM domain 3	4.67727	5.20593	-8.40436	-1.44258	0.002505	0.045306	down	coding	1919
243810_at	---	---	---	5.13173	4.06379	7.44263	2.09644	0.002508	0.045315	up	coding	1920
1554038_at	LARP1B	NM_018078	La ribonucleoprotein domain family, member 1B	5.40282	4.89447	7.77541	1.42242	0.002509	0.045315	up	coding	1921
222636_at	MED28	NM_025205	mediator complex subunit 28	6.07153	6.40501	-6.4858	-1.26005	0.002512	0.045346	down	coding	1922
220357_s_at	SGK2	NM_001199264	serum/glucocorticoid regulated kinase 2	6.04681	6.6278	-8.2261	-1.49587	0.002513	0.045347	down	coding	1923
237030_at	ACPP	NM_001099	acid phosphatase, prostate	4.12891	3.71376	7.75804	1.33344	0.002526	0.04557	up	coding	1924
238716_at	LOC100506990	NR_040091	uncharacterized LOC100506990	6.14952	7.62199	-8.43427	-2.77497	0.002528	0.045576	down	coding	1925
225895_at	SYNPO2	NM_001128933	synaptopodin 2	8.1747	9.96525	-8.05175	-3.45946	0.002535	0.045654	down	coding	1926
208971_at	UROD	NM_000374	uroporphyrinogen decarboxylase	7.44405	8.51019	-8.85163	-2.09383	0.002535	0.045654	down	coding	1927
222862_s_at	AK5	NM_012093	adenylate kinase 5	5.33189	8.21963	-8.98137	-7.40111	0.002537	0.045671	down	coding	1928
226656_at	CRTAP	NM_006371	cartilage associated protein	7.78308	8.73961	-8.51628	-1.94064	0.002538	0.045671	down	coding	1929
224191_x_at	ROPN1	NM_017578	rhophilin associated tail protein 1	4.51058	7.79591	-8.93464	-9.74948	0.00254	0.045683	down	coding	1930
204013_s_at	LCMT2	NM_014793	leucine carboxyl methyltransferase 2	5.57959	4.62607	7.69882	1.9366	0.00255	0.04582	up	coding	1931
208018_s_at	HCK	NM_001172129	hemopoietic cell kinase	7.444	6.72798	6.84383	1.64264	0.002549	0.04582	up	coding	1932
214874_at	PKP4	NM_001005476	plakophilin 4	4.51956	3.95862	7.01827	1.47523	0.002551	0.045823	up	coding	1933
227909_at	LINC00086	NM_203306	long intergenic non-protein coding RNA 86	5.47194	7.09613	-8.25338	-3.0827	0.002562	0.045918	down	coding	1934
211569_s_at	HADH	NM_001184705	hydroxyacyl-CoA dehydrogenase	7.9657	9.56837	-8.84835	-3.03706	0.002563	0.045918	down	coding	1935
212488_at	COL5A1	NM_000093	collagen, type V, alpha 1	10.747	9.17426	8.19625	2.97474	0.002563	0.045918	up	coding	1936
220437_at	C19orf80	NM_018687	chromosome 19 open reading frame 80	4.20322	5.67441	-9.25575	-2.77251	0.002558	0.045918	down	coding	1937
1553436_at	MUC19	XM_003846356	mucin 19, oligomeric	4.52611	3.41467	6.53028	2.16062	0.002564	0.045918	up	coding	1938
235474_at	---	---	---	7.11804	6.39714	8.10958	1.64821	0.002562	0.045918	up	coding	1939
225415_at	DTX3L	NM_138287	deltex 3-like (Drosophila)	9.47346	8.73763	7.81057	1.66536	0.002567	0.045951	up	coding	1940
223467_at	RASD1	NM_001199989	RAS, dexamethasone-induced 1	8.05921	10.1099	-8.65194	-4.14307	0.002571	0.045974	down	coding	1941
200038_s_at	RPL17	NM_000985	ribosomal protein L17	11.539	12.825	-8.66954	-2.43864	0.00257	0.045974	down	coding	1942
54970_at	ZMIZ2	NM_031449	zinc finger, MIZ-type containing 2	9.92503	9.19643	8.15153	1.65703	0.002573	0.045988	up	coding	1943
1553229_at	ZNF572	NM_152412	zinc finger protein 572	4.31593	4.00049	6.40442	1.24439	0.002574	0.045991	up	coding	1944
214414_x_at	HBA1	NM_000517	hemoglobin, alpha 1	8.75528	12.249	-8.74445	-11.2643	0.002577	0.045992	down	coding	1945
213068_at	DPT	NM_001937	dermatopontin	6.95121	9.88962	-8.74967	-7.66563	0.002577	0.045992	down	coding	1946
1552364_s_at	MSI2	NM_138962	musashi RNA-binding protein 2	5.22494	4.38356	7.69763	1.79176	0.002582	0.046044	up	coding	1947
203644_s_at	MON1B	NM_014940	MON1 homolog B (yeast)	6.83088	6.46156	7.13501	1.29174	0.002581	0.046044	up	coding	1948
206228_at	PAX2	NM_000278	paired box 2	4.88135	4.24498	6.45362	1.5544	0.002585	0.046074	up	coding	1949
209686_at	S100B	NM_006272	S100 calcium binding protein B	4.2284	7.85936	-8.92516	-12.3888	0.002587	0.046088	down	coding	1950
1558588_at	LINC00623	NR_024510	long intergenic non-protein coding RNA 623	5.28592	4.33602	7.40109	1.93174	0.002588	0.046088	up	coding	1951
226554_at	ZBTB7A	NM_015898	zinc finger and BTB domain containing 7A	9.20232	8.64183	7.62109	1.47477	0.002593	0.046157	up	coding	1952
1554016_a_at	USB1	NM_001195302	U6 snRNA biogenesis 1	6.9721	6.055	8.24007	1.88832	0.002599	0.046184	up	coding	1953
222480_at	UBE2Q1	NM_017582	ubiquitin-conjugating enzyme E2Q family member 1	5.73366	5.0522	7.7121	1.60375	0.002601	0.046184	up	coding	1954
1553297_a_at	CSF3R	NM_000760	colony stimulating factor 3 receptor (granulocyte)	7.68624	7.03472	7.31692	1.57082	0.002598	0.046184	up	coding	1955
234859_at	PLXNA4	NM_001105543	plexin A4	4.10474	4.56581	-8.55879	-1.37656	0.002601	0.046184	down	coding	1956
218727_at	SLC38A7	NM_018231	solute carrier family 38, member 7	6.68323	5.7705	8.25787	1.88259	0.002611	0.046337	up	coding	1957
226569_s_at	CHTF18	NM_022092	CTF18, chromosome transmission fidelity factor 18 homolog (S. cerevisiae)	6.75658	5.3733	8.71422	2.6086	0.002614	0.046371	up	coding	1958
238333_s_at	PAOX	NM_152911	polyamine oxidase (exo-N4-amino)	6.36372	5.34564	8.17389	2.02522	0.002621	0.046465	up	coding	1959
211663_x_at	PTGDS	NM_000954	prostaglandin D2 synthase 21kDa (brain)	7.05198	7.95739	-7.29168	-1.87307	0.002623	0.046481	down	coding	1960
218357_s_at	TIMM8B	NM_012459	translocase of inner mitochondrial membrane 8 homolog B (yeast)	8.34208	10.0949	-8.8279	-3.37023	0.002631	0.0466	down	coding	1961
211018_at	LSS	NM_001001438	lanosterol synthase (2,3-oxidosqualene-lanosterol cyclase)	4.82771	5.42874	-7.95893	-1.5168	0.002633	0.046612	down	coding	1962
201859_at	SRGN	NM_002727	serglycin	9.24267	10.3124	-7.1688	-2.09905	0.002637	0.046639	down	coding	1963
1560065_at	PAIP2	NM_001033112	poly(A) binding protein interacting protein 2	4.26508	3.9624	8.09076	1.23343	0.002636	0.046639	up	coding	1964
217104_at	ST20	NM_001100879	suppressor of tumorigenicity 20	4.77281	3.66119	7.93347	2.16088	0.002642	0.046666	up	coding	1965
202967_at	GSTA4	NM_001512	glutathione S-transferase alpha 4	8.55507	9.34237	-7.14911	-1.72584	0.002641	0.046666	down	coding	1966
1568704_a_at	CHERP	NM_006387	calcium homeostasis endoplasmic reticulum protein	7.57753	6.96729	8.117	1.52652	0.002642	0.046666	up	coding	1967
209224_s_at	NDUFA2	NM_001185012	NADH dehydrogenase (ubiquinone) 1 alpha subcomplex, 2, 8kDa	8.78232	10.1137	-8.38979	-2.51652	0.002645	0.046704	down	coding	1968
219978_s_at	NUSAP1	NM_001129897	nucleolar and spindle associated protein 1	6.20545	4.39973	8.26858	3.49603	0.002652	0.046726	up	coding	1969
222785_x_at	C11orf1	NM_022761	chromosome 11 open reading frame 1	6.90495	8.30198	-8.41634	-2.63359	0.002649	0.046726	down	coding	1970
41037_at	TEAD4	NM_003213	TEA domain family member 4	6.30787	5.08612	8.05582	2.3323	0.00265	0.046726	up	coding	1971
218735_s_at	ZNF544	NM_014480	zinc finger protein 544	8.47702	7.87782	7.69781	1.51487	0.002652	0.046726	up	coding	1972
219329_s_at	ATRAID	NM_001170795	all-trans retinoic acid-induced differentiation factor	9.3789	10.2772	-8.39237	-1.86386	0.002661	0.046862	down	coding	1973
235029_at	GINS4	NM_032336	GINS complex subunit 4 (Sld5 homolog)	4.54052	3.9873	7.526	1.46735	0.002663	0.046878	up	coding	1974
200935_at	CALR	NM_004343	calreticulin	7.52877	6.41264	7.84173	2.16765	0.002668	0.04694	up	coding	1975
236675_at	RPA1	NM_002945	replication protein A1, 70kDa	4.99823	5.36023	-7.06182	-1.2852	0.002669	0.04694	down	coding	1976
217142_at	OTTHUMG00000014809	---	NULL	5.90624	6.50624	-8.59312	-1.51571	0.002678	0.047073	down	coding	1977
202017_at	EPHX1	NM_000120	epoxide hydrolase 1, microsomal (xenobiotic)	10.0643	10.7776	-6.72355	-1.63953	0.00268	0.047095	down	coding	1978
204736_s_at	CSPG4	NM_001897	chondroitin sulfate proteoglycan 4	5.67382	5.96465	-5.30691	-1.22334	0.002683	0.047119	down	coding	1979
203639_s_at	FGFR2	NM_000141	fibroblast growth factor receptor 2	6.11272	7.34316	-7.16559	-2.34639	0.002685	0.047142	down	coding	1980
230291_s_at	---	---	---	8.16419	10.0156	-7.84865	-3.60853	0.002699	0.047187	down	coding	1981
204580_at	MMP12	NM_002426	matrix metallopeptidase 12 (macrophage elastase)	5.42577	3.83667	6.74568	3.00861	0.002698	0.047187	up	coding	1982
220027_s_at	RASIP1	NM_017805	Ras interacting protein 1	7.23785	8.11666	-7.69761	-1.83885	0.002696	0.047187	down	coding	1983
204602_at	DKK1	NM_012242	dickkopf WNT signaling pathway inhibitor 1	5.05596	4.28451	5.28423	1.70699	0.002697	0.047187	up	coding	1984
221486_at	ENSA	NM_004436	endosulfine alpha	8.52972	9.26494	-7.84756	-1.66465	0.002695	0.047187	down	coding	1985
230060_at	CDCA7	NM_031942	cell division cycle associated 7	4.37754	3.75574	6.68517	1.53879	0.002689	0.047187	up	coding	1986
221878_at	C2orf68	NM_001013649	chromosome 2 open reading frame 68	7.40302	7.70297	-6.13031	-1.2311	0.002691	0.047187	down	coding	1987
241590_at	---	---	---	3.43914	3.16779	7.27508	1.20694	0.002698	0.047187	up	coding	1988
212869_x_at	TPT1	NM_003295	tumor protein, translationally-controlled 1	13.1755	13.831	-8.64918	-1.5752	0.002702	0.047224	down	coding	1989
209169_at	GPM6B	NM_001001994	glycoprotein M6B	5.06079	6.9726	-8.4422	-3.76282	0.002705	0.047242	down	coding	1990
1563035_x_at	GPD1	NM_001257199	glycerol-3-phosphate dehydrogenase 1 (soluble)	3.85138	5.63932	-9.08704	-3.45322	0.002711	0.047299	down	coding	1991
209626_s_at	OSBPL3	NM_015550	oxysterol binding protein-like 3	6.6549	5.2359	8.26136	2.674	0.002712	0.047299	up	coding	1992
211467_s_at	NFIB	NM_001190737	nuclear factor I/B	7.19726	8.30779	-7.1996	-2.15925	0.00271	0.047299	down	coding	1993
205579_at	HRH1	NM_000861	histamine receptor H1	5.46676	6.16428	-7.51618	-1.62171	0.002713	0.047299	down	coding	1994
242568_s_at	---	---	---	3.52309	3.24891	6.99513	1.20931	0.002715	0.047311	up	coding	1995
219823_at	LIN28A	NM_024674	lin-28 homolog A (C. elegans)	3.74497	3.35351	4.91444	1.31172	0.002719	0.047352	up	coding	1996
204304_s_at	PROM1	NM_001145847	prominin 1	7.44243	9.81147	-7.06494	-5.16596	0.002729	0.047363	down	coding	1997
203662_s_at	TMOD1	NM_001166116	tropomodulin 1	5.28813	6.78714	-8.66961	-2.82648	0.002725	0.047363	down	coding	1998
[truncated: 6,916 more rows]

## Sheet: cohort II
Aberrant expressed genes significantly between breast cancer and normal tissue in cohort II
Probe Set ID	Gene Symbol	Accession Number	Gene Description	Mean Signal of Group Cancer	Mean Signal of Group Normal	t statistic	Fold Change	p-value	q-value	Gene Feature	Biotype	Rank
37892_at	COL11A1	NM_001190709	collagen, type XI, alpha 1	9.50037	4.95016	26.4802	23.4287	0	0	up	coding	1
207092_at	LEP	NM_000230	leptin	5.86912	10.2354	-11.4336	-20.6247	0	0	down	coding	2
235978_at	FABP4	NM_001442	fatty acid binding protein 4, adipocyte	6.43817	10.7854	-13.3506	-20.3535	0	0	down	coding	3
209612_s_at	ADH1B	NM_000668	alcohol dehydrogenase 1B (class I), beta polypeptide	7.17055	11.3724	-12.4156	-18.4024	0	0	down	coding	4
219140_s_at	RBP4	NM_006744	retinol binding protein 4, plasma	6.32697	10.5067	-11.2107	-18.1233	0	0	down	coding	5
217428_s_at	COL10A1	NM_000493	collagen, type X, alpha 1	8.29002	4.12071	33.0729	17.9923	0	0	up	coding	6
203548_s_at	LPL	NM_000237	lipoprotein lipase	7.22849	11.2674	-13.1998	-16.4376	0	0	down	coding	7
210299_s_at	FHL1	NM_001159699	four and a half LIM domains 1	6.03685	10.0013	-13.3209	-15.6108	0	0	down	coding	8
209613_s_at	ADH1B	NM_000668	alcohol dehydrogenase 1B (class I), beta polypeptide	6.43511	10.3973	-10.3866	-15.5866	0	0	down	coding	9
210298_x_at	FHL1	NM_001159699	four and a half LIM domains 1	5.86774	9.807	-15.2872	-15.3404	0	0	down	coding	10
204320_at	COL11A1	NM_001190709	collagen, type XI, alpha 1	9.31017	5.43306	25.5327	14.6935	0	0	up	coding	11
205913_at	PLIN1	NM_001145311	perilipin 1	7.58999	11.4292	-11.4021	-14.3124	0	0	down	coding	12
203980_at	FABP4	NM_001442	fatty acid binding protein 4, adipocyte	8.42699	12.2484	-16.6185	-14.1366	0	0	down	coding	13
201539_s_at	FHL1	NM_001159699	four and a half LIM domains 1	5.72048	9.52695	-14.0173	-13.9914	0	0	down	coding	14
201890_at	RRM2	NM_001034	ribonucleotide reductase M2	9.07021	5.26767	19.947	13.9533	0	0	up	coding	15
228409_at	PLIN4	NM_001080400	perilipin 4	6.7344	10.504	-14.0642	-13.6386	0	0	down	coding	16
209555_s_at	CD36	NM_000072	CD36 molecule (thrombospondin receptor)	6.87534	10.634	-12.9194	-13.5354	0	0	down	coding	17
214505_s_at	FHL1	NM_001159699	four and a half LIM domains 1	6.78837	10.5377	-14.4417	-13.4478	0	0	down	coding	18
228766_at	CD36	NM_000072	CD36 molecule (thrombospondin receptor)	7.27801	11.0257	-13.1738	-13.4327	0	0	down	coding	19
213524_s_at	G0S2	NM_015714	G0/G1switch 2	7.83371	11.5696	-16.6503	-13.323	0	0	down	coding	20
227140_at	INHBA	NM_002192	inhibin, beta A	9.29803	5.60566	27.0027	12.9275	0	0	up	coding	21
206488_s_at	CD36	NM_000072	CD36 molecule (thrombospondin receptor)	7.45765	11.1279	-13.8381	-12.7305	0	0	down	coding	22
205941_s_at	COL10A1	NM_000493	collagen, type X, alpha 1	8.8726	5.21447	29.7958	12.6243	0	0	up	coding	23
206243_at	TIMP4	NM_003256	TIMP metallopeptidase inhibitor 4	5.35264	8.99358	-12.1871	-12.4748	0	0	down	coding	24
221796_at	NTRK2	NM_001007097	neurotrophic tyrosine kinase, receptor, type 2	5.80096	9.41376	-18.6261	-12.2338	0	0	down	coding	25
207175_at	ADIPOQ	NM_001177800	adiponectin, C1Q and collagen domain containing	6.85283	10.4642	-8.9774	-12.222	0	0	down	coding	26
208383_s_at	PCK1	NM_002591	phosphoenolpyruvate carboxykinase 1 (soluble)	4.57752	8.18212	-10.7042	-12.1645	0	0	down	coding	27
219295_s_at	PCOLCE2	NM_013363	procollagen C-endopeptidase enhancer 2	5.54236	9.12936	-10.2839	-12.0169	0	0	down	coding	28
204719_at	ABCA8	NM_007168	ATP-binding cassette, sub-family A (ABC1), member 8	5.90895	9.48703	-13.6663	-11.9429	0	0	down	coding	29
209763_at	CHRDL1	NM_001143981	chordin-like 1	6.59697	10.1734	-14.1373	-11.929	0	0	down	coding	30
1552509_a_at	CD300LG	NM_001168322	CD300 molecule-like family member g	5.31238	8.87474	-19.2627	-11.8135	0	0	down	coding	31
213706_at	GPD1	NM_001257199	glycerol-3-phosphate dehydrogenase 1 (soluble)	5.97559	9.53476	-11.6405	-11.7873	0	0	down	coding	32
1552519_at	ACVR1C	NM_001111031	activin A receptor, type IC	5.61436	9.17299	-12.2728	-11.7829	0	0	down	coding	33
201291_s_at	TOP2A	NM_001067	topoisomerase (DNA) II alpha 170kDa	8.04882	4.5146	20.7006	11.5852	0	0	up	coding	34
203549_s_at	LPL	NM_000237	lipoprotein lipase	7.9867	11.4906	-12.315	-11.3445	0	0	down	coding	35
209283_at	CRYAB	NM_001885	crystallin, alpha B	7.75523	11.2089	-20.7862	-10.956	0	0	down	coding	36
218087_s_at	SORBS1	NM_001034954	sorbin and SH3 domain containing 1	7.02943	10.4806	-11.5539	-10.9375	0	0	down	coding	37
222717_at	SDPR	NM_004657	serum deprivation response	4.22324	7.65347	-14.7898	-10.7796	0	0	down	coding	38
229839_at	SCARA5	NM_173833	scavenger receptor class A, member 5 (putative)	4.93666	8.36116	-14.2046	-10.7369	0	0	down	coding	39
219398_at	CIDEC	NM_001199551	cell death-inducing DFFA-like effector c	6.88333	10.2673	-10.8264	-10.4397	0	0	down	coding	40
220736_at	SLC19A3	NM_025243	solute carrier family 19, member 3	3.96509	7.34866	-11.8668	-10.4365	0	0	down	coding	41
202503_s_at	KIAA0101	NM_001029989	KIAA0101	9.33686	5.95817	20.109	10.4013	0	0	up	coding	42
203400_s_at	TF	NM_001063	transferrin	5.74872	9.07883	-13.1596	-10.0569	0	0	down	coding	43
211653_x_at	AKR1C2	NM_001135241	aldo-keto reductase family 1, member C2	7.10064	10.4247	-13.9951	-10.0147	0	0	down	coding	44
214091_s_at	GPX3	NM_002084	glutathione peroxidase 3 (plasma)	7.87257	11.1823	-15.9691	-9.91611	0	0	down	coding	45
204154_at	CDO1	NM_001801	cysteine dioxygenase type 1	5.60751	8.9137	-12.8425	-9.89156	0	0	down	coding	46
212741_at	MAOA	NM_000240	monoamine oxidase A	6.9845	10.2727	-14.6956	-9.76871	0	0	down	coding	47
208607_s_at	SAA1	NM_000331	serum amyloid A1	6.95847	10.2309	-15.4755	-9.66292	0	0	down	coding	48
209773_s_at	RRM2	NM_001034	ribonucleotide reductase M2	8.67771	5.42318	19.4218	9.5436	0	0	up	coding	49
206742_at	FIGF	NM_004469	c-fos induced growth factor (vascular endothelial growth factor D)	4.73703	7.98684	-19.5997	-9.51246	0	0	down	coding	50
209699_x_at	AKR1C2	NM_001135241	aldo-keto reductase family 1, member C2	7.99853	11.2432	-11.5233	-9.47833	0	0	down	coding	51
201348_at	GPX3	NM_002084	glutathione peroxidase 3 (plasma)	8.38351	11.6266	-15.5009	-9.4683	0	0	down	coding	52
225207_at	PDK4	NM_002612	pyruvate dehydrogenase kinase, isozyme 4	7.7712	10.9984	-16.3027	-9.36472	0	0	down	coding	53
229476_s_at	THRSP	NM_003251	thyroid hormone responsive	6.98534	10.2097	-9.46585	-9.34582	0	0	down	coding	54
209116_x_at	HBB	NM_000518	hemoglobin, beta	8.12279	11.3395	-8.63368	-9.29686	0	0	down	coding	55
239345_at	SLC19A3	NM_025243	solute carrier family 19, member 3	4.39672	7.60696	-11.43	-9.25507	0	0	down	coding	56
202768_at	FOSB	NM_001114171	FBJ murine osteosarcoma viral oncogene homolog B	7.50469	10.707	-14.4896	-9.20437	0	0	down	coding	57
229778_at	C12orf39	NM_030572	chromosome 12 open reading frame 39	3.79758	6.97988	-9.45182	-9.07757	0	0	down	coding	58
204351_at	S100P	NM_005980	S100 calcium binding protein P	8.92194	5.76432	16.5252	8.92361	0	0	up	coding	59
205478_at	PPP1R1A	NM_006741	protein phosphatase 1, regulatory (inhibitor) subunit 1A	6.68312	9.8407	-13.0745	-8.92337	0	0	down	coding	60
204151_x_at	AKR1C1	NM_001353	aldo-keto reductase family 1, member C1	8.35753	11.5022	-12.5	-8.84366	0	0	down	coding	61
221795_at	NTRK2	NM_001007097	neurotrophic tyrosine kinase, receptor, type 2	5.90564	9.04057	-16.8146	-8.7843	0	0	down	coding	62
219059_s_at	LYVE1	NM_006691	lymphatic vessel endothelial hyaluronan receptor 1	5.33295	8.4674	-12.9851	-8.7814	0	0	down	coding	63
228434_at	BTNL9	NM_152547	butyrophilin-like 9	5.89021	9.02237	-15.1504	-8.76746	0	0	down	coding	64
228854_at	---	---	---	6.1754	9.30716	-13.7569	-8.76502	0	0	down	coding	65
205382_s_at	CFD	NM_001928	complement factor D (adipsin)	9.00031	12.1273	-11.727	-8.736	0	0	down	coding	66
205498_at	GHR	NM_000163	growth hormone receptor	6.47777	9.604	-11.3089	-8.73151	0	0	down	coding	67
209686_at	S100B	NM_006272	S100 calcium binding protein B	4.82755	7.94574	-13.8637	-8.68296	0	0	down	coding	68
209774_x_at	CXCL2	NM_002089	chemokine (C-X-C motif) ligand 2	5.52347	8.62657	-12.5581	-8.59261	0	0	down	coding	69
225424_at	GPAM	NM_001244949	glycerol-3-phosphate acyltransferase, mitochondrial	6.7441	9.8443	-8.02845	-8.57536	0	0	down	coding	70
218039_at	NUSAP1	NM_001129897	nucleolar and spindle associated protein 1	8.50111	5.40339	20.3026	8.56063	0	0	up	coding	71
209616_s_at	CES1	NM_001025194	carboxylesterase 1	6.51793	9.60462	-12.1533	-8.49542	0	0	down	coding	72
204388_s_at	MAOA	NM_000240	monoamine oxidase A	6.0377	9.11927	-12.5703	-8.46537	0	0	down	coding	73
239262_at	OTTHUMG00000167230	---	NULL	5.36857	8.44457	-11.5802	-8.43277	0	0	down	coding	74
229477_at	THRSP	NM_003251	thyroid hormone responsive	6.29563	9.36996	-10.7566	-8.42295	0	0	down	coding	75
216594_x_at	AKR1C1	NM_001353	aldo-keto reductase family 1, member C1	7.89399	10.9603	-13.8259	-8.37609	0	0	down	coding	76
202036_s_at	SFRP1	NM_003012	secreted frizzled-related protein 1	7.1783	10.2418	-13.8806	-8.36024	0	0	down	coding	77
223623_at	C2orf40	NM_032411	chromosome 2 open reading frame 40	6.27941	9.33443	-16.9472	-8.31096	0	0	down	coding	78
202037_s_at	SFRP1	NM_003012	secreted frizzled-related protein 1	7.92519	10.979	-14.8383	-8.30375	0	0	down	coding	79
225846_at	ESRP1	NM_001034915	epithelial splicing regulatory protein 1	9.791	6.73946	14.0893	8.29097	0	0	up	coding	80
233011_at	ANXA1	NM_000700	annexin A1	5.35414	8.40228	-13.9184	-8.2715	0	0	down	coding	81
244276_at	KLB	NM_175737	klotho beta	4.81756	7.86434	-9.9052	-8.26364	0	0	down	coding	82
220065_at	TNMD	NM_022144	tenomodulin	4.26832	7.31463	-12.3297	-8.26093	0	0	down	coding	83
222513_s_at	SORBS1	NM_001034954	sorbin and SH3 domain containing 1	7.1497	10.1946	-16.2813	-8.25316	0	0	down	coding	84
203323_at	CAV2	NM_001206747	caveolin 2	7.03565	10.0765	-12.6535	-8.22992	0	0	down	coding	85
225420_at	GPAM	NM_001244949	glycerol-3-phosphate acyltransferase, mitochondrial	6.63498	9.65756	-9.28286	-8.12616	0	0	down	coding	86
204894_s_at	AOC3	NM_001277731	amine oxidase, copper containing 3	7.27553	10.2922	-12.7785	-8.09293	0	0	down	coding	87
235849_at	SCARA5	NM_173833	scavenger receptor class A, member 5 (putative)	6.06724	9.06381	-21.3905	-7.98098	0	0	down	coding	88
214456_x_at	SAA1	NM_000331	serum amyloid A1	8.5444	11.5407	-16.9002	-7.97972	0	0	down	coding	89
217232_x_at	HBB	NM_000518	hemoglobin, beta	8.6105	11.6057	-10.1651	-7.97315	0	0	down	coding	90
203065_s_at	CAV1	NM_001172895	caveolin 1, caveolae protein, 22kDa	8.22365	11.2176	-20.2036	-7.96665	0	0	down	coding	91
227529_s_at	AKAP12	NM_005100	A kinase (PRKA) anchor protein 12	4.26528	7.23747	-13.4042	-7.84725	0	0	down	coding	92
210964_s_at	GYG2	NM_001079855	glycogenin 2	5.9763	8.94328	-10.2235	-7.81898	0	0	down	coding	93
222608_s_at	ANLN	NM_018685	anillin, actin binding protein	6.92586	3.96105	23.8076	7.80723	0	0	up	coding	94
201292_at	TOP2A	NM_001067	topoisomerase (DNA) II alpha 170kDa	7.81461	4.85379	23.5171	7.78566	0	0	up	coding	95
201540_at	FHL1	NM_001159699	four and a half LIM domains 1	9.3231	12.2798	-13.7694	-7.76339	0	0	down	coding	96
208510_s_at	PPARG	NM_005037	peroxisome proliferator-activated receptor gamma	5.67064	8.61281	-13.5513	-7.68566	0	0	down	coding	97
211726_s_at	FMO2	NM_001460	flavin containing monooxygenase 2 (non-functional)	6.69582	9.62823	-15.7423	-7.63386	0	0	down	coding	98
206209_s_at	CA4	NM_000717	carbonic anhydrase IV	4.4216	7.35357	-18.5121	-7.63152	0	0	down	coding	99
235708_at	KLB	NM_175737	klotho beta	3.58238	6.51022	-10.4202	-7.60968	0	0	down	coding	100
222317_at	PDE3B	NM_000922	phosphodiesterase 3B, cGMP-inhibited	3.74853	6.65301	-9.10747	-7.4875	0	0	down	coding	101
219064_at	ITIH5	NM_001001851	inter-alpha-trypsin inhibitor heavy chain family, member 5	6.13641	9.03086	-14.6867	-7.43561	0	0	down	coding	102
229479_at	---	---	---	6.59587	3.70441	23.3489	7.42022	0	0	up	coding	103
218736_s_at	PALMD	NM_017734	palmdelphin	6.97796	9.86772	-13.5161	-7.41148	0	0	down	coding	104
209614_at	ADH1B	NM_000668	alcohol dehydrogenase 1B (class I), beta polypeptide	5.64505	8.53102	-10.6836	-7.39203	0	0	down	coding	105
205200_at	CLEC3B	NM_003278	C-type lectin domain family 3, member B	6.85362	9.7235	-12.3599	-7.31004	0	0	down	coding	106
211696_x_at	HBB	NM_000518	hemoglobin, beta	8.81518	11.6735	-8.86189	-7.25177	0	0	down	coding	107
204997_at	GPD1	NM_001257199	glycerol-3-phosphate dehydrogenase 1 (soluble)	5.39584	8.24739	-12.1939	-7.21777	0	0	down	coding	108
219689_at	SEMA3G	NM_020163	sema domain, immunoglobulin domain (Ig), short basic domain, secreted, (semaphorin) 3G	6.30831	9.15923	-16.5792	-7.2146	0	0	down	coding	109
203434_s_at	MME	NM_000902	membrane metallo-endopeptidase	5.42569	8.27431	-17.6426	-7.2031	0	0	down	coding	110
218711_s_at	SDPR	NM_004657	serum deprivation response	4.53626	7.38078	-14.5185	-7.18267	0	0	down	coding	111
1554044_a_at	MRAP	NM_178817	melanocortin 2 receptor accessory protein	5.09229	7.92655	-11.6405	-7.13178	0	0	down	coding	112
49452_at	ACACB	NM_001093	acetyl-CoA carboxylase beta	7.3319	10.1661	-9.69069	-7.13126	0	0	down	coding	113
243584_at	---	---	---	4.70994	7.54371	-11.4944	-7.12936	0	0	down	coding	114
209189_at	FOS	NM_005252	FBJ murine osteosarcoma viral oncogene homolog	8.61408	11.4393	-13.1845	-7.08729	0	0	down	coding	115
229802_at	WISP1	NM_001204869	WNT1 inducible signaling pathway protein 1	6.88653	4.06246	19.2535	7.08157	0	0	up	coding	116
1555854_at	AKR1C1	NM_001135241	aldo-keto reductase family 1, member C1	3.76839	6.59197	-10.8087	-7.07915	0	0	down	coding	117
214063_s_at	TF	NM_001063	transferrin	6.21301	9.03522	-12.4239	-7.07244	0	0	down	coding	118
218934_s_at	HSPB7	NM_014424	heat shock 27kDa protein family, member 7 (cardiovascular)	4.80188	7.61979	-12.6158	-7.0514	0	0	down	coding	119
243311_at	DEFB132	NM_207469	defensin, beta 132	3.65951	6.47383	-9.49886	-7.03387	0	0	down	coding	120
220037_s_at	LYVE1	NM_006691	lymphatic vessel endothelial hyaluronan receptor 1	4.08695	6.89857	-9.10415	-7.02074	0	0	down	coding	121
209541_at	IGF1	NM_000618	insulin-like growth factor 1 (somatomedin C)	7.16193	9.97353	-12.9468	-7.0206	0	0	down	coding	122
221747_at	TNS1	NM_022648	tensin 1	7.13115	9.93253	-15.2079	-6.97105	0	0	down	coding	123
229487_at	EBF1	NM_024007	early B-cell factor 1	5.86356	8.6591	-12.5012	-6.94289	0	0	down	coding	124
222722_at	OGN	NM_014057	osteoglycin	6.85372	9.6483	-12.3175	-6.93832	0	0	down	coding	125
43427_at	ACACB	NM_001093	acetyl-CoA carboxylase beta	7.30575	10.0898	-10.1925	-6.88793	0	0	down	coding	126
204389_at	MAOA	NM_000240	monoamine oxidase A	5.43808	8.21808	-12.8766	-6.86854	0	0	down	coding	127
225655_at	UHRF1	NM_001048201	ubiquitin-like with PHD and ring finger domains 1	8.04722	5.27065	25.5945	6.85221	0	0	up	coding	128
209458_x_at	HBA1	NM_000517	hemoglobin, alpha 1	7.5978	10.3726	-8.3473	-6.84379	0	0	down	coding	129
210511_s_at	INHBA	NM_002192	inhibin, beta A	8.26423	5.4929	21.1661	6.82737	0	0	up	coding	130
223278_at	GJB2	NM_004004	gap junction protein, beta 2, 26kDa	6.98119	4.22399	22.3062	6.76083	0	0	up	coding	131
226018_at	C7orf41	NM_152793	chromosome 7 open reading frame 41	5.96519	8.71414	-12.1407	-6.72229	0	0	down	coding	132
209160_at	AKR1C3	NM_001253908	aldo-keto reductase family 1, member C3	7.64038	10.3871	-10.4102	-6.71196	0	0	down	coding	133
205883_at	ZBTB16	NM_001018011	zinc finger and BTB domain containing 16	5.6441	8.38944	-15.7087	-6.70551	0	0	down	coding	134
203324_s_at	CAV2	NM_001206747	caveolin 2	7.261	10.0057	-12.8103	-6.70247	0	0	down	coding	135
1553243_at	ITIH5	NM_001001851	inter-alpha-trypsin inhibitor heavy chain family, member 5	4.96452	7.70767	-13.2239	-6.69529	0	0	down	coding	136
211745_x_at	HBA1	NM_000517	hemoglobin, alpha 1	8.1809	10.9224	-8.55059	-6.68759	0	0	down	coding	137
211699_x_at	HBA1	NM_000517	hemoglobin, alpha 1	7.6258	10.3592	-8.44896	-6.65006	0	0	down	coding	138
210517_s_at	AKAP12	NM_005100	A kinase (PRKA) anchor protein 12	7.76723	10.5002	-14.371	-6.64835	0	0	down	coding	139
214414_x_at	HBA1	NM_000517	hemoglobin, alpha 1	8.96858	11.7005	-7.8232	-6.64324	0	0	down	coding	140
215695_s_at	GYG2	NM_001079855	glycogenin 2	6.79004	9.51956	-8.63394	-6.63238	0	0	down	coding	141
218585_s_at	DTL	NM_016448	denticleless E3 ubiquitin protein ligase homolog (Drosophila)	7.62795	4.89908	21.2367	6.62938	0	0	up	coding	142
216331_at	ITGA7	NM_001144996	integrin, alpha 7	6.34019	9.04513	-17.5272	-6.52026	0	0	down	coding	143
223484_at	C15orf48	NM_032413	chromosome 15 open reading frame 48	8.76439	6.06361	12.3045	6.5015	0	0	up	coding	144
218730_s_at	OGN	NM_014057	osteoglycin	5.05234	7.75039	-11.9592	-6.48927	0	0	down	coding	145
228268_at	FMO2	NM_001460	flavin containing monooxygenase 2 (non-functional)	7.21667	9.90776	-14.4536	-6.458	0	0	down	coding	146
219935_at	ADAMTS5	NM_007038	ADAM metallopeptidase with thrombospondin type 1 motif, 5	6.94458	9.63545	-18.8778	-6.457	0	0	down	coding	147
221295_at	CIDEA	NM_001279	cell death-inducing DFFA-like effector a	5.73122	8.41748	-10.0253	-6.43643	0	0	down	coding	148
235456_at	---	---	---	7.81719	5.13277	17.1227	6.42825	0	0	up	coding	149
218542_at	CEP55	NM_001127182	centrosomal protein 55kDa	6.5963	3.91233	23.0002	6.42619	0	0	up	coding	150
210839_s_at	ENPP2	NM_001040092	ectonucleotide pyrophosphatase/phosphodiesterase 2	6.56191	9.24398	-13.638	-6.41777	0	0	down	coding	151
203296_s_at	ATP1A2	NM_000702	ATPase, Na+/K+ transporting, alpha 2 polypeptide	4.44488	7.12626	-11.5369	-6.41468	0	0	down	coding	152
228729_at	CCNB1	NM_031966	cyclin B1	7.43583	4.75854	17.1642	6.39655	0	0	up	coding	153
232204_at	EBF1	NM_024007	early B-cell factor 1	6.53094	9.20444	-13.1847	-6.37974	0	0	down	coding	154
213486_at	COPG2IT1	NR_024086	COPG2 imprinted transcript 1 (non-protein coding)	5.06652	7.73944	-12.8815	-6.37719	0	0	down	coding	155
213071_at	DPT	NM_001937	dermatopontin	7.76006	10.4251	-11.6059	-6.34256	0	0	down	coding	156
213909_at	LRRC15	NM_001135057	leucine rich repeat containing 15	8.79042	6.13105	19.4683	6.31756	0	0	up	coding	157
206102_at	GINS1	NM_021067	GINS complex subunit 1 (Psf1 homolog)	7.51578	4.85857	21.6884	6.30811	0	0	up	coding	158
216333_x_at	LOC101060681	NM_007116	tenascin-X-like	7.41071	10.0664	-17.7132	-6.30157	0	0	down	coding	159
213451_x_at	LOC101060681	NM_007116	tenascin-X-like	7.45302	10.108	-17.4384	-6.29853	0	0	down	coding	160
205220_at	HCAR3	NM_006018	hydroxycarboxylic acid receptor 3	5.75356	8.40706	-14.9209	-6.29188	0	0	down	coding	161
227646_at	EBF1	NM_024007	early B-cell factor 1	7.52637	10.1768	-11.7478	-6.27857	0	0	down	coding	162
1563182_at	ACVR1C	NM_001111031	activin A receptor, type IC	3.91049	6.55852	-10.5097	-6.26808	0	0	down	coding	163
205034_at	CCNE2	NM_004702	cyclin E2	6.95537	4.30813	24.4107	6.26467	0	0	up	coding	164
204170_s_at	CKS2	NM_001827	CDC28 protein kinase regulatory subunit 2	9.77079	7.12517	15.7845	6.25764	0	0	up	coding	165
204018_x_at	HBA1	NM_000517	hemoglobin, alpha 1	7.56363	10.2083	-8.50571	-6.25374	0	0	down	coding	166
219230_at	TMEM100	NM_001099640	transmembrane protein 100	5.1431	7.78652	-10.5762	-6.24808	0	0	down	coding	167
228885_at	MAMDC2	NM_153267	MAM domain containing 2	5.42623	8.06876	-13.7934	-6.24423	0	0	down	coding	168
213068_at	DPT	NM_001937	dermatopontin	7.28107	9.92353	-10.0302	-6.24396	0	0	down	coding	169
241929_at	---	---	---	4.71996	7.35965	-12.1449	-6.23196	0	0	down	coding	170
219918_s_at	ASPM	NM_001206846	asp (abnormal spindle) homolog, microcephaly associated (Drosophila)	6.43313	3.79512	22.9466	6.22469	0	0	up	coding	171
206030_at	ASPA	NM_000049	aspartoacylase	4.62197	7.24958	-10.559	-6.18	0	0	down	coding	172
226064_s_at	DGAT2	NM_001253891	diacylglycerol O-acyltransferase 2	7.0016	9.62338	-8.55805	-6.15505	0	0	down	coding	173
201525_at	APOD	NM_001647	apolipoprotein D	9.24756	11.8592	-11.8922	-6.11195	0	0	down	coding	174
217414_x_at	HBA1	NM_000517	hemoglobin, alpha 1	7.52978	10.14	-8.36731	-6.10604	0	0	down	coding	175
204026_s_at	ZWINT	NM_001005413	ZW10 interacting kinetochore protein	9.06154	6.45405	17.9878	6.09444	0	0	up	coding	176
220266_s_at	KLF4	NM_004235	Kruppel-like factor 4 (gut)	5.80457	8.40395	-12.7662	-6.06024	0	0	down	coding	177
230003_at	SLC16A7	NM_001270622	solute carrier family 16, member 7 (monocarboxylic acid transporter 2)	4.67023	7.26258	-9.96211	-6.03079	0	0	down	coding	178
201650_at	KRT19	NM_002276	keratin 19	11.5434	8.95176	8.16359	6.02798	0	0	up	coding	179
203213_at	CDK1	NM_001130829	cyclin-dependent kinase 1	8.08471	5.4936	18.6731	6.02559	0	0	up	coding	180
202350_s_at	LOC100506558	NM_002380	uncharacterized LOC100506558	6.85687	9.44689	-15.7587	-6.02105	0	0	down	coding	181
222083_at	GLYAT	NM_005838	glycine-N-acyltransferase	4.82531	7.41177	-10.87	-6.00626	0	0	down	coding	182
212097_at	CAV1	NM_001172895	caveolin 1, caveolae protein, 22kDa	9.30358	11.8873	-14.7639	-5.99502	0	0	down	coding	183
229309_at	ADRB1	NM_000684	adrenoceptor beta 1	4.10654	6.6871	-9.5103	-5.98171	0	0	down	coding	184
206093_x_at	LOC101060681	NM_007116	tenascin-X-like	7.43935	10.0172	-17.6404	-5.97044	0	0	down	coding	185
209209_s_at	FERMT2	NM_001134999	fermitin family member 2	6.24144	8.81854	-13.4035	-5.96739	0	0	down	coding	186
204731_at	TGFBR3	NM_001195683	transforming growth factor, beta receptor III	7.36424	9.93925	-17.5275	-5.95875	0	0	down	coding	187
208079_s_at	AURKA	NM_003600	aurora kinase A	7.80652	5.23177	18.5608	5.95765	0	0	up	coding	188
237351_at	LOC100652994	XR_132676	uncharacterized LOC100652994	4.19485	6.76781	-14.535	-5.95031	0	0	down	coding	189
204641_at	NEK2	NM_001204182	NIMA-related kinase 2	7.25503	4.68891	20.8487	5.92214	0	0	up	coding	190
206930_at	GLYAT	NM_005838	glycine-N-acyltransferase	3.83337	6.39249	-11.5655	-5.89349	0	0	down	coding	191
210106_at	BLOC1S1-RDH5	NM_001199771	BLOC1S1-RDH5 readthrough	5.80206	8.35705	-11.8801	-5.87663	0	0	down	coding	192
209220_at	GPC3	NM_001164617	glypican 3	5.86394	8.4148	-15.2956	-5.85983	0	0	down	coding	193
239523_at	TUSC5	NM_172367	tumor suppressor candidate 5	6.03681	8.58053	-13.5699	-5.83091	0	0	down	coding	194
213895_at	EMP1	NM_001423	epithelial membrane protein 1	4.97028	7.5129	-14.7305	-5.82645	0	0	down	coding	195
209540_at	IGF1	NM_000618	insulin-like growth factor 1 (somatomedin C)	6.61696	9.15859	-15.4056	-5.82245	0	0	down	coding	196
212224_at	ALDH1A1	NM_000689	aldehyde dehydrogenase 1 family, member A1	6.2835	8.82395	-11.1414	-5.81772	0	0	down	coding	197
224327_s_at	DGAT2	NM_001253891	diacylglycerol O-acyltransferase 2	7.19409	9.73379	-9.49286	-5.81468	0	0	down	coding	198
226834_at	---	---	---	6.55936	9.09741	-11.6535	-5.80802	0	0	down	coding	199
201839_s_at	EPCAM	NM_002354	epithelial cell adhesion molecule	11.1174	8.58002	9.00835	5.80543	0	0	up	coding	200
203755_at	BUB1B	NM_001211	BUB1 mitotic checkpoint serine/threonine kinase B	7.6208	5.08653	18.4655	5.79285	0	0	up	coding	201
223727_at	KCNIP2	NM_014591	Kv channel interacting protein 2	6.24986	8.78034	-12.9763	-5.77761	0	0	down	coding	202
215918_s_at	SPTBN1	NM_003128	spectrin, beta, non-erythrocytic 1	5.21424	7.74058	-12.161	-5.76107	0	0	down	coding	203
209663_s_at	ITGA7	NM_001144996	integrin, alpha 7	5.20277	7.7281	-14.4555	-5.75702	0	0	down	coding	204
204475_at	MMP1	NM_001145938	matrix metallopeptidase 1 (interstitial collagenase)	6.67098	4.15254	10.6051	5.7296	0	0	up	coding	205
221841_s_at	KLF4	NM_004235	Kruppel-like factor 4 (gut)	8.54391	11.0525	-14.6978	-5.69064	0	0	down	coding	206
207275_s_at	ACSL1	NM_001995	acyl-CoA synthetase long-chain family member 1	7.37903	9.88564	-10.4496	-5.68283	0	0	down	coding	207
209493_at	PDZD2	NM_015022	PDZ domain containing 2	6.59847	9.10297	-9.0744	-5.67452	0	0	down	coding	208
205392_s_at	CCL14	NM_004166	chemokine (C-C motif) ligand 14	7.11649	9.62065	-13.2	-5.67319	0	0	down	coding	209
203435_s_at	MME	NM_000902	membrane metallo-endopeptidase	6.73632	9.23955	-18.4028	-5.66953	0	0	down	coding	210
1557832_at	---	---	---	3.35413	5.85708	-9.35789	-5.66844	0	0	down	coding	211
237154_at	OTTHUMG00000036478	---	NULL	5.303	7.80479	-11.3484	-5.66386	0	0	down	coding	212
227530_at	AKAP12	NM_005100	A kinase (PRKA) anchor protein 12	7.39236	9.89363	-14.2464	-5.66182	0	0	down	coding	213
209392_at	ENPP2	NM_001040092	ectonucleotide pyrophosphatase/phosphodiesterase 2	7.90529	10.4043	-14.3363	-5.65302	0	0	down	coding	214
229357_at	ADAMTS5	NM_007038	ADAM metallopeptidase with thrombospondin type 1 motif, 5	6.21007	8.70836	-14.8836	-5.65014	0	0	down	coding	215
227419_x_at	PLAC9	NM_001012973	placenta-specific 9	7.01099	9.50843	-11.8146	-5.64682	0	0	down	coding	216
205713_s_at	COMP	NM_000095	cartilage oligomeric matrix protein	7.62553	5.12963	15.4339	5.64079	0	0	up	coding	217
205960_at	PDK4	NM_002612	pyruvate dehydrogenase kinase, isozyme 4	4.47351	6.96821	-10.3769	-5.63611	0	0	down	coding	218
209355_s_at	PPAP2B	NM_003713	phosphatidic acid phosphatase type 2B	7.10126	9.59523	-13.7405	-5.63328	0	0	down	coding	219
222725_s_at	PALMD	NM_017734	palmdelphin	5.31528	7.79627	-11.3349	-5.58282	0	0	down	coding	220
203878_s_at	MMP11	NM_005940	matrix metallopeptidase 11 (stromelysin 3)	9.34547	6.86613	25.5537	5.57639	0	0	up	coding	221
228568_at	GCOM1	NM_001018090	GRINL1A complex locus 1	5.77937	8.25811	-11.5123	-5.57411	0	0	down	coding	222
237086_at	FOXA1	NM_004496	forkhead box A1	6.5992	4.12808	15.0586	5.54475	0	0	up	coding	223
201983_s_at	EGFR	NM_005228	epidermal growth factor receptor	6.77951	9.24521	-14.9889	-5.52395	0	0	down	coding	224
235382_at	AQPEP	NM_173800	laeverin	3.62767	6.09335	-10.9361	-5.52388	0	0	down	coding	225
202870_s_at	CDC20	NM_001255	cell division cycle 20	8.04881	5.59211	19.2048	5.48956	0	0	up	coding	226
207977_s_at	DPT	NM_001937	dermatopontin	6.78166	9.22984	-10.7738	-5.45725	0	0	down	coding	227
229011_at	---	---	---	5.47935	7.92679	-15.5943	-5.45445	0	0	down	coding	228
227762_at	---	---	---	6.28678	8.73304	-14.3618	-5.45001	0	0	down	coding	229
206201_s_at	MEOX2	NM_005924	mesenchyme homeobox 2	4.57372	7.01817	-10.2003	-5.4432	0	0	down	coding	230
228273_at	PRR11	NM_018304	proline rich 11	7.91412	5.47342	17.7046	5.42905	0	0	up	coding	231
201286_at	SDC1	NM_001006946	syndecan 1	9.26675	6.8266	14.1819	5.42698	0	0	up	coding	232
223381_at	NUF2	NM_031423	NUF2, NDC80 kinetochore complex component, homolog (S. cerevisiae)	6.22291	3.78495	21.9755	5.41873	0	0	up	coding	233
218009_s_at	PRC1	NM_001267580	protein regulator of cytokinesis 1	8.11654	5.67956	18.5701	5.4151	0	0	up	coding	234
204422_s_at	FGF2	NM_002006	fibroblast growth factor 2 (basic)	4.28157	6.71783	-13.7551	-5.41236	0	0	down	coding	235
203851_at	IGFBP6	NM_002178	insulin-like growth factor binding protein 6	7.08273	9.50966	-13.4814	-5.37749	0	0	down	coding	236
223828_s_at	LGALS12	NM_001142535	lectin, galactoside-binding, soluble, 12	5.05505	7.47832	-12.101	-5.36384	0	0	down	coding	237
214582_at	PDE3B	NM_000922	phosphodiesterase 3B, cGMP-inhibited	4.53278	6.95552	-9.92902	-5.36188	0	0	down	coding	238
229975_at	BMPR1B	NM_001203	bone morphogenetic protein receptor, type IB	7.27726	4.85516	12.7316	5.35949	0	0	up	coding	239
204955_at	SRPX	NM_001170750	sushi-repeat containing protein, X-linked	7.79676	10.218	-13.0969	-5.35637	0	0	down	coding	240
1558421_a_at	C14orf180	NM_001008404	chromosome 14 open reading frame 180	5.62817	8.0481	-11.6996	-5.35148	0	0	down	coding	241
203362_s_at	MAD2L1	NM_002358	MAD2 mitotic arrest deficient-like 1 (yeast)	7.65892	5.24036	20.0485	5.34636	0	0	up	coding	242
204825_at	MELK	NM_001256685	maternal embryonic leucine zipper kinase	8.06424	5.64702	18.9742	5.34138	0	0	up	coding	243
210963_s_at	GYG2	NM_001079855	glycogenin 2	5.36474	7.78151	-11.3493	-5.33974	0	0	down	coding	244
207165_at	HMMR	NM_001142556	hyaluronan-mediated motility receptor (RHAMM)	6.86369	4.44802	20.034	5.33567	0	0	up	coding	245
207828_s_at	CENPF	NM_016343	centromere protein F, 350/400kDa	8.00206	5.59004	24.4772	5.32217	0	0	up	coding	246
212353_at	SULF1	NM_001128204	sulfatase 1	9.08852	6.67763	16.3558	5.31804	0	0	up	coding	247
221928_at	ACACB	NM_001093	acetyl-CoA carboxylase beta	6.94472	9.34851	-11.7971	-5.29191	0	0	down	coding	248
206101_at	ECM2	NM_001197295	extracellular matrix protein 2, female organ and adipocyte specific	7.4358	9.83873	-9.74	-5.28875	0	0	down	coding	249
222351_at	PPP2R1B	NM_001177562	protein phosphatase 2, regulatory subunit A, beta	6.27117	8.66329	-9.05195	-5.2493	0	0	down	coding	250
238066_at	RBP7	NM_052960	retinol binding protein 7, cellular	7.24988	9.64003	-14.9467	-5.24213	0	0	down	coding	251
232541_at	---	---	---	4.63481	7.0171	-13.1669	-5.21364	0	0	down	coding	252
225442_at	DDR2	NM_001014796	discoidin domain receptor tyrosine kinase 2	7.68119	10.0614	-11.803	-5.20602	0	0	down	coding	253
202759_s_at	AKAP2	NM_001004065	A kinase (PRKA) anchor protein 2	7.806	10.1726	-13.0255	-5.1574	0	0	down	coding	254
219902_at	BHMT2	NM_001178005	betaine--homocysteine S-methyltransferase 2	5.86635	8.22898	-11.2603	-5.14304	0	0	down	coding	255
219148_at	PBK	NM_018492	PDZ binding kinase	6.34356	3.98807	19.0211	5.11766	0	0	up	coding	256
209218_at	SQLE	NM_003129	squalene epoxidase	8.67945	6.33201	13.9858	5.08922	0	0	up	coding	257
235129_at	PPP1R1A	NM_006741	protein phosphatase 1, regulatory (inhibitor) subunit 1A	4.66828	7.00824	-10.9426	-5.06286	0	0	down	coding	258
206262_at	ADH1C	NM_000669	alcohol dehydrogenase 1C (class I), gamma polypeptide	4.42698	6.7657	-12.0615	-5.05852	0	0	down	coding	259
226931_at	TMTC1	NM_001193451	transmembrane and tetratricopeptide repeat containing 1	5.90851	8.24571	-14.7048	-5.0532	0	0	down	coding	260
203881_s_at	DMD	NM_000109	dystrophin	6.1526	8.48749	-13.6071	-5.04512	0	0	down	coding	261
226625_at	TGFBR3	NM_001195683	transforming growth factor, beta receptor III	8.65368	10.9874	-16.9872	-5.041	0	0	down	coding	262
209894_at	LEPR	NM_001003679	leptin receptor	6.58476	8.9175	-10.3312	-5.03763	0	0	down	coding	263
204753_s_at	HLF	NM_002126	hepatic leukemia factor	4.86021	7.19153	-15.9908	-5.03265	0	0	down	coding	264
214710_s_at	CCNB1	NM_031966	cyclin B1	7.7828	5.45183	17.9194	5.03146	0	0	up	coding	265
229490_s_at	---	---	---	6.72479	4.39552	16.849	5.02549	0	0	up	coding	266
202705_at	CCNB2	NM_004701	cyclin B2	7.8439	5.51492	18.9048	5.02451	0	0	up	coding	267
210387_at	NCALD	NM_001040624	neurocalcin delta	7.18706	4.8595	13.9714	5.01955	0	0	up	coding	268
207302_at	SGCG	NM_000231	sarcoglycan, gamma (35kDa dystrophin-associated glycoprotein)	4.38697	6.71439	-9.44564	-5.01906	0	0	down	coding	269
211026_s_at	MGLL	NM_001003794	monoglyceride lipase	7.79791	10.1172	-14.5232	-4.99099	0	0	down	coding	270
1554485_s_at	TMEM37	NM_183240	transmembrane protein 37	5.95223	8.27083	-8.86424	-4.98848	0	0	down	coding	271
201287_s_at	SDC1	NM_001006946	syndecan 1	9.58174	7.26748	11.2787	4.97351	0	0	up	coding	272
204533_at	CXCL10	NM_001565	chemokine (C-X-C motif) ligand 10	8.61368	6.29997	16.3124	4.97159	0	0	up	coding	273
208335_s_at	DARC	NM_001122951	Duffy blood group, chemokine receptor	7.31143	9.61992	-14.4456	-4.95362	0	0	down	coding	274
213247_at	SVEP1	NM_153366	sushi, von Willebrand factor type A, EGF and pentraxin domain containing 1	7.02042	9.32329	-14.6499	-4.93437	0	0	down	coding	275
210869_s_at	MCAM	NM_006500	melanoma cell adhesion molecule	7.21388	9.51477	-12.1165	-4.92762	0	0	down	coding	276
230309_at	BHMT2	NM_001178005	betaine--homocysteine S-methyltransferase 2	4.4273	6.72397	-11.2411	-4.91322	0	0	down	coding	277
209576_at	GNAI1	NM_001256414	guanine nucleotide binding protein (G protein), alpha inhibiting activity polypeptide 1	5.88042	8.17536	-11.7683	-4.90735	0	0	down	coding	278
227629_at	PRLR	NM_000949	prolactin receptor	8.57317	6.29088	11.1238	4.86449	0	0	up	coding	279
205609_at	ANGPT1	NM_001146	angiopoietin 1	5.19805	7.47761	-10.4162	-4.8553	0	0	down	coding	280
228728_at	CPED1	NM_001105533	cadherin-like and PC-esterase domain containing 1	7.35108	9.62666	-10.1411	-4.84193	0	0	down	coding	281
223229_at	UBE2T	NM_014176	ubiquitin-conjugating enzyme E2T (putative)	7.06636	4.79435	22.0379	4.82995	0	0	up	coding	282
202954_at	UBE2C	NM_007019	ubiquitin-conjugating enzyme E2C	8.87529	6.61139	22.5578	4.80288	0	0	up	coding	283
223316_at	CCDC3	NM_031455	coiled-coil domain containing 3	8.14696	10.408	-12.1247	-4.79351	0	0	down	coding	284
202035_s_at	SFRP1	NM_003012	secreted frizzled-related protein 1	5.5045	7.76538	-8.95736	-4.79283	0	0	down	coding	285
239398_at	KLHL31	NM_001003760	kelch-like family member 31	4.43268	6.69232	-10.4491	-4.78873	0	0	down	coding	286
231067_s_at	AKAP12	NM_005100	A kinase (PRKA) anchor protein 12	4.35761	6.61594	-10.6707	-4.78436	0	0	down	coding	287
201689_s_at	TPD52	NM_001025252	tumor protein D52	9.14804	6.89285	10.8324	4.77397	0	0	up	coding	288
209969_s_at	STAT1	NM_007315	signal transducer and activator of transcription 1, 91kDa	8.44914	6.19402	12.8602	4.77377	0	0	up	coding	289
206068_s_at	ACADL	NM_001608	acyl-CoA dehydrogenase, long chain	4.06599	6.32022	-10.2987	-4.7708	0	0	down	coding	290
201690_s_at	TPD52	NM_001025252	tumor protein D52	10.9239	8.67176	13.5823	4.76374	0	0	up	coding	291
227561_at	DDR2	NM_001014796	discoidin domain receptor tyrosine kinase 2	7.90061	10.1484	-11.0121	-4.7496	0	0	down	coding	292
225681_at	CTHRC1	NM_001256099	collagen triple helix repeat containing 1	11.4828	9.23962	10.0497	4.73428	0	0	up	coding	293
208186_s_at	LIPE	NM_005357	lipase, hormone-sensitive	7.11589	9.35593	-11.2218	-4.72408	0	0	down	coding	294
204822_at	TTK	NM_001166691	TTK protein kinase	6.24172	4.003	21.4532	4.7198	0	0	up	coding	295
200671_s_at	SPTBN1	NM_003128	spectrin, beta, non-erythrocytic 1	5.96469	8.19923	-14.3862	-4.70613	0	0	down	coding	296
241925_x_at	SLC16A7	NM_001270622	solute carrier family 16, member 7 (monocarboxylic acid transporter 2)	3.74988	5.98374	-10.4153	-4.70389	0	0	down	coding	297
203358_s_at	EZH2	NM_001203247	enhancer of zeste homolog 2 (Drosophila)	7.26983	5.03799	17.3733	4.69733	0	0	up	coding	298
209603_at	GATA3	NM_001002295	GATA binding protein 3	8.8474	6.61624	11.654	4.6951	0	0	up	coding	299
206701_x_at	EDNRB	NM_000115	endothelin receptor type B	4.9798	7.20497	-13.3907	-4.67563	0	0	down	coding	300
211122_s_at	CXCL11	NM_005409	chemokine (C-X-C motif) ligand 11	5.94827	3.72519	15.1228	4.66892	0	0	up	coding	301
203088_at	FBLN5	NM_006329	fibulin 5	7.16144	9.38213	-12.639	-4.66116	0	0	down	coding	302
215039_at	LOC339524	NM_207357	uncharacterized LOC339524	5.98539	8.2049	-9.52969	-4.65736	0	0	down	coding	303
203764_at	DLGAP5	NM_001146015	discs, large (Drosophila) homolog-associated protein 5	6.18633	3.97052	17.6005	4.64542	0	0	up	coding	304
1556427_s_at	LRRN4CL	NM_203422	LRRN4 C-terminal like	4.89056	7.10608	-14.507	-4.64449	0	0	down	coding	305
209875_s_at	SPP1	NM_000582	secreted phosphoprotein 1	10.1178	7.90268	11.1887	4.64337	0	0	up	coding	306
204537_s_at	GABRE	NM_004961	gamma-aminobutyric acid (GABA) A receptor, epsilon	5.44771	7.66269	-12.7962	-4.64276	0	0	down	coding	307
202884_s_at	PPP2R1B	NM_001177562	protein phosphatase 2, regulatory subunit A, beta	5.73056	7.94533	-11.7202	-4.64207	0	0	down	coding	308
213844_at	HOXA5	NM_019102	homeobox A5	5.71185	7.924	-19.9965	-4.63368	0	0	down	coding	309
225687_at	FAM83D	NM_030919	family with sequence similarity 83, member D	7.14469	4.93439	18.0345	4.6277	0	0	up	coding	310
202912_at	ADM	NM_001124	adrenomedullin	7.9541	10.1634	-14.9482	-4.62438	0	0	down	coding	311
209687_at	CXCL12	NM_000609	chemokine (C-X-C motif) ligand 12	9.40648	11.6129	-11.9452	-4.61533	0	0	down	coding	312
218883_s_at	MLF1IP	NM_024629	MLF1 interacting protein	8.05132	5.84966	17.6867	4.60006	0	0	up	coding	313
223467_at	RASD1	NM_001199989	RAS, dexamethasone-induced 1	8.63762	10.8299	-14.9799	-4.57021	0	0	down	coding	314
221748_s_at	TNS1	NM_022648	tensin 1	9.56232	11.7533	-11.5477	-4.5661	0	0	down	coding	315
207057_at	SLC16A7	NM_001270622	solute carrier family 16, member 7 (monocarboxylic acid transporter 2)	5.73021	7.91988	-8.4591	-4.562	0	0	down	coding	316
219787_s_at	ECT2	NM_001258315	epithelial cell transforming sequence 2 oncogene	7.90918	5.72016	18.4997	4.55996	0	0	up	coding	317
238617_at	KIF26B	NM_018012	kinesin family member 26B	6.67191	4.48416	20.1054	4.55592	0	0	up	coding	318
204444_at	KIF11	NM_004523	kinesin family member 11	6.04304	3.85884	19.2314	4.54474	0	0	up	coding	319
210052_s_at	TPX2	NM_012112	TPX2, microtubule-associated, homolog (Xenopus laevis)	7.43096	5.24848	20.416	4.53932	0	0	up	coding	320
204271_s_at	EDNRB	NM_000115	endothelin receptor type B	6.87875	9.06008	-13.844	-4.53573	0	0	down	coding	321
201012_at	ANXA1	NM_000700	annexin A1	10.0179	12.1985	-14.3469	-4.5336	0	0	down	coding	322
232165_at	EPPK1	NM_031308	epiplakin 1	8.70277	6.52577	8.70183	4.52214	0	0	up	coding	323
209602_s_at	GATA3	NM_001002295	GATA binding protein 3	9.20152	7.02493	11.2632	4.52082	0	0	up	coding	324
224999_at	EGFR	NM_005228	epidermal growth factor receptor	6.21262	8.38855	-16.374	-4.51875	0	0	down	coding	325
219054_at	NPR3	NM_000908	natriuretic peptide receptor C/guanylate cyclase C (atrionatriuretic peptide receptor C)	6.94309	9.11291	-9.83356	-4.49966	0	0	down	coding	326
218186_at	RAB25	NM_020387	RAB25, member RAS oncogene family	8.79001	6.62521	9.65102	4.48404	0	0	up	coding	327
202095_s_at	BIRC5	NM_001012270	baculoviral IAP repeat containing 5	7.55076	5.38855	17.1711	4.476	0	0	up	coding	328
212730_at	SYNM	NM_015286	synemin, intermediate filament protein	8.36954	10.5303	-13.7936	-4.47144	0	0	down	coding	329
226322_at	TMTC1	NM_001193451	transmembrane and tetratricopeptide repeat containing 1	6.98698	9.14712	-13.1136	-4.46959	0	0	down	coding	330
203680_at	PRKAR2B	NM_002736	protein kinase, cAMP-dependent, regulatory, type II, beta	8.20353	10.3629	-6.95167	-4.46711	0	0	down	coding	331
212886_at	CCDC69	NM_015621	coiled-coil domain containing 69	5.66183	7.82113	-9.45641	-4.46696	0	0	down	coding	332
211657_at	CEACAM6	NM_002483	carcinoembryonic antigen-related cell adhesion molecule 6 (non-specific cross reacting antigen)	8.28232	6.12891	10.9975	4.44879	0	0	up	coding	333
218755_at	KIF20A	NM_005733	kinesin family member 20A	7.0335	4.88137	22.2552	4.44485	0	0	up	coding	334
202409_at	IGF2	NM_000612	insulin-like growth factor 2 (somatomedin A)	7.85077	10.0029	-11.4562	-4.44483	0	0	down	coding	335
218625_at	NRN1	NM_016588	neuritin 1	6.6563	8.80274	-13.2787	-4.42732	0	0	down	coding	336
222162_s_at	ADAMTS1	NM_006988	ADAM metallopeptidase with thrombospondin type 1 motif, 1	7.39648	9.53989	-11.8612	-4.41807	0	0	down	coding	337
242181_at	---	---	---	6.0288	8.16931	-9.98475	-4.40917	0	0	down	coding	338
238003_at	HEPACAM	NM_001037558	hepatic and glial cell adhesion molecule	4.43018	6.56473	-10.9479	-4.391	0	0	down	coding	339
227692_at	GNAI1	NM_001256414	guanine nucleotide binding protein (G protein), alpha inhibiting activity polypeptide 1	6.18169	8.31584	-8.6235	-4.38979	0	0	down	coding	340
266_s_at	CD24	NM_013230	CD24 molecule	10.8397	8.70666	8.45371	4.38657	0	0	up	coding	341
213348_at	CDKN1C	NM_000076	cyclin-dependent kinase inhibitor 1C (p57, Kip2)	7.75163	9.87991	-13.031	-4.37195	0	0	down	coding	342
1553102_a_at	CCDC69	NM_015621	coiled-coil domain containing 69	4.84376	6.97057	-10.6337	-4.36752	0	0	down	coding	343
208650_s_at	CD24	NM_013230	CD24 molecule	10.2796	8.15379	6.82748	4.36445	0	0	up	coding	344
217546_at	MT1M	NM_176870	metallothionein 1M	5.25772	7.38345	-13.7643	-4.36424	0	0	down	coding	345
209298_s_at	ITSN1	NM_001001132	intersectin 1 (SH3 domain protein)	5.41082	7.53516	-8.16535	-4.36006	0	0	down	coding	346
230463_at	---	---	---	5.24967	7.37321	-12.0385	-4.35764	0	0	down	coding	347
209087_x_at	MCAM	NM_006500	melanoma cell adhesion molecule	7.71568	9.8373	-13.961	-4.35183	0	0	down	coding	348
211430_s_at	IGHG1	---	immunoglobulin heavy constant gamma 1 (G1m marker)	11.9512	9.8296	8.94624	4.35182	0	0	up	coding	349
226213_at	ERBB3	NM_001005915	v-erb-b2 erythroblastic leukemia viral oncogene homolog 3 (avian)	10.1624	8.04442	8.71138	4.341	0	0	up	coding	350
209869_at	ADRA2A	NM_000681	adrenoceptor alpha 2A	6.52449	8.6406	-11.0755	-4.33524	0	0	down	coding	351
203571_s_at	ADIRF	NM_006829	adipogenesis regulatory factor	8.64368	10.7593	-9.30806	-4.33365	0	0	down	coding	352
225895_at	SYNPO2	NM_001128933	synaptopodin 2	7.19649	9.31134	-12.0042	-4.33144	0	0	down	coding	353
232164_s_at	EPPK1	NM_031308	epiplakin 1	8.92911	6.81543	8.43896	4.32796	0	0	up	coding	354
204748_at	PTGS2	NM_000963	prostaglandin-endoperoxide synthase 2 (prostaglandin G/H synthase and cyclooxygenase)	4.63503	6.74636	-8.88941	-4.3209	0	0	down	coding	355
232313_at	TMEM132C	NM_001136103	transmembrane protein 132C	5.95614	8.0659	-11.3015	-4.3162	0	0	down	coding	356
219737_s_at	PCDH9	NM_020403	protocadherin 9	4.91375	7.02188	-11.9989	-4.31133	0	0	down	coding	357
205608_s_at	ANGPT1	NM_001146	angiopoietin 1	4.97844	7.08656	-11.434	-4.31127	0	0	down	coding	358
32625_at	NPR1	NM_000906	natriuretic peptide receptor A/guanylate cyclase A (atrionatriuretic peptide receptor A)	5.69645	7.80409	-15.7631	-4.30986	0	0	down	coding	359
205207_at	IL6	NM_000600	interleukin 6 (interferon, beta 2)	5.80184	7.9041	-7.72503	-4.29384	0	0	down	coding	360
204755_x_at	HLF	NM_002126	hepatic leukemia factor	4.88855	6.98948	-16.7763	-4.28986	0	0	down	coding	361
227801_at	TRIM59	NM_173084	tripartite motif containing 59	5.71782	3.61764	26.9562	4.28762	0	0	up	coding	362
206134_at	ADAMDEC1	NM_001145271	ADAM-like, decysin 1	6.43093	4.33568	14.9786	4.27301	0	0	up	coding	363
202973_x_at	FAM13A	NM_001015045	family with sequence similarity 13, member A	8.14594	10.2411	-11.4322	-4.27282	0	0	down	coding	364
222740_at	ATAD2	NM_014109	ATPase family, AAA domain containing 2	7.13823	5.0441	16.6483	4.2697	0	0	up	coding	365
204798_at	MYB	NM_001130172	v-myb myeloblastosis viral oncogene homolog (avian)	8.35107	6.25766	9.68855	4.26756	0	0	up	coding	366
206955_at	AQP7	NM_001170	aquaporin 7	6.10124	8.19447	-12.7512	-4.26701	0	0	down	coding	367
210163_at	CXCL11	NM_005409	chemokine (C-X-C motif) ligand 11	5.14991	3.0578	16.1354	4.26374	0	0	up	coding	368
202672_s_at	ATF3	NM_001030287	activating transcription factor 3	7.994	10.0838	-9.36561	-4.25692	0	0	down	coding	369
211922_s_at	CAT	NM_001752	catalase	7.73883	9.82667	-10.9945	-4.2511	0	0	down	coding	370
218865_at	2016-03-01	NM_022746	mitochondrial amidoxime reducing component 1	7.54675	9.63443	-10.7594	-4.25065	0	0	down	coding	371
209488_s_at	RBPMS	NM_001008710	RNA binding protein with multiple splicing	7.48239	9.56979	-13.6209	-4.24981	0	0	down	coding	372
223430_at	SIK2	NM_015191	salt-inducible kinase 2	6.36341	8.44952	-14.5735	-4.246	0	0	down	coding	373
204042_at	WASF3	NM_006646	WAS protein family, member 3	6.47482	8.5584	-10.3938	-4.23857	0	0	down	coding	374
225894_at	SYNPO2	NM_001128933	synaptopodin 2	5.14349	7.22644	-14.448	-4.23673	0	0	down	coding	375
218355_at	KIF4A	NM_012310	kinesin family member 4A	6.40505	4.32232	19.9718	4.23609	0	0	up	coding	376
212701_at	TLN2	NM_015059	talin 2	5.71319	7.79557	-11.9434	-4.23506	0	0	down	coding	377
210559_s_at	CDK1	NM_001130829	cyclin-dependent kinase 1	7.12754	5.04839	19.1775	4.22558	0	0	up	coding	378
202311_s_at	COL1A1	NM_000088	collagen, type I, alpha 1	8.40835	6.32958	9.64096	4.22446	0	0	up	coding	379
228698_at	SOX7	NM_031439	SRY (sex determining region Y)-box 7	5.62001	7.69645	-11.8144	-4.21764	0	0	down	coding	380
202746_at	ITM2A	NM_001171581	integral membrane protein 2A	7.39563	9.47178	-13.9626	-4.2168	0	0	down	coding	381
202920_at	ANK2	NM_001127493	ankyrin 2, neuronal	5.82666	7.90146	-10.4695	-4.21286	0	0	down	coding	382
204962_s_at	CENPA	NM_001042426	centromere protein A	7.06851	4.99392	19.055	4.21225	0	0	up	coding	383
229985_at	BTNL9	NM_152547	butyrophilin-like 9	5.52971	7.60313	-10.8794	-4.20884	0	0	down	coding	384
203757_s_at	CEACAM6	NM_002483	carcinoembryonic antigen-related cell adhesion molecule 6 (non-specific cross reacting antigen)	8.00474	5.93159	10.0481	4.20805	0	0	up	coding	385
217047_s_at	FAM13A	NM_001015045	family with sequence similarity 13, member A	7.69199	9.76455	-12.3637	-4.20632	0	0	down	coding	386
236038_at	---	---	---	4.47879	6.54623	-10.561	-4.19144	0	0	down	coding	387
228501_at	GALNT15	NM_054110	UDP-N-acetyl-alpha-D-galactosamine:polypeptide N-acetylgalactosaminyltransferase 15	4.92929	6.99362	-10.4838	-4.1824	0	0	down	coding	388
204653_at	TFAP2A	NM_001032280	transcription factor AP-2 alpha (activating enhancer binding protein 2 alpha)	10.3345	8.27025	8.70705	4.18229	0	0	up	coding	389
231773_at	ANGPTL1	NM_004673	angiopoietin-like 1	4.79324	6.85656	-10.6968	-4.17945	0	0	down	coding	390
212230_at	PPAP2B	NM_003713	phosphatidic acid phosphatase type 2B	8.11475	10.1777	-12.8953	-4.17826	0	0	down	coding	391
205619_s_at	MEOX1	NM_001040002	mesenchyme homeobox 1	6.08487	8.14657	-12.2621	-4.17479	0	0	down	coding	392
229024_at	---	---	---	5.38849	7.44762	-10.6517	-4.16735	0	0	down	coding	393
206100_at	CPM	NM_001005502	carboxypeptidase M	5.59169	7.64482	-8.50579	-4.15006	0	0	down	coding	394
219978_s_at	NUSAP1	NM_001129897	nucleolar and spindle associated protein 1	6.83997	4.791	15.7227	4.13813	0	0	up	coding	395
225102_at	MGLL	NM_001003794	monoglyceride lipase	8.436	10.4849	-11.903	-4.1378	0	0	down	coding	396
89977_at	ACSM5	NM_017888	acyl-CoA synthetase medium-chain family member 5	5.08496	7.12886	-12.1796	-4.1236	0	0	down	coding	397
230748_at	SLC16A6	NM_001174166	solute carrier family 16, member 6 (monocarboxylic acid transporter 7)	7.43224	5.38845	12.5407	4.12329	0	0	up	coding	398
236936_at	---	---	---	4.26187	6.30514	-12.446	-4.12179	0	0	down	coding	399
218723_s_at	RGCC	NM_014059	regulator of cell cycle	8.37392	10.4171	-13.5613	-4.12157	0	0	down	coding	400
1559949_at	---	---	---	6.31716	4.2741	13.543	4.12118	0	0	up	coding	401
202747_s_at	ITM2A	NM_001171581	integral membrane protein 2A	8.20425	10.245	-18.094	-4.11464	0	0	down	coding	402
228368_at	ARHGAP20	NM_001258415	Rho GTPase activating protein 20	4.9749	7.01297	-13.2045	-4.10697	0	0	down	coding	403
212226_s_at	PPAP2B	NM_003713	phosphatidic acid phosphatase type 2B	8.85443	10.8913	-13.6452	-4.10356	0	0	down	coding	404
209047_at	AQP1	NM_000385	aquaporin 1 (Colton blood group)	8.13007	10.1668	-10.8736	-4.10313	0	0	down	coding	405
226304_at	HSPB6	NM_144617	heat shock protein, alpha-crystallin-related, B6	4.91364	6.94925	-10.6781	-4.09997	0	0	down	coding	406
219121_s_at	ESRP1	NM_001034915	epithelial splicing regulatory protein 1	8.34914	6.31632	11.7133	4.09202	0	0	up	coding	407
212713_at	MFAP4	NM_001198695	microfibrillar-associated protein 4	6.57677	8.60903	-12.4271	-4.09046	0	0	down	coding	408
201531_at	ZFP36	NM_003407	ZFP36 ring finger protein	9.398	11.4293	-13.3944	-4.08758	0	0	down	coding	409
217504_at	ABCA6	NM_080284	ATP-binding cassette, sub-family A (ABC1), member 6	4.31407	6.34529	-13.6939	-4.0875	0	0	down	coding	410
204011_at	SPRY2	NM_005842	sprouty homolog 2 (Drosophila)	6.71562	8.74589	-15.9147	-4.0848	0	0	down	coding	411
227006_at	PPP1R14A	NM_001243947	protein phosphatase 1, regulatory (inhibitor) subunit 14A	5.66496	7.69114	-9.27225	-4.07327	0	0	down	coding	412
209210_s_at	FERMT2	NM_001134999	fermitin family member 2	9.16949	11.1954	-12.7387	-4.07242	0	0	down	coding	413
224822_at	DLC1	NM_001164271	deleted in liver cancer 1	7.83596	9.86115	-14.5536	-4.07048	0	0	down	coding	414
213693_s_at	MUC1	NM_001018016	mucin 1, cell surface associated	10.3914	8.36626	10.525	4.0702	0	0	up	coding	415
202589_at	TYMS	NM_001071	thymidylate synthetase	9.21528	7.19428	14.1566	4.05866	0	0	up	coding	416
201842_s_at	EFEMP1	NM_001039348	EGF containing fibulin-like extracellular matrix protein 1	9.26577	11.2865	-10.0291	-4.05788	0	0	down	coding	417
209183_s_at	C10orf10	NM_007021	chromosome 10 open reading frame 10	8.2018	10.2218	-15.7612	-4.05581	0	0	down	coding	418
204162_at	NDC80	NM_006101	NDC80 kinetochore complex component	6.34887	4.32906	15.0475	4.0553	0	0	up	coding	419
204273_at	EDNRB	NM_000115	endothelin receptor type B	5.09279	7.11225	-11.6736	-4.05431	0	0	down	coding	420
204570_at	COX7A1	NM_001864	cytochrome c oxidase subunit VIIa polypeptide 1 (muscle)	7.81196	9.83141	-9.29206	-4.05428	0	0	down	coding	421
244579_at	---	---	---	9.95579	7.93651	10.1089	4.05381	0	0	up	coding	422
204134_at	PDE2A	NM_001143839	phosphodiesterase 2A, cGMP-stimulated	6.32508	8.34177	-15.0789	-4.04654	0	0	down	coding	423
210762_s_at	DLC1	NM_001164271	deleted in liver cancer 1	7.84082	9.85711	-13.4673	-4.04544	0	0	down	coding	424
200672_x_at	SPTBN1	NM_003128	spectrin, beta, non-erythrocytic 1	7.17957	9.19341	-10.2948	-4.03857	0	0	down	coding	425
208609_s_at	LOC101060681	NM_007116	tenascin-X-like	5.80362	7.81737	-14.6897	-4.0383	0	0	down	coding	426
231050_at	HRASLS5	NM_001146728	HRAS-like suppressor family, member 5	5.31659	7.32582	-12.1831	-4.02566	0	0	down	coding	427
205357_s_at	AGTR1	NM_000685	angiotensin II receptor, type 1	6.26715	8.27235	-8.48415	-4.01444	0	0	down	coding	428
201718_s_at	EPB41L2	NM_001135554	erythrocyte membrane protein band 4.1-like 2	6.24691	8.24848	-11.1079	-4.00435	0	0	down	coding	429
1553583_a_at	THRSP	NM_003251	thyroid hormone responsive	5.47003	7.46817	-9.59895	-3.99485	0	0	down	coding	430
209074_s_at	FAM107A	NM_001076778	family with sequence similarity 107, member A	5.89759	7.89508	-14.4508	-3.99304	0	0	down	coding	431
202016_at	MEST	NM_001253900	mesoderm specific transcript	8.92995	10.9253	-10.5207	-3.98712	0	0	down	coding	432
212950_at	GPR116	NM_001098518	G protein-coupled receptor 116	7.21405	9.20937	-10.9252	-3.98704	0	0	down	coding	433
220061_at	ACSM5	NM_017888	acyl-CoA synthetase medium-chain family member 5	5.72822	7.71958	-11.9895	-3.97613	0	0	down	coding	434
212845_at	SAMD4A	NM_001161576	sterile alpha motif domain containing 4A	7.75949	9.74958	-14.1417	-3.9726	0	0	down	coding	435
220868_s_at	SLC7A10	NM_019849	solute carrier family 7 (neutral amino acid transporter light chain, asc system), member 10	4.99535	6.98525	-11.1739	-3.97212	0	0	down	coding	436
203228_at	PAFAH1B3	NM_001145939	platelet-activating factor acetylhydrolase 1b, catalytic subunit 3 (29kDa)	8.61034	6.62722	17.3793	3.95347	0	0	up	coding	437
203766_s_at	LMOD1	NM_012134	leiomodin 1 (smooth muscle)	6.89579	8.87685	-17.8435	-3.94784	0	0	down	coding	438
205384_at	FXYD1	NM_005031	FXYD domain containing ion transport regulator 1	5.80222	7.78218	-14.6686	-3.94482	0	0	down	coding	439
235570_at	RBMS3	NM_001003792	RNA binding motif, single stranded interacting protein 3	6.88269	8.86214	-11.281	-3.94344	0	0	down	coding	440
230867_at	COL6A6	NM_001102608	collagen, type VI, alpha 6	4.46809	6.44614	-10.8346	-3.93959	0	0	down	coding	441
201325_s_at	EMP1	NM_001423	epithelial membrane protein 1	8.4391	10.417	-12.6101	-3.93925	0	0	down	coding	442
225575_at	LIFR	NM_001127671	leukemia inhibitory factor receptor alpha	6.87005	8.84759	-13.4185	-3.93823	0	0	down	coding	443
219563_at	LINC00341	NM_024633	long intergenic non-protein coding RNA 341	7.48348	9.45864	-9.68489	-3.93171	0	0	down	coding	444
209542_x_at	IGF1	NM_000618	insulin-like growth factor 1 (somatomedin C)	7.20107	9.17535	-14.0648	-3.92934	0	0	down	coding	445
206110_at	HIST1H3H	NM_003536	histone cluster 1, H3h	5.97767	4.00472	15.9683	3.92571	0	0	up	coding	446
228770_at	GPR146	NM_138445	G protein-coupled receptor 146	5.65945	7.6304	-9.15677	-3.92026	0	0	down	coding	447
223836_at	FGFBP2	NM_031950	fibroblast growth factor binding protein 2	3.99897	5.96961	-8.96719	-3.91943	0	0	down	coding	448
209278_s_at	TFPI2	NM_001271003	tissue factor pathway inhibitor 2	5.7627	7.73243	-9.24899	-3.91695	0	0	down	coding	449
204146_at	RAD51AP1	NM_001130862	RAD51 associated protein 1	7.23317	5.26534	18.6228	3.91179	0	0	up	coding	450
206481_s_at	LDB2	NM_001130834	LIM domain binding 2	6.84262	8.80736	-12.7614	-3.90344	0	0	down	coding	451
203554_x_at	PTTG1	NM_004219	pituitary tumor-transforming 1	9.00124	7.03728	15.9695	3.90131	0	0	up	coding	452
1552797_s_at	PROM2	NM_001165977	prominin 2	9.14616	7.1825	10.1755	3.90049	0	0	up	coding	453
235368_at	ADAMTS5	NM_007038	ADAM metallopeptidase with thrombospondin type 1 motif, 5	7.58467	9.54166	-14.1722	-3.88251	0	0	down	coding	454
225162_at	SH3D19	NM_001009555	SH3 domain containing 19	7.65649	9.6123	-10.6035	-3.87934	0	0	down	coding	455
236359_at	SCN4B	NM_001142348	sodium channel, voltage-gated, type IV, beta subunit	5.28935	7.24414	-12.4165	-3.8766	0	0	down	coding	456
225720_at	SYNPO2	NM_001128933	synaptopodin 2	6.91322	8.86691	-12.5102	-3.87363	0	0	down	coding	457
204415_at	IFI6	NM_002038	interferon, alpha-inducible protein 6	9.49614	7.54296	12.2251	3.87228	0	0	up	coding	458
226448_at	FAM89A	NM_198552	family with sequence similarity 89, member A	7.01869	8.97146	-10.1159	-3.87116	0	0	down	coding	459
203641_s_at	COBLL1	NM_001278458	cordon-bleu WH2 repeat protein-like 1	5.67727	7.62983	-12.6575	-3.87063	0	0	down	coding	460
209714_s_at	CDKN3	NM_001130851	cyclin-dependent kinase inhibitor 3	6.94151	4.9902	19.6027	3.86724	0	0	up	coding	461
225185_at	MRAS	NM_001085049	muscle RAS oncogene homolog	7.96383	9.90994	-12.161	-3.85336	0	0	down	coding	462
214434_at	HSPA12A	NM_025015	heat shock 70kDa protein 12A	5.68365	7.62747	-10.585	-3.84723	0	0	down	coding	463
237390_at	---	---	---	3.29263	5.23438	-8.47178	-3.84172	0	0	down	coding	464
201131_s_at	CDH1	NM_004360	cadherin 1, type 1, E-cadherin (epithelial)	10.9369	8.99944	6.03293	3.83028	0	0	up	coding	465
235165_at	PARD6B	NM_032521	par-6 partitioning defective 6 homolog beta (C. elegans)	7.58284	5.64596	11.109	3.82879	0	0	up	coding	466
204754_at	HLF	NM_002126	hepatic leukemia factor	5.11686	7.05177	-13.462	-3.82355	0	0	down	coding	467
242579_at	BMPR1B	NM_001203	bone morphogenetic protein receptor, type IB	6.29153	4.35758	11.5194	3.82099	0	0	up	coding	468
209173_at	AGR2	NM_006408	anterior gradient 2 homolog (Xenopus laevis)	10.0815	8.14953	6.49129	3.81579	0	0	up	coding	469
210715_s_at	SPINT2	NM_001166103	serine peptidase inhibitor, Kunitz type, 2	10.6696	8.73784	9.75382	3.81522	0	0	up	coding	470
222680_s_at	DTL	NM_016448	denticleless E3 ubiquitin protein ligase homolog (Drosophila)	6.37819	4.44659	22.5027	3.81477	0	0	up	coding	471
205428_s_at	CALB2	NM_001740	calbindin 2	6.11516	8.04477	-9.831	-3.80955	0	0	down	coding	472
224663_s_at	CFL2	NM_001243645	cofilin 2 (muscle)	6.30845	8.23624	-13.9082	-3.80471	0	0	down	coding	473
214774_x_at	TOX3	NM_001080430	TOX high mobility group box family member 3	7.22278	5.29606	9.30334	3.80191	0	0	up	coding	474
222587_s_at	GALNT7	NM_017423	UDP-N-acetyl-alpha-D-galactosamine:polypeptide N-acetylgalactosaminyltransferase 7 (GalNAc-T7)	7.97118	6.04505	14.4082	3.80034	0	0	up	coding	475
222486_s_at	ADAMTS1	NM_006988	ADAM metallopeptidase with thrombospondin type 1 motif, 1	5.30277	7.22855	-8.95148	-3.79943	0	0	down	coding	476
219093_at	PID1	NM_001100818	phosphotyrosine interaction domain containing 1	5.71695	7.6427	-11.619	-3.79935	0	0	down	coding	477
238062_at	GPIHBP1	NM_178172	glycosylphosphatidylinositol anchored high density lipoprotein binding protein 1	5.92916	7.85462	-16.3779	-3.79859	0	0	down	coding	478
202112_at	VWF	NM_000552	von Willebrand factor	8.76481	10.6865	-10.8815	-3.78877	0	0	down	coding	479
225834_at	FAM72A	NM_001100910	family with sequence similarity 72, member A	7.0117	5.09016	16.224	3.78828	0	0	up	coding	480
226129_at	FAM83H	NM_198488	family with sequence similarity 83, member H	8.8876	6.968	12.2147	3.7832	0	0	up	coding	481
206163_at	MAB21L1	NM_005584	mab-21-like 1 (C. elegans)	4.28325	6.20068	-12.425	-3.77748	0	0	down	coding	482
206632_s_at	APOBEC3B	NM_001270411	apolipoprotein B mRNA editing enzyme, catalytic polypeptide-like 3B	6.64084	4.7243	14.761	3.77516	0	0	up	coding	483
223307_at	CDCA3	NM_031299	cell division cycle associated 3	7.46071	5.54438	17.6526	3.77462	0	0	up	coding	484
202454_s_at	ERBB3	NM_001005915	v-erb-b2 erythroblastic leukemia viral oncogene homolog 3 (avian)	8.4253	6.51093	7.85344	3.76948	0	0	up	coding	485
220327_at	VGLL3	NM_016206	vestigial like 3 (Drosophila)	4.52534	6.43944	-9.26637	-3.76879	0	0	down	coding	486
209185_s_at	IRS2	NM_003749	insulin receptor substrate 2	8.85036	10.7601	-15.6526	-3.75751	0	0	down	coding	487
209086_x_at	MCAM	NM_006500	melanoma cell adhesion molecule	7.01963	8.92835	-12.354	-3.75476	0	0	down	coding	488
203908_at	SLC4A4	NM_001098484	solute carrier family 4, sodium bicarbonate cotransporter, member 4	4.31404	6.2219	-8.39298	-3.75254	0	0	down	coding	489
206069_s_at	ACADL	NM_001608	acyl-CoA dehydrogenase, long chain	4.18915	6.09589	-9.87228	-3.74961	0	0	down	coding	490
202972_s_at	FAM13A	NM_001015045	family with sequence similarity 13, member A	6.67418	8.58047	-15.5778	-3.74844	0	0	down	coding	491
229404_at	TWIST2	NM_001271893	twist basic helix-loop-helix transcription factor 2	6.11929	8.02534	-12.7691	-3.74781	0	0	down	coding	492
41660_at	CELSR1	NM_014246	cadherin, EGF LAG seven-pass G-type receptor 1	8.10001	6.20213	13.5253	3.72665	0	0	up	coding	493
203744_at	HMGB3	NM_005342	high mobility group box 3	8.59355	6.69626	19.0121	3.72513	0	0	up	coding	494
242560_at	FANCD2	NM_001018115	Fanconi anemia, complementation group D2	7.18307	5.2871	15.6009	3.72173	0	0	up	coding	495
213001_at	ANGPTL2	NM_012098	angiopoietin-like 2	8.15575	10.0514	-11.0374	-3.72095	0	0	down	coding	496
203915_at	CXCL9	NM_002416	chemokine (C-X-C motif) ligand 9	8.67743	6.78231	11.2936	3.71952	0	0	up	coding	497
209840_s_at	LRRN3	NM_001099658	leucine rich repeat neuronal 3	4.71787	6.61254	-10.8373	-3.71836	0	0	down	coding	498
227404_s_at	EGR1	NM_001964	early growth response 1	10.8405	12.7341	-12.9056	-3.71576	0	0	down	coding	499
216623_x_at	TOX3	NM_001080430	TOX high mobility group box family member 3	7.10455	5.21238	9.25354	3.71193	0	0	up	coding	500
228186_s_at	RSPO3	NM_032784	R-spondin 3	5.79231	7.68445	-10.8373	-3.71183	0	0	down	coding	501
1566472_s_at	LOC100996506	NM_017750	all-trans-retinol 13,14-reductase-like	5.55202	7.44407	-9.12754	-3.71161	0	0	down	coding	502
221521_s_at	GINS2	NM_016095	GINS complex subunit 2 (Psf2 homolog)	7.89581	6.00386	17.1326	3.71138	0	0	up	coding	503
227190_at	TMEM37	NM_183240	transmembrane protein 37	7.09451	8.98445	-9.4801	-3.7062	0	0	down	coding	504
209318_x_at	PLAGL1	NM_001080951	pleiomorphic adenoma gene-like 1	7.0198	8.90911	-13.7137	-3.70458	0	0	down	coding	505
204092_s_at	AURKA	NM_003600	aurora kinase A	6.99044	5.10122	19.0058	3.70435	0	0	up	coding	506
218656_s_at	LHFP	NM_005780	lipoma HMGIC fusion partner	8.01719	9.90457	-11.2915	-3.69963	0	0	down	coding	507
205709_s_at	CDS1	NM_001263	CDP-diacylglycerol synthase (phosphatidate cytidylyltransferase) 1	8.14524	6.25834	16.0001	3.6984	0	0	up	coding	508
205158_at	RNASE4	NM_002937	ribonuclease, RNase A family, 4	7.16221	9.04348	-9.40674	-3.68397	0	0	down	coding	509
224579_at	SLC38A1	NM_001077484	solute carrier family 38, member 1	10.1872	8.30694	9.45283	3.68152	0	0	up	coding	510
208944_at	TGFBR2	NM_001024847	transforming growth factor, beta receptor II (70/80kDa)	9.44358	11.3224	-12.7509	-3.67761	0	0	down	coding	511
221558_s_at	LEF1	NM_001130713	lymphoid enhancer-binding factor 1	7.77897	5.90104	15.526	3.67549	0	0	up	coding	512
200878_at	EPAS1	NM_001430	endothelial PAS domain protein 1	9.98197	11.8597	-14.1031	-3.67506	0	0	down	coding	513
213765_at	MFAP5	NM_003480	microfibrillar associated protein 5	6.57291	8.4505	-7.03095	-3.6746	0	0	down	coding	514
211577_s_at	IGF1	NM_000618	insulin-like growth factor 1 (somatomedin C)	6.39333	8.26766	-13.7686	-3.66632	0	0	down	coding	515
213005_s_at	KANK1	NM_001256876	KN motif and ankyrin repeat domains 1	7.4986	9.37193	-12.4199	-3.66377	0	0	down	coding	516
204421_s_at	FGF2	NM_002006	fibroblast growth factor 2 (basic)	5.67195	7.54473	-15.5517	-3.66238	0	0	down	coding	517
227243_s_at	EBF3	NM_001005463	early B-cell factor 3	5.1129	6.98438	-11.7457	-3.65909	0	0	down	coding	518
205168_at	DDR2	NM_001014796	discoidin domain receptor tyrosine kinase 2	6.98663	8.85795	-11.7397	-3.65866	0	0	down	coding	519
225571_at	LIFR	NM_001127671	leukemia inhibitory factor receptor alpha	4.98698	6.85701	-10.4023	-3.65541	0	0	down	coding	520
232322_x_at	STARD10	NM_006645	StAR-related lipid transfer (START) domain containing 10	9.55865	7.69052	11.8669	3.6506	0	0	up	coding	521
202022_at	ALDOC	NM_005165	aldolase C, fructose-bisphosphate	6.82134	8.68661	-12.512	-3.64336	0	0	down	coding	522
209822_s_at	VLDLR	NM_001018056	very low density lipoprotein receptor	6.21752	8.08155	-7.80892	-3.64022	0	0	down	coding	523
203414_at	MMD	NM_012329	monocyte to macrophage differentiation-associated	8.38106	10.2432	-7.15925	-3.63555	0	0	down	coding	524
205208_at	ALDH1L1	NM_001270364	aldehyde dehydrogenase 1 family, member L1	6.30586	8.16676	-11.8355	-3.63234	0	0	down	coding	525
204667_at	FOXA1	NM_004496	forkhead box A1	7.67966	5.82239	9.23799	3.6232	0	0	up	coding	526
218665_at	FZD4	NM_012193	frizzled family receptor 4	7.74422	9.59942	-10.4718	-3.61801	0	0	down	coding	527
209821_at	IL33	NM_001199640	interleukin 33	5.09257	6.94598	-10.6594	-3.61353	0	0	down	coding	528
201563_at	SORD	NM_003104	sorbitol dehydrogenase	8.90423	7.05109	11.5523	3.61286	0	0	up	coding	529
202886_s_at	PPP2R1B	NM_001177562	protein phosphatase 2, regulatory subunit A, beta	5.88366	7.73433	-11.1118	-3.60669	0	0	down	coding	530
210375_at	PTGER3	NM_000957	prostaglandin E receptor 3 (subtype EP3)	5.00628	6.85518	-7.2619	-3.60227	0	0	down	coding	531
225665_at	ZAK	NM_016653	sterile alpha motif and leucine zipper containing kinase AZK	8.55395	10.4025	-11.6947	-3.60149	0	0	down	coding	532
213228_at	PDE8B	NM_001029851	phosphodiesterase 8B	5.5824	7.4306	-9.39797	-3.6005	0	0	down	coding	533
201041_s_at	DUSP1	NM_004417	dual specificity phosphatase 1	10.6448	12.4922	-13.879	-3.59852	0	0	down	coding	534
209147_s_at	PPAP2A	NM_003711	phosphatidic acid phosphatase type 2A	8.44255	10.2898	-12.9527	-3.59807	0	0	down	coding	535
222077_s_at	RACGAP1	NM_001126103	Rac GTPase activating protein 1	8.37089	6.52431	16.8697	3.59647	0	0	up	coding	536
218864_at	TNS1	NM_022648	tensin 1	6.06848	7.91343	-12.2013	-3.5924	0	0	down	coding	537
236383_at	---	---	---	3.57797	5.42083	-11.2986	-3.5872	0	0	down	coding	538
212473_s_at	MICAL2	NM_014632	microtubule associated monooxygenase, calponin and LIM domain containing 2	9.58604	7.74425	15.355	3.58454	0	0	up	coding	539
207071_s_at	ACO1	NM_001278352	aconitase 1, soluble	7.5954	9.43703	-10.9437	-3.58413	0	0	down	coding	540
1557938_s_at	PTRF	NM_012232	polymerase I and transcript release factor	7.07381	8.91532	-8.35285	-3.58387	0	0	down	coding	541
210145_at	PLA2G4A	NM_024420	phospholipase A2, group IVA (cytosolic, calcium-dependent)	5.01678	6.85685	-9.53455	-3.58028	0	0	down	coding	542
209008_x_at	KRT8	NM_001256282	keratin 8	10.6838	8.8469	7.977	3.5725	0	0	up	coding	543
218651_s_at	LARP6	NM_018357	La ribonucleoprotein domain family, member 6	7.01009	8.84576	-14.2443	-3.56936	0	0	down	coding	544
200606_at	DSP	NM_001008844	desmoplakin	10.7364	8.90326	6.90343	3.56317	0	0	up	coding	545
224339_s_at	ANGPTL1	NM_004673	angiopoietin-like 1	4.56179	6.39493	-12.169	-3.56311	0	0	down	coding	546
235141_at	MARVELD2	NM_001038603	MARVEL domain containing 2	8.87129	7.03822	11.4332	3.56296	0	0	up	coding	547
218807_at	VAV3	NM_001079874	vav 3 guanine nucleotide exchange factor	9.66825	7.83713	10.0266	3.55813	0	0	up	coding	548
238752_at	GPLD1	NM_001503	glycosylphosphatidylinositol specific phospholipase D1	3.57112	5.4012	-9.14442	-3.55556	0	0	down	coding	549
219127_at	PRR15L	NM_024320	proline rich 15-like	7.90426	6.07435	11.7087	3.55514	0	0	up	coding	550
1564796_at	EMP1	NM_001423	epithelial membrane protein 1	4.83533	6.66472	-15.3707	-3.55385	0	0	down	coding	551
204039_at	CEBPA	NM_004364	CCAAT/enhancer binding protein (C/EBP), alpha	7.87238	9.70155	-9.2189	-3.55332	0	0	down	coding	552
236044_at	PPAPDC1A	NM_001030059	phosphatidic acid phosphatase type 2 domain containing 1A	7.12368	5.29515	15.5692	3.55175	0	0	up	coding	553
211340_s_at	MCAM	NM_006500	melanoma cell adhesion molecule	7.80723	9.63362	-10.8342	-3.54649	0	0	down	coding	554
208790_s_at	PTRF	NM_012232	polymerase I and transcript release factor	6.26434	8.0898	-12.5979	-3.5442	0	0	down	coding	555
204591_at	CHL1	NM_001253387	cell adhesion molecule with homology to L1CAM (close homolog of L1)	4.71655	6.54066	-9.22337	-3.54088	0	0	down	coding	556
209642_at	BUB1	NM_004336	BUB1 mitotic checkpoint serine/threonine kinase	5.57066	3.74701	18.9619	3.53974	0	0	up	coding	557
204179_at	MB	NM_005368	myoglobin	8.27843	6.45667	12.6718	3.53512	0	0	up	coding	558
203543_s_at	KLF9	NM_001206	Kruppel-like factor 9	6.06945	7.88838	-10.7913	-3.52819	0	0	down	coding	559
227623_at	CACNA2D1	NM_000722	calcium channel, voltage-dependent, alpha 2/delta subunit 1	5.76797	7.58662	-8.43787	-3.52751	0	0	down	coding	560
226455_at	CREB3L4	NM_001255978	cAMP responsive element binding protein 3-like 4	8.89729	7.08045	11.8266	3.52308	0	0	up	coding	561
244885_at	EBF2	NM_022659	early B-cell factor 2	4.47878	6.29493	-9.90634	-3.5214	0	0	down	coding	562
209911_x_at	HIST1H2BD	NM_021063	histone cluster 1, H2bd	8.99181	7.1758	12.4912	3.52108	0	0	up	coding	563
237248_at	PDE11A	NM_001077196	phosphodiesterase 11A	3.99788	5.81373	-9.06029	-3.52066	0	0	down	coding	564
201843_s_at	EFEMP1	NM_001039348	EGF containing fibulin-like extracellular matrix protein 1	7.22312	9.03853	-7.79117	-3.51959	0	0	down	coding	565
213007_at	FANCI	NM_001113378	Fanconi anemia, complementation group I	7.06331	5.25013	19.6687	3.51416	0	0	up	coding	566
204033_at	TRIP13	NM_001166260	thyroid hormone receptor interactor 13	7.29314	5.48015	19.9457	3.51371	0	0	up	coding	567
227657_at	RNF150	NM_020724	ring finger protein 150	5.80262	7.61542	-10.2361	-3.51325	0	0	down	coding	568
222958_s_at	DEPDC1	NM_001114120	DEP domain containing 1	5.91914	4.10788	20.5562	3.50947	0	0	up	coding	569
225627_s_at	CACHD1	NM_020925	cache domain containing 1	6.55943	8.37021	-16.6127	-3.5083	0	0	down	coding	570
207542_s_at	AQP1	NM_000385	aquaporin 1 (Colton blood group)	7.16133	8.97118	-8.81621	-3.50607	0	0	down	coding	571
216379_x_at	CD24	NM_013230	CD24 molecule	12.3524	10.545	7.12139	3.50021	0	0	up	coding	572
209291_at	ID4	NM_001546	inhibitor of DNA binding 4, dominant negative helix-loop-helix protein	7.9367	9.74374	-10.7577	-3.49925	0	0	down	coding	573
229480_at	MAGI2-AS3	NR_038343	MAGI2 antisense RNA 3	4.12781	5.93347	-10.3948	-3.4959	0	0	down	coding	574
223103_at	STARD10	NM_006645	StAR-related lipid transfer (START) domain containing 10	9.12734	7.32423	10.3401	3.48972	0	0	up	coding	575
1565162_s_at	MGST1	NM_001260511	microsomal glutathione S-transferase 1	8.27895	10.0815	-6.99871	-3.48842	0	0	down	coding	576
218237_s_at	SLC38A1	NM_001077484	solute carrier family 38, member 1	9.87367	8.0715	8.42329	3.48744	0	0	up	coding	577
1564164_at	DENND1B	NM_001142795	DENN/MADD domain containing 1B	6.40795	4.60675	14.9424	3.48511	0	0	up	coding	578
203214_x_at	CDK1	NM_001130829	cyclin-dependent kinase 1	6.99485	5.19391	18.8145	3.48447	0	0	up	coding	579
202404_s_at	COL1A2	NM_000089	collagen, type I, alpha 2	12.5698	10.769	9.1244	3.48405	0	0	up	coding	580
242736_at	---	---	---	5.00314	6.80321	-10.7268	-3.48236	0	0	down	coding	581
229310_at	KLHL29	NM_025067	kelch-like family member 29	5.76148	7.55991	-16.1384	-3.47843	0	0	down	coding	582
219304_s_at	PDGFD	NM_025208	platelet derived growth factor D	7.50973	9.30784	-11.3846	-3.47765	0	0	down	coding	583
225911_at	NPNT	NM_001033047	nephronectin	8.37665	6.58005	11.7986	3.47401	0	0	up	coding	584
204675_at	SRD5A1	NM_001047	steroid-5-alpha-reductase, alpha polypeptide 1 (3-oxo-5 alpha-steroid delta 4-dehydrogenase alpha 1)	7.6996	5.90465	9.28316	3.47003	0	0	up	coding	585
218662_s_at	NCAPG	NM_022346	non-SMC condensin I complex, subunit G	6.82003	5.02608	17.0777	3.46763	0	0	up	coding	586
209292_at	ID4	NM_001546	inhibitor of DNA binding 4, dominant negative helix-loop-helix protein	5.4164	7.20895	-9.01446	-3.46427	0	0	down	coding	587
211356_x_at	LEPR	NM_001003679	leptin receptor	4.7527	6.54495	-10.287	-3.46355	0	0	down	coding	588
1562821_a_at	DSCAM-AS1	NR_038896	DSCAM antisense RNA 1	5.95925	4.16723	9.77601	3.463	0	0	up	coding	589
220751_s_at	FAXDC2	NM_016348	fatty acid hydroxylase domain containing 2	6.22038	8.01217	-13.1773	-3.46246	0	0	down	coding	590
205005_s_at	NMT2	NM_004808	N-myristoyltransferase 2	5.81292	7.60387	-8.91656	-3.46043	0	0	down	coding	591
235489_at	RHOJ	NM_020663	ras homolog family member J	5.44797	7.23787	-12.2506	-3.45793	0	0	down	coding	592
205483_s_at	ISG15	NM_005101	ISG15 ubiquitin-like modifier	10.0709	8.28128	13.7187	3.45728	0	0	up	coding	593
212071_s_at	SPTBN1	NM_003128	spectrin, beta, non-erythrocytic 1	9.95677	11.7452	-13.5243	-3.45428	0	0	down	coding	594
219738_s_at	PCDH9	NM_020403	protocadherin 9	3.87636	5.66411	-9.21454	-3.45275	0	0	down	coding	595
201693_s_at	EGR1	NM_001964	early growth response 1	7.47257	9.2596	-9.00135	-3.45104	0	0	down	coding	596
226875_at	DOCK11	NM_144658	dedicator of cytokinesis 11	7.19037	8.97732	-6.80959	-3.45084	0	0	down	coding	597
204677_at	CDH5	NM_001114117	cadherin 5, type 2 (vascular endothelium)	6.50319	8.28971	-10.5567	-3.44982	0	0	down	coding	598
1555758_a_at	CDKN3	NM_001130851	cyclin-dependent kinase inhibitor 3	6.37149	4.5855	16.3533	3.44856	0	0	up	coding	599
227771_at	LIFR	NM_001127671	leukemia inhibitory factor receptor alpha	5.95239	7.73811	-13.2826	-3.4479	0	0	down	coding	600
45297_at	EHD2	NM_014601	EH-domain containing 2	7.77842	9.56152	-11.7543	-3.44166	0	0	down	coding	601
210764_s_at	CYR61	NM_001554	cysteine-rich, angiogenic inducer, 61	8.36483	10.1476	-7.59504	-3.44091	0	0	down	coding	602
204223_at	PRELP	NM_002725	proline/arginine-rich end leucine-rich repeat protein	6.98713	8.76895	-11.1226	-3.4386	0	0	down	coding	603
223764_x_at	NIPSNAP3B	NM_018376	nipsnap homolog 3B (C. elegans)	4.10209	5.88227	-9.16961	-3.43469	0	0	down	coding	604
205569_at	LAMP3	NM_014398	lysosomal-associated membrane protein 3	6.89067	5.11126	14.3826	3.43285	0	0	up	coding	605
201963_at	ACSL1	NM_001995	acyl-CoA synthetase long-chain family member 1	8.5097	10.2884	-7.04842	-3.43107	0	0	down	coding	606
202760_s_at	AKAP2	NM_001004065	A kinase (PRKA) anchor protein 2	8.01314	9.7914	-10.4218	-3.43014	0	0	down	coding	607
205916_at	S100A7	NM_002963	S100 calcium binding protein A7	6.26322	4.48585	9.81746	3.42802	0	0	up	coding	608
206170_at	ADRB2	NM_000024	adrenoceptor beta 2, surface	5.78573	7.5629	-13.3711	-3.42753	0	0	down	coding	609
214440_at	NAT1	NM_000662	N-acetyltransferase 1 (arylamine N-acetyltransferase)	8.97079	7.19498	7.88661	3.4243	0	0	up	coding	610
201694_s_at	EGR1	NM_001964	early growth response 1	10.2657	12.04	-14.7192	-3.42079	0	0	down	coding	611
201596_x_at	KRT18	NM_000224	keratin 18	11.3878	9.616	6.64873	3.41488	0	0	up	coding	612
209408_at	KIF2C	NM_006845	kinesin family member 2C	7.42309	5.65175	17.1503	3.41371	0	0	up	coding	613
224964_s_at	GNG2	NM_001243773	guanine nucleotide binding protein (G protein), gamma 2	7.13995	8.91081	-6.6858	-3.41258	0	0	down	coding	614
1558420_at	C14orf180	NM_001008404	chromosome 14 open reading frame 180	5.99262	7.76195	-10.604	-3.40897	0	0	down	coding	615
227874_at	EMCN	NM_001159694	endomucin	6.04315	7.81187	-10.3915	-3.40751	0	0	down	coding	616
202242_at	TSPAN7	NM_004615	tetraspanin 7	6.07993	7.847	-11.7496	-3.40361	0	0	down	coding	617
238332_at	ANKRD29	NM_173505	ankyrin repeat domain 29	5.40547	7.17041	-12.0416	-3.39862	0	0	down	coding	618
209771_x_at	CD24	NM_013230	CD24 molecule	12.2563	10.4924	7.00668	3.39608	0	0	up	coding	619
1560698_a_at	TRHDE-AS1	NM_001025457	TRHDE antisense RNA 1	3.85649	5.61992	-10.0131	-3.39504	0	0	down	coding	620
202464_s_at	PFKFB3	NM_001145443	6-phosphofructo-2-kinase/fructose-2,6-biphosphatase 3	8.38599	10.1494	-12.1796	-3.39497	0	0	down	coding	621
225975_at	PCDH18	NM_019035	protocadherin 18	7.8185	9.57939	-11.0633	-3.38907	0	0	down	coding	622
219569_s_at	SLC35G2	NM_001097599	solute carrier family 35, member G2	5.77588	7.53568	-11.1471	-3.38652	0	0	down	coding	623
205290_s_at	BMP2	NM_001200	bone morphogenetic protein 2	5.18175	6.94073	-9.29756	-3.38458	0	0	down	coding	624
209581_at	PLA2G16	NM_001128203	phospholipase A2, group XVI	8.69291	10.4497	-8.2545	-3.37937	0	0	down	coding	625
235019_at	CPM	NM_001005502	carboxypeptidase M	6.2669	8.02065	-7.87852	-3.37234	0	0	down	coding	626
205830_at	CLGN	NM_001130675	calmegin	5.76054	4.00712	14.0088	3.37157	0	0	up	coding	627
212281_s_at	TMEM97	NM_014573	transmembrane protein 97	8.38537	6.63277	12.7236	3.36964	0	0	up	coding	628
202338_at	TK1	NM_003258	thymidine kinase 1, soluble	7.07027	5.3182	18.7214	3.36841	0	0	up	coding	629
229127_at	JAM2	NM_001270407	junctional adhesion molecule 2	5.66955	7.42096	-10.9794	-3.36687	0	0	down	coding	630
203936_s_at	MMP9	NM_004994	matrix metallopeptidase 9 (gelatinase B, 92kDa gelatinase, 92kDa type IV collagenase)	8.86979	7.11856	9.52089	3.36645	0	0	up	coding	631
203812_at	SLIT3	NM_001271946	slit homolog 3 (Drosophila)	6.61186	8.36246	-19.5644	-3.36498	0	0	down	coding	632
226303_at	PGM5	NM_021965	phosphoglucomutase 5	5.30313	7.05294	-12.7674	-3.36315	0	0	down	coding	633
1555740_a_at	MRAP	NM_178817	melanocortin 2 receptor accessory protein	4.18328	5.93302	-9.14462	-3.36298	0	0	down	coding	634
227061_at	---	---	---	7.27046	9.02007	-6.7963	-3.36268	0	0	down	coding	635
205083_at	AOX1	NM_001159	aldehyde oxidase 1	5.4353	7.18256	-10.2082	-3.35722	0	0	down	coding	636
216080_s_at	FADS3	NM_021727	fatty acid desaturase 3	6.44699	8.19355	-10.8922	-3.35557	0	0	down	coding	637
213258_at	TFPI	NM_001032281	tissue factor pathway inhibitor (lipoprotein-associated coagulation inhibitor)	7.30766	9.05262	-9.82689	-3.35186	0	0	down	coding	638
1552616_a_at	ACACB	NM_001093	acetyl-CoA carboxylase beta	4.76894	6.51232	-10.4812	-3.34818	0	0	down	coding	639
232317_at	PLXNA4	NM_001105543	plexin A4	4.85264	6.59554	-10.0503	-3.34707	0	0	down	coding	640
225601_at	HMGB3	NM_005342	high mobility group box 3	7.92095	6.17884	19.3336	3.34524	0	0	up	coding	641
212558_at	SPRY1	NM_001258038	sprouty homolog 1, antagonist of FGF signaling (Drosophila)	7.97238	9.71357	-11.5591	-3.34309	0	0	down	coding	642
230670_at	IGSF10	NM_001178145	immunoglobulin superfamily, member 10	5.50557	7.24659	-15.5014	-3.3427	0	0	down	coding	643
204619_s_at	VCAN	NM_001126336	versican	8.54956	6.80943	11.1105	3.34065	0	0	up	coding	644
1558170_at	---	---	---	3.48444	5.22387	-9.57851	-3.33904	0	0	down	coding	645
225721_at	SYNPO2	NM_001128933	synaptopodin 2	7.54089	9.28024	-12.5829	-3.33886	0	0	down	coding	646
229538_s_at	IQGAP3	NM_178229	IQ motif containing GTPase activating protein 3	7.13169	5.39354	18.6745	3.33606	0	0	up	coding	647
241359_at	TLCD2	NM_001164407	TLC domain containing 2	5.86599	7.60335	-8.09933	-3.33423	0	0	down	coding	648
219789_at	NPR3	NM_000908	natriuretic peptide receptor C/guanylate cyclase C (atrionatriuretic peptide receptor C)	4.80063	6.53769	-7.06135	-3.33356	0	0	down	coding	649
230595_at	PGM5-AS1	NR_015423	PGM5 antisense RNA 1	5.69024	7.42702	-14.4816	-3.33289	0	0	down	coding	650
202525_at	PRSS8	NM_002773	protease, serine, 8	8.35781	6.62458	6.66652	3.32471	0	0	up	coding	651
200696_s_at	GSN	NM_000177	gelsolin	10.6357	12.3689	-13.635	-3.32462	0	0	down	coding	652
236361_at	GALNT15	NM_054110	UDP-N-acetyl-alpha-D-galactosamine:polypeptide N-acetylgalactosaminyltransferase 15	6.22502	7.95627	-12.5496	-3.32015	0	0	down	coding	653
228750_at	---	---	---	5.91533	7.64513	-8.62109	-3.31681	0	0	down	coding	654
218313_s_at	GALNT7	NM_017423	UDP-N-acetyl-alpha-D-galactosamine:polypeptide N-acetylgalactosaminyltransferase 7 (GalNAc-T7)	9.23606	7.5063	10.6365	3.31673	0	0	up	coding	655
211355_x_at	LEPR	NM_001003679	leptin receptor	4.7977	6.52518	-10.6444	-3.31149	0	0	down	coding	656
232231_at	RUNX2	NM_001015051	runt-related transcription factor 2	7.4436	5.71694	11.6608	3.3096	0	0	up	coding	657
223519_at	ZAK	NM_016653	sterile alpha motif and leucine zipper containing kinase AZK	6.6224	8.34877	-9.2306	-3.30893	0	0	down	coding	658
230250_at	PTPRB	NM_001109754	protein tyrosine phosphatase, receptor type, B	6.51817	8.24384	-9.60947	-3.30732	0	0	down	coding	659
214212_x_at	FERMT2	NM_001134999	fermitin family member 2	6.56683	8.29244	-12.321	-3.30719	0	0	down	coding	660
219388_at	GRHL2	NM_024915	grainyhead-like 2 (Drosophila)	7.97795	6.25238	13.999	3.3071	0	0	up	coding	661
242541_at	ABCA9	NM_080283	ATP-binding cassette, sub-family A (ABC1), member 9	4.67284	6.39764	-10.5385	-3.30533	0	0	down	coding	662
223551_at	PKIB	NM_001270393	protein kinase (cAMP-dependent, catalytic) inhibitor beta	7.54904	5.82463	8.6159	3.30445	0	0	up	coding	663
205959_at	MMP13	NM_002427	matrix metallopeptidase 13 (collagenase 3)	6.7526	5.03057	18.4395	3.29902	0	0	up	coding	664
216598_s_at	CCL2	NM_002982	chemokine (C-C motif) ligand 2	7.95146	9.67294	-6.41228	-3.29776	0	0	down	coding	665
229308_at	ANKRD29	NM_173505	ankyrin repeat domain 29	4.1527	5.87278	-10.6519	-3.29454	0	0	down	coding	666
204115_at	GNG11	NM_004126	guanine nucleotide binding protein (G protein), gamma 11	8.47222	10.1921	-8.71247	-3.29417	0	0	down	coding	667
227554_at	MAGI2-AS3	NR_038343	MAGI2 antisense RNA 3	5.88767	7.60708	-13.7231	-3.29302	0	0	down	coding	668
201688_s_at	TPD52	NM_001025252	tumor protein D52	8.40415	6.68654	7.03003	3.28891	0	0	up	coding	669
231262_at	---	---	---	4.27845	5.99557	-10.1978	-3.28779	0	0	down	coding	670
230147_at	F2RL2	NM_001256566	coagulation factor II (thrombin) receptor-like 2	6.68691	4.97155	9.80053	3.28378	0	0	up	coding	671
217755_at	HN1	NM_001002032	hematological and neurological expressed 1	8.70307	6.98795	12.6895	3.28324	0	0	up	coding	672
208651_x_at	CD24	NM_013230	CD24 molecule	10.009	8.29546	6.42657	3.27958	0	0	up	coding	673
204482_at	CLDN5	NM_001130861	claudin 5	7.66374	9.3767	-15.0547	-3.27832	0	0	down	coding	674
232653_at	---	---	---	8.751	7.03817	8.86777	3.27802	0	0	up	coding	675
218901_at	PLSCR4	NM_001128304	phospholipid scramblase 4	7.51378	9.22647	-10.3756	-3.27771	0	0	down	coding	676
238447_at	RBMS3	NM_001003792	RNA binding motif, single stranded interacting protein 3	7.37585	9.08771	-9.60133	-3.27583	0	0	down	coding	677
221009_s_at	ANGPTL4	NM_001039667	angiopoietin-like 4	6.35553	8.0662	-14.6459	-3.27314	0	0	down	coding	678
228303_at	GALNT6	NM_007210	UDP-N-acetyl-alpha-D-galactosamine:polypeptide N-acetylgalactosaminyltransferase 6 (GalNAc-T6)	7.96205	6.25219	10.8103	3.27128	0	0	up	coding	679
201425_at	ALDH2	NM_000690	aldehyde dehydrogenase 2 family (mitochondrial)	9.67395	11.3834	-9.83606	-3.27025	0	0	down	coding	680
235476_at	TRIM59	NM_173084	tripartite motif containing 59	6.141	4.43262	18.6923	3.26794	0	0	up	coding	681
1555274_a_at	EPT1	NM_033505	ethanolaminephosphotransferase 1 (CDP-ethanolamine-specific)	6.94716	5.23942	14.8266	3.26647	0	0	up	coding	682
228323_at	CASC5	NM_144508	cancer susceptibility candidate 5	6.08458	4.37727	22.3505	3.2655	0	0	up	coding	683
208350_at	CSN1S1	NM_001025104	casein alpha s1	3.99167	5.69824	-7.77806	-3.26383	0	0	down	coding	684
207016_s_at	ALDH1A2	NM_001206897	aldehyde dehydrogenase 1 family, member A2	4.94712	6.65246	-13.8428	-3.26107	0	0	down	coding	685
211006_s_at	KCNB1	NM_004975	potassium voltage-gated channel, Shab-related subfamily, member 1	4.18643	5.89126	-8.93554	-3.25991	0	0	down	coding	686
213182_x_at	CDKN1C	NM_000076	cyclin-dependent kinase inhibitor 1C (p57, Kip2)	6.37495	8.07883	-10.9045	-3.25775	0	0	down	coding	687
219306_at	KIF15	NM_020242	kinesin family member 15	5.70801	4.00442	17.6177	3.25712	0	0	up	coding	688
230360_at	GLDN	NM_181789	gliomedin	5.59067	7.2938	-8.80845	-3.25608	0	0	down	coding	689
213924_at	GNAL	NM_001142339	guanine nucleotide binding protein (G protein), alpha activating activity polypeptide, olfactory type	6.28286	7.98563	-13.5235	-3.25526	0	0	down	coding	690
202580_x_at	FOXM1	NM_001243088	forkhead box M1	6.43917	4.73725	16.0855	3.25333	0	0	up	coding	691
219534_x_at	CDKN1C	NM_000076	cyclin-dependent kinase inhibitor 1C (p57, Kip2)	6.38228	8.08407	-11.0889	-3.25303	0	0	down	coding	692
204041_at	MAOB	NM_000898	monoamine oxidase B	8.28308	9.98482	-10.9634	-3.25293	0	0	down	coding	693
201324_at	EMP1	NM_001423	epithelial membrane protein 1	9.42553	11.1271	-11.2212	-3.25244	0	0	down	coding	694
204510_at	CDC7	NM_001134419	cell division cycle 7	6.58338	4.88189	16.5916	3.25237	0	0	up	coding	695
244677_at	PER1	NM_002616	period circadian clock 1	4.57146	6.27212	-10.5816	-3.25048	0	0	down	coding	696
228082_at	CLMP	NM_024769	CXADR-like membrane protein	5.76541	7.46488	-12.1466	-3.24784	0	0	down	coding	697
202861_at	PER1	NM_002616	period circadian clock 1	7.05236	8.75059	-14.2485	-3.24501	0	0	down	coding	698
205792_at	WISP2	NM_003881	WNT1 inducible signaling pathway protein 2	6.81895	8.51686	-7.82767	-3.24433	0	0	down	coding	699
208051_s_at	PAIP1	NM_006451	poly(A) binding protein interacting protein 1	9.23008	7.53301	13.392	3.24243	0	0	up	coding	700
212464_s_at	FN1	NM_002026	fibronectin 1	12.2208	10.5239	12.8056	3.24211	0	0	up	coding	701
202489_s_at	FXYD3	NM_001136007	FXYD domain containing ion transport regulator 3	10.4221	8.7257	7.83837	3.241	0	0	up	coding	702
205404_at	HSD11B1	NM_001206741	hydroxysteroid (11-beta) dehydrogenase 1	5.45515	7.15122	-8.17784	-3.24017	0	0	down	coding	703
213004_at	ANGPTL2	NM_012098	angiopoietin-like 2	6.73433	8.42841	-12.2081	-3.23571	0	0	down	coding	704
219436_s_at	EMCN	NM_001159694	endomucin	5.88811	7.58218	-9.16737	-3.23567	0	0	down	coding	705
228771_at	ADRBK2	NM_005160	adrenergic, beta, receptor kinase 2	6.84358	8.53566	-7.45029	-3.23122	0	0	down	coding	706
226185_at	CDS1	NM_001263	CDP-diacylglycerol synthase (phosphatidate cytidylyltransferase) 1	8.15921	6.46756	11.4003	3.23026	0	0	up	coding	707
213933_at	PTGER3	NM_000957	prostaglandin E receptor 3 (subtype EP3)	6.57855	8.26952	-7.60057	-3.22874	0	0	down	coding	708
1562235_s_at	---	---	---	7.31274	5.62415	10.6143	3.22343	0	0	up	coding	709
211719_x_at	FN1	NM_002026	fibronectin 1	12.432	10.7437	12.9727	3.22274	0	0	up	coding	710
206208_at	CA4	NM_000717	carbonic anhydrase IV	4.85937	6.54592	-17.2754	-3.21886	0	0	down	coding	711
205943_at	TDO2	NM_005651	tryptophan 2,3-dioxygenase	5.63539	3.95099	16.7515	3.21407	0	0	up	coding	712
224352_s_at	CFL2	NM_001243645	cofilin 2 (muscle)	6.5615	8.24476	-11.5969	-3.21155	0	0	down	coding	713
226694_at	AKAP2	NM_001004065	A kinase (PRKA) anchor protein 2	8.98112	10.662	-12.0409	-3.20634	0	0	down	coding	714
218031_s_at	FOXN3	NM_001085471	forkhead box N3	7.06972	8.74943	-10.5295	-3.20365	0	0	down	coding	715
215108_x_at	TOX3	NM_001080430	TOX high mobility group box family member 3	7.09545	5.4165	9.10538	3.20195	0	0	up	coding	716
206637_at	P2RY14	NM_001081455	purinergic receptor P2Y, G-protein coupled, 14	5.59404	7.26965	-7.06061	-3.19455	0	0	down	coding	717
205289_at	BMP2	NM_001200	bone morphogenetic protein 2	4.30298	5.97838	-11.0877	-3.19408	0	0	down	coding	718
220414_at	CALML5	NM_017422	calmodulin-like 5	6.65957	4.98437	10.199	3.19365	0	0	up	coding	719
224027_at	CCL28	NM_019846	chemokine (C-C motif) ligand 28	4.9545	6.62878	-6.58512	-3.1916	0	0	down	coding	720
203799_at	CD302	NM_001198759	CD302 molecule	7.64384	9.31784	-10.0462	-3.19096	0	0	down	coding	721
210832_x_at	PTGER3	NM_000957	prostaglandin E receptor 3 (subtype EP3)	5.96674	7.63966	-8.82245	-3.18858	0	0	down	coding	722
228058_at	ZG16B	NM_145252	zymogen granule protein 16B	8.83044	7.16106	9.25655	3.18078	0	0	up	coding	723
222651_s_at	TRPS1	NM_014112	trichorhinophalangeal syndrome I	10.5497	8.88153	11.7122	3.17815	0	0	up	coding	724
214890_s_at	FAM149A	NM_001006655	family with sequence similarity 149, member A	4.80354	6.47002	-10.42	-3.17439	0	0	down	coding	725
225354_s_at	SH3BGRL2	NM_031469	SH3 domain binding glutamic acid-rich protein like 2	6.42821	8.09458	-12.7921	-3.17416	0	0	down	coding	726
203337_x_at	ITGB1BP1	NM_004763	integrin beta 1 binding protein 1	6.41598	8.08179	-7.07463	-3.17291	0	0	down	coding	727
235670_at	STX11	NM_003764	syntaxin 11	4.69292	6.35743	-10.6251	-3.17007	0	0	down	coding	728
230438_at	TBX15	NM_152380	T-box 15	5.49171	7.15612	-11.6332	-3.16984	0	0	down	coding	729
219956_at	GALNT6	NM_007210	UDP-N-acetyl-alpha-D-galactosamine:polypeptide N-acetylgalactosaminyltransferase 6 (GalNAc-T6)	8.09305	6.42894	8.71675	3.16917	0	0	up	coding	730
205204_at	NMB	NM_021077	neuromedin B	7.17105	8.8347	-11.691	-3.16818	0	0	down	coding	731
223895_s_at	EPN3	NM_017957	epsin 3	6.65273	4.98975	15.8297	3.1667	0	0	up	coding	732
238909_at	S100A10	NM_002966	S100 calcium binding protein A10	5.63057	7.29251	-10.4899	-3.16441	0	0	down	coding	733
201984_s_at	EGFR	NM_005228	epidermal growth factor receptor	5.8095	7.47141	-15.909	-3.16436	0	0	down	coding	734
37117_at	ARHGAP8	NM_001017526	Rho GTPase activating protein 8	8.46124	6.8019	10.031	3.15873	0	0	up	coding	735
203016_s_at	SSX2IP	NM_001166293	synovial sarcoma, X breakpoint 2 interacting protein	7.48754	5.82936	19.2615	3.15617	0	0	up	coding	736
226751_at	CNRIP1	NM_001111101	cannabinoid receptor interacting protein 1	7.51125	9.16844	-10.3013	-3.15403	0	0	down	coding	737
228051_at	KIAA1244	NM_020340	KIAA1244	8.50732	6.85068	10.9744	3.15282	0	0	up	coding	738
213226_at	CCNA2	NM_001237	cyclin A2	7.04244	5.38589	16.768	3.15261	0	0	up	coding	739
224881_at	VKORC1L1	NM_173517	vitamin K epoxide reductase complex, subunit 1-like 1	7.55107	9.20545	-7.98815	-3.14789	0	0	down	coding	740
226911_at	EGFLAM	NM_001205301	EGF-like, fibronectin type III and laminin G domains	7.00832	8.66236	-14.8483	-3.14714	0	0	down	coding	741
221870_at	EHD2	NM_014601	EH-domain containing 2	8.33019	9.98188	-13.3394	-3.142	0	0	down	coding	742
205824_at	HSPB2	NM_001541	heat shock 27kDa protein 2	6.2928	7.94438	-13.3796	-3.14177	0	0	down	coding	743
223253_at	EPDR1	NM_001242946	ependymin related protein 1 (zebrafish)	6.23483	7.88632	-7.79916	-3.14158	0	0	down	coding	744
219976_at	HOOK1	NM_015888	hook homolog 1 (Drosophila)	6.3557	4.70491	13.0573	3.14005	0	0	up	coding	745
224461_s_at	AIFM2	NM_001198696	apoptosis-inducing factor, mitochondrion-associated, 2	6.568	8.21836	-8.18696	-3.13911	0	0	down	coding	746
222036_s_at	MCM4	NM_005914	minichromosome maintenance complex component 4	7.85494	6.20587	18.7703	3.13631	0	0	up	coding	747
202724_s_at	FOXO1	NM_002015	forkhead box O1	7.32053	8.96944	-13.4102	-3.13595	0	0	down	coding	748
203108_at	GPRC5A	NM_003979	G protein-coupled receptor, family C, group 5, member A	8.98379	7.33522	8.76339	3.13523	0	0	up	coding	749
231736_x_at	MGST1	NM_001260511	microsomal glutathione S-transferase 1	10.1411	11.7883	-8.94378	-3.1321	0	0	down	coding	750
202990_at	PYGL	NM_001163940	phosphorylase, glycogen, liver	7.469	9.11547	-7.09032	-3.13068	0	0	down	coding	751
204159_at	CDKN2C	NM_001262	cyclin-dependent kinase inhibitor 2C (p18, inhibits CDK4)	7.21962	8.86597	-7.40384	-3.1304	0	0	down	coding	752
204424_s_at	LMO3	NM_001001395	LIM domain only 3 (rhombotin-like 2)	6.20494	7.85125	-7.147	-3.13031	0	0	down	coding	753
222043_at	CLU	NM_001831	clusterin	7.28942	8.93534	-9.94899	-3.12948	0	0	down	coding	754
210247_at	SYN2	NM_003178	synapsin II	4.73285	6.37831	-13.1599	-3.12848	0	0	down	coding	755
218677_at	S100A14	NM_020672	S100 calcium binding protein A14	8.44981	6.80477	9.27865	3.12756	0	0	up	coding	756
227372_s_at	BAIAP2L1	NM_018842	BAI1-associated protein 2-like 1	7.76914	6.12509	10.7235	3.12541	0	0	up	coding	757
238458_at	MICU3	NM_181723	mitochondrial calcium uptake family, member 3	4.23319	5.8755	-9.21077	-3.12164	0	0	down	coding	758
213008_at	FANCI	NM_001113378	Fanconi anemia, complementation group I	7.25185	5.60967	18.4898	3.12136	0	0	up	coding	759
213515_x_at	HBG1	NM_000184	hemoglobin, gamma A	5.48021	7.12164	-7.10047	-3.11974	0	0	down	coding	760
221104_s_at	NIPSNAP3B	NM_018376	nipsnap homolog 3B (C. elegans)	3.94329	5.58447	-8.85881	-3.11921	0	0	down	coding	761
203276_at	LMNB1	NM_001198557	lamin B1	6.41384	4.77375	18.2722	3.11687	0	0	up	coding	762
209841_s_at	LRRN3	NM_001099658	leucine rich repeat neuronal 3	5.56595	7.20584	-9.47314	-3.11642	0	0	down	coding	763
228104_at	PLXNA4	NM_001105543	plexin A4	5.48281	7.12212	-12.3766	-3.11515	0	0	down	coding	764
242828_at	FIGN	NM_018086	fidgetin	4.38058	6.01974	-9.22062	-3.11484	0	0	down	coding	765
227350_at	HELLS	NM_018063	helicase, lymphoid-specific	5.86773	4.22861	17.6571	3.11476	0	0	up	coding	766
206453_s_at	NDRG2	NM_016250	NDRG family member 2	7.94072	9.57774	-12.7445	-3.11024	0	0	down	coding	767
202796_at	SYNPO	NM_001109974	synaptopodin	7.60292	9.23919	-11.2944	-3.10861	0	0	down	coding	768
216442_x_at	FN1	NM_002026	fibronectin 1	12.3303	10.6957	12.7357	3.10516	0	0	up	coding	769
202481_at	DHRS3	NM_004753	dehydrogenase/reductase (SDR family) member 3	7.76284	9.39743	-10.7008	-3.10498	0	0	down	coding	770
207096_at	SAA2-SAA4	NM_001199744	SAA2-SAA4 readthrough	5.39648	7.02962	-11.6084	-3.10189	0	0	down	coding	771
219091_s_at	MMRN2	NM_024756	multimerin 2	6.12567	7.75835	-10.0352	-3.1009	0	0	down	coding	772
212951_at	GPR116	NM_001098518	G protein-coupled receptor 116	6.51823	8.15018	-10.4778	-3.09932	0	0	down	coding	773
204709_s_at	KIF23	NM_004856	kinesin family member 23	5.53226	3.90087	19.2633	3.0981	0	0	up	coding	774
209550_at	NDN	NM_002487	necdin, melanoma antigen (MAGE) family member	7.89041	9.52132	-9.41999	-3.09708	0	0	down	coding	775
243813_at	LINC00968	NR_038236	long intergenic non-protein coding RNA 968	3.59811	5.22787	-9.3473	-3.09463	0	0	down	coding	776
205006_s_at	NMT2	NM_004808	N-myristoyltransferase 2	5.69882	7.3273	-7.54228	-3.09187	0	0	down	coding	777
203574_at	NFIL3	NM_005384	nuclear factor, interleukin 3 regulated	7.17251	8.79876	-9.30206	-3.08711	0	0	down	coding	778
235509_at	LOC100506538	NM_152416	uncharacterized LOC100506538	8.15454	6.52835	13.0909	3.08697	0	0	up	coding	779
210896_s_at	ASPH	NM_001164750	aspartate beta-hydroxylase	8.5303	10.1557	-7.74125	-3.0852	0	0	down	coding	780
208789_at	PTRF	NM_012232	polymerase I and transcript release factor	9.17173	10.796	-15.8681	-3.08285	0	0	down	coding	781
229292_at	EPB41L5	NM_001184937	erythrocyte membrane protein band 4.1 like 5	7.33454	5.7115	10.2843	3.08022	0	0	up	coding	782
213183_s_at	CDKN1C	NM_000076	cyclin-dependent kinase inhibitor 1C (p57, Kip2)	5.57169	7.19436	-9.74893	-3.07946	0	0	down	coding	783
225822_at	TMEM125	NM_144626	transmembrane protein 125	8.01774	6.39558	12.0135	3.07837	0	0	up	coding	784
240869_at	OTTHUMG00000175572	---	NULL	4.36135	5.9829	-9.49539	-3.07705	0	0	down	coding	785
226086_at	SYT13	NM_001247987	synaptotagmin XIII	6.56294	4.94223	9.33601	3.07527	0	0	up	coding	786
201691_s_at	TPD52	NM_001025252	tumor protein D52	6.2691	4.64869	13.8017	3.07464	0	0	up	coding	787
203986_at	FAM47E	NM_001136570	family with sequence similarity 47, member E	6.42722	8.04663	-9.04663	-3.07249	0	0	down	coding	788
239155_at	CXADR	NM_001207063	coxsackie virus and adenovirus receptor	6.36778	4.75005	12.7933	3.06892	0	0	up	coding	789
224218_s_at	TRPS1	NM_014112	trichorhinophalangeal syndrome I	8.30614	6.68978	8.38323	3.066	0	0	up	coding	790
226803_at	CHMP4C	NM_152284	charged multivesicular body protein 4C	8.45291	6.83911	9.44395	3.06056	0	0	up	coding	791
228401_at	ATAD2	NM_014109	ATPase family, AAA domain containing 2	6.71399	5.1017	14.8454	3.05737	0	0	up	coding	792
205794_s_at	NOVA1	NM_002515	neuro-oncological ventral antigen 1	6.32386	7.93347	-10.6774	-3.05171	0	0	down	coding	793
225016_at	APCDD1	NM_153000	adenomatosis polyposis coli down-regulated 1	7.11842	8.72658	-8.69027	-3.04863	0	0	down	coding	794
208837_at	TMED3	NM_007364	transmembrane emp24 protein transport domain containing 3	9.39812	7.79246	12.1415	3.04334	0	0	up	coding	795
201866_s_at	NR3C1	NM_000176	nuclear receptor subfamily 3, group C, member 1 (glucocorticoid receptor)	6.69542	8.29934	-13.6522	-3.03969	0	0	down	coding	796
229367_s_at	GIMAP6	NM_001007224	GTPase, IMAP family member 6	6.4209	8.02421	-9.76386	-3.0384	0	0	down	coding	797
225792_at	HOOK1	NM_015888	hook homolog 1 (Drosophila)	7.28068	5.67782	8.39347	3.03743	0	0	up	coding	798
235144_at	RASEF	NM_152573	RAS and EF-hand domain containing	7.90334	6.3008	7.15385	3.03676	0	0	up	coding	799
202709_at	FMOD	NM_002023	fibromodulin	8.6032	10.2054	-12.9932	-3.03597	0	0	down	coding	800
210495_x_at	FN1	NM_002026	fibronectin 1	12.3187	10.7168	12.7063	3.03546	0	0	up	coding	801
213905_x_at	BGN	NM_001711	biglycan	9.44355	7.84325	13.0896	3.03207	0	0	up	coding	802
213791_at	PENK	NM_001135690	proenkephalin	4.96645	6.56506	-8.14396	-3.02853	0	0	down	coding	803
213317_at	CLIC5	NM_001114086	chloride intracellular channel 5	4.65406	6.25238	-7.98147	-3.02792	0	0	down	coding	804
227450_at	ERP27	NM_152321	endoplasmic reticulum protein 27	7.52596	5.92781	10.9541	3.02754	0	0	up	coding	805
236656_s_at	LOC100288911	NR_037631	uncharacterized LOC100288911	6.37122	7.96843	-10.0454	-3.02556	0	0	down	coding	806
213800_at	CFH	NM_000186	complement factor H	7.42723	9.02406	-7.4869	-3.02476	0	0	down	coding	807
1552619_a_at	ANLN	NM_018685	anillin, actin binding protein	5.43332	3.83691	19.061	3.02388	0	0	up	coding	808
218499_at	MST4	NM_001042452	serine/threonine protein kinase MST4	8.22087	6.62452	12.5978	3.02377	0	0	up	coding	809
202995_s_at	FBLN1	NM_001996	fibulin 1	7.35865	8.95219	-6.8903	-3.0179	0	0	down	coding	810
225008_at	ASPH	NM_001164750	aspartate beta-hydroxylase	7.50332	9.09622	-7.24907	-3.01654	0	0	down	coding	811
219298_at	ECHDC3	NM_024693	enoyl CoA hydratase domain containing 3	7.52764	9.11927	-8.84797	-3.0139	0	0	down	coding	812
205480_s_at	UGP2	NM_001001521	UDP-glucose pyrophosphorylase 2	9.72858	11.3198	-11.4219	-3.01314	0	0	down	coding	813
1556579_s_at	IGSF10	NM_001178145	immunoglobulin superfamily, member 10	4.70993	6.29957	-11.4077	-3.00976	0	0	down	coding	814
212354_at	SULF1	NM_001128204	sulfatase 1	9.65211	8.06448	14.9567	3.00555	0	0	up	coding	815
218959_at	HOXC10	NM_017409	homeobox C10	7.48981	5.90263	13.3494	3.00461	0	0	up	coding	816
226955_at	AFAP1L1	NM_001146337	actin filament associated protein 1-like 1	5.03706	6.62419	-9.34071	-3.00451	0	0	down	coding	817
238009_at	SOX5	NM_001261414	SRY (sex determining region Y)-box 5	5.09132	6.67417	-9.85052	-2.9956	0	0	down	coding	818
205726_at	DIAPH2	NM_006729	diaphanous-related formin 2	6.64888	8.23113	-10.0153	-2.99435	0	0	down	coding	819
207847_s_at	MUC1	NM_001018016	mucin 1, cell surface associated	9.05094	7.46967	7.01571	2.99234	0	0	up	coding	820
228335_at	CLDN11	NM_001185056	claudin 11	5.89003	7.47025	-8.72946	-2.99016	0	0	down	coding	821
211981_at	COL4A1	NM_001845	collagen, type IV, alpha 1	8.23893	9.81909	-7.94959	-2.99005	0	0	down	coding	822
226961_at	PRR15	NM_175887	proline rich 15	6.82787	5.24852	14.3374	2.98834	0	0	up	coding	823
218663_at	NCAPG	NM_022346	non-SMC condensin I complex, subunit G	5.82478	4.24784	17.0178	2.98338	0	0	up	coding	824
214449_s_at	RHOQ	NM_012249	ras homolog family member Q	6.80303	8.37818	-9.71643	-2.97966	0	0	down	coding	825
228191_at	FLVCR1	NM_014053	feline leukemia virus subgroup C cellular receptor 1	7.74465	6.16991	15.6105	2.97882	0	0	up	coding	826
235706_at	CPM	NM_001005502	carboxypeptidase M	6.91794	8.4921	-8.65687	-2.97761	0	0	down	coding	827
231120_x_at	PKIB	NM_001270393	protein kinase (cAMP-dependent, catalytic) inhibitor beta	5.79159	4.21809	10.9406	2.97626	0	0	up	coding	828
213221_s_at	SIK2	NM_015191	salt-inducible kinase 2	6.77377	8.34727	-11.3408	-2.97625	0	0	down	coding	829
201664_at	SMC4	NM_001002799	structural maintenance of chromosomes 4	8.8842	7.31089	14.1654	2.97586	0	0	up	coding	830
229580_at	OTTHUMG00000175814	---	NULL	7.28777	8.86057	-6.68106	-2.97482	0	0	down	coding	831
209496_at	RARRES2	NM_002889	retinoic acid receptor responder (tazarotene induced) 2	8.98507	10.5576	-7.59054	-2.97427	0	0	down	coding	832
209184_s_at	IRS2	NM_003749	insulin receptor substrate 2	7.59207	9.16403	-13.8655	-2.97309	0	0	down	coding	833
207537_at	PFKFB1	NM_001271804	6-phosphofructo-2-kinase/fructose-2,6-biphosphatase 1	5.42746	6.99941	-10.4846	-2.97307	0	0	down	coding	834
222603_at	ERMP1	NM_024896	endoplasmic reticulum metallopeptidase 1	8.30251	6.73176	11.7699	2.97058	0	0	up	coding	835
224895_at	YAP1	NM_001130145	Yes-associated protein 1	7.87601	9.44576	-8.63331	-2.96853	0	0	down	coding	836
228969_at	AGR2	NM_006408	anterior gradient 2 homolog (Xenopus laevis)	7.97541	6.40586	9.64929	2.96813	0	0	up	coding	837
212942_s_at	KIAA1199	NM_018689	KIAA1199	6.03745	4.46964	15.1767	2.96454	0	0	up	coding	838
1568838_at	WASIR1	---	WASH and IL9R antisense RNA 1	5.25876	3.69155	14.7508	2.9633	0	0	up	coding	839
206346_at	PRLR	NM_000949	prolactin receptor	5.60202	4.0354	14.0895	2.96211	0	0	up	coding	840
219371_s_at	KLF2	NM_016270	Kruppel-like factor 2 (lung)	8.67899	10.2452	-11.7957	-2.96117	0	0	down	coding	841
209297_at	ITSN1	NM_001001132	intersectin 1 (SH3 domain protein)	8.19163	9.75731	-9.17202	-2.96016	0	0	down	coding	842
212915_at	PDZRN3	NM_015009	PDZ domain containing ring finger 3	7.09737	8.66264	-9.79231	-2.95932	0	0	down	coding	843
211354_s_at	LEPR	NM_001003679	leptin receptor	4.45098	6.01569	-9.39287	-2.95818	0	0	down	coding	844
239272_at	MMP28	NM_001032278	matrix metallopeptidase 28	4.29512	5.85801	-7.92847	-2.95445	0	0	down	coding	845
1558828_s_at	AC131025.8	---	NULL	5.76061	7.32341	-7.27943	-2.95426	0	0	down	coding	846
218261_at	AP1M2	NM_005498	adaptor-related protein complex 1, mu 2 subunit	7.92559	6.36836	11.4462	2.94288	0	0	up	coding	847
201432_at	CAT	NM_001752	catalase	10.3207	11.8776	-9.8766	-2.94207	0	0	down	coding	848
204914_s_at	SOX11	NM_003108	SRY (sex determining region Y)-box 11	6.02967	4.47416	12.4538	2.93937	0	0	up	coding	849
226150_at	PPAPDC1B	NM_001102559	phosphatidic acid phosphatase type 2 domain containing 1B	8.71119	7.15584	13.9224	2.93906	0	0	up	coding	850
228376_at	GGTA1P	NR_003191	glycoprotein, alpha-galactosyltransferase 1 pseudogene	7.06641	8.62172	-12.1987	-2.93898	0	0	down	coding	851
238577_s_at	TSHZ2	NM_001193421	teashirt zinc finger homeobox 2	5.51522	7.06994	-14.3812	-2.93777	0	0	down	coding	852
1555778_a_at	POSTN	NM_001135934	periostin, osteoblast specific factor	10.3319	8.77759	6.96392	2.93701	0	0	up	coding	853
1554408_a_at	TK1	NM_003258	thymidine kinase 1, soluble	7.52142	5.96788	19.1669	2.93537	0	0	up	coding	854
227697_at	SOCS3	NM_003955	suppressor of cytokine signaling 3	7.54817	9.10163	-8.26077	-2.93518	0	0	down	coding	855
225987_at	STEAP4	NM_001205315	STEAP family member 4	7.87818	9.43099	-9.59372	-2.93387	0	0	down	coding	856
210807_s_at	SLC16A7	NM_001270622	solute carrier family 16, member 7 (monocarboxylic acid transporter 2)	4.71733	6.26859	-8.50486	-2.93074	0	0	down	coding	857
207761_s_at	METTL7A	NM_014033	methyltransferase like 7A	9.80199	11.3524	-9.66664	-2.92903	0	0	down	coding	858
224715_at	WDR34	NM_052844	WD repeat domain 34	8.34061	6.79033	13.8301	2.92873	0	0	up	coding	859
209604_s_at	GATA3	NM_001002295	GATA binding protein 3	11.4707	9.92092	8.11619	2.92772	0	0	up	coding	860
236565_s_at	LARP6	NM_018357	La ribonucleoprotein domain family, member 6	6.88976	8.43822	-7.9993	-2.92505	0	0	down	coding	861
232812_at	LOC401052	NM_001008737	uncharacterized LOC401052	5.36551	6.91336	-7.82432	-2.92381	0	0	down	coding	862
205980_s_at	ARHGAP8	NM_001017526	Rho GTPase activating protein 8	7.96656	6.41901	10.0538	2.9232	0	0	up	coding	863
221031_s_at	APOLD1	NM_001130415	apolipoprotein L domain containing 1	7.39971	8.9465	-8.8673	-2.92166	0	0	down	coding	864
212590_at	RRAS2	NM_001102669	related RAS viral (r-ras) oncogene homolog 2	6.31533	7.8587	-12.365	-2.91475	0	0	down	coding	865
238593_at	C11orf80	NM_024650	chromosome 11 open reading frame 80	6.12259	4.57955	11.7896	2.9141	0	0	up	coding	866
209064_x_at	PAIP1	NM_006451	poly(A) binding protein interacting protein 1	9.04251	7.50217	12.7233	2.90863	0	0	up	coding	867
211896_s_at	DCN	NM_001920	decorin	10.3547	11.8948	-7.48292	-2.90818	0	0	down	coding	868
228033_at	E2F7	NM_203394	E2F transcription factor 7	5.16017	3.62059	17.7327	2.90711	0	0	up	coding	869
237301_at	---	---	---	6.74132	5.20344	8.29143	2.90367	0	0	up	coding	870
37028_at	PPP1R15A	NM_014330	protein phosphatase 1, regulatory subunit 15A	7.04875	8.58542	-7.53886	-2.90123	0	0	down	coding	871
212793_at	DAAM2	NM_001201427	dishevelled associated activator of morphogenesis 2	6.186	7.72235	-12.8648	-2.90061	0	0	down	coding	872
202202_s_at	LAMA4	NM_001105206	laminin, alpha 4	7.92223	9.45725	-7.16364	-2.89791	0	0	down	coding	873
33323_r_at	SFN	NM_006142	stratifin	10.4566	8.92218	6.45764	2.89676	0	0	up	coding	874
226456_at	RMI2	NM_152308	RecQ mediated genome instability 2	7.3391	5.80647	15.3658	2.89312	0	0	up	coding	875
226022_at	SASH1	NM_015278	SAM and SH3 domain containing 1	8.38742	9.92004	-9.91538	-2.89311	0	0	down	coding	876
1558820_a_at	CCDC178	NM_001105528	coiled-coil domain containing 178	5.15017	6.68266	-14.3459	-2.89284	0	0	down	coding	877
214071_at	GNAL	NM_001142339	guanine nucleotide binding protein (G protein), alpha activating activity polypeptide, olfactory type	4.33559	5.86755	-10.8355	-2.89179	0	0	down	coding	878
219874_at	SLC12A8	NM_001195483	solute carrier family 12 (potassium/chloride transporters), member 8	6.61751	5.08583	20.4949	2.89122	0	0	up	coding	879
209512_at	HSDL2	NM_001195822	hydroxysteroid dehydrogenase like 2	6.14431	7.67549	-6.91767	-2.89022	0	0	down	coding	880
219386_s_at	SLAMF8	NM_020125	SLAM family member 8	6.43149	4.90035	12.2813	2.89014	0	0	up	coding	881
214279_s_at	NDRG2	NM_016250	NDRG family member 2	5.48999	7.02085	-5.77472	-2.88958	0	0	down	coding	882
210059_s_at	MAPK13	NM_002754	mitogen-activated protein kinase 13	7.6965	6.16574	14.1621	2.88939	0	0	up	coding	883
235798_at	TMEM170B	NM_001100829	transmembrane protein 170B	4.54437	6.07506	-6.85844	-2.88925	0	0	down	coding	884
236641_at	KIF14	NM_014875	kinesin family member 14	5.37612	3.84666	17.7145	2.88678	0	0	up	coding	885
231784_s_at	DCAF13	NM_015420	DDB1 and CUL4 associated factor 13	7.24176	5.71327	14.0183	2.88484	0	0	up	coding	886
214651_s_at	HOXA10-HOXA9	NM_152739	HOXA10-HOXA9 readthrough	5.78379	7.31204	-9.32776	-2.88437	0	0	down	coding	887
203642_s_at	COBLL1	NM_001278458	cordon-bleu WH2 repeat protein-like 1	6.71717	8.24476	-8.19933	-2.88305	0	0	down	coding	888
228692_at	PREX2	NM_024870	phosphatidylinositol-3,4,5-trisphosphate-dependent Rac exchange factor 2	3.93901	5.46607	-7.87522	-2.88198	0	0	down	coding	889
222848_at	CENPK	NM_001267038	centromere protein K	5.03456	3.5076	18.6179	2.88177	0	0	up	coding	890
238623_at	---	---	---	7.03979	5.51336	10.5599	2.88071	0	0	up	coding	891
204235_s_at	GULP1	NM_001252668	GULP, engulfment adaptor PTB domain containing 1	6.44617	7.97174	-11.514	-2.879	0	0	down	coding	892
213906_at	MYBL1	NM_001080416	v-myb myeloblastosis viral oncogene homolog (avian)-like 1	6.5631	5.03884	11.389	2.8764	0	0	up	coding	893
204337_at	RGS4	NM_001102445	regulator of G-protein signaling 4	7.55202	6.02865	11.306	2.87461	0	0	up	coding	894
243879_at	---	---	---	5.50308	7.02345	-10.719	-2.86864	0	0	down	coding	895
227899_at	VIT	NM_001177969	vitrin	5.97039	7.48994	-13.2485	-2.86702	0	0	down	coding	896
225688_s_at	PHLDB2	NM_001134437	pleckstrin homology-like domain, family B, member 2	8.18056	9.69997	-10.2286	-2.86674	0	0	down	coding	897
201058_s_at	MYL9	NM_006097	myosin, light chain 9, regulatory	8.66275	10.1819	-9.50013	-2.86616	0	0	down	coding	898
823_at	CX3CL1	NM_002996	chemokine (C-X3-C motif) ligand 1	7.0956	8.61442	-8.50056	-2.86555	0	0	down	coding	899
204257_at	FADS3	NM_021727	fatty acid desaturase 3	7.14468	8.66282	-11.4511	-2.86422	0	0	down	coding	900
204679_at	KCNK1	NM_002245	potassium channel, subfamily K, member 1	8.36955	6.85157	9.31647	2.8639	0	0	up	coding	901
204913_s_at	SOX11	NM_003108	SRY (sex determining region Y)-box 11	5.33118	3.81427	11.1389	2.86178	0	0	up	coding	902
35776_at	ITSN1	NM_001001132	intersectin 1 (SH3 domain protein)	8.25714	9.77341	-9.86037	-2.86049	0	0	down	coding	903
209656_s_at	TMEM47	NM_031442	transmembrane protein 47	8.18215	9.69836	-10.3722	-2.86038	0	0	down	coding	904
1554966_a_at	FILIP1L	NM_001042459	filamin A interacting protein 1-like	6.95659	8.47278	-8.42991	-2.86033	0	0	down	coding	905
216894_x_at	CDKN1C	NM_000076	cyclin-dependent kinase inhibitor 1C (p57, Kip2)	6.39084	7.90647	-10.069	-2.85925	0	0	down	coding	906
201497_x_at	MYH11	NM_001040113	myosin, heavy chain 11, smooth muscle	7.80871	9.32396	-10.8967	-2.85849	0	0	down	coding	907
233496_s_at	CFL2	NM_001243645	cofilin 2 (muscle)	4.01698	5.53198	-10.3766	-2.85799	0	0	down	coding	908
223395_at	ABI3BP	NM_015429	ABI family, member 3 (NESH) binding protein	6.79805	8.31297	-7.57196	-2.85783	0	0	down	coding	909
238969_at	C3orf55	NM_001099777	chromosome 3 open reading frame 55	4.38076	5.8956	-10.0485	-2.85767	0	0	down	coding	910
202388_at	RGS2	NM_002923	regulator of G-protein signaling 2, 24kDa	8.86787	10.3822	-9.47384	-2.85662	0	0	down	coding	911
205780_at	BIK	NM_001197	BCL2-interacting killer (apoptosis-inducing)	8.02541	6.51253	11.0846	2.85379	0	0	up	coding	912
203813_s_at	SLIT3	NM_001271946	slit homolog 3 (Drosophila)	6.31709	7.82968	-10.8651	-2.85322	0	0	down	coding	913
221556_at	CDC14B	NM_001077181	cell division cycle 14B	6.09425	7.60612	-9.66833	-2.85179	0	0	down	coding	914
214511_x_at	FCGR1B	NM_001004340	Fc fragment of IgG, high affinity Ib, receptor (CD64)	6.39729	4.88621	12.5537	2.85023	0	0	up	coding	915
235642_at	---	---	---	3.88043	5.39151	-8.81288	-2.85022	0	0	down	coding	916
205774_at	F12	NM_000505	coagulation factor XII (Hageman factor)	7.3757	5.86479	13.6564	2.84991	0	0	up	coding	917
230351_at	FGF14-AS2	NR_036487	FGF14 antisense RNA 2	4.63045	6.14103	-8.1009	-2.84924	0	0	down	coding	918
224997_x_at	H19	NR_002196	H19, imprinted maternally expressed transcript (non-protein coding)	6.50427	8.01477	-9.765	-2.84907	0	0	down	coding	919
225380_at	PKDCC	NM_138370	protein kinase domain containing, cytoplasmic	6.83157	8.3416	-11.2613	-2.84817	0	0	down	coding	920
226814_at	ADAMTS9	NM_182920	ADAM metallopeptidase with thrombospondin type 1 motif, 9	6.66504	8.17496	-9.05697	-2.84795	0	0	down	coding	921
230744_at	FSTL1	NM_007085	follistatin-like 1	5.97804	7.48728	-11.3335	-2.8466	0	0	down	coding	922
212298_at	NRP1	NM_001024628	neuropilin 1	7.19503	8.7038	-7.67523	-2.84568	0	0	down	coding	923
210831_s_at	PTGER3	NM_000957	prostaglandin E receptor 3 (subtype EP3)	6.04324	7.55122	-11.2964	-2.84413	0	0	down	coding	924
234709_at	CAPN13	NM_144575	calpain 13	5.17976	3.6718	16.0799	2.84407	0	0	up	coding	925
201009_s_at	LOC101060503	NM_006472	thioredoxin-interacting protein-like	10.3673	11.8751	-10.3902	-2.84389	0	0	down	coding	926
222396_at	HN1	NM_001002032	hematological and neurological expressed 1	8.52893	7.02167	15.5353	2.84271	0	0	up	coding	927
202014_at	PPP1R15A	NM_014330	protein phosphatase 1, regulatory subunit 15A	6.23439	7.74122	-7.44551	-2.84185	0	0	down	coding	928
222278_at	OTTHUMG00000177883	---	NULL	5.18622	6.69284	-9.5789	-2.84143	0	0	down	coding	929
209182_s_at	C10orf10	NM_007021	chromosome 10 open reading frame 10	6.36821	7.87437	-11.3478	-2.84053	0	0	down	coding	930
226425_at	CLIP4	NM_024692	CAP-GLY domain containing linker protein family, member 4	7.01436	8.52016	-9.64028	-2.83981	0	0	down	coding	931
222039_at	KIF18B	NM_001080443	kinesin family member 18B	7.07788	5.5721	16.7592	2.83977	0	0	up	coding	932
235228_at	CCDC85A	NM_001080433	coiled-coil domain containing 85A	4.40087	5.90654	-9.13008	-2.83958	0	0	down	coding	933
216836_s_at	ERBB2	NM_001005862	v-erb-b2 erythroblastic leukemia viral oncogene homolog 2, neuro/glioblastoma derived oncogene homolog (avian)	9.49719	7.99186	8.66521	2.83891	0	0	up	coding	934
210946_at	PPAP2A	NM_003711	phosphatidic acid phosphatase type 2A	9.24375	10.7486	-9.78966	-2.83799	0	0	down	coding	935
206825_at	OXTR	NM_000916	oxytocin receptor	5.74355	7.24659	-5.95314	-2.83439	0	0	down	coding	936
212614_at	ARID5B	NM_001244638	AT rich interactive domain 5B (MRF1-like)	9.20692	10.7097	-11.9055	-2.83386	0	0	down	coding	937
223704_s_at	DMRT2	NM_001130865	doublesex and mab-3 related transcription factor 2	3.5037	5.00594	-10.3581	-2.83284	0	0	down	coding	938
1554464_a_at	CRTAP	NM_006371	cartilage associated protein	6.40601	7.9063	-7.80893	-2.829	0	0	down	coding	939
239220_at	OTTHUMG00000167229	---	NULL	5.50929	7.00947	-9.00175	-2.82878	0	0	down	coding	940
221667_s_at	HSPB8	NM_014365	heat shock 22kDa protein 8	7.90182	9.40022	-10.11	-2.8253	0	0	down	coding	941
200911_s_at	TACC1	NM_001122824	transforming, acidic coiled-coil containing protein 1	9.42425	10.9213	-12.0076	-2.82273	0	0	down	coding	942
239246_at	FARP1	NM_001001715	FERM, RhoGEF (ARHGEF) and pleckstrin domain protein 1 (chondrocyte-derived)	7.96899	6.47202	12.7365	2.82249	0	0	up	coding	943
211712_s_at	ANXA9	NM_003568	annexin A9	6.63468	5.13795	12.1792	2.82203	0	0	up	coding	944
227058_at	MEDAG	NM_032849	mesenteric estrogen-dependent adipogenesis	6.79954	8.29615	-12.1556	-2.82179	0	0	down	coding	945
214680_at	NTRK2	NM_001007097	neurotrophic tyrosine kinase, receptor, type 2	4.36448	5.86093	-7.35743	-2.82148	0	0	down	coding	946
229271_x_at	COL11A1	NM_001190709	collagen, type XI, alpha 1	4.32507	2.82946	17.6108	2.81984	0	0	up	coding	947
235885_at	P2RY12	NM_022788	purinergic receptor P2Y, G-protein coupled, 12	3.92021	5.41519	-7.37541	-2.81859	0	0	down	coding	948
230958_s_at	---	---	---	8.12548	9.62014	-9.49961	-2.81798	0	0	down	coding	949
206364_at	KIF14	NM_014875	kinesin family member 14	6.38866	4.89486	18.3611	2.81629	0	0	up	coding	950
212282_at	TMEM97	NM_014573	transmembrane protein 97	8.53063	7.03686	13.5397	2.81624	0	0	up	coding	951
205306_x_at	KMO	NM_003679	kynurenine 3-monooxygenase (kynurenine 3-hydroxylase)	6.6705	5.17713	9.18957	2.81546	0	0	up	coding	952
238835_at	AVPR1A	NM_000706	arginine vasopressin receptor 1A	4.44401	5.93674	-9.25245	-2.81423	0	0	down	coding	953
214469_at	HIST1H2AB	NM_003513	histone cluster 1, H2ab	5.61799	4.12535	9.50294	2.81405	0	0	up	coding	954
202856_s_at	SLC16A3	NM_001042422	solute carrier family 16, member 3 (monocarboxylic acid transporter 4)	6.74613	5.25418	13.5889	2.81269	0	0	up	coding	955
228325_at	KIAA0146	NM_001080394	KIAA0146	5.564	7.05582	-10.2706	-2.81244	0	0	down	coding	956
211569_s_at	HADH	NM_001184705	hydroxyacyl-CoA dehydrogenase	8.10271	9.59439	-8.03921	-2.81215	0	0	down	coding	957
203068_at	KLHL21	NM_014851	kelch-like family member 21	6.72267	8.21433	-13.536	-2.81214	0	0	down	coding	958
241765_at	CPM	NM_001005502	carboxypeptidase M	4.08313	5.5747	-8.79735	-2.81195	0	0	down	coding	959
202723_s_at	FOXO1	NM_002015	forkhead box O1	7.6575	9.14878	-8.81082	-2.81139	0	0	down	coding	960
213519_s_at	LAMA2	NM_000426	laminin, alpha 2	6.67578	8.16698	-9.77788	-2.81123	0	0	down	coding	961
223333_s_at	ANGPTL4	NM_001039667	angiopoietin-like 4	5.6523	7.14329	-13.2357	-2.81081	0	0	down	coding	962
209164_s_at	CYB561	NM_001017916	cytochrome b561	9.24078	7.74986	12.5898	2.81068	0	0	up	coding	963
210664_s_at	TFPI	NM_001032281	tissue factor pathway inhibitor (lipoprotein-associated coagulation inhibitor)	6.27755	7.76813	-10.4174	-2.81003	0	0	down	coding	964
219296_at	ZDHHC13	NM_001001483	zinc finger, DHHC-type containing 13	7.14828	5.65804	15.4177	2.80936	0	0	up	coding	965
219599_at	EIF4B	NM_001417	eukaryotic translation initiation factor 4B	7.4503	8.94006	-10.5256	-2.80842	0	0	down	coding	966
212653_s_at	EHBP1	NM_001142614	EH domain binding protein 1	8.77046	10.2598	-10.5293	-2.80757	0	0	down	coding	967
213661_at	PAMR1	NM_001001991	peptidase domain containing associated with muscle regeneration 1	6.67754	8.16671	-13.7607	-2.80726	0	0	down	coding	968
234351_x_at	TRPS1	NM_014112	trichorhinophalangeal syndrome I	8.95618	7.46752	9.78141	2.80629	0	0	up	coding	969
226657_at	C17orf103	NM_152914	chromosome 17 open reading frame 103	6.59846	8.08704	-9.04998	-2.80612	0	0	down	coding	970
222885_at	EMCN	NM_001159694	endomucin	6.76923	8.25762	-9.65973	-2.80574	0	0	down	coding	971
212494_at	TENC1	NM_015319	tensin like C1 domain containing phosphatase (tensin 2)	6.69093	8.1793	-12.38	-2.80571	0	0	down	coding	972
213715_s_at	KANK3	NM_198471	KN motif and ankyrin repeat domains 3	5.62793	7.11541	-12.8944	-2.80399	0	0	down	coding	973
235976_at	SLITRK6	NM_032229	SLIT and NTRK-like family, member 6	4.88074	3.39329	10.44	2.80393	0	0	up	coding	974
220085_at	HELLS	NM_018063	helicase, lymphoid-specific	5.82717	4.33977	16.6053	2.80383	0	0	up	coding	975
201416_at	SOX4	NM_003107	SRY (sex determining region Y)-box 4	10.2349	8.74772	7.64445	2.80345	0	0	up	coding	976
238673_at	SAMD12	NM_001101676	sterile alpha motif domain containing 12	7.23798	5.75188	12.1375	2.8013	0	0	up	coding	977
211467_s_at	NFIB	NM_001190737	nuclear factor I/B	6.09998	7.58566	-6.99735	-2.80048	0	0	down	coding	978
219825_at	CYP26B1	NM_001277742	cytochrome P450, family 26, subfamily B, polypeptide 1	5.27527	6.76083	-8.42331	-2.80026	0	0	down	coding	979
230291_s_at	---	---	---	7.36723	8.85241	-9.80109	-2.79953	0	0	down	coding	980
202260_s_at	STXBP1	NM_001032221	syntaxin binding protein 1	7.14813	8.63249	-10.2228	-2.79793	0	0	down	coding	981
229693_at	TMEM220	NM_001004313	transmembrane protein 220	6.12851	7.61205	-12.1517	-2.79635	0	0	down	coding	982
235821_at	WISP1	NM_001204869	WNT1 inducible signaling pathway protein 1	5.11263	3.62928	18.1123	2.79597	0	0	up	coding	983
213364_s_at	SNX1	NM_001242933	sorting nexin 1	7.46436	8.94742	-8.61671	-2.79541	0	0	down	coding	984
205610_at	MYOM1	NM_003803	myomesin 1	5.21779	6.70067	-9.52695	-2.79507	0	0	down	coding	985
214767_s_at	HSPB6	NM_144617	heat shock protein, alpha-crystallin-related, B6	5.52763	7.01025	-10.5584	-2.79457	0	0	down	coding	986
243591_at	---	---	---	4.73354	6.21608	-12.4346	-2.79441	0	0	down	coding	987
222484_s_at	CXCL14	NM_004887	chemokine (C-X-C motif) ligand 14	9.76956	11.252	-8.3137	-2.79422	0	0	down	coding	988
228224_at	PRELP	NM_002725	proline/arginine-rich end leucine-rich repeat protein	7.11012	8.59216	-9.96626	-2.79343	0	0	down	coding	989
224435_at	FAM213A	NM_001243778	family with sequence similarity 213, member A	8.96179	10.4435	-7.22759	-2.79275	0	0	down	coding	990
223374_s_at	B3GALNT1	NM_001038628	beta-1,3-N-acetylgalactosaminyltransferase 1 (globoside blood group)	6.75108	5.27009	12.8853	2.79142	0	0	up	coding	991
236655_at	TPD52	NM_001025252	tumor protein D52	7.29288	5.81233	11.3231	2.79056	0	0	up	coding	992
218806_s_at	VAV3	NM_001079874	vav 3 guanine nucleotide exchange factor	7.75413	6.2739	7.50927	2.78993	0	0	up	coding	993
238919_at	---	---	---	3.3547	4.8348	-8.31823	-2.78969	0	0	down	coding	994
228496_s_at	CRIM1	NM_016441	cysteine rich transmembrane BMP regulator 1 (chordin-like)	8.55301	10.033	-9.2309	-2.78943	0	0	down	coding	995
202986_at	ARNT2	NM_014862	aryl-hydrocarbon receptor nuclear translocator 2	6.85928	5.37973	13.7176	2.78862	0	0	up	coding	996
203859_s_at	PALM	NM_001040134	paralemmin	7.20755	8.68687	-11.9995	-2.78818	0	0	down	coding	997
222161_at	NAALAD2	NM_005467	N-acetylated alpha-linked acidic dipeptidase 2	3.3358	4.81487	-8.50596	-2.78768	0	0	down	coding	998
228069_at	MTFR2	NM_001099286	mitochondrial fission regulator 2	5.48989	4.01126	17.0195	2.78683	0	0	up	coding	999
227804_at	TLCD1	NM_001160407	TLC domain containing 1	6.97105	5.49246	17.5972	2.78676	0	0	up	coding	1000
227641_at	FBXL16	NM_153350	F-box and leucine-rich repeat protein 16	7.74484	6.26674	10.8696	2.78582	0	0	up	coding	1001
219993_at	SOX17	NM_022454	SRY (sex determining region Y)-box 17	4.819	6.29664	-10.3578	-2.78493	0	0	down	coding	1002
204438_at	MRC1	NM_001009567	mannose receptor, C type 1	6.83209	8.30944	-5.62082	-2.78435	0	0	down	coding	1003
32837_at	AGPAT2	NM_001012727	1-acylglycerol-3-phosphate O-acyltransferase 2	8.26045	9.73772	-9.52094	-2.78422	0	0	down	coding	1004
225524_at	ANTXR2	NM_001145794	anthrax toxin receptor 2	8.08259	9.55975	-8.0785	-2.78401	0	0	down	coding	1005
227923_at	SHANK3	NM_001080420	SH3 and multiple ankyrin repeat domains 3	6.75598	8.23258	-12.1641	-2.78291	0	0	down	coding	1006
226713_at	CCDC50	NM_174908	coiled-coil domain containing 50	7.03137	8.50791	-11.0442	-2.78281	0	0	down	coding	1007
204326_x_at	MT1X	NM_005952	metallothionein 1X	9.65479	11.1304	-10.3192	-2.78093	0	0	down	coding	1008
228708_at	RAB27B	NM_004163	RAB27B, member RAS oncogene family	9.39678	7.92178	7.21733	2.77984	0	0	up	coding	1009
200953_s_at	CCND2	NM_001759	cyclin D2	7.80039	9.27535	-9.33661	-2.77975	0	0	down	coding	1010
226028_at	ROBO4	NM_019055	roundabout, axon guidance receptor, homolog 4 (Drosophila)	6.9968	8.47174	-10.4682	-2.77972	0	0	down	coding	1011
218782_s_at	ATAD2	NM_014109	ATPase family, AAA domain containing 2	6.48196	5.00711	15.3137	2.77955	0	0	up	coding	1012
241866_at	SLC16A7	NM_001270622	solute carrier family 16, member 7 (monocarboxylic acid transporter 2)	4.07854	5.55281	-7.06318	-2.77842	0	0	down	coding	1013
212119_at	RHOQ	NM_012249	ras homolog family member Q	9.5649	11.0392	-11.5689	-2.77842	0	0	down	coding	1014
209172_s_at	CENPF	NM_016343	centromere protein F, 350/400kDa	5.63219	4.15932	15.7168	2.77574	0	0	up	coding	1015
201761_at	MTHFD2	NM_001040409	methylenetetrahydrofolate dehydrogenase (NADP+ dependent) 2, methenyltetrahydrofolate cyclohydrolase	10.0078	8.53542	11.662	2.77477	0	0	up	coding	1016
211138_s_at	KMO	NM_003679	kynurenine 3-monooxygenase (kynurenine 3-hydroxylase)	6.47016	4.99792	9.23972	2.77452	0	0	up	coding	1017
202107_s_at	MCM2	NM_004526	minichromosome maintenance complex component 2	8.50869	7.03657	12.1098	2.77428	0	0	up	coding	1018
225782_at	MSRB3	NM_001031679	methionine sulfoxide reductase B3	8.05272	9.5244	-7.12018	-2.77345	0	0	down	coding	1019
209789_at	CORO2B	NM_001190456	coronin, actin binding protein, 2B	4.0409	5.51101	-14.0337	-2.77044	0	0	down	coding	1020
219395_at	ESRP2	NM_024939	epithelial splicing regulatory protein 2	8.0456	6.57568	10.7364	2.77007	0	0	up	coding	1021
213006_at	CEBPD	NM_005195	CCAAT/enhancer binding protein (C/EBP), delta	4.30774	5.77759	-8.97227	-2.76993	0	0	down	coding	1022
213652_at	PCSK5	NM_001190482	proprotein convertase subtilisin/kexin type 5	5.59992	7.0696	-8.2195	-2.76961	0	0	down	coding	1023
237017_s_at	---	---	---	3.60535	5.07466	-8.89074	-2.76888	0	0	down	coding	1024
219463_at	LAMP5	NM_001199897	lysosomal-associated membrane protein family, member 5	6.80114	5.33226	15.1602	2.76808	0	0	up	coding	1025
229659_s_at	---	---	---	6.44919	7.91788	-6.2566	-2.76769	0	0	down	coding	1026
224918_x_at	MGST1	NM_001260511	microsomal glutathione S-transferase 1	10.7047	12.1731	-8.29641	-2.767	0	0	down	coding	1027
215559_at	ABCC6	NM_001079528	ATP-binding cassette, sub-family C (CFTR/MRP), member 6	4.68795	6.15607	-8.54763	-2.76662	0	0	down	coding	1028
214889_at	FAM149A	NM_001006655	family with sequence similarity 149, member A	5.03245	6.4997	-8.55388	-2.76494	0	0	down	coding	1029
212120_at	RHOQ	NM_012249	ras homolog family member Q	8.51403	9.98103	-9.87637	-2.76445	0	0	down	coding	1030
220192_x_at	SPDEF	NM_001252294	SAM pointed domain containing ets transcription factor	9.15482	7.68837	8.62112	2.76342	0	0	up	coding	1031
209709_s_at	HMMR	NM_001142556	hyaluronan-mediated motility receptor (RHAMM)	5.83224	4.36806	19.2674	2.75907	0	0	up	coding	1032
207583_at	ABCD2	NM_005164	ATP-binding cassette, sub-family D (ALD), member 2	3.03091	4.49461	-9.47024	-2.75814	0	0	down	coding	1033
201466_s_at	JUN	NM_002228	jun proto-oncogene	8.37142	9.83457	-10.2615	-2.75709	0	0	down	coding	1034
212705_x_at	PNPLA2	NM_020376	patatin-like phospholipase domain containing 2	6.68256	8.1457	-12.0398	-2.75707	0	0	down	coding	1035
213029_at	NFIB	NM_001190737	nuclear factor I/B	8.99068	10.4531	-13.4058	-2.75565	0	0	down	coding	1036
1555938_x_at	VIM	NM_003380	vimentin	4.93278	6.39506	-7.80647	-2.75545	0	0	down	coding	1037
203917_at	CXADR	NM_001207063	coxsackie virus and adenovirus receptor	8.95369	7.49185	7.03007	2.75458	0	0	up	coding	1038
232628_at	---	---	---	5.73754	7.1979	-9.77841	-2.75177	0	0	down	coding	1039
228665_at	CYYR1	NM_052954	cysteine/tyrosine-rich 1	7.03174	8.49191	-11.4993	-2.75142	0	0	down	coding	1040
217028_at	CXCR4	NM_001008540	chemokine (C-X-C motif) receptor 4	10.2163	8.75631	9.0092	2.75112	0	0	up	coding	1041
232481_s_at	SLITRK6	NM_032229	SLIT and NTRK-like family, member 6	7.0118	5.55253	7.3928	2.74969	0	0	up	coding	1042
229327_s_at	---	---	---	4.72913	6.18836	-7.36609	-2.74962	0	0	down	coding	1043
201008_s_at	LOC101060503	NM_006472	thioredoxin-interacting protein-like	9.59965	11.0587	-9.34871	-2.74937	0	0	down	coding	1044
204976_s_at	AMMECR1	NM_001025580	Alport syndrome, mental retardation, midface hypoplasia and elliptocytosis chromosomal region gene 1	7.34504	5.88674	11.8555	2.74785	0	0	up	coding	1045
212423_at	ZCCHC24	NM_153367	zinc finger, CCHC domain containing 24	7.88047	9.33876	-8.858	-2.74783	0	0	down	coding	1046
223361_at	ABRACL	NM_021243	ABRA C-terminal like	8.96591	7.50762	11.9762	2.74782	0	0	up	coding	1047
227708_at	EEF1A1	NM_001402	eukaryotic translation elongation factor 1 alpha 1	7.42352	8.88086	-14.2597	-2.74602	0	0	down	coding	1048
242931_at	LONRF3	NM_001031855	LON peptidase N-terminal domain and ring finger 3	5.97923	7.43594	-13.1825	-2.74482	0	0	down	coding	1049
228875_at	FAM162B	NM_001085480	family with sequence similarity 162, member B	5.23526	6.69178	-11.5539	-2.74447	0	0	down	coding	1050
201422_at	IFI30	NM_005027	interferon, gamma-inducible protein 30	10.6445	9.18812	12.3705	2.74415	0	0	up	coding	1051
212117_at	RHOQ	NM_012249	ras homolog family member Q	8.38251	9.83835	-12.6752	-2.74316	0	0	down	coding	1052
227803_at	ENPP5	NM_021572	ectonucleotide pyrophosphatase/phosphodiesterase 5 (putative)	6.60784	5.152	7.73881	2.74315	0	0	up	coding	1053
202551_s_at	CRIM1	NM_016441	cysteine rich transmembrane BMP regulator 1 (chordin-like)	7.72388	9.17957	-10.0233	-2.74288	0	0	down	coding	1054
238151_at	---	---	---	5.27603	6.73164	-9.38363	-2.74273	0	0	down	coding	1055
210058_at	MAPK13	NM_002754	mitogen-activated protein kinase 13	8.07707	6.62161	12.5247	2.74245	0	0	up	coding	1056
232187_at	PALMD	NM_017734	palmdelphin	4.08393	5.53909	-10.6367	-2.74188	0	0	down	coding	1057
213201_s_at	TNNT1	NM_001126132	troponin T type 1 (skeletal, slow)	7.36723	5.91213	11.0907	2.74175	0	0	up	coding	1058
222037_at	MCM4	NM_005914	minichromosome maintenance complex component 4	5.98007	4.52514	16.7676	2.74143	0	0	up	coding	1059
202075_s_at	PLTP	NM_001242920	phospholipid transfer protein	7.61542	9.07025	-8.86289	-2.74124	0	0	down	coding	1060
205433_at	BCHE	NM_000055	butyrylcholinesterase	4.23604	5.69074	-8.42326	-2.741	0	0	down	coding	1061
207400_at	NPY5R	NM_006174	neuropeptide Y receptor Y5	4.27135	5.72574	-9.61385	-2.7404	0	0	down	coding	1062
205730_s_at	ABLIM3	NM_014945	actin binding LIM protein family, member 3	6.13035	7.58471	-13.3814	-2.74034	0	0	down	coding	1063
231683_at	GLYAT	NM_005838	glycine-N-acyltransferase	3.88964	5.34385	-9.62635	-2.74006	0	0	down	coding	1064
204379_s_at	FGFR3	NM_000142	fibroblast growth factor receptor 3	7.41082	5.95683	11.0498	2.73965	0	0	up	coding	1065
204865_at	CA3	NM_005181	carbonic anhydrase III, muscle specific	3.30913	4.76257	-7.75558	-2.73859	0	0	down	coding	1066
205108_s_at	APOB	NM_000384	apolipoprotein B	3.81087	5.26409	-8.36148	-2.73819	0	0	down	coding	1067
65517_at	AP1M2	NM_005498	adaptor-related protein complex 1, mu 2 subunit	7.88614	6.43347	11.9204	2.73713	0	0	up	coding	1068
225242_s_at	CCDC80	NM_199511	coiled-coil domain containing 80	9.04091	10.4925	-6.30768	-2.73519	0	0	down	coding	1069
202357_s_at	CFB	NM_001710	complement factor B	8.57561	7.12403	9.27421	2.73508	0	0	up	coding	1070
230130_at	SLIT2	NM_004787	slit homolog 2 (Drosophila)	6.64754	8.09857	-7.68783	-2.73404	0	0	down	coding	1071
210004_at	OLR1	NM_001172632	oxidized low density lipoprotein (lectin-like) receptor 1	5.37195	3.92162	16.2737	2.73271	0	0	up	coding	1072
213577_at	SQLE	NM_003129	squalene epoxidase	8.36494	6.91521	11.4374	2.73158	0	0	up	coding	1073
235515_at	SYNE4	NM_001039876	spectrin repeat containing, nuclear envelope family member 4	7.49388	6.04455	11.1897	2.73082	0	0	up	coding	1074
221698_s_at	CLEC7A	NM_022570	C-type lectin domain family 7, member A	7.30473	5.85601	12.8475	2.72967	0	0	up	coding	1075
1556474_a_at	FLJ38379	XR_108456	uncharacterized FLJ38379	5.12249	3.67458	10.9365	2.72812	0	0	up	coding	1076
213947_s_at	NUP210	NM_024923	nucleoporin 210kDa	7.69478	6.24806	16.5354	2.72587	0	0	up	coding	1077
238439_at	ANKRD22	NM_144590	ankyrin repeat domain 22	6.03609	4.59034	13.6194	2.72404	0	0	up	coding	1078
202017_at	EPHX1	NM_000120	epoxide hydrolase 1, microsomal (xenobiotic)	7.55454	8.99999	-6.19256	-2.72347	0	0	down	coding	1079
224397_s_at	TMTC1	NM_001193451	transmembrane and tetratricopeptide repeat containing 1	5.86119	7.30478	-11.5505	-2.71996	0	0	down	coding	1080
213541_s_at	ERG	NM_001136154	v-ets erythroblastosis virus E26 oncogene homolog (avian)	5.97169	7.41413	-10.3882	-2.71781	0	0	down	coding	1081
201261_x_at	BGN	NM_001711	biglycan	9.36625	7.9242	13.7351	2.71708	0	0	up	coding	1082
231311_at	---	---	---	6.47851	5.03665	11.3068	2.71671	0	0	up	coding	1083
218002_s_at	CXCL14	NM_004887	chemokine (C-X-C motif) ligand 14	9.41472	10.8552	-6.83112	-2.71408	0	0	down	coding	1084
219213_at	JAM2	NM_001270407	junctional adhesion molecule 2	7.00017	8.43997	-11.6131	-2.71284	0	0	down	coding	1085
209070_s_at	RGS5	NM_001195303	regulator of G-protein signaling 5	7.69296	9.1326	-6.32797	-2.71254	0	0	down	coding	1086
218792_s_at	BSPRY	NM_017688	B-box and SPRY domain containing	7.88975	6.45062	9.48303	2.71157	0	0	up	coding	1087
242354_at	OTTHUMG00000172899	---	NULL	7.75335	6.31474	9.0159	2.7106	0	0	up	coding	1088
208983_s_at	PECAM1	NM_000442	platelet/endothelial cell adhesion molecule 1	7.01427	8.4526	-7.01629	-2.71007	0	0	down	coding	1089
213599_at	OIP5	NM_007280	Opa interacting protein 5	5.62816	4.18994	20.4485	2.70987	0	0	up	coding	1090
210078_s_at	KCNAB1	NM_003471	potassium voltage-gated channel, shaker-related subfamily, beta member 1	5.2525	6.69031	-8.14109	-2.70909	0	0	down	coding	1091
209543_s_at	CD34	NM_001025109	CD34 molecule	6.63169	8.06928	-12.8246	-2.70868	0	0	down	coding	1092
206754_s_at	CYP2B6	NM_000767	cytochrome P450, family 2, subfamily B, polypeptide 6	7.95397	6.5164	7.05992	2.70864	0	0	up	coding	1093
74694_s_at	RABEP2	NM_024816	rabaptin, RAB GTPase binding effector protein 2	7.53007	6.09269	9.49527	2.70829	0	0	up	coding	1094
216511_s_at	TCF7L2	NM_001146274	transcription factor 7-like 2 (T-cell specific, HMG-box)	7.17892	8.61617	-11.4874	-2.70804	0	0	down	coding	1095
214696_at	MIR22	NM_001001870	microRNA 22	7.45966	8.89679	-10.3735	-2.70783	0	0	down	coding	1096
223427_s_at	EPB41L4B	NM_018424	erythrocyte membrane protein band 4.1 like 4B	4.7376	6.17471	-10.0835	-2.70778	0	0	down	coding	1097
207317_s_at	CASQ2	NM_001232	calsequestrin 2 (cardiac muscle)	5.7224	7.15944	-10.0887	-2.70765	0	0	down	coding	1098
223631_s_at	C19orf33	NM_033520	chromosome 19 open reading frame 33	7.64516	6.20989	8.77544	2.70433	0	0	up	coding	1099
217437_s_at	TACC1	NM_001122824	transforming, acidic coiled-coil containing protein 1	6.5669	8.0016	-10.5766	-2.70326	0	0	down	coding	1100
201340_s_at	ENC1	NM_001256574	ectodermal-neural cortex 1 (with BTB domain)	7.3117	5.8777	11.6521	2.70196	0	0	up	coding	1101
203148_s_at	TRIM14	NM_014788	tripartite motif containing 14	8.60444	7.17057	11.0919	2.7017	0	0	up	coding	1102
214030_at	CRYBG3	NM_153605	beta-gamma crystallin domain containing 3	6.97566	8.40907	-13.0417	-2.70083	0	0	down	coding	1103
209326_at	SLC35A2	NM_001032289	solute carrier family 35 (UDP-galactose transporter), member A2	8.35225	6.91985	14.5619	2.69896	0	0	up	coding	1104
225990_at	BOC	NM_033254	BOC cell adhesion associated, oncogene regulated	7.44468	8.87665	-12.2097	-2.69814	0	0	down	coding	1105
226421_at	AMMECR1	NM_001025580	Alport syndrome, mental retardation, midface hypoplasia and elliptocytosis chromosomal region gene 1	6.65904	5.22712	12.7725	2.69805	0	0	up	coding	1106
232331_at	---	---	---	5.25906	6.69054	-10.14	-2.69724	0	0	down	coding	1107
201044_x_at	DUSP1	NM_004417	dual specificity phosphatase 1	6.59122	8.02254	-7.09726	-2.69694	0	0	down	coding	1108
209868_s_at	RBMS1	NM_002897	RNA binding motif, single stranded interacting protein 1	7.92407	9.35538	-8.69842	-2.69692	0	0	down	coding	1109
202708_s_at	HIST2H2BE	NM_003528	histone cluster 2, H2be	8.48626	7.05547	10.4422	2.69594	0	0	up	coding	1110
231698_at	FLJ36848	XR_078254	uncharacterized LOC647115	5.15812	6.58837	-9.71293	-2.69494	0	0	down	coding	1111
211458_s_at	GABARAPL1	NM_031412	GABA(A) receptor-associated protein like 1	9.23896	10.6681	-12.4747	-2.69287	0	0	down	coding	1112
205932_s_at	MSX1	NM_002448	msh homeobox 1	6.34456	7.77269	-10.0055	-2.69098	0	0	down	coding	1113
204290_s_at	ALDH6A1	NM_005589	aldehyde dehydrogenase 6 family, member A1	6.94919	8.37647	-11.1507	-2.68939	0	0	down	coding	1114
202976_s_at	RHOBTB3	NM_014899	Rho-related BTB domain containing 3	7.50992	8.93685	-7.09283	-2.68874	0	0	down	coding	1115
243041_s_at	---	---	---	5.03371	6.46039	-9.00745	-2.68826	0	0	down	coding	1116
201088_at	KPNA2	NM_002266	karyopherin alpha 2 (RAG cohort 1, importin alpha 1)	10.4978	9.0715	11.2216	2.6875	0	0	up	coding	1117
207808_s_at	PROS1	NM_000313	protein S (alpha)	7.11187	8.53793	-9.84943	-2.68714	0	0	down	coding	1118
208180_s_at	HIST1H4A	NM_001034077	histone cluster 1, H4a	5.43363	4.0076	13.1976	2.68706	0	0	up	coding	1119
205339_at	STIL	NM_001048166	SCL/TAL1 interrupting locus	6.69707	5.27125	19.424	2.68667	0	0	up	coding	1120
232935_at	---	---	---	5.68094	7.1066	-10.6344	-2.68637	0	0	down	coding	1121
201752_s_at	ADD3	NM_001121	adducin 3 (gamma)	8.43425	9.85954	-12.0689	-2.68568	0	0	down	coding	1122
219493_at	SHCBP1	NM_024745	SHC SH2-domain binding protein 1	4.97562	3.55112	17.2193	2.6842	0	0	up	coding	1123
218979_at	RMI1	NM_024945	RecQ mediated genome instability 1	7.13031	5.7062	13.8539	2.68349	0	0	up	coding	1124
201116_s_at	CPE	NM_001873	carboxypeptidase E	8.37406	9.79734	-8.73869	-2.68195	0	0	down	coding	1125
217871_s_at	MIF	NM_002415	macrophage migration inhibitory factor (glycosylation-inhibiting factor)	11.9921	10.5688	11.4149	2.68193	0	0	up	coding	1126
210108_at	CACNA1D	NM_000720	calcium channel, voltage-dependent, L type, alpha 1D subunit	5.47338	4.05035	12.7279	2.68148	0	0	up	coding	1127
1554789_a_at	PDE8B	NM_001029851	phosphodiesterase 8B	4.11489	5.53791	-8.67673	-2.68146	0	0	down	coding	1128
205440_s_at	NPY1R	NM_000909	neuropeptide Y receptor Y1	6.17821	7.60035	-6.05437	-2.67982	0	0	down	coding	1129
226549_at	SBK1	NM_001024401	SH3-binding domain kinase 1	6.58962	5.1683	15.8788	2.67832	0	0	up	coding	1130
202157_s_at	CELF2	NM_001025076	CUGBP, Elav-like family member 2	8.55244	9.97344	-10.1613	-2.67772	0	0	down	coding	1131
223232_s_at	CGN	NM_020770	cingulin	6.87145	5.45244	11.4428	2.67402	0	0	up	coding	1132
200795_at	SPARCL1	NM_001128310	SPARC-like 1 (hevin)	10.3184	11.7371	-8.70015	-2.67346	0	0	down	coding	1133
223349_s_at	BOK	NM_032515	BCL2-related ovarian killer	7.6413	9.05964	-7.52132	-2.67278	0	0	down	coding	1134
226380_at	PTPN21	NM_007039	protein tyrosine phosphatase, non-receptor type 21	6.3459	7.76345	-10.3937	-2.67132	0	0	down	coding	1135
222407_s_at	ZNF106	NM_022473	zinc finger protein 106	6.99868	8.41583	-10.4881	-2.67058	0	0	down	coding	1136
228855_at	NUDT7	NM_001105663	nudix (nucleoside diphosphate linked moiety X)-type motif 7	5.7402	7.15724	-8.36252	-2.67036	0	0	down	coding	1137
226899_at	UNC5B	NM_001244889	unc-5 homolog B (C. elegans)	6.70006	5.28452	16.4346	2.6676	0	0	up	coding	1138
229015_at	LOC286367	NR_024011	FP944	4.40022	5.81557	-11.2007	-2.66726	0	0	down	coding	1139
236262_at	MMRN2	NM_024756	multimerin 2	5.82379	7.23882	-7.19809	-2.66665	0	0	down	coding	1140
211671_s_at	NR3C1	NM_000176	nuclear receptor subfamily 3, group C, member 1 (glucocorticoid receptor)	8.57999	9.99466	-10.8017	-2.66598	0	0	down	coding	1141
1553986_at	RASEF	NM_152573	RAS and EF-hand domain containing	7.89447	6.47985	6.28344	2.66589	0	0	up	coding	1142
229910_at	SHE	NM_001010846	Src homology 2 domain containing E	6.74466	8.15738	-9.08688	-2.66238	0	0	down	coding	1143
241789_at	RBMS3	NM_001003792	RNA binding motif, single stranded interacting protein 3	4.83551	6.24743	-9.31374	-2.66091	0	0	down	coding	1144
1560049_at	---	---	---	6.20723	7.61822	-12.3743	-2.65919	0	0	down	coding	1145
202178_at	PRKCZ	NM_001033581	protein kinase C, zeta	8.04533	6.63554	11.0811	2.65698	0	0	up	coding	1146
204767_s_at	FEN1	NM_004111	flap structure-specific endonuclease 1	8.91573	7.50603	10.9714	2.6568	0	0	up	coding	1147
220318_at	EPN3	NM_017957	epsin 3	6.26535	4.85637	15.4012	2.6555	0	0	up	coding	1148
213668_s_at	SOX4	NM_003107	SRY (sex determining region Y)-box 4	7.92855	6.51973	7.46086	2.65521	0	0	up	coding	1149
211819_s_at	SORBS1	NM_001034954	sorbin and SH3 domain containing 1	4.54614	5.95476	-8.00657	-2.65484	0	0	down	coding	1150
221479_s_at	BNIP3L	NM_004331	BCL2/adenovirus E1B 19kDa interacting protein 3-like	9.18334	10.5905	-12.4387	-2.65211	0	0	down	coding	1151
203713_s_at	LLGL2	NM_001015002	lethal giant larvae homolog 2 (Drosophila)	6.42316	5.01609	14.8452	2.65196	0	0	up	coding	1152
227399_at	VGLL3	NM_016206	vestigial like 3 (Drosophila)	6.49737	7.90417	-6.33418	-2.65147	0	0	down	coding	1153
204476_s_at	PC	NM_000920	pyruvate carboxylase	6.65299	8.05913	-8.67145	-2.65028	0	0	down	coding	1154
204363_at	F3	NM_001178096	coagulation factor III (thromboplastin, tissue factor)	6.81934	8.22521	-11.7959	-2.64977	0	0	down	coding	1155
219786_at	MTL5	NM_001039656	metallothionein-like 5, testis-specific (tesmin)	6.39068	4.98509	14.5954	2.64925	0	0	up	coding	1156
204942_s_at	ALDH3B2	NM_000695	aldehyde dehydrogenase 3 family, member B2	7.89411	6.4889	6.44259	2.64857	0	0	up	coding	1157
235609_at	BRIP1	NM_032043	BRCA1 interacting protein C-terminal helicase 1	5.90459	4.49974	17.2967	2.64791	0	0	up	coding	1158
239942_at	---	---	---	3.93743	5.34219	-9.38721	-2.64774	0	0	down	coding	1159
204688_at	SGCE	NM_001099400	sarcoglycan, epsilon	7.84845	9.25308	-8.79047	-2.6475	0	0	down	coding	1160
207980_s_at	CITED2	NM_001168388	Cbp/p300-interacting transactivator, with Glu/Asp-rich carboxy-terminal domain, 2	6.64377	8.04783	-8.08526	-2.64645	0	0	down	coding	1161
200770_s_at	LAMC1	NM_002293	laminin, gamma 1 (formerly LAMB2)	8.26225	9.66577	-13.2946	-2.64546	0	0	down	coding	1162
214110_s_at	LOC654342	NR_027238	lymphocyte-specific protein 1 pseudogene	6.93769	8.34119	-8.32575	-2.64541	0	0	down	coding	1163
235316_at	NAT8L	NM_178557	N-acetyltransferase 8-like (GCN5-related, putative)	6.17232	7.57363	-9.00446	-2.64141	0	0	down	coding	1164
214472_at	HIST1H2AD	NM_003529	histone cluster 1, H2ad	4.9132	3.51201	13.4594	2.6412	0	0	up	coding	1165
232035_at	HIST1H4A	NM_001034077	histone cluster 1, H4a	6.9719	5.57076	12.0062	2.64111	0	0	up	coding	1166
208131_s_at	PTGIS	NM_000961	prostaglandin I2 (prostacyclin) synthase	7.72886	9.12829	-7.02237	-2.63798	0	0	down	coding	1167
227943_at	---	---	---	6.31149	4.91224	13.6245	2.63764	0	0	up	coding	1168
213236_at	SASH1	NM_015278	SAM and SH3 domain containing 1	7.81687	9.21509	-12.4659	-2.63576	0	0	down	coding	1169
222906_at	FLVCR1	NM_014053	feline leukemia virus subgroup C cellular receptor 1	6.54482	5.14736	12.2019	2.63437	0	0	up	coding	1170
226702_at	CMPK2	NM_001256477	cytidine monophosphate (UMP-CMP) kinase 2, mitochondrial	8.41529	7.01797	8.6005	2.63411	0	0	up	coding	1171
212021_s_at	MKI67	NM_001145966	antigen identified by monoclonal antibody Ki-67	6.66567	5.26943	15.3461	2.63216	0	0	up	coding	1172
213675_at	PARVA	NM_018222	parvin, alpha	7.48466	8.88075	-8.90294	-2.63187	0	0	down	coding	1173
46323_at	CANT1	NM_001159772	calcium activated nucleotidase 1	9.4201	8.02429	14.1538	2.63137	0	0	up	coding	1174
210652_s_at	TTC39A	NM_001080494	tetratricopeptide repeat domain 39A	7.94077	6.54497	8.47602	2.63135	0	0	up	coding	1175
228618_at	PEAR1	NM_001080471	platelet endothelial aggregation receptor 1	6.2394	7.63451	-12.5015	-2.63008	0	0	down	coding	1176
209487_at	RBPMS	NM_001008710	RNA binding protein with multiple splicing	8.40406	9.79913	-11.4999	-2.63002	0	0	down	coding	1177
229150_at	---	---	---	7.9444	6.54964	6.64594	2.62943	0	0	up	coding	1178
217506_at	---	---	---	5.91916	7.31328	-8.92933	-2.62828	0	0	down	coding	1179
228010_at	PPP2R2C	NM_001206994	protein phosphatase 2, regulatory subunit B, gamma	6.28648	4.89244	11.9682	2.62814	0	0	up	coding	1180
228880_at	NAT8L	NM_178557	N-acetyltransferase 8-like (GCN5-related, putative)	6.17202	7.56552	-10.8398	-2.62715	0	0	down	coding	1181
228821_at	ST6GAL2	NM_001142351	ST6 beta-galactosamide alpha-2,6-sialyltranferase 2	4.56202	3.16855	16.5579	2.6271	0	0	up	coding	1182
212686_at	PPM1H	NM_020700	protein phosphatase, Mg2+/Mn2+ dependent, 1H	7.08228	5.68921	12.2436	2.62636	0	0	up	coding	1183
203295_s_at	ATP1A2	NM_000702	ATPase, Na+/K+ transporting, alpha 2 polypeptide	4.23937	5.63228	-10.3456	-2.62609	0	0	down	coding	1184
226350_at	CHML	NM_001821	choroideremia-like (Rab escort protein 2)	7.81427	6.42138	14.3962	2.62604	0	0	up	coding	1185
203002_at	AMOTL2	NM_016201	angiomotin like 2	7.915	9.30771	-11.6284	-2.62571	0	0	down	coding	1186
242277_at	---	---	---	5.7228	7.1147	-7.4558	-2.62423	0	0	down	coding	1187
228415_at	AP1S2	NM_001272071	adaptor-related protein complex 1, sigma 2 subunit	8.83968	7.44906	15.2351	2.62191	0	0	up	coding	1188
203821_at	HBEGF	NM_001945	heparin-binding EGF-like growth factor	7.14312	8.53371	-7.09411	-2.62185	0	0	down	coding	1189
207655_s_at	BLNK	NM_001114094	B-cell linker	7.50739	6.11687	9.87688	2.62173	0	0	up	coding	1190
228827_at	RUNX1T1	NM_001198625	runt-related transcription factor 1; translocated to, 1 (cyclin D-related)	6.52251	7.9123	-8.04353	-2.6204	0	0	down	coding	1191
221729_at	COL5A2	NM_000393	collagen, type V, alpha 2	10.3459	8.95678	7.2116	2.61914	0	0	up	coding	1192
208190_s_at	LSR	NM_001260489	lipolysis stimulated lipoprotein receptor	8.5307	7.14183	11.0844	2.61875	0	0	up	coding	1193
211813_x_at	DCN	NM_001920	decorin	10.8578	12.246	-8.35408	-2.61763	0	0	down	coding	1194
214439_x_at	BIN1	NM_004305	bridging integrator 1	7.49521	8.88335	-10.5559	-2.61741	0	0	down	coding	1195
205828_at	MMP3	NM_002422	matrix metallopeptidase 3 (stromelysin 1, progelatinase)	7.07015	5.68208	7.86802	2.61727	0	0	up	coding	1196
200973_s_at	TSPAN3	NM_001168412	tetraspanin 3	7.96507	9.35303	-8.206	-2.61708	0	0	down	coding	1197
235463_s_at	CERS6	NM_001256126	ceramide synthase 6	6.78933	5.40198	11.3718	2.61598	0	0	up	coding	1198
227727_at	MRGPRF	NM_001098515	MAS-related GPR, member F	6.35398	7.74092	-9.35618	-2.61524	0	0	down	coding	1199
231411_at	LHFP	NM_005780	lipoma HMGIC fusion partner	6.73889	8.12506	-12.9973	-2.61383	0	0	down	coding	1200
216840_s_at	LAMA2	NM_000426	laminin, alpha 2	6.38473	7.77056	-9.62663	-2.61322	0	0	down	coding	1201
211966_at	COL4A2	NM_001846	collagen, type IV, alpha 2	7.314	8.69942	-7.84324	-2.61248	0	0	down	coding	1202
213181_s_at	MOCS1	NM_001075098	molybdenum cofactor synthesis 1	5.50236	6.88759	-10.8165	-2.61212	0	0	down	coding	1203
209191_at	TUBB6	NM_032525	tubulin, beta 6 class V	9.02856	10.4136	-12.2548	-2.61171	0	0	down	coding	1204
218280_x_at	HIST2H2AA3	NM_001040874	histone cluster 2, H2aa3	9.56173	8.17701	10.453	2.61121	0	0	up	coding	1205
218816_at	LRRC1	NM_018214	leucine rich repeat containing 1	8.0071	6.62305	12.2059	2.61001	0	0	up	coding	1206
203145_at	SPAG5	NM_006461	sperm associated antigen 5	7.15527	5.77171	19.4817	2.6091	0	0	up	coding	1207
211778_s_at	OVOL2	NM_021220	ovo-like 2 (Drosophila)	7.46012	6.07671	9.46327	2.60884	0	0	up	coding	1208
201349_at	SLC9A3R1	NM_004252	solute carrier family 9, subfamily A (NHE3, cation proton antiporter 3), member 3 regulator 1	9.40384	8.0206	12.1959	2.60853	0	0	up	coding	1209
220170_at	FHL5	NM_001170807	four and a half LIM domains 5	3.97571	5.35821	-10.207	-2.6072	0	0	down	coding	1210
201562_s_at	SORD	NM_003104	sorbitol dehydrogenase	7.65553	6.27347	12.653	2.60639	0	0	up	coding	1211
235856_at	---	---	---	6.93831	5.5572	11.4007	2.60468	0	0	up	coding	1212
232882_at	---	---	---	5.30551	6.68544	-9.5357	-2.60255	0	0	down	coding	1213
212022_s_at	MKI67	NM_001145966	antigen identified by monoclonal antibody Ki-67	6.50001	5.12047	15.0574	2.60184	0	0	up	coding	1214
216950_s_at	FCGR1A	NM_000566	Fc fragment of IgG, high affinity Ia, receptor (CD64)	7.24618	5.86681	12.8355	2.60155	0	0	up	coding	1215
238750_at	CCL28	NM_019846	chemokine (C-C motif) ligand 28	6.44973	7.82883	-5.89348	-2.60106	0	0	down	coding	1216
212875_s_at	C2CD2	NM_015500	C2 calcium-dependent domain containing 2	7.88443	9.26284	-8.10538	-2.5998	0	0	down	coding	1217
203876_s_at	MMP11	NM_005940	matrix metallopeptidase 11 (stromelysin 3)	6.74926	5.37129	14.6523	2.59902	0	0	up	coding	1218
202008_s_at	NID1	NM_002508	nidogen 1	6.07921	7.45702	-8.28331	-2.59874	0	0	down	coding	1219
243864_at	CCDC80	NM_199511	coiled-coil domain containing 80	5.91563	7.29342	-7.2535	-2.59869	0	0	down	coding	1220
222606_at	ZWILCH	NM_017975	zwilch kinetochore protein	8.40192	7.02426	12.8064	2.59847	0	0	up	coding	1221
36711_at	MAFF	NM_001161572	v-maf musculoaponeurotic fibrosarcoma oncogene homolog F (avian)	8.95596	10.3334	-7.05769	-2.59803	0	0	down	coding	1222
223217_s_at	NFKBIZ	NM_001005474	nuclear factor of kappa light polypeptide gene enhancer in B-cells inhibitor, zeta	8.49141	9.86835	-6.80164	-2.59716	0	0	down	coding	1223
226932_at	SSPN	NM_001135823	sarcospan	7.51276	8.88966	-9.31418	-2.5971	0	0	down	coding	1224
208016_s_at	AGTR1	NM_000685	angiotensin II receptor, type 1	5.041	6.41699	-7.39966	-2.59545	0	0	down	coding	1225
221523_s_at	RRAGD	NM_021244	Ras-related GTP binding D	5.53349	6.90911	-8.23607	-2.59479	0	0	down	coding	1226
1557116_at	APOL6	NM_030641	apolipoprotein L, 6	7.05467	8.42985	-9.33263	-2.594	0	0	down	coding	1227
204472_at	GEM	NM_005261	GTP binding protein overexpressed in skeletal muscle	8.17486	9.54994	-7.24879	-2.59384	0	0	down	coding	1228
202345_s_at	FABP5	NM_001444	fatty acid binding protein 5 (psoriasis-associated)	8.94124	10.3155	-7.56632	-2.5923	0	0	down	coding	1229
229228_at	CREB5	NM_001011666	cAMP responsive element binding protein 5	4.98302	6.35703	-11.3262	-2.5919	0	0	down	coding	1230
222746_s_at	BSPRY	NM_017688	B-box and SPRY domain containing	7.63796	6.26462	7.39079	2.59069	0	0	up	coding	1231
204858_s_at	TYMP	NM_001113755	thymidine phosphorylase	8.0576	6.68481	12.5677	2.58971	0	0	up	coding	1232
235201_at	FOXP2	NM_001172766	forkhead box P2	5.24917	6.62192	-13.3663	-2.58963	0	0	down	coding	1233
202283_at	SERPINF1	NM_002615	serpin peptidase inhibitor, clade F (alpha-2 antiplasmin, pigment epithelium derived factor), member 1	10.0508	11.4236	-7.45854	-2.58961	0	0	down	coding	1234
203372_s_at	SOCS2	NM_001270467	suppressor of cytokine signaling 2	4.76803	6.14054	-6.39576	-2.58921	0	0	down	coding	1235
205295_at	CKMT2	NM_001099735	creatine kinase, mitochondrial 2 (sarcomeric)	4.72304	6.09506	-9.49488	-2.58833	0	0	down	coding	1236
224976_at	NFIA	NM_001134673	nuclear factor I/A	6.91422	8.28607	-8.91715	-2.58804	0	0	down	coding	1237
219134_at	ELTD1	NM_022159	EGF, latrophilin and seven transmembrane domain containing 1	7.28961	8.66095	-8.73054	-2.5871	0	0	down	coding	1238
227148_at	PLEKHH2	NM_172069	pleckstrin homology domain containing, family H (with MyTH4 domain) member 2	4.81748	6.1885	-10.0897	-2.58654	0	0	down	coding	1239
202992_at	C7	NM_000587	complement component 7	6.08427	7.45517	-9.01217	-2.58632	0	0	down	coding	1240
203418_at	CCNA2	NM_001237	cyclin A2	5.50787	4.13736	15.884	2.58561	0	0	up	coding	1241
203477_at	COL15A1	NM_001855	collagen, type XV, alpha 1	8.63819	10.0081	-7.14006	-2.58451	0	0	down	coding	1242
219778_at	ZFPM2	NM_012082	zinc finger protein, FOG family member 2	5.57725	6.94673	-7.16975	-2.58377	0	0	down	coding	1243
220326_s_at	ARHGEF40	NM_001278529	Rho guanine nucleotide exchange factor (GEF) 40	7.63157	9.00083	-11.5391	-2.58338	0	0	down	coding	1244
210809_s_at	POSTN	NM_001135934	periostin, osteoblast specific factor	12.1654	10.798	7.37166	2.58012	0	0	up	coding	1245
227178_at	CELF2	NM_001025076	CUGBP, Elav-like family member 2	6.49802	7.86511	-10.7921	-2.57951	0	0	down	coding	1246
212724_at	RND3	NM_001254738	Rho family GTPase 3	9.0142	10.3797	-10.8557	-2.5766	0	0	down	coding	1247
210374_x_at	PTGER3	NM_000957	prostaglandin E receptor 3 (subtype EP3)	6.25936	7.62381	-10.0174	-2.57477	0	0	down	coding	1248
226342_at	SPTBN1	NM_003128	spectrin, beta, non-erythrocytic 1	7.34473	8.70848	-9.03956	-2.57353	0	0	down	coding	1249
205226_at	PDGFRL	NM_006207	platelet-derived growth factor receptor-like	7.51117	8.87474	-7.9409	-2.57322	0	0	down	coding	1250
58780_s_at	ARHGEF40	NM_001278529	Rho guanine nucleotide exchange factor (GEF) 40	7.47288	8.83572	-6.96634	-2.5719	0	0	down	coding	1251
241764_at	---	---	---	3.09962	4.46223	-9.8703	-2.5715	0	0	down	coding	1252
1552610_a_at	JAK1	NM_002227	Janus kinase 1	7.38991	8.75191	-7.40181	-2.57041	0	0	down	coding	1253
203417_at	MFAP2	NM_001135247	microfibrillar-associated protein 2	8.39056	7.03055	10.9084	2.56688	0	0	up	coding	1254
205752_s_at	GSTM5	NM_000851	glutathione S-transferase mu 5	6.4595	7.81921	-10.0191	-2.56632	0	0	down	coding	1255
209335_at	DCN	NM_001920	decorin	9.48484	10.8444	-6.75055	-2.56598	0	0	down	coding	1256
235051_at	CCDC50	NM_174908	coiled-coil domain containing 50	6.12128	7.48064	-9.39852	-2.56571	0	0	down	coding	1257
203973_s_at	CEBPD	NM_005195	CCAAT/enhancer binding protein (C/EBP), delta	9.80795	11.1668	-8.95274	-2.56483	0	0	down	coding	1258
228818_at	---	---	---	5.66277	4.30404	12.2718	2.5646	0	0	up	coding	1259
226731_at	ITGA1	NM_181501	integrin, alpha 1	7.23102	8.58957	-8.86092	-2.56427	0	0	down	coding	1260
224061_at	INMT	NM_001199219	indolethylamine N-methyltransferase	5.84739	7.2058	-9.96247	-2.56402	0	0	down	coding	1261
219010_at	C1orf106	NM_001142569	chromosome 1 open reading frame 106	7.58834	6.23031	9.2058	2.56334	0	0	up	coding	1262
208791_at	CLU	NM_001831	clusterin	9.56271	10.9202	-8.27571	-2.56233	0	0	down	coding	1263
218974_at	SOBP	NM_018013	sine oculis binding protein homolog (Drosophila)	6.49991	7.8567	-8.79562	-2.56115	0	0	down	coding	1264
227545_at	BARD1	NM_000465	BRCA1 associated RING domain 1	6.84903	5.49233	12.9138	2.56099	0	0	up	coding	1265
235266_at	ATAD2	NM_014109	ATPase family, AAA domain containing 2	5.93135	4.5747	13.2734	2.56091	0	0	up	coding	1266
201785_at	RNASE1	NM_002933	ribonuclease, RNase A family, 1 (pancreatic)	9.30874	10.6647	-5.56875	-2.55971	0	0	down	coding	1267
203542_s_at	KLF9	NM_001206	Kruppel-like factor 9	6.83062	8.18635	-9.71119	-2.55927	0	0	down	coding	1268
206363_at	MAF	NM_001031804	v-maf musculoaponeurotic fibrosarcoma oncogene homolog (avian)	6.42431	7.77959	-8.73187	-2.55847	0	0	down	coding	1269
217781_s_at	ZNF106	NM_022473	zinc finger protein 106	7.89165	9.24578	-11.3255	-2.55642	0	0	down	coding	1270
230660_at	SERTAD4	NM_019605	SERTA domain containing 4	7.23016	5.8761	10.8936	2.55631	0	0	up	coding	1271
[truncated: 8,414 more rows]

## Sheet: upregualted genes in Cohot I
Upregulated coding genes significantly between breast cancer and normal tissue in cohort I
[truncated: 4,806 more rows]

[truncated: 5 more sheets: downregualted genes Cohort II, upregualted genes in Cohort II, downregualted genes in Cohort I, co-upregulatd genes, co-downregulatd genes]
