# Supplementary material for: Oncogenic long noncoding RNA landscape in breast cancer
Source: Mol Cancer. 2017 Jul 24;16:129. doi: 10.1186/s12943-017-0696-6 (PMC5525255; doi:10.1186/s12943-017-0696-6)
Supplement: Supplementary file 4 — Gene ontology term enrichment (GO) and KEGG pathway analysis for upregulated lncRNAs. (XLS 326 kb) [file 12943_2017_696_MOESM4_ESM.xls]

## Sheet: GO for upregualted lncRNAs
Category	Term	Count	%	PValue		Genes	List Total	Pop Hits	Pop Total	Fold Enrichment	Bonferroni	Benjamini	FDR
GOTERM_BP_FAT	GO:0050863~regulation of T cell activation	32	0.236058	1.86035e-09	8.7304	IL6ST, TNFSF14, ZEB1, HLA-DMA, CD74, VCAM1, CD2, ZAP70, CD4, IL2RG, HLA-DOA, CD5, SPN, CD28, PTPRC, SIT1, IKZF1, CTLA4, FOXP3, PDCD1LG2, THY1, TIGIT, CARD11, LAT, NCK2, CD86, SIRPG, TNFSF13B, LAX1, CD274, IRF4, SASH3	1091	117	13528	3.39135	6.02009e-06	6.02009e-06	3.37814e-06
GOTERM_BP_FAT	GO:0050865~regulation of cell activation	40	0.295072	3.75833e-09	8.42501	IL6ST, TBX21, TNFSF14, TLR4, ZEB1, HLA-DMA, CD74, VCAM1, ZAP70, CD2, MS4A2, CD4, IL2RG, INPP5D, HLA-DOA, CD5, SPN, CD28, PTPRC, SIT1, PLEK, IKZF1, SLA2, CTLA4, NFAM1, FOXP3, PDCD1LG2, THY1, TIGIT, CARD11, LAT, NCK2, CD86, SIRPG, TNFSF13B, LAX1, CD274, IRF4, CD226, SASH3	1091	175	13528	2.8342	1.21619e-05	6.08096e-06	6.82459e-06
GOTERM_BP_FAT	GO:0051249~regulation of lymphocyte activation	36	0.265565	4.59331e-09	8.33787	IL6ST, TBX21, TNFSF14, ZEB1, HLA-DMA, CD74, VCAM1, ZAP70, CD2, CD4, IL2RG, INPP5D, HLA-DOA, CD5, SPN, CD28, PTPRC, SIT1, IKZF1, SLA2, CTLA4, NFAM1, FOXP3, PDCD1LG2, THY1, TIGIT, CARD11, LAT, NCK2, CD86, SIRPG, TNFSF13B, LAX1, CD274, IRF4, SASH3	1091	148	13528	3.01613	1.48638e-05	4.95464e-06	8.3408e-06
GOTERM_BP_FAT	GO:0030198~extracellular matrix organization	29	0.213927	7.65295e-09	8.11617	ADAMTS14, LUM, COL3A1, POSTN, DCN, C4ORF31, PTK2, CRISPLD2, FOXF2, COL6A2, COL12A1, LOX, COL8A2, COL11A1, RECK, LMX1B, NF1, CCDC80, NID1, COL5A3, ECM2, TMPRSS6, COL5A2, COL5A1, COL14A1, COL1A2, FOXC1, COL1A1, APBB2	1091	104	13528	3.45759	2.47646e-05	6.19122e-06	1.38967e-05
GOTERM_BP_FAT	GO:0007155~cell adhesion	101	0.745058	8.30948e-09	8.08043	MPZL2, POSTN, EDIL3, CXCL12, CLEC4A, COL12A1, NEGR1, SPON1, EGFR, CERCAM, THY1, TNFAIP6, CCR8, SIRPG, CD33, TGFB1I1, MFAP4, CD226, ITGAL, PLXNC1, ITGA11, PTK7, ITGB5, ITGB2, SCRIB, ITGAM, ITGBL1, ITGAX, NPHP1, FN1, LPP, ITGA4, CELSR1, SLAMF7, COL16A1, ECM2, LAMA2, OMD, COL14A1, ANTXR1, ABL2, AEBP1, CLSTN2, FERMT3, FER, LY9, CXCR3, CD96, PDPK1, WISP2, WISP1, MSN, COL11A1, PARVG, TRPM7, SIGLEC10, I…	1091	700	13528	1.78909	2.68891e-05	5.37788e-06	1.50888e-05
GOTERM_BP_FAT	GO:0022610~biological adhesion	101	0.745058	8.96589e-09	8.04741	MPZL2, POSTN, EDIL3, CXCL12, CLEC4A, COL12A1, NEGR1, SPON1, EGFR, CERCAM, THY1, TNFAIP6, CCR8, SIRPG, CD33, TGFB1I1, MFAP4, CD226, ITGAL, PLXNC1, ITGA11, PTK7, ITGB5, ITGB2, SCRIB, ITGAM, ITGBL1, ITGAX, NPHP1, FN1, LPP, ITGA4, CELSR1, SLAMF7, COL16A1, ECM2, LAMA2, OMD, COL14A1, ANTXR1, ABL2, AEBP1, CLSTN2, FERMT3, FER, LY9, CXCR3, CD96, PDPK1, WISP2, WISP1, MSN, COL11A1, PARVG, TRPM7, SIGLEC10, I…	1091	701	13528	1.78654	2.90132e-05	4.83559e-06	1.62808e-05
GOTERM_BP_FAT	GO:0002694~regulation of leukocyte activation	38	0.280319	9.38013e-09	8.02779	IL6ST, TBX21, TNFSF14, ZEB1, HLA-DMA, CD74, VCAM1, ZAP70, CD2, MS4A2, CD4, IL2RG, INPP5D, HLA-DOA, CD5, SPN, CD28, PTPRC, SIT1, IKZF1, SLA2, CTLA4, NFAM1, FOXP3, PDCD1LG2, THY1, TIGIT, CARD11, LAT, NCK2, CD86, SIRPG, TNFSF13B, LAX1, CD274, IRF4, CD226, SASH3	1091	166	13528	2.83847	3.03536e-05	4.33629e-06	1.7033e-05
GOTERM_BP_FAT	GO:0030199~collagen fibril organization	15	0.110652	1.0988e-08	7.95908	COL14A1, ADAMTS14, LMX1B, LUM, NF1, COL3A1, COL1A2, COL12A1, FOXC1, COL1A1, LOX, COL5A3, COL11A1, COL5A2, COL5A1	1091	29	13528	6.4136	3.55567e-05	4.44466e-06	1.99527e-05
GOTERM_BP_FAT	GO:0050867~positive regulation of cell activation	28	0.206551	1.42033e-07	6.84761	IL6ST, TBX21, TNFSF14, TLR4, HLA-DMA, CD74, VCAM1, CD2, ZAP70, MS4A2, IL2RG, CD4, INPP5D, CD5, SPN, CD28, PTPRC, IKZF1, PLEK, PDCD1LG2, THY1, CARD11, NCK2, CD86, SIRPG, TNFSF13B, CD226, SASH3	1091	111	13528	3.12784	0.000459513	5.10675e-05	0.000257912
GOTERM_BP_FAT	GO:0046649~lymphocyte activation	40	0.295072	1.53595e-07	6.81362	ITGAL, IL21R, PTPN22, TNFSF14, CXCL12, HLA-DMA, CD74, CBFB, ITGAM, VCAM1, DOCK2, NLRC3, BCL2, BCL11A, ZAP70, CD2, CD4, SPN, CD28, APC, PTPRC, CRTAM, CD3G, IKZF1, SLA2, EOMES, IGF2, SLAMF7, ITGA4, NFAM1, FOXP3, SLAMF1, WAS, CARD11, NCK2, CD86, ULBP3, LAX1, ULBP2, IRF4	1091	199	13528	2.49239	0.00049691	4.97021e-05	0.000278906
GOTERM_BP_FAT	GO:0042110~T cell activation	30	0.221304	1.78835e-07	6.74755	ITGAL, PTPN22, TNFSF14, HLA-DMA, CXCL12, ITGAM, CD74, DOCK2, NLRC3, BCL2, BCL11A, CD2, ZAP70, CD4, SPN, CD28, APC, PTPRC, CRTAM, CD3G, IKZF1, SLA2, EOMES, IGF2, FOXP3, WAS, CARD11, NCK2, CD86, IRF4	1091	126	13528	2.95229	0.000578542	5.26085e-05	0.000324738
GOTERM_BP_FAT	GO:0045321~leukocyte activation	45	0.331956	2.38965e-07	6.62167	ITGAL, IL21R, PTPN22, TNFSF14, TLR4, HLA-DMA, CXCL12, CD74, CBFB, ITGAM, VCAM1, DOCK2, MLL5, NLRC3, BCL2, BCL11A, ZAP70, CD2, CD4, SPN, CD28, APC, PTPRC, CRTAM, CD3G, IKZF1, SLA2, EOMES, MYO1F, IGF2, SLAMF7, ITGA4, NFAM1, FOXP3, WAS, SLAMF1, CARD11, LAT, NCK2, CD86, ULBP3, LAX1, ULBP2, IRF4, LCP2	1091	242	13528	2.30572	0.000772993	6.44389e-05	0.000433926
GOTERM_BP_FAT	GO:0002696~positive regulation of leukocyte activation	26	0.191797	7.64708e-07	6.1165	IL6ST, TBX21, TNFSF14, HLA-DMA, CD74, VCAM1, CD2, ZAP70, MS4A2, IL2RG, CD4, INPP5D, CD5, SPN, CD28, PTPRC, IKZF1, PDCD1LG2, THY1, NCK2, CARD11, SIRPG, CD86, TNFSF13B, CD226, SASH3	1091	106	13528	3.04142	0.00247154	0.000190336	0.00138859
GOTERM_BP_FAT	GO:0002684~positive regulation of immune system process	43	0.317203	1.02145e-06	5.99078	C3AR1, IL6ST, TBX21, PTPN22, TNFSF14, TLR4, C1R, C1S, CXCL12, HLA-DMA, CD74, TLR8, VCAM1, SH2D1A, ZAP70, CD2, CFH, MS4A2, CD4, IL2RG, INPP5D, CD5, SPN, CD28, PTPRC, CRTAM, IKZF1, SLA2, SERPING1, NFAM1, TRAT1, PDCD1LG2, THY1, CARD11, NCK2, CD37, SIRPG, CD86, TNFSF13B, LAX1, CD226, SASH3, HLA-DRA	1091	238	13528	2.24027	0.00329997	0.000236074	0.0018548
GOTERM_BP_FAT	GO:0050870~positive regulation of T cell activation	21	0.154913	1.5536e-06	5.80866	PTPRC, IKZF1, IL6ST, TNFSF14, HLA-DMA, PDCD1LG2, CD74, THY1, VCAM1, CARD11, NCK2, CD86, SIRPG, TNFSF13B, ZAP70, CD4, IL2RG, CD5, SASH3, SPN, CD28	1091	76	13528	3.42621	0.00501485	0.000335108	0.00282108
GOTERM_BP_FAT	GO:0001775~cell activation	48	0.354087	2.1285e-06	5.67193	ITGAL, IL21R, COL3A1, PTPN22, TNFSF14, TLR4, HLA-DMA, CXCL12, CD74, CBFB, ITGAM, VCAM1, DOCK2, MLL5, NLRC3, BCL2, BCL11A, ZAP70, CD2, CD4, SPN, CD28, APC, EGFR, PTPRC, CRTAM, CD3G, PLEK, IKZF1, SLA2, EOMES, MYO1F, IGF2, SLAMF7, ITGA4, NFAM1, FOXP3, WAS, SLAMF1, CARD11, LAT, NCK2, CD86, ULBP3, LAX1, ULBP2, IRF4, LCP2	1091	287	13528	2.07381	0.00686418	0.000430397	0.00386499
GOTERM_BP_FAT	GO:0006955~immune response	91	0.671289	2.8108e-06	5.55117	IL16, TNFSF14, FASLG, TLR4, ZEB1, LY9, HLA-DMB, CXCL12, HLA-DMA, TLR8, FCRL4, CD96, MLL5, SH2D1A, PGLYRP2, CFH, CLEC4A, RAET1L, MS4A2, DPP8, NFIL3, SPN, CIITA, LAIR1, CRTAM, GBP5, SIT1, NCF2, CMKLR1, NCF1, NCF4, SLA2, EOMES, SERPING1, WAS, TRAT1, PDCD1LG2, CCNL2, BCAP31, LILRB1, IGSF6, CCR8, LILRB2, CD86, CCR5, ULBP3, TNFSF13B, CCR4, CST7, LAX1, LYST, LILRB4, CCR2, ULBP2, CD300LF, HLA-DPA1, PTAFR…	1091	690	13528	1.63531	0.00905453	0.000534902	0.0051039
GOTERM_BP_FAT	GO:0006350~transcription	224	1.6524	3.58453e-06	5.44557	BBX, ZNF250, REST, PGR, EPC1, EPC2, FLI1, FOXF2, PQBP1, ZNF396, ZNF641, RCOR3, RREB1, ZNF507, EOMES, ZNF791, ZNF500, PRDM8, PRDM6, PARP15, VGLL1, PRDM2, PRDM1, TGFB1I1, PIAS1, ZNF41, ZNF611, ZNF517, ZNF510, ZNF511, ZNF619, DRAP1, PBRM1, TCF4, BCOR, KLF5, ASXL2, ZNF623, MLL, IKZF1, TP53BP1, SMAD5, CREBBP, ZBTB41, ZNF221, ZNF585A, ZNF585B, NOTCH2, ZFHX4, TCF12, GTF3A, ZFP41, TBX21, CCNT1, SPI1, ZEB…	1091	2101	13528	1.322	0.0115325	0.000644212	0.00650879
GOTERM_BP_FAT	GO:0051251~positive regulation of lymphocyte activation	23	0.169667	6.88892e-06	5.16185	PTPRC, IKZF1, IL6ST, TBX21, TNFSF14, HLA-DMA, PDCD1LG2, CD74, THY1, VCAM1, CARD11, NCK2, CD86, SIRPG, TNFSF13B, ZAP70, CD4, IL2RG, INPP5D, CD5, SASH3, SPN, CD28	1091	97	13528	2.94012	0.022046	0.00117261	0.0125086
GOTERM_BP_FAT	GO:0016310~phosphorylation	98	0.722927	2.51588e-05	4.59931	STK38, STK36, TGFB3, DSTYK, PRKX, BTK, CSNK2A2, UQCR10, PIK3CG, EGFR, CSNK1G1, PIK3CD, PIM1, SCYL3, CDKL5, MAP4K4, CAMK4, ATP5C1, PDGFRB, NEK5, NEK7, FGR, ERBB4, NEK1, PTK7, MAP4K1, ULK4, UHMK1, CD74, ATP6V0B, IL12RB2, PTK2, EPHB6, IL12RB1, TTBK2, LMTK2, ZAP70, TNKS, TAF1, ITK, TAOK1, TRIO, SMG1, ATR, ATM, ABL2, ATP5E, NUAK1, CCNT1, FER, LATS1, NDUFS5, PDPK1, SLK, HSF1, NDUFS8, ATP5L, NDUFS3, CDK…	1091	800	13528	1.51896	0.0781889	0.00406247	0.0456749
GOTERM_BP_FAT	GO:0045449~regulation of transcription	262	1.93272	3.43392e-05	4.46421	FST, BBX, ZNF250, REST, PGR, EPC1, EPC2, FLI1, WWP1, FOXF2, PQBP1, ZNF396, TIGD5, ZNF641, RCOR3, PCBD2, RREB1, ZNF507, EOMES, PIM1, ZNF791, ZNF500, PRDM8, PRDM6, PARP15, VGLL1, PRDM2, TGFBRAP1, PRDM1, TGFB1I1, PIAS1, ZNF41, ZNF611, ZNF517, ZNF510, ZNF511, ZNF619, ALS2CR8, PFN1, DRAP1, PBRM1, TCF4, BCOR, HNRNPAB, KLF5, ASXL2, ZNF623, MLL, IKZF1, TP53BP1, CREBBP, SMAD5, ZBTB41, EN1, ZNF221, ZNF585A…	1091	2601	13528	1.24902	0.105172	0.00527762	0.0623367
GOTERM_BP_FAT	GO:0043062~extracellular structure organization	30	0.221304	3.99931e-05	4.39802	ERBB4, ADAMTS14, LUM, COL3A1, POSTN, DCN, C4ORF31, PTK2, CRISPLD2, FOXF2, COL6A2, COL12A1, LOX, COL8A2, COL11A1, RECK, LMX1B, NF1, CCDC80, NID1, COL5A3, ECM2, TMPRSS6, COL5A2, COL5A1, COL14A1, COL1A2, FOXC1, COL1A1, APBB2	1091	163	13528	2.28214	0.121395	0.00586546	0.0725968
GOTERM_BP_FAT	GO:0045058~T cell selection	9	0.0663913	5.84578e-05	4.23316	CARD11, PTPRC, DOCK2, BCL2, ZAP70, CD4, HLA-DMA, CD74, SPN	1091	19	13528	5.87351	0.172358	0.00819126	0.106098
GOTERM_BP_FAT	GO:0045619~regulation of lymphocyte differentiation	16	0.118029	0.00010888	3.96305	PTPRC, IKZF1, CTLA4, NFAM1, ZEB1, HLA-DMA, CD74, CARD11, CD86, CD2, ZAP70, IL2RG, IRF4, INPP5D, HLA-DOA, SASH3	1091	63	13528	3.14911	0.296969	0.0145742	0.197526
GOTERM_BP_FAT	GO:0045580~regulation of T cell differentiation	14	0.103275	0.000148088	3.82948	PTPRC, IKZF1, CTLA4, ZEB1, HLA-DMA, CD74, CARD11, CD86, ZAP70, CD2, IL2RG, IRF4, HLA-DOA, SASH3	1091	51	13528	3.40382	0.380752	0.0189874	0.268566
GOTERM_BP_FAT	GO:0018209~peptidyl-serine modification	12	0.0885217	0.000179943	3.74487	C4ORF31, TAF1, BGN, TTBK2, MORC3, BCL2, HIPK3, SMG1, MAP4K1, TNKS, DCN, UHMK1	1091	39	13528	3.81527	0.441414	0.022149	0.326246
GOTERM_BP_FAT	GO:0045061~thymic T cell selection	7	0.0516377	0.000282337	3.54923	CARD11, PTPRC, DOCK2, ZAP70, HLA-DMA, CD74, SPN	1091	13	13528	6.67673	0.598991	0.0332771	0.511444
GOTERM_BP_FAT	GO:0043368~positive T cell selection	6	0.0442608	0.000321977	3.49217	PTPRC, DOCK2, BCL2, ZAP70, HLA-DMA, CD74	1091	9	13528	8.26642	0.647282	0.0365333	0.583052
GOTERM_BP_FAT	GO:0010604~positive regulation of macromolecule metabolic process	98	0.722927	0.000340282	3.46816	AURKAIP1, IL6ST, BTRC, TGFB3, EIF5A, TLR4, TLR8, CBFB, ZXDA, EPC1, MLL5, FOXF2, H2AFX, SPN, MYST3, CIITA, PCBD2, ARID1A, SKP1, EP300, PSMA3, PIAS1, TGFB1I1, PRDM1, UBA52, PSMA7, SCRIB, ARNT, PSMB5, PSMB7, PSMB6, PSMB1, TNKS, TCF4, RUNX2, ZNF423, HNRNPAB, KLF5, TAF1, MLL, IKZF1, TP53BP1, FOXA1, SMAD5, CREBBP, FOXP3, ATF6, PSMC3, PSMC1, TBX21, SPI1, ZEB1, GLI2, ZBTB38, EDNRA, CCNE1, ZNF148, MKL2, E…	1091	857	13528	1.41793	0.667575	0.0372652	0.616104
GOTERM_BP_FAT	GO:0007163~establishment or maintenance of cell polarity	13	0.0958985	0.000395324	3.40305	PARD6B, DOCK2, CD3G, MACF1, ERBB2IP, CFL1, PRICKLE2, PTK7, CLASP2, SCRIB, SPN, ARHGEF11, APC	1091	49	13528	3.2897	0.721829	0.0417539	0.715422
GOTERM_BP_FAT	GO:0030217~T cell differentiation	15	0.110652	0.00055431	3.25625	PTPRC, IKZF1, EOMES, PTPN22, HLA-DMA, CD74, CARD11, DOCK2, BCL2, BCL11A, ZAP70, CD4, SPN, APC, CD28	1091	65	13528	2.86145	0.833747	0.0562357	1.00178
GOTERM_BP_FAT	GO:0001501~skeletal system development	44	0.32458	0.000567235	3.24624	FGF18, AEBP1, PTH1R, COL3A1, TGFB3, PRRX1, POSTN, ZEB1, GLI2, MMP2, CBFB, HOXC4, BCL2, COMP, CHST11, COL12A1, COL11A1, RUNX2, COL10A1, EGFR, EBP, MATN3, TBX15, EVC, CMKLR1, NF1, SMAD5, FBN1, IGF2, EN1, SPARC, FRZB, COL5A2, HOXC10, CTSK, HOXC11, SP1, COL1A2, PDGFRB, PBX1, FOXC1, COL1A1, CDH11, TLL1	1091	319	13528	1.71029	0.840561	0.0557628	1.02502
GOTERM_BP_FAT	GO:0006796~phosphate metabolic process	107	0.789318	0.000730119	3.13661	STK38, STK36, TGFB3, DSTYK, PTPN22, PRKX, BTK, CSNK2A2, UQCR10, PIK3CG, EGFR, CSNK1G1, PIK3CD, PIM1, SCYL3, PTPRO, CDKL5, MAP4K4, CAMK4, ATP5C1, PDGFRB, NEK5, NEK7, FGR, ERBB4, NEK1, PTK7, MAP4K1, ULK4, G6PC3, UHMK1, CD74, ATP6V0B, IL12RB2, EPHB6, THTPA, PTK2, IL12RB1, TTBK2, LMTK2, ZAP70, TNKS, PTPN7, TAF1, ITK, TAOK1, TRIO, SMG1, ATR, ATM, ABL2, ATP5E, NUAK1, CCNT1, TIMM50, FER, LATS1, NDUFS5, …	1091	973	13528	1.36358	0.905912	0.0691173	1.31752
GOTERM_BP_FAT	GO:0006793~phosphorus metabolic process	107	0.789318	0.000730119	3.13661	STK38, STK36, TGFB3, DSTYK, PTPN22, PRKX, BTK, CSNK2A2, UQCR10, PIK3CG, EGFR, CSNK1G1, PIK3CD, PIM1, SCYL3, PTPRO, CDKL5, MAP4K4, CAMK4, ATP5C1, PDGFRB, NEK5, NEK7, FGR, ERBB4, NEK1, PTK7, MAP4K1, ULK4, G6PC3, UHMK1, CD74, ATP6V0B, IL12RB2, EPHB6, THTPA, PTK2, IL12RB1, TTBK2, LMTK2, ZAP70, TNKS, PTPN7, TAF1, ITK, TAOK1, TRIO, SMG1, ATR, ATM, ABL2, ATP5E, NUAK1, CCNT1, TIMM50, FER, LATS1, NDUFS5, …	1091	973	13528	1.36358	0.905912	0.0691173	1.31752
GOTERM_BP_FAT	GO:0006119~oxidative phosphorylation	19	0.140159	0.000752999	3.12321	ATP5E, NDUFA8, NDUFB7, NDUFB8, NDUFB9, NDUFA1, ATP6V0B, MON2, ATP6V1F, NDUFS5, UQCR10, UQCRH, NDUFS8, ATP5C1, ATP5L, NDUFS3, ATP6AP1L, UQCRB, ATP5J	1091	98	13528	2.40401	0.912632	0.069185	1.35854
GOTERM_BP_FAT	GO:0035295~tube development	33	0.243435	0.000776626	3.10979	FGF18, BBS4, BBS5, DICER1, TGFB3, PTK7, ZEB2, GLI2, CXCL12, SCRIB, EDNRA, PFN1, CRISPLD2, BCL2, LOX, FGF1, HECTD1, MAN1A2, TBX5, FOXA1, CELSR1, MAN2A1, MIB1, EP300, SP1, SALL1, CFL1, GRLF1, ZFPM2, PBX1, FOXC1, IFT88, NFIB	1091	220	13528	1.85995	0.919067	0.0693132	1.40089
GOTERM_BP_FAT	GO:0033077~T cell differentiation in the thymus	9	0.0663913	0.000959793	3.01782	CARD11, PTPRC, DOCK2, BCL2, ZAP70, HLA-DMA, CD74, SPN, APC	1091	27	13528	4.13321	0.955282	0.0826958	1.72857
GOTERM_BP_FAT	GO:0045059~positive thymic T cell selection	5	0.036884	0.00120332	2.91962	PTPRC, DOCK2, ZAP70, HLA-DMA, CD74	1091	7	13528	8.85688	0.979683	0.0999504	2.16265
GOTERM_BP_FAT	GO:0007229~integrin-mediated signaling pathway	15	0.110652	0.00120381	2.91944	ITGAL, PLEK, COL3A1, ITGA11, ITGB5, ITGB2, ITGA4, COL16A1, ITGAM, ITGBL1, LAT, PTK2, ITGAX, ERBB2IP, ADAM33	1091	70	13528	2.65706	0.979715	0.0974901	2.16352
GOTERM_BP_FAT	GO:0006468~protein amino acid phosphorylation	77	0.568014	0.00122026	2.91355	STK38, NUAK1, STK36, CCNT1, TGFB3, DSTYK, FER, LATS1, PRKX, BTK, CSNK2A2, PDPK1, SLK, HSF1, CDK15, EGFR, PIK3CG, CSNK1G1, TRPM7, PIK3CD, PIM1, NEK10, CDK6, SCYL3, DGUOK, CDKL5, NEK11, PRKCB, PRKD1, MAP4K4, SGK196, HIPK1, CAMK4, HIPK3, CFL1, ERN1, CDK2AP1, PDGFRB, NRK, NEK5, NEK7, FGR, ERBB4, NEK1, PTK7, MAP4K1, AKAP9, ULK4, CD74, UHMK1, IL12RB2, EPHB6, PTK2, STAT4, IL12RB1, TTBK2, MORC3, MAP3K2, …	1091	667	13528	1.43144	0.980768	0.0963491	2.19277
GOTERM_BP_FAT	GO:0007159~leukocyte adhesion	9	0.0663913	0.00124995	2.90311	VCAM1, ITGAL, PTPRC, ITGB2, ITGA4, MSN, CERCAM, SELPLG, ITGAM	1091	28	13528	3.9856	0.982532	0.0962335	2.24555
GOTERM_BP_FAT	GO:0030098~lymphocyte differentiation	19	0.140159	0.00137096	2.86298	PTPRC, IKZF1, EOMES, PTPN22, NFAM1, ITGA4, HLA-DMA, CBFB, CD74, VCAM1, CARD11, DOCK2, BCL2, BCL11A, ZAP70, CD4, SPN, CD28, APC	1091	103	13528	2.28731	0.988198	0.102624	2.4604
GOTERM_BP_FAT	GO:0018105~peptidyl-serine phosphorylation	9	0.0663913	0.00160582	2.7943	TAF1, TTBK2, MORC3, BCL2, HIPK3, SMG1, MAP4K1, TNKS, UHMK1	1091	29	13528	3.84816	0.994487	0.116465	2.87611
GOTERM_BP_FAT	GO:0007160~cell-matrix adhesion	17	0.125406	0.00182913	2.73776	PARVG, TRPM7, COL3A1, ITGA11, ITGB5, ITGB2, NID1, NID2, COL5A3, ECM2, ITGBL1, THY1, PDPK1, SNED1, BCL2, TNN, FN1	1091	89	13528	2.36847	0.997327	0.128708	3.26982
GOTERM_BP_FAT	GO:0031589~cell-substrate adhesion	18	0.132783	0.00199854	2.69929	PARVG, TRPM7, COL3A1, ITGA11, ITGB5, ITGB2, NID1, NID2, COL5A3, ECM2, ITGBL1, THY1, PDPK1, SNED1, BCL2, TNN, ANTXR1, FN1	1091	98	13528	2.27748	0.998457	0.136819	3.5675
GOTERM_BP_FAT	GO:0045060~negative thymic T cell selection	5	0.036884	0.00225336	2.64717	PTPRC, DOCK2, ZAP70, CD74, SPN	1091	8	13528	7.74977	0.999325	0.14975	4.01363
GOTERM_BP_FAT	GO:0050670~regulation of lymphocyte proliferation	16	0.118029	0.00237627	2.6241	PTPRC, IL6ST, CTLA4, FOXP3, PDCD1LG2, VCAM1, CARD11, NCK2, TNFSF13B, CD274, ZAP70, INPP5D, CD5, SPN, SASH3, CD28	1091	83	13528	2.39029	0.999547	0.154109	4.22812
GOTERM_BP_FAT	GO:0002683~negative regulation of immune system process	16	0.118029	0.00237627	2.6241	PTPRC, SLA2, COL3A1, CTLA4, SERPING1, IGF2, FOXP3, PDCD1LG2, CD74, THY1, TIGIT, LAX1, CD274, UBASH3A, INPP5D, SPN	1091	83	13528	2.39029	0.999547	0.154109	4.22812
GOTERM_BP_FAT	GO:0030097~hemopoiesis	33	0.243435	0.00249423	2.60306	PTPN22, HLA-DMA, CBFB, CD74, VCAM1, DOCK2, MLL5, BCL2, BCL11A, ZAP70, CD4, SPN, MYST3, CD28, APC, EBP, PTPRC, MLL, TTC7A, IKZF1, PLEK, HCLS1, SMAD5, EOMES, CDK6, ITGA4, NFAM1, CARD11, NOTCH2, SP1, IRF8, PBX1, IRF4	1091	236	13528	1.73385	0.999691	0.157975	4.43354
GOTERM_BP_FAT	GO:0070663~regulation of leukocyte proliferation	16	0.118029	0.00268248	2.57146	PTPRC, IL6ST, CTLA4, FOXP3, PDCD1LG2, VCAM1, CARD11, NCK2, TNFSF13B, CD274, ZAP70, INPP5D, CD5, SPN, SASH3, CD28	1091	84	13528	2.36183	0.999832	0.165637	4.7605
GOTERM_BP_FAT	GO:0032944~regulation of mononuclear cell proliferation	16	0.118029	0.00268248	2.57146	PTPRC, IL6ST, CTLA4, FOXP3, PDCD1LG2, VCAM1, CARD11, NCK2, TNFSF13B, CD274, ZAP70, INPP5D, CD5, SPN, SASH3, CD28	1091	84	13528	2.36183	0.999832	0.165637	4.7605
GOTERM_BP_FAT	GO:0050777~negative regulation of immune response	8	0.0590145	0.00285491	2.54441	PTPRC, COL3A1, CTLA4, SERPING1, IGF2, INPP5D, FOXP3, SPN	1091	25	13528	3.96788	0.999904	0.172056	5.05906
GOTERM_BP_FAT	GO:0006968~cellular defense response	13	0.0958985	0.00304533	2.51637	ITK, NCF2, NCF1, TRAT1, CCNL2, LSP1, LILRB2, SH2D1A, CCR5, ZNF148, CCR2, MNDA, SPN	1091	61	13528	2.64254	0.999948	0.179133	5.38776
GOTERM_BP_FAT	GO:0010810~regulation of cell-substrate adhesion	11	0.0811449	0.00309932	2.50873	C4ORF31, BCL2, NF1, CCDC80, CDK6, NID1, EDIL3, COL1A1, ECM2, COL8A1, RASA1	1091	46	13528	2.96513	0.999957	0.178777	5.48075
GOTERM_BP_FAT	GO:0042102~positive regulation of T cell proliferation	10	0.0737681	0.00321711	2.49253	VCAM1, CARD11, NCK2, PTPRC, TNFSF13B, IL6ST, ZAP70, PDCD1LG2, SPN, CD28	1091	39	13528	3.17939	0.99997	0.1817	5.68334
GOTERM_BP_FAT	GO:0002443~leukocyte mediated immunity	16	0.118029	0.0033929	2.46943	CRTAM, SLA2, MYO1F, SERPING1, C1R, SLAMF7, C1S, LY9, HLA-DMA, TLR8, CD74, LAT, MLL5, LYST, INPP5D, HLA-DRA	1091	86	13528	2.30691	0.999983	0.187396	5.98491
GOTERM_BP_FAT	GO:0042129~regulation of T cell proliferation	13	0.0958985	0.00350561	2.45524	VCAM1, CARD11, NCK2, PTPRC, TNFSF13B, IL6ST, CD274, ZAP70, CTLA4, FOXP3, PDCD1LG2, SPN, CD28	1091	62	13528	2.59992	0.999988	0.189777	6.1778
GOTERM_BP_FAT	GO:0043383~negative T cell selection	5	0.036884	0.00379846	2.42039	PTPRC, DOCK2, ZAP70, CD74, SPN	1091	9	13528	6.88869	0.999996	0.200616	6.67723
GOTERM_BP_FAT	GO:0060271~cilium morphogenesis	9	0.0663913	0.00389434	2.40957	BBS1, BBS4, BBS5, DYNC2LI1, DYNC2H1, ALMS1, TTC8, IFT88, LRRC50	1091	33	13528	3.38172	0.999997	0.201864	6.84018
GOTERM_BP_FAT	GO:0001957~intramembranous ossification	4	0.0295072	0.00460888	2.3364	FGF18, CTSK, COL1A1, MMP2	1091	5	13528	9.91971	1	0.230689	8.04623
GOTERM_BP_FAT	GO:0001503~ossification	19	0.140159	0.00475194	2.32313	EGFR, FGF18, NF1, SMAD5, PTH1R, TGFB3, IGF2, SPARC, GLI2, MMP2, COL5A2, CBFB, CTSK, SP1, BCL2, FOXC1, COL1A1, RUNX2, CDH11	1091	115	13528	2.04864	1	0.233375	8.2859
GOTERM_BP_FAT	GO:0002252~immune effector process	21	0.154913	0.0052423	2.28048	PTPRC, CRTAM, SLA2, MYO1F, SERPING1, C1R, LY9, SLAMF7, C1S, HLA-DMA, TLR8, CD74, LAT, MLL5, TNFSF13B, LAX1, LYST, BCL2, CFH, INPP5D, HLA-DRA	1091	134	13528	1.94323	1	0.250451	9.10299
GOTERM_BP_FAT	GO:0045621~positive regulation of lymphocyte differentiation	9	0.0663913	0.00571914	2.24267	PTPRC, CD86, IKZF1, ZAP70, IL2RG, INPP5D, HLA-DMA, CD74, SASH3	1091	35	13528	3.18848	1	0.266067	9.89095
GOTERM_BP_FAT	GO:0016331~morphogenesis of embryonic epithelium	12	0.0885217	0.00596836	2.22414	MIB1, BBS4, PFN1, CFL1, GRLF1, PTK7, ZEB2, TGFB1I1, CELSR1, GLI2, TBX18, HECTD1	1091	58	13528	2.56544	1	0.272081	10.3002
GOTERM_BP_FAT	GO:0050778~positive regulation of immune response	22	0.16229	0.00610684	2.21418	C3AR1, PTPRC, CRTAM, IL6ST, SLA2, PTPN22, SERPING1, C1R, TLR4, NFAM1, C1S, HLA-DMA, TLR8, THY1, SH2D1A, TNFSF13B, LAX1, CFH, ZAP70, CD226, SASH3, HLA-DRA	1091	145	13528	1.88132	1	0.273644	10.5268
GOTERM_BP_FAT	GO:0002009~morphogenesis of an epithelium	17	0.125406	0.00668621	2.17482	BBS4, TBX5, PTK7, ZEB2, CELSR1, GLI2, SCRIB, PFN1, NOTCH2, MIB1, BCL2, CFL1, GRLF1, PBX1, TGFB1I1, TBX18, HECTD1	1091	101	13528	2.08707	1	0.29149	11.4692
GOTERM_BP_FAT	GO:0043588~skin development	8	0.0590145	0.00698423	2.15588	IRF6, COL3A1, COL1A2, COL1A1, COL5A3, COL5A2, COL5A1, APC	1091	29	13528	3.42059	1	0.298391	11.9503
GOTERM_BP_FAT	GO:0032270~positive regulation of cellular protein metabolic process	31	0.228681	0.00707211	2.15045	AURKAIP1, IL6ST, BTRC, TGFB3, EIF5A, TLR4, PSMA7, EDNRA, PSMB5, PSMB7, PSMB6, PSMB1, BCL2, CD4, CD28, TAF1, HCLS1, IGF2, SKP1, RICTOR, FOXP3, EP300, CCND2, PSME2, PSMC3, PSMC1, PSMA3, SH3D19, PIAS1, IFT88, UBA52	1091	233	13528	1.64974	1	0.297657	12.0917
GOTERM_BP_FAT	GO:0051247~positive regulation of protein metabolic process	32	0.236058	0.00713983	2.14631	AURKAIP1, IL6ST, BTRC, TGFB3, EIF5A, TLR4, PSMA7, EDNRA, PSMB5, PSMB7, PSMB6, PSMB1, BCL2, CD4, CD28, APC, TAF1, HCLS1, IGF2, SKP1, RICTOR, FOXP3, EP300, CCND2, PSME2, PSMC3, PSMC1, PSMA3, SH3D19, PIAS1, IFT88, UBA52	1091	243	13528	1.63287	1	0.296244	12.2005
GOTERM_BP_FAT	GO:0000902~cell morphogenesis	43	0.317203	0.00789442	2.10268	BBS4, BBS5, NDN, DYNC2LI1, PTK7, TTC8, GLI2, CXCL12, SCRIB, DOCK2, PTK2, MACF1, UNC5B, BCL2, DYNC2H1, TNN, CLASP2, SPN, LRRC50, FN1, APC, HNRNPAB, NOX4, EGFR, PARD6B, CD3G, SPTBN4, EOMES, NTNG2, ALMS1, GAS7, SLIT3, ARHGEF11, BBS1, ERBB2IP, PRICKLE2, CFL1, VCAN, ANTXR1, APBB2, IFT88, UBA52, FEZ1	1091	356	13528	1.49771	1	0.318052	13.4043
GOTERM_BP_FAT	GO:0002521~leukocyte differentiation	20	0.147536	0.00868853	2.06105	PTPRC, IKZF1, EOMES, PTPN22, NFAM1, ITGA4, HLA-DMA, CBFB, CD74, VCAM1, CARD11, DOCK2, BCL2, BCL11A, ZAP70, CD4, IRF4, SPN, CD28, APC	1091	131	13528	1.89307	1	0.339844	14.6544
GOTERM_BP_FAT	GO:0042330~taxis	23	0.169667	0.00933433	2.02992	C3AR1, IL16, CMKLR1, ITGB2, GPR77, FER, CXCR3, CXCL12, ITGAM, SCRIB, CCNL2, PLAUR, CCR8, DOCK2, CCR5, CCR4, LYST, SEMA3F, CCR2, PDGFRB, CMTM3, PTAFR, SPN	1091	160	13528	1.78245	1	0.355849	15.6583
GOTERM_BP_FAT	GO:0006935~chemotaxis	23	0.169667	0.00933433	2.02992	C3AR1, IL16, CMKLR1, ITGB2, GPR77, FER, CXCR3, CXCL12, ITGAM, SCRIB, CCNL2, PLAUR, CCR8, DOCK2, CCR5, CCR4, LYST, SEMA3F, CCR2, PDGFRB, CMTM3, PTAFR, SPN	1091	160	13528	1.78245	1	0.355849	15.6583
GOTERM_BP_FAT	GO:0006355~regulation of transcription, DNA-dependent	170	1.25406	0.00950978	2.02183	FST, TGFB3, ZNF250, REST, MAF1, TCEAL1, CBFB, ZNF829, PGR, EPC1, MLL5, FLI1, GATA3, HOXC4, FOXF2, PQBP1, ZNF396, ZNF445, MLL3, MLL2, CIITA, ZNF641, PCBD2, RREB1, EOMES, ZNF791, FOXN2, ARID1A, ZNF7, ZNF500, ZNF192, EP300, VGLL1, EDF1, MGA, ZNF434, PRDM2, PRDM1, TGFB1I1, PIAS1, ZNF41, TSHZ3, ZNF844, ZNF430, ZNF611, ZNF517, ZNF510, ZNF619, ALS2CR8, NR2C2, ATF2, ARNT, ZNF699, PFN1, ELK4, DRAP1, ZNF42…	1091	1773	13528	1.18891	1	0.357075	15.9292
GOTERM_BP_FAT	GO:0002449~lymphocyte mediated immunity	13	0.0958985	0.00954437	2.02025	CRTAM, SLA2, SERPING1, C1R, SLAMF7, C1S, LY9, HLA-DMA, TLR8, CD74, LYST, INPP5D, HLA-DRA	1091	70	13528	2.30279	1	0.354091	15.9825
GOTERM_BP_FAT	GO:0060348~bone development	19	0.140159	0.00956651	2.01925	EGFR, FGF18, NF1, SMAD5, PTH1R, TGFB3, IGF2, SPARC, GLI2, MMP2, COL5A2, CBFB, CTSK, SP1, BCL2, FOXC1, COL1A1, RUNX2, CDH11	1091	123	13528	1.91539	1	0.350811	16.0166
GOTERM_BP_FAT	GO:0022900~electron transport chain	18	0.132783	0.00966496	2.0148	NDUFB11, NDUFA8, NDUFB7, NDUFB8, NDUFB9, CYC1, NDUFA13, NDUFA1, NDUFA12, NDUFA11, NDUFS5, UQCR10, CYBB, UQCRH, TXN, NDUFS8, NDUFS3, UQCRB	1091	114	13528	1.95784	1	0.349829	16.168
GOTERM_BP_FAT	GO:0048729~tissue morphogenesis	25	0.18442	0.0099147	2.00372	BBS4, MYL3, FST, PTK7, ZEB2, GLI2, SCRIB, PFN1, MACF1, BCL2, COL11A1, HECTD1, TBX5, EOMES, CELSR1, MIB1, NOTCH2, CFL1, COL1A2, GRLF1, FOXC1, PBX1, TGFB1I1, COL1A1, TBX18	1091	180	13528	1.72217	1	0.353208	16.5511
GOTERM_BP_FAT	GO:0018108~peptidyl-tyrosine phosphorylation	10	0.0737681	0.0100742	1.99679	IL12RB2, IL12RB1, ERBB4, ZAP70, PDGFRB, JAK3, FER, CD6, ABL2, BTK	1091	46	13528	2.69557	1	0.353947	16.7949
GOTERM_BP_FAT	GO:0016055~Wnt receptor signaling pathway	20	0.147536	0.0101727	1.99256	NKD2, CSNK1G1, BTRC, TLE3, CSNK2B, STRN, SLC9A3R1, FRZB, CPZ, CSNK2A2, DKK3, WISP1, DACT1, MACF1, NXN, SFRP2, SFRP4, TGFB1I1, APC, BCL9	1091	133	13528	1.86461	1	0.352969	16.945
GOTERM_BP_FAT	GO:0051252~regulation of RNA metabolic process	173	1.27619	0.0102699	1.98843	FST, TGFB3, ZNF250, REST, MAF1, TCEAL1, CBFB, ZNF829, PGR, EPC1, MLL5, FLI1, GATA3, HOXC4, FOXF2, PQBP1, ZNF396, ZNF445, MLL3, MLL2, CIITA, ZNF641, PCBD2, RREB1, EOMES, ZNF791, FOXN2, ARID1A, ZNF7, ZNF500, ZNF192, EP300, VGLL1, EDF1, MGA, ZNF434, PRDM2, PRDM1, TGFB1I1, PIAS1, ZNF41, TSHZ3, ZNF844, ZNF430, ZNF611, ZNF517, ZNF510, ZNF619, ALS2CR8, NR2C2, ATF2, ARNT, ZNF699, PFN1, ELK4, DRAP1, ZNF42…	1091	1813	13528	1.1832	1	0.351981	17.0931
GOTERM_BP_FAT	GO:0043009~chordate embryonic development	40	0.295072	0.0104132	1.98242	BBS4, TGFB3, PRRX1, PTK7, ZEB2, ZEB1, GLI2, YBX1, ARNT, EDNRA, PFN1, HSF1, SLC30A1, CHST11, MKL2, COL11A1, MLL2, HECTD1, TBX15, LMX1B, EOMES, EN1, CELSR1, ATM, MIB1, MAN2A1, EP300, SP1, SFRP2, PSMC3, CFL1, GRLF1, PDGFRB, ZFPM2, PBX1, FOXC1, PRDM1, COL1A1, TBX18, IFT88	1091	331	13528	1.49845	1	0.352269	17.3108
GOTERM_BP_FAT	GO:0048534~hemopoietic or lymphoid organ development	33	0.243435	0.0105924	1.97501	PTPN22, HLA-DMA, CBFB, CD74, VCAM1, DOCK2, MLL5, BCL2, BCL11A, ZAP70, CD4, SPN, MYST3, CD28, APC, EBP, PTPRC, MLL, TTC7A, IKZF1, PLEK, HCLS1, SMAD5, EOMES, CDK6, ITGA4, NFAM1, CARD11, NOTCH2, SP1, IRF8, PBX1, IRF4	1091	260	13528	1.5738	1	0.353511	17.5822
GOTERM_BP_FAT	GO:0050671~positive regulation of lymphocyte proliferation	11	0.0811449	0.0115238	1.9384	VCAM1, CARD11, NCK2, PTPRC, TNFSF13B, IL6ST, ZAP70, PDCD1LG2, SASH3, SPN, CD28	1091	55	13528	2.47993	1	0.374275	18.9798
GOTERM_BP_FAT	GO:0009792~embryonic development ending in birth or egg hatching	40	0.295072	0.0119799	1.92155	BBS4, TGFB3, PRRX1, PTK7, ZEB2, ZEB1, GLI2, YBX1, ARNT, EDNRA, PFN1, HSF1, SLC30A1, CHST11, MKL2, COL11A1, MLL2, HECTD1, TBX15, LMX1B, EOMES, EN1, CELSR1, ATM, MIB1, MAN2A1, EP300, SP1, SFRP2, PSMC3, CFL1, GRLF1, PDGFRB, ZFPM2, PBX1, FOXC1, PRDM1, COL1A1, TBX18, IFT88	1091	334	13528	1.48499	1	0.382142	19.656
GOTERM_BP_FAT	GO:0045582~positive regulation of T cell differentiation	8	0.0590145	0.012195	1.91382	PTPRC, CD86, IKZF1, ZAP70, IL2RG, HLA-DMA, CD74, SASH3	1091	32	13528	3.09991	1	0.383819	19.9729
GOTERM_BP_FAT	GO:0050854~regulation of antigen receptor-mediated signaling pathway	5	0.036884	0.0122714	1.91111	PTPRC, UBASH3A, NFAM1, TRAT1, THY1	1091	12	13528	5.16651	1	0.38208	20.0852
GOTERM_BP_FAT	GO:0030324~lung development	16	0.118029	0.0126338	1.89847	FGF18, MAN1A2, TBX5, DICER1, FOXA1, TGFB3, GLI2, MAN2A1, EP300, SP1, CRISPLD2, ZFPM2, LOX, FGF1, IFT88, NFIB	1091	99	13528	2.00398	1	0.387252	20.616
GOTERM_BP_FAT	GO:0016568~chromatin modification	34	0.250811	0.0129662	1.88719	SMARCAD1, KDM6A, INO80, CDC73, ARID2, EPC1, CHD9, EPC2, MLL5, BRPF3, PBRM1, C19ORF62, KDM3B, MLL3, BCOR, BAZ2A, MYSM1, MYST3, MLL2, EHMT1, MLL, CREBBP, ARID1A, FOXP3, MSL3, EYA3, EP300, PRDM6, ASH1L, PHF15, KDM4B, IRF4, SETD2, NSD1	1091	274	13528	1.53864	1	0.391562	21.0999
GOTERM_BP_FAT	GO:0032946~positive regulation of mononuclear cell proliferation	11	0.0811449	0.0130458	1.88453	VCAM1, CARD11, NCK2, PTPRC, TNFSF13B, IL6ST, ZAP70, PDCD1LG2, SASH3, SPN, CD28	1091	56	13528	2.43564	1	0.389889	21.2153
GOTERM_BP_FAT	GO:0042773~ATP synthesis coupled electron transport	11	0.0811449	0.0130458	1.88453	NDUFS5, UQCR10, NDUFA8, NDUFB7, UQCRH, NDUFB8, NDUFB9, NDUFS8, NDUFS3, NDUFA1, UQCRB	1091	56	13528	2.43564	1	0.389889	21.2153
GOTERM_BP_FAT	GO:0070665~positive regulation of leukocyte proliferation	11	0.0811449	0.0130458	1.88453	VCAM1, CARD11, NCK2, PTPRC, TNFSF13B, IL6ST, ZAP70, PDCD1LG2, SASH3, SPN, CD28	1091	56	13528	2.43564	1	0.389889	21.2153
GOTERM_BP_FAT	GO:0042775~mitochondrial ATP synthesis coupled electron transport	11	0.0811449	0.0130458	1.88453	NDUFS5, UQCR10, NDUFA8, NDUFB7, UQCRH, NDUFB8, NDUFB9, NDUFS8, NDUFS3, NDUFA1, UQCRB	1091	56	13528	2.43564	1	0.389889	21.2153
GOTERM_BP_FAT	GO:0001841~neural tube formation	9	0.0663913	0.0130771	1.88349	MIB1, BBS4, PFN1, CFL1, GRLF1, PTK7, ZEB2, CELSR1, HECTD1	1091	40	13528	2.78992	1	0.387139	21.2607
GOTERM_BP_FAT	GO:0018212~peptidyl-tyrosine modification	10	0.0737681	0.0132781	1.87686	IL12RB2, IL12RB1, ERBB4, ZAP70, PDGFRB, JAK3, FER, CD6, ABL2, BTK	1091	48	13528	2.58326	1	0.388318	21.5514
GOTERM_BP_FAT	GO:0031399~regulation of protein modification process	36	0.265565	0.0133093	1.87585	IL6ST, BTRC, TGFB3, MAP4K1, TLR4, ZEB2, ITGB2, PSMA7, PSMB5, EDNRA, PSMB7, PRKAR2A, PSMB6, PSMB1, MAP3K2, BCL2, CD4, CD6, EGFR, PTPRC, MLL, HCLS1, IGF2, SKP1, RICTOR, FOXP3, TP73, CCND2, PSMC3, PSME2, HIPK3, PSMA3, PSMC1, PDGFRB, PIAS1, UBA52	1091	295	13528	1.51318	1	0.385637	21.5964
GOTERM_BP_FAT	GO:0002063~chondrocyte development	4	0.0295072	0.0142645	1.84574	FGF18, CHST11, COL11A1, RUNX2	1091	7	13528	7.0855	1	0.403444	22.9633
GOTERM_BP_FAT	GO:0014020~primary neural tube formation	8	0.0590145	0.0144298	1.84074	BBS4, PFN1, CFL1, GRLF1, PTK7, ZEB2, CELSR1, HECTD1	1091	33	13528	3.00597	1	0.403614	23.1975
GOTERM_BP_FAT	GO:0042035~regulation of cytokine biosynthetic process	13	0.0958985	0.0146588	1.8339	IGF2BP2, TLR4, IGF2BP3, FOXP3, TLR8, CARD11, CD86, REL, CD4, IRF4, INPP5D, SPN, CD28	1091	74	13528	2.17831	1	0.405136	23.5209
GOTERM_BP_FAT	GO:0048584~positive regulation of response to stimulus	30	0.221304	0.0147539	1.83109	C3AR1, IL16, IL6ST, PTPN22, C1R, TLR4, C1S, HLA-DMA, CXCL12, TLR8, EDNRA, SH2D1A, CFH, ZAP70, H2AFX, C19ORF62, PTPRC, CRTAM, SLA2, IGF2, SERPING1, NFAM1, THY1, EYA3, TNFSF13B, CCR4, LAX1, CD226, SASH3, HLA-DRA	1091	236	13528	1.57622	1	0.40381	23.6548
GOTERM_BP_FAT	GO:0030036~actin cytoskeleton organization	29	0.213927	0.014789	1.83006	FGD2, PFN1, DOCK2, PDPK1, DYNLL1, BCL2, WIPF1, EHD2, NPHP1, FMNL1, FMNL2, FMNL3, PLEK, TRPM7, NF1, ERMN, FSCN1, TMSB10, EVL, RICTOR, GAS7, WAS, LPIN1, ARHGEF11, FMN1, NCK2, CFL1, ANTXR1, ABL2	1091	226	13528	1.5911	1	0.401257	23.7043
GOTERM_BP_FAT	GO:0045076~regulation of interleukin-2 biosynthetic process	6	0.0442608	0.0150663	1.82199	CARD11, CD86, CD4, IRF4, FOXP3, CD28	1091	19	13528	3.91567	1	0.40376	24.0932
GOTERM_BP_FAT	GO:0030323~respiratory tube development	16	0.118029	0.0163557	1.78633	FGF18, MAN1A2, TBX5, DICER1, FOXA1, TGFB3, GLI2, MAN2A1, EP300, SP1, CRISPLD2, ZFPM2, LOX, FGF1, IFT88, NFIB	1091	102	13528	1.94504	1	0.426433	25.8775
GOTERM_BP_FAT	GO:0045086~positive regulation of interleukin-2 biosynthetic process	5	0.036884	0.0166135	1.77954	CARD11, CD86, CD4, IRF4, CD28	1091	13	13528	4.76909	1	0.42816	26.2295
GOTERM_BP_FAT	GO:0060562~epithelial tube morphogenesis	12	0.0885217	0.017413	1.75913	MIB1, BBS4, PFN1, BCL2, CFL1, GRLF1, PTK7, ZEB2, PBX1, CELSR1, SCRIB, HECTD1	1091	67	13528	2.22083	1	0.44013	27.3111
GOTERM_BP_FAT	GO:0042098~T cell proliferation	7	0.0516377	0.0183895	1.73543	PTPRC, CD86, DOCK2, CRTAM, TNFSF14, CXCL12, ITGAM	1091	27	13528	3.21472	1	0.454848	28.6116
GOTERM_BP_FAT	GO:0008218~bioluminescence	3	0.0221304	0.0184164	1.7348	HMCN1, NID1, NID2	1091	3	13528	12.3996	1	0.452016	28.6471
GOTERM_BP_FAT	GO:0045935~positive regulation of nucleobase, nucleoside, nucleotide and nucleic acid metabolic process	66	0.486869	0.0189888	1.7215	TBX21, SPI1, TGFB3, ZEB1, GLI2, CBFB, ZXDA, ZBTB38, CCNE1, EPC1, MLL5, ZNF148, FOXF2, H2AFX, MKL2, MYST3, CIITA, PCBD2, ARID1A, ARHGEF11, EYA3, CD86, EP300, NCOA2, ZFPM2, FOXC1, TGFB1I1, PIAS1, NSD1, CLOCK, UBA52, SMARCAD1, GLIS2, GLIS1, ARNT, MRPL12, REL, TNKS, C19ORF62, TCF4, RUNX2, MYSM1, ZNF423, HNRNPAB, KLF5, PTPRC, TAF1, MLL, LMX1B, IKZF1, TBX5, TP53BP1, FOXA1, SMAD5, CREBBP, IGF2, AFF1, FO…	1091	624	13528	1.3115	1	0.458951	29.399
GOTERM_BP_FAT	GO:0051437~positive regulation of ubiquitin-protein ligase activity during mitotic cell cycle	12	0.0885217	0.0193119	1.71418	PSMB5, PSMB7, PSMB6, PSMB1, PSME2, PSMC3, BTRC, PSMA3, PSMC1, SKP1, PSMA7, UBA52	1091	68	13528	2.18817	1	0.461341	29.82
GOTERM_BP_FAT	GO:0010628~positive regulation of gene expression	62	0.457362	0.0194773	1.71047	SPI1, TGFB3, ZEB1, GLI2, ZXDA, CBFB, ZBTB38, CCNE1, EPC1, MLL5, ZNF148, FOXF2, MKL2, MYST3, CIITA, PCBD2, ESR1, ARID1A, ARHGEF11, CD86, EP300, NCOA2, TNFSF13B, ZFPM2, FOXC1, PRDM1, TGFB1I1, PIAS1, NSD1, CLOCK, UBA52, SMARCAD1, GLIS2, GLIS1, ARNT, MRPL12, REL, TCF4, RUNX2, MYSM1, ZNF423, HNRNPAB, KLF5, TAF1, MLL, LMX1B, IKZF1, TBX5, TP53BP1, FOXA1, SMAD5, CREBBP, AFF1, FOXP3, TP73, ATF6, SP1, IRF6…	1091	581	13528	1.3232	1	0.460961	30.0347
GOTERM_BP_FAT	GO:0001838~embryonic epithelial tube formation	9	0.0663913	0.0199277	1.70054	MIB1, BBS4, PFN1, CFL1, GRLF1, PTK7, ZEB2, CELSR1, HECTD1	1091	43	13528	2.59527	1	0.465444	30.6159
GOTERM_BP_FAT	GO:0032268~regulation of cellular protein metabolic process	52	0.383594	0.0200425	1.69805	AURKAIP1, CPEB2, IL6ST, BTRC, TGFB3, EIF5A, TLR4, ZEB2, EDNRA, PRKAR2A, PUM1, EGFR, NDUFA13, SERPING1, SKP1, NCK2, EP300, CCND2, PSME2, HIPK3, PSMA3, PDGFRB, PIAS1, IFT88, UBA52, EIF2C4, MAP4K1, ITGB2, IGF2BP2, IGF2BP3, PSMA7, TIMP3, PSMB5, PSMB7, PSMB6, PSMB1, MAP3K2, BCL2, CD4, CD6, CD28, TAF1, PTPRC, MLL, HCLS1, IGF2, RICTOR, FOXP3, TP73, PSMC3, PSMC1, SH3D19	1091	474	13528	1.3603	1	0.464185	30.7634
GOTERM_BP_FAT	GO:0002495~antigen processing and presentation of peptide antigen via MHC class II	4	0.0295072	0.0214712	1.66814	HLA-DOA, HLA-DMA, CD74, HLA-DRA	1091	8	13528	6.19982	1	0.484501	32.5736
GOTERM_BP_FAT	GO:0031295~T cell costimulation	4	0.0295072	0.0214712	1.66814	TNFSF13B, TNFSF14, CD5, SPN	1091	8	13528	6.19982	1	0.484501	32.5736
GOTERM_BP_FAT	GO:0019886~antigen processing and presentation of exogenous peptide antigen via MHC class II	4	0.0295072	0.0214712	1.66814	HLA-DOA, HLA-DMA, CD74, HLA-DRA	1091	8	13528	6.19982	1	0.484501	32.5736
GOTERM_BP_FAT	GO:0031294~lymphocyte costimulation	4	0.0295072	0.0214712	1.66814	TNFSF13B, TNFSF14, CD5, SPN	1091	8	13528	6.19982	1	0.484501	32.5736
GOTERM_BP_FAT	GO:0030204~chondroitin sulfate metabolic process	5	0.036884	0.0218047	1.66145	C4ORF31, BGN, CHST11, DCN, DSE	1091	14	13528	4.42844	1	0.486618	32.9896
GOTERM_BP_FAT	GO:0010811~positive regulation of cell-substrate adhesion	7	0.0516377	0.0218541	1.66047	C4ORF31, CCDC80, CDK6, NID1, EDIL3, ECM2, COL8A1	1091	28	13528	3.09991	1	0.48422	33.051
GOTERM_BP_FAT	GO:0042384~cilium assembly	7	0.0516377	0.0218541	1.66047	BBS1, BBS4, BBS5, DYNC2LI1, DYNC2H1, ALMS1, TTC8	1091	28	13528	3.09991	1	0.48422	33.051
GOTERM_BP_FAT	GO:0035148~tube lumen formation	9	0.0663913	0.0226917	1.64413	MIB1, BBS4, PFN1, CFL1, GRLF1, PTK7, ZEB2, CELSR1, HECTD1	1091	44	13528	2.53629	1	0.494109	34.0844
GOTERM_BP_FAT	GO:0007585~respiratory gaseous exchange	8	0.0590145	0.0228621	1.64088	EDNRA, MAN2A1, MAN1A2, NDN, CHST11, CSF2RB, COX5B, NDUFA12	1091	36	13528	2.75547	1	0.493569	34.2928
GOTERM_BP_FAT	GO:0030101~natural killer cell activation	6	0.0442608	0.0230629	1.63709	ULBP3, IKZF1, IL21R, ULBP2, CD2, SLAMF7	1091	21	13528	3.54275	1	0.4935	34.5376
GOTERM_BP_FAT	GO:0002520~immune system development	33	0.243435	0.0234191	1.63043	PTPN22, HLA-DMA, CBFB, CD74, VCAM1, DOCK2, MLL5, BCL2, BCL11A, ZAP70, CD4, SPN, MYST3, CD28, APC, EBP, PTPRC, MLL, TTC7A, IKZF1, PLEK, HCLS1, SMAD5, EOMES, CDK6, ITGA4, NFAM1, CARD11, NOTCH2, SP1, IRF8, PBX1, IRF4	1091	276	13528	1.48256	1	0.495755	34.9696
GOTERM_BP_FAT	GO:0051443~positive regulation of ubiquitin-protein ligase activity	12	0.0885217	0.0235625	1.62778	PSMB5, PSMB7, PSMB6, PSMB1, PSME2, PSMC3, BTRC, PSMA3, PSMC1, SKP1, PSMA7, UBA52	1091	70	13528	2.12565	1	0.49482	35.1428
GOTERM_BP_FAT	GO:0010557~positive regulation of macromolecule biosynthetic process	68	0.501623	0.0239839	1.62008	SPI1, TGFB3, EIF5A, TLR4, ZEB1, GLI2, TLR8, CBFB, ZXDA, ZBTB38, CCNE1, EPC1, MLL5, ZNF148, FOXF2, MKL2, SPN, MYST3, CIITA, PCBD2, ARID1A, ARHGEF11, CARD11, CD86, EP300, NCOA2, ZFPM2, FOXC1, TGFB1I1, PIAS1, NSD1, CLOCK, UBA52, SMARCAD1, GLIS2, GLIS1, ARNT, MRPL12, REL, TNKS, CD4, TCF4, RUNX2, MYSM1, ZNF423, CD28, HNRNPAB, KLF5, TAF1, MLL, LMX1B, IKZF1, TBX5, TP53BP1, FOXA1, SMAD5, CREBBP, IGF2, AF…	1091	654	13528	1.28926	1	0.497973	35.6492
GOTERM_BP_FAT	GO:0051173~positive regulation of nitrogen compound metabolic process	67	0.494246	0.0249033	1.60374	TBX21, SPI1, TGFB3, ZEB1, GLI2, CBFB, ZXDA, ZBTB38, CCNE1, EPC1, MLL5, ZNF148, FOXF2, H2AFX, MKL2, MYST3, EGFR, CIITA, PCBD2, ARID1A, ARHGEF11, EYA3, CD86, EP300, NCOA2, ZFPM2, FOXC1, TGFB1I1, PIAS1, NSD1, CLOCK, UBA52, SMARCAD1, GLIS2, GLIS1, ARNT, MRPL12, REL, TNKS, C19ORF62, TCF4, RUNX2, MYSM1, ZNF423, HNRNPAB, KLF5, PTPRC, TAF1, MLL, LMX1B, IKZF1, TBX5, TP53BP1, FOXA1, SMAD5, CREBBP, IGF2, AF…	1091	644	13528	1.29002	1	0.508174	36.7411
GOTERM_BP_FAT	GO:0007389~pattern specification process	32	0.236058	0.0249473	1.60298	DYNC2LI1, FST, ZEB2, ZEB1, TTC8, GLI2, CXCL12, EDNRA, HOXC4, DYNC2H1, BCOR, APC, MLL, LMX1B, TBX5, SMAD5, CYP26A1, EN1, MID1, ATM, HOXC10, NOTCH2, MIB1, HOXC11, EP300, HIPK1, SFRP2, HOXC13, PBX1, RFX3, TBX18, IFT88	1091	267	13528	1.4861	1	0.505779	36.793
GOTERM_BP_FAT	GO:0051439~regulation of ubiquitin-protein ligase activity during mitotic cell cycle	12	0.0885217	0.0259264	1.58626	PSMB5, PSMB7, PSMB6, PSMB1, PSME2, PSMC3, BTRC, PSMA3, PSMC1, SKP1, PSMA7, UBA52	1091	71	13528	2.09571	1	0.516419	37.9356
GOTERM_BP_FAT	GO:0035239~tube morphogenesis	18	0.132783	0.0260848	1.58361	BBS4, BBS5, DICER1, FOXA1, PTK7, ZEB2, CELSR1, GLI2, CXCL12, SCRIB, EDNRA, PFN1, MIB1, BCL2, CFL1, GRLF1, PBX1, HECTD1	1091	127	13528	1.75743	1	0.515596	38.1185
GOTERM_BP_FAT	GO:0060541~respiratory system development	16	0.118029	0.0262618	1.58068	FGF18, MAN1A2, TBX5, DICER1, FOXA1, TGFB3, GLI2, MAN2A1, EP300, SP1, CRISPLD2, ZFPM2, LOX, FGF1, IFT88, NFIB	1091	108	13528	1.83698	1	0.51504	38.3224
GOTERM_BP_FAT	GO:0033043~regulation of organelle organization	27	0.199174	0.0267731	1.5723	AURKAIP1, LATS1, CXCL12, ACTR3, MACF1, MAPT, TNKS, CLASP2, TPR, ERCC4, RASA1, APC, CD28, MLL, PLEK, MAP1A, SPTBN4, MYO1F, TMSB10, IGF2, HERC2, RICTOR, MID1, FOXP3, ATM, NCK2, CFL1	1091	217	13528	1.54281	1	0.518968	38.9079
GOTERM_BP_FAT	GO:0031401~positive regulation of protein modification process	24	0.177043	0.0273682	1.56275	IL6ST, HCLS1, BTRC, TGFB3, IGF2, TLR4, SKP1, RICTOR, FOXP3, PSMA7, EDNRA, PSMB5, PSMB7, PSMB6, PSMB1, CCND2, PSMC3, PSME2, BCL2, PSMC1, PSMA3, CD4, PIAS1, UBA52	1091	187	13528	1.5914	1	0.523902	39.5827
GOTERM_BP_FAT	GO:0051250~negative regulation of lymphocyte activation	10	0.0737681	0.0273886	1.56243	TIGIT, LAX1, SLA2, CD274, CTLA4, INPP5D, FOXP3, CD74, PDCD1LG2, SPN	1091	54	13528	2.29623	1	0.521263	39.6057
GOTERM_BP_FAT	GO:0019059~initiation of viral infection	6	0.0442608	0.0279213	1.55406	CCR5, PPIA, WWP1, ACE2, CD4, BANF1	1091	22	13528	3.38172	1	0.52528	40.2036
GOTERM_BP_FAT	GO:0001816~cytokine production	9	0.0663913	0.0290076	1.53749	IL12RB2, REL, MS4A2, CD4, TLR4, CD226, PTAFR, CD28, LCP2	1091	46	13528	2.42602	1	0.536153	41.4054
GOTERM_BP_FAT	GO:0032663~regulation of interleukin-2 production	7	0.0516377	0.030044	1.52224	CARD11, CD86, CD4, IRF4, FOXP3, SASH3, CD28	1091	30	13528	2.89325	1	0.54602	42.5307
GOTERM_BP_FAT	GO:0060606~tube closure	7	0.0516377	0.030044	1.52224	BBS4, PFN1, GRLF1, PTK7, ZEB2, CELSR1, HECTD1	1091	30	13528	2.89325	1	0.54602	42.5307
GOTERM_BP_FAT	GO:0001843~neural tube closure	7	0.0516377	0.030044	1.52224	BBS4, PFN1, GRLF1, PTK7, ZEB2, CELSR1, HECTD1	1091	30	13528	2.89325	1	0.54602	42.5307
GOTERM_BP_FAT	GO:0032673~regulation of interleukin-4 production	4	0.0295072	0.0303076	1.51845	CD86, IRF4, FOXP3, SASH3	1091	9	13528	5.51095	1	0.546344	42.8137
GOTERM_BP_FAT	GO:0022904~respiratory electron transport chain	11	0.0811449	0.031124	1.5069	NDUFS5, UQCR10, NDUFA8, NDUFB7, UQCRH, NDUFB8, NDUFB9, NDUFS8, NDUFS3, NDUFA1, UQCRB	1091	64	13528	2.13119	1	0.553204	43.6817
GOTERM_BP_FAT	GO:0051351~positive regulation of ligase activity	12	0.0885217	0.0311607	1.50639	PSMB5, PSMB7, PSMB6, PSMB1, PSME2, PSMC3, BTRC, PSMA3, PSMC1, SKP1, PSMA7, UBA52	1091	73	13528	2.0383	1	0.550813	43.7203
GOTERM_BP_FAT	GO:0030029~actin filament-based process	29	0.213927	0.0316193	1.50005	FGD2, PFN1, DOCK2, PDPK1, DYNLL1, BCL2, WIPF1, EHD2, NPHP1, FMNL1, FMNL2, FMNL3, PLEK, TRPM7, NF1, ERMN, FSCN1, TMSB10, EVL, RICTOR, GAS7, WAS, LPIN1, ARHGEF11, FMN1, NCK2, CFL1, ANTXR1, ABL2	1091	241	13528	1.49207	1	0.553354	44.2022
GOTERM_BP_FAT	GO:0045941~positive regulation of transcription	59	0.435232	0.0320209	1.49457	SPI1, TGFB3, ZEB1, GLI2, ZXDA, CBFB, ZBTB38, CCNE1, EPC1, MLL5, ZNF148, FOXF2, MKL2, MYST3, CIITA, PCBD2, ARID1A, ARHGEF11, CD86, EP300, NCOA2, ZFPM2, FOXC1, TGFB1I1, PIAS1, NSD1, CLOCK, UBA52, SMARCAD1, GLIS2, GLIS1, ARNT, MRPL12, REL, TCF4, RUNX2, MYSM1, ZNF423, HNRNPAB, KLF5, TAF1, MLL, LMX1B, IKZF1, TBX5, TP53BP1, FOXA1, SMAD5, CREBBP, AFF1, FOXP3, TP73, ATF6, SP1, IRF6, PBX1, JAK3, IRF4, NFIB	1091	564	13528	1.29712	1	0.555193	44.6209
GOTERM_BP_FAT	GO:0009954~proximal/distal pattern formation	6	0.0442608	0.0333824	1.47648	HOXC10, HOXC11, EN1, PBX1, GLI2, APC	1091	23	13528	3.23469	1	0.567728	46.0183
GOTERM_BP_FAT	GO:0019724~B cell mediated immunity	10	0.0737681	0.0338334	1.47065	SLA2, C1R, SERPING1, LY9, C1S, INPP5D, HLA-DMA, TLR8, CD74, HLA-DRA	1091	56	13528	2.21422	1	0.569921	46.4738
GOTERM_BP_FAT	GO:0001817~regulation of cytokine production	23	0.169667	0.0341712	1.46634	CRTAM, IL6ST, IGF2, IGF2BP2, TLR4, NFAM1, IGF2BP3, FOXP3, TLR8, ARNT, TIGIT, CARD11, CD86, REL, HSF1, ACE2, UBASH3A, CD4, INPP5D, IRF4, SASH3, SPN, CD28	1091	181	13528	1.57564	1	0.570851	46.8126
GOTERM_BP_FAT	GO:0002429~immune response-activating cell surface receptor signaling pathway	8	0.0590145	0.0341936	1.46605	C3AR1, PTPRC, LAX1, SLA2, ZAP70, PTPN22, NFAM1, THY1	1091	39	13528	2.54351	1	0.568375	46.8351
GOTERM_BP_FAT	GO:0044259~multicellular organismal macromolecule metabolic process	7	0.0516377	0.0348016	1.4584	ADAMTS14, COL3A1, ACE2, COL1A1, MMP2, COL5A1, MMP11	1091	31	13528	2.79992	1	0.572187	47.4395
GOTERM_BP_FAT	GO:0009306~protein secretion	7	0.0516377	0.0348016	1.4584	TNFSF13B, PLEK, LTBP2, LAX1, MS4A2, NECAB3, LCP2	1091	31	13528	2.79992	1	0.572187	47.4395
GOTERM_BP_FAT	GO:0002698~negative regulation of immune effector process	5	0.036884	0.0348653	1.45761	PTPRC, SERPING1, IGF2, FOXP3, SPN	1091	16	13528	3.87489	1	0.570183	47.5025
GOTERM_BP_FAT	GO:0031114~regulation of microtubule depolymerization	5	0.036884	0.0348653	1.45761	MAPT, MAP1A, CLASP2, MID1, APC	1091	16	13528	3.87489	1	0.570183	47.5025
GOTERM_BP_FAT	GO:0045577~regulation of B cell differentiation	5	0.036884	0.0348653	1.45761	CARD11, PTPRC, IL2RG, NFAM1, INPP5D	1091	16	13528	3.87489	1	0.570183	47.5025
GOTERM_BP_FAT	GO:0007026~negative regulation of microtubule depolymerization	5	0.036884	0.0348653	1.45761	MAPT, MAP1A, CLASP2, MID1, APC	1091	16	13528	3.87489	1	0.570183	47.5025
GOTERM_BP_FAT	GO:0007010~cytoskeleton organization	47	0.34671	0.0351578	1.45398	FGD2, BBS4, PFN1, PDPK1, DOCK2, PTK2, MACF1, DYNLL1, SAC3D1, MAPT, BCL2, TNKS, WIPF1, EHD2, KLHL20, NPHP1, FMNL1, FMNL2, FMNL3, PLEK, TRPM7, NF1, SPTBN4, FSCN1, ERMN, EVL, TMSB10, RICTOR, MID1, PALLD, SHANK1, LPIN1, WAS, GAS7, THY1, ARHGEF11, BBS1, FMN1, NCK2, UXT, ERBB2IP, KRT16, CFL1, SGCD, HAUS7, ANTXR1, ABL2	1091	436	13528	1.33666	1	0.570611	47.7906
GOTERM_BP_FAT	GO:0008283~cell proliferation	47	0.34671	0.0351578	1.45398	USP8, IL9R, ERBB4, FST, TNFSF14, SPOCK1, ZEB2, ZEB1, GLI2, CXCL12, CD74, SCRIB, NR2C2, ITGAM, EDNRA, STAT4, DOCK2, MTCP1NB, BCL2, MS4A2, COL8A1, COL8A2, CD5, EGFR, PTPRC, CRTAM, LMX1B, CREBBP, FSCN1, PIM1, ALMS1, CSRP2, APPL1, TNFSF8, PRKD1, IFNAR2, GLUL, CD86, LRP1, TNFSF13B, SERPINF1, KRT16, IRF6, TXN, CD274, FOXC1, MAPRE2	1091	436	13528	1.33666	1	0.570611	47.7906
GOTERM_BP_FAT	GO:0042108~positive regulation of cytokine biosynthetic process	9	0.0663913	0.03644	1.43842	CARD11, CD86, REL, CD4, TLR4, IRF4, TLR8, SPN, CD28	1091	48	13528	2.32493	1	0.581237	49.0362
GOTERM_BP_FAT	GO:0002695~negative regulation of leukocyte activation	10	0.0737681	0.0374183	1.42692	TIGIT, LAX1, SLA2, CD274, CTLA4, INPP5D, FOXP3, CD74, PDCD1LG2, SPN	1091	57	13528	2.17537	1	0.588455	49.9677
GOTERM_BP_FAT	GO:0015986~ATP synthesis coupled proton transport	8	0.0590145	0.0386729	1.41259	ATP5E, ATP5C1, ATP5L, ATP6AP1L, MON2, ATP6V0B, ATP6V1F, ATP5J	1091	40	13528	2.47993	1	0.598135	51.1387
GOTERM_BP_FAT	GO:0015985~energy coupled proton transport, down electrochemical gradient	8	0.0590145	0.0386729	1.41259	ATP5E, ATP5C1, ATP5L, ATP6AP1L, MON2, ATP6V0B, ATP6V1F, ATP5J	1091	40	13528	2.47993	1	0.598135	51.1387
GOTERM_BP_FAT	GO:0046777~protein amino acid autophosphorylation	13	0.0958985	0.0392782	1.40585	EGFR, TAF1, TRPM7, PIM1, SMG1, FER, UHMK1, CDKL5, PTK2, ZAP70, ERN1, LMTK2, PDGFRB	1091	85	13528	1.89641	1	0.601334	51.6944
GOTERM_BP_FAT	GO:0032989~cellular component morphogenesis	43	0.317203	0.0412933	1.38412	BBS4, BBS5, NDN, DYNC2LI1, PTK7, TTC8, GLI2, CXCL12, SCRIB, DOCK2, PTK2, MACF1, UNC5B, BCL2, DYNC2H1, TNN, CLASP2, SPN, LRRC50, FN1, APC, HNRNPAB, NOX4, EGFR, PARD6B, CD3G, SPTBN4, EOMES, NTNG2, ALMS1, GAS7, SLIT3, ARHGEF11, BBS1, ERBB2IP, PRICKLE2, CFL1, VCAN, ANTXR1, APBB2, IFT88, UBA52, FEZ1	1091	397	13528	1.34303	1	0.617491	53.5015
GOTERM_BP_FAT	GO:0031328~positive regulation of cellular biosynthetic process	69	0.509	0.0417697	1.37914	SPI1, TGFB3, EIF5A, TLR4, ZEB1, GLI2, TLR8, CBFB, ZXDA, ZBTB38, EPC1, CCNE1, MLL5, ZNF148, FOXF2, MKL2, SPN, MYST3, EGFR, CIITA, PCBD2, ARID1A, ARHGEF11, CARD11, CD86, EP300, NCOA2, ZFPM2, FOXC1, TGFB1I1, PIAS1, NSD1, CLOCK, UBA52, SMARCAD1, GLIS2, GLIS1, ARNT, MRPL12, REL, TNKS, CD4, TCF4, RUNX2, MYSM1, ZNF423, CD28, HNRNPAB, KLF5, TAF1, MLL, LMX1B, IKZF1, TBX5, TP53BP1, FOXA1, SMAD5, CREBBP, IG…	1091	685	13528	1.24901	1	0.619219	53.9192
GOTERM_BP_FAT	GO:0031111~negative regulation of microtubule polymerization or depolymerization	5	0.036884	0.0427708	1.36885	MAPT, MAP1A, CLASP2, MID1, APC	1091	17	13528	3.64695	1	0.625557	54.7856
GOTERM_BP_FAT	GO:0030512~negative regulation of transforming growth factor beta receptor signaling pathway	5	0.036884	0.0427708	1.36885	HTRA1, CHST11, TGFB3, TGFB1I1, SKIL	1091	17	13528	3.64695	1	0.625557	54.7856
GOTERM_BP_FAT	GO:0002460~adaptive immune response based on somatic recombination of immune receptors built from immunoglobulin superfamily domains	12	0.0885217	0.0438029	1.3585	CRTAM, SLA2, C1R, SERPING1, TLR4, LY9, C1S, INPP5D, HLA-DMA, TLR8, CD74, HLA-DRA	1091	77	13528	1.93241	1	0.63198	55.6628
GOTERM_BP_FAT	GO:0002250~adaptive immune response	12	0.0885217	0.0438029	1.3585	CRTAM, SLA2, C1R, SERPING1, TLR4, LY9, C1S, INPP5D, HLA-DMA, TLR8, CD74, HLA-DRA	1091	77	13528	1.93241	1	0.63198	55.6628
GOTERM_BP_FAT	GO:0021915~neural tube development	11	0.0811449	0.0448331	1.3484	MIB1, BBS4, PFN1, CFL1, GRLF1, PTK7, EN1, ZEB2, CELSR1, GLI2, HECTD1	1091	68	13528	2.00582	1	0.638199	56.5221
GOTERM_BP_FAT	GO:0045893~positive regulation of transcription, DNA-dependent	50	0.36884	0.0454235	1.34272	TGFB3, SPI1, ZEB1, GLI2, CBFB, ZBTB38, EPC1, CCNE1, MLL5, ZNF148, FOXF2, MKL2, CIITA, PCBD2, ARID1A, ARHGEF11, NCOA2, EP300, FOXC1, ZFPM2, PIAS1, TGFB1I1, NSD1, CLOCK, GLIS1, ARNT, MRPL12, REL, TCF4, RUNX2, MYSM1, HNRNPAB, TAF1, MLL, IKZF1, LMX1B, TP53BP1, TBX5, SMAD5, CREBBP, FOXA1, AFF1, FOXP3, TP73, ATF6, SP1, PBX1, IRF4, JAK3, NFIB	1091	477	13528	1.29975	1	0.640613	57.0076
GOTERM_BP_FAT	GO:0050871~positive regulation of B cell activation	7	0.0516377	0.0457049	1.34004	CARD11, PTPRC, TNFSF13B, TBX21, IL2RG, INPP5D, SASH3	1091	33	13528	2.63023	1	0.640445	57.2371
GOTERM_BP_FAT	GO:0050851~antigen receptor-mediated signaling pathway	7	0.0516377	0.0457049	1.34004	PTPRC, LAX1, SLA2, ZAP70, PTPN22, NFAM1, THY1	1091	33	13528	2.63023	1	0.640445	57.2371
GOTERM_BP_FAT	GO:0002504~antigen processing and presentation of peptide or polysaccharide antigen via MHC class II	7	0.0516377	0.0457049	1.34004	HLA-DPA1, HLA-DPB1, HLA-DMB, HLA-DOA, HLA-DMA, CD74, HLA-DRA	1091	33	13528	2.63023	1	0.640445	57.2371
GOTERM_BP_FAT	GO:0033365~protein localization in organelle	19	0.140159	0.045993	1.33731	FYB, BBS4, MTX3, IPO11, TIMM17B, TGFB3, TOMM40, NDUFA13, TIMM8B, SEC61B, MACF1, COG7, MORC3, TOMM5, PIKFYVE, NUTF2, RANBP2, TPR, TNPO1	1091	146	13528	1.61365	1	0.640334	57.4709
GOTERM_BP_FAT	GO:0046637~regulation of alpha-beta T cell differentiation	6	0.0442608	0.0461714	1.33563	CD86, IKZF1, ZAP70, IL2RG, IRF4, SASH3	1091	25	13528	2.97591	1	0.639333	57.6151
GOTERM_BP_FAT	GO:0019827~stem cell maintenance	6	0.0442608	0.0461714	1.33563	NOTCH2, RIF1, DICER1, CREBBP, MYST3, APC	1091	25	13528	2.97591	1	0.639333	57.6151
GOTERM_BP_FAT	GO:0051438~regulation of ubiquitin-protein ligase activity	12	0.0885217	0.047444	1.32382	PSMB5, PSMB7, PSMB6, PSMB1, PSME2, PSMC3, BTRC, PSMA3, PSMC1, SKP1, PSMA7, UBA52	1091	78	13528	1.90764	1	0.647131	58.6303
GOTERM_BP_FAT	GO:0050868~negative regulation of T cell activation	8	0.0590145	0.048741	1.31211	TIGIT, LAX1, CD274, CTLA4, FOXP3, CD74, PDCD1LG2, SPN	1091	42	13528	2.36183	1	0.654862	59.6413
GOTERM_BP_FAT	GO:0046651~lymphocyte proliferation	8	0.0590145	0.048741	1.31211	PTPRC, CD86, DOCK2, CRTAM, BCL2, TNFSF14, CXCL12, ITGAM	1091	42	13528	2.36183	1	0.654862	59.6413
GOTERM_BP_FAT	GO:0001649~osteoblast differentiation	8	0.0590145	0.048741	1.31211	NF1, SMAD5, PTH1R, IGF2, COL1A1, GLI2, RUNX2, CBFB	1091	42	13528	2.36183	1	0.654862	59.6413
GOTERM_BP_FAT	GO:0006120~mitochondrial electron transport, NADH to ubiquinone	8	0.0590145	0.048741	1.31211	NDUFS5, NDUFA8, NDUFB7, NDUFB8, NDUFB9, NDUFS8, NDUFS3, NDUFA1	1091	42	13528	2.36183	1	0.654862	59.6413
GOTERM_BP_FAT	GO:0002768~immune response-regulating cell surface receptor signaling pathway	8	0.0590145	0.048741	1.31211	C3AR1, PTPRC, LAX1, SLA2, ZAP70, PTPN22, NFAM1, THY1	1091	42	13528	2.36183	1	0.654862	59.6413
GOTERM_BP_FAT	GO:0048592~eye morphogenesis	11	0.0811449	0.0488116	1.31148	BBS4, SP1, NF1, FASLG, ALMS1, ZEB1, COL8A1, COL5A2, COL8A2, COL5A1, THY1	1091	69	13528	1.97675	1	0.652999	59.6957
GOTERM_BP_FAT	GO:0045785~positive regulation of cell adhesion	10	0.0737681	0.0497003	1.30364	C4ORF31, SIRPG, CCDC80, CDK6, NID1, EDIL3, ECM2, COL8A1, FGF1, APC	1091	60	13528	2.06661	1	0.657402	60.374
GOTERM_BP_FAT	GO:0014031~mesenchymal cell development	9	0.0663913	0.0498266	1.30254	EDNRA, SEMA3F, BCL2, CFL1, EOMES, CYP26A1, ZEB2, FOXC1, HNRNPAB	1091	51	13528	2.18817	1	0.655982	60.4696
GOTERM_BP_FAT	GO:0048762~mesenchymal cell differentiation	9	0.0663913	0.0498266	1.30254	EDNRA, SEMA3F, BCL2, CFL1, EOMES, CYP26A1, ZEB2, FOXC1, HNRNPAB	1091	51	13528	2.18817	1	0.655982	60.4696
GOTERM_BP_FAT	GO:0043244~regulation of protein complex disassembly	9	0.0663913	0.0498266	1.30254	PLEK, MAPT, MAP1A, SPTBN4, CFL1, EIF5A, CLASP2, MID1, APC	1091	51	13528	2.18817	1	0.655982	60.4696
GOTERM_BP_FAT	GO:0050864~regulation of B cell activation	9	0.0663913	0.0498266	1.30254	CARD11, PTPRC, TNFSF13B, TBX21, SLA2, IL2RG, NFAM1, INPP5D, SASH3	1091	51	13528	2.18817	1	0.655982	60.4696
GOTERM_BP_FAT	GO:0051254~positive regulation of RNA metabolic process	50	0.36884	0.0515497	1.28777	TGFB3, SPI1, ZEB1, GLI2, CBFB, ZBTB38, EPC1, CCNE1, MLL5, ZNF148, FOXF2, MKL2, CIITA, PCBD2, ARID1A, ARHGEF11, NCOA2, EP300, FOXC1, ZFPM2, PIAS1, TGFB1I1, NSD1, CLOCK, GLIS1, ARNT, MRPL12, REL, TCF4, RUNX2, MYSM1, HNRNPAB, TAF1, MLL, IKZF1, LMX1B, TP53BP1, TBX5, SMAD5, CREBBP, FOXA1, AFF1, FOXP3, TP73, ATF6, SP1, PBX1, IRF4, JAK3, NFIB	1091	481	13528	1.28894	1	0.66642	61.7513
GOTERM_BP_FAT	GO:0050654~chondroitin sulfate proteoglycan metabolic process	5	0.036884	0.0515987	1.28736	C4ORF31, BGN, CHST11, DCN, DSE	1091	18	13528	3.44434	1	0.664437	61.7871
GOTERM_BP_FAT	GO:0018107~peptidyl-threonine phosphorylation	5	0.036884	0.0515987	1.28736	TAF1, PDPK1, BCL2, HIPK3, TNKS	1091	18	13528	3.44434	1	0.664437	61.7871
GOTERM_BP_FAT	GO:0002062~chondrocyte differentiation	5	0.036884	0.0515987	1.28736	FGF18, CHST11, PTH1R, COL11A1, RUNX2	1091	18	13528	3.44434	1	0.664437	61.7871
GOTERM_BP_FAT	GO:0046631~alpha-beta T cell activation	5	0.036884	0.0515987	1.28736	DOCK2, BCL2, ZAP70, EOMES, IGF2	1091	18	13528	3.44434	1	0.664437	61.7871
GOTERM_BP_FAT	GO:0032653~regulation of interleukin-10 production	4	0.0295072	0.0527645	1.27766	TIGIT, IRF4, FOXP3, SASH3	1091	11	13528	4.50896	1	0.670515	62.6311
GOTERM_BP_FAT	GO:0002478~antigen processing and presentation of exogenous peptide antigen	4	0.0295072	0.0527645	1.27766	HLA-DOA, HLA-DMA, CD74, HLA-DRA	1091	11	13528	4.50896	1	0.670515	62.6311
GOTERM_BP_FAT	GO:0046635~positive regulation of alpha-beta T cell activation	6	0.0442608	0.053517	1.27151	PTPRC, CD86, IKZF1, ZAP70, IL2RG, SASH3	1091	26	13528	2.86145	1	0.67353	63.1665
GOTERM_BP_FAT	GO:0048864~stem cell development	6	0.0442608	0.053517	1.27151	NOTCH2, RIF1, DICER1, CREBBP, MYST3, APC	1091	26	13528	2.86145	1	0.67353	63.1665
GOTERM_BP_FAT	GO:0018149~peptide cross-linking	6	0.0442608	0.053517	1.27151	C4ORF31, BGN, F13A1, COL3A1, DCN, FN1	1091	26	13528	2.86145	1	0.67353	63.1665
GOTERM_BP_FAT	GO:0009891~positive regulation of biosynthetic process	69	0.509	0.0539563	1.26796	SPI1, TGFB3, EIF5A, TLR4, ZEB1, GLI2, TLR8, CBFB, ZXDA, ZBTB38, EPC1, CCNE1, MLL5, ZNF148, FOXF2, MKL2, SPN, MYST3, EGFR, CIITA, PCBD2, ARID1A, ARHGEF11, CARD11, CD86, EP300, NCOA2, ZFPM2, FOXC1, TGFB1I1, PIAS1, NSD1, CLOCK, UBA52, SMARCAD1, GLIS2, GLIS1, ARNT, MRPL12, REL, TNKS, CD4, TCF4, RUNX2, MYSM1, ZNF423, CD28, HNRNPAB, KLF5, TAF1, MLL, LMX1B, IKZF1, TBX5, TP53BP1, FOXA1, SMAD5, CREBBP, IG…	1091	695	13528	1.23104	1	0.67431	63.4757
GOTERM_BP_FAT	GO:0050866~negative regulation of cell activation	10	0.0737681	0.0543211	1.26503	TIGIT, LAX1, SLA2, CD274, CTLA4, INPP5D, FOXP3, CD74, PDCD1LG2, SPN	1091	61	13528	2.03273	1	0.674565	63.7306
GOTERM_BP_FAT	GO:0015992~proton transport	10	0.0737681	0.0543211	1.26503	ATP5E, ATP5J2, ATP5C1, ATP5L, HVCN1, ATP6AP1L, MON2, ATP6V0B, ATP6V1F, ATP5J	1091	61	13528	2.03273	1	0.674565	63.7306
GOTERM_BP_FAT	GO:0008064~regulation of actin polymerization or depolymerization	10	0.0737681	0.0543211	1.26503	ACTR3, NCK2, PLEK, SPTBN4, CFL1, TMSB10, RICTOR, CXCL12, LATS1, RASA1	1091	61	13528	2.03273	1	0.674565	63.7306
GOTERM_BP_FAT	GO:0048598~embryonic morphogenesis	34	0.250811	0.0544175	1.26426	BBS4, DICER1, PRRX1, TGFB3, PTK7, ZEB2, ZEB1, GLI2, PFN1, MACF1, HOXC4, CHST11, DYNC2H1, COL11A1, HECTD1, ODZ4, TBX15, TBX5, EOMES, EN1, CELSR1, HOXC10, NOTCH2, MIB1, HOXC11, SP1, CFL1, GRLF1, PBX1, FOXC1, TGFB1I1, TBX18, NSD1, IFT88	1091	307	13528	1.37325	1	0.67297	63.7977
GOTERM_BP_FAT	GO:0002757~immune response-activating signal transduction	9	0.0663913	0.0549114	1.26034	C3AR1, PTPRC, LAX1, SLA2, ZAP70, PTPN22, TLR4, NFAM1, THY1	1091	52	13528	2.14609	1	0.674117	64.1396
GOTERM_BP_FAT	GO:0060485~mesenchyme development	9	0.0663913	0.0549114	1.26034	EDNRA, SEMA3F, BCL2, CFL1, EOMES, CYP26A1, ZEB2, FOXC1, HNRNPAB	1091	52	13528	2.14609	1	0.674117	64.1396
GOTERM_BP_FAT	GO:0032964~collagen biosynthetic process	3	0.0221304	0.0550465	1.25927	COL3A1, COL1A1, COL5A1	1091	5	13528	7.43978	1	0.672805	64.2325
GOTERM_BP_FAT	GO:0050857~positive regulation of antigen receptor-mediated signaling pathway	3	0.0221304	0.0550465	1.25927	PTPRC, NFAM1, TRAT1	1091	5	13528	7.43978	1	0.672805	64.2325
GOTERM_BP_FAT	GO:0019941~modification-dependent protein catabolic process	58	0.427855	0.0582808	1.23447	BTRC, WWP1, USP12, RANBP2, KLHL20, AUP1, SOCS7, UBR3, UBR2, UBR1, SKP1, HERC2, HERC1, PJA2, MIB1, SEC61B, PSME2, UBE2M, PSMA3, TGFB1I1, FBXL6, PIAS1, UBA52, USP8, DERL1, XIAP, UBE3B, RAD23A, CDC34, EDEM3, C12ORF51, PSMA7, ASB16, RBX1, PSMB5, PSMB7, UEVLD, PSMB6, PSMB1, OTUD7B, USP37, USP34, TRIP12, MYSM1, HECTD1, SHPRH, BIRC6, MID1, UBL5, ATE1, UBE2E3, GMCL1, RNF7, KCMF1, PSMC3, PSMC1, FBXO36, RN…	1091	574	13528	1.25292	1	0.692005	66.3914
GOTERM_BP_FAT	GO:0043632~modification-dependent macromolecule catabolic process	58	0.427855	0.0582808	1.23447	BTRC, WWP1, USP12, RANBP2, KLHL20, AUP1, SOCS7, UBR3, UBR2, UBR1, SKP1, HERC2, HERC1, PJA2, MIB1, SEC61B, PSME2, UBE2M, PSMA3, TGFB1I1, FBXL6, PIAS1, UBA52, USP8, DERL1, XIAP, UBE3B, RAD23A, CDC34, EDEM3, C12ORF51, PSMA7, ASB16, RBX1, PSMB5, PSMB7, UEVLD, PSMB6, PSMB1, OTUD7B, USP37, USP34, TRIP12, MYSM1, HECTD1, SHPRH, BIRC6, MID1, UBL5, ATE1, UBE2E3, GMCL1, RNF7, KCMF1, PSMC3, PSMC1, FBXO36, RN…	1091	574	13528	1.25292	1	0.692005	66.3914
GOTERM_BP_FAT	GO:0031334~positive regulation of protein complex assembly	7	0.0516377	0.058514	1.23274	ACTR3, NCK2, TAF1, PLEK, MAPT, RICTOR, APC	1091	35	13528	2.47993	1	0.691306	66.5422
GOTERM_BP_FAT	GO:0048858~cell projection morphogenesis	28	0.206551	0.0594276	1.22601	BBS4, BBS5, NDN, DYNC2LI1, TTC8, GLI2, CXCL12, PTK2, MACF1, UNC5B, BCL2, DYNC2H1, TNN, LRRC50, APC, EGFR, PARD6B, SPTBN4, NTNG2, ALMS1, GAS7, SLIT3, BBS1, VCAN, APBB2, IFT88, UBA52, FEZ1	1091	245	13528	1.4171	1	0.694919	67.1269
GOTERM_BP_FAT	GO:0051340~regulation of ligase activity	12	0.0885217	0.0595831	1.22488	PSMB5, PSMB7, PSMB6, PSMB1, PSME2, PSMC3, BTRC, PSMA3, PSMC1, SKP1, PSMA7, UBA52	1091	81	13528	1.83698	1	0.693733	67.2254
GOTERM_BP_FAT	GO:0030162~regulation of proteolysis	9	0.0663913	0.0603155	1.21957	TAF1, EP300, AURKAIP1, SERPING1, IGF2, SH3D19, TIMP3, IFT88, PLAUR	1091	53	13528	2.1056	1	0.696147	67.6858
GOTERM_BP_FAT	GO:0070661~leukocyte proliferation	8	0.0590145	0.0603318	1.21945	PTPRC, CD86, DOCK2, CRTAM, BCL2, TNFSF14, CXCL12, ITGAM	1091	44	13528	2.25448	1	0.694112	67.696
GOTERM_BP_FAT	GO:0032943~mononuclear cell proliferation	8	0.0590145	0.0603318	1.21945	PTPRC, CD86, DOCK2, CRTAM, BCL2, TNFSF14, CXCL12, ITGAM	1091	44	13528	2.25448	1	0.694112	67.696
GOTERM_BP_FAT	GO:0002697~regulation of immune effector process	14	0.103275	0.0616866	1.20981	PTPRC, CRTAM, AP2S1, TBX21, SERPING1, IGF2, FOXP3, CD37, SH2D1A, MS4A2, CD226, SPN, SASH3, CD28	1091	101	13528	1.71876	1	0.700282	68.5314
GOTERM_BP_FAT	GO:0051603~proteolysis involved in cellular protein catabolic process	60	0.442608	0.0638792	1.19464	BTRC, WWP1, USP12, RANBP2, KLHL20, AUP1, SOCS7, UBR3, UBR2, UBR1, SKP1, HERC2, HERC1, PJA2, MIB1, SEC61B, PSME2, UBE2M, PSMA3, TGFB1I1, FBXL6, PIAS1, ADAM19, UBA52, USP8, DERL1, XIAP, UBE3B, RAD23A, APH1B, CDC34, EDEM3, C12ORF51, PSMA7, ASB16, RBX1, PSMB5, PSMB7, UEVLD, PSMB6, PSMB1, OTUD7B, USP37, USP34, TRIP12, MYSM1, HECTD1, SHPRH, BIRC6, MID1, UBL5, ATE1, UBE2E3, GMCL1, RNF7, KCMF1, PSMC3, PS…	1091	600	13528	1.23996	1	0.711172	69.8402
GOTERM_BP_FAT	GO:0010639~negative regulation of organelle organization	12	0.0885217	0.0640451	1.19351	AURKAIP1, MAPT, MAP1A, SPTBN4, TMSB10, CLASP2, MID1, TPR, FOXP3, ERCC4, ATM, APC	1091	82	13528	1.81458	1	0.710054	69.9371
GOTERM_BP_FAT	GO:0006818~hydrogen transport	10	0.0737681	0.0643776	1.19127	ATP5E, ATP5J2, ATP5C1, ATP5L, HVCN1, ATP6AP1L, MON2, ATP6V0B, ATP6V1F, ATP5J	1091	63	13528	1.9682	1	0.709907	70.1305
GOTERM_BP_FAT	GO:0030832~regulation of actin filament length	10	0.0737681	0.0643776	1.19127	ACTR3, NCK2, PLEK, SPTBN4, CFL1, TMSB10, RICTOR, CXCL12, LATS1, RASA1	1091	63	13528	1.9682	1	0.709907	70.1305
GOTERM_BP_FAT	GO:0001932~regulation of protein amino acid phosphorylation	21	0.154913	0.0644126	1.19103	EGFR, PTPRC, IL6ST, HCLS1, TGFB3, MAP4K1, ITGB2, IGF2, ZEB2, TLR4, RICTOR, TP73, EDNRA, PRKAR2A, CCND2, MAP3K2, HIPK3, BCL2, PDGFRB, CD4, CD6	1091	173	13528	1.50516	1	0.70805	70.1508
GOTERM_BP_FAT	GO:0001654~eye development	17	0.125406	0.0650909	1.18648	BBS4, IKZF1, LMX1B, NF1, ALMS1, FASLG, ZEB1, COL5A2, COL5A1, THY1, SP1, GRLF1, FOXC1, MAB21L1, COL8A1, COL8A2, APC	1091	132	13528	1.59692	1	0.709895	70.5413
GOTERM_BP_FAT	GO:0046634~regulation of alpha-beta T cell activation	7	0.0516377	0.0656444	1.1828	PTPRC, CD86, IKZF1, ZAP70, IL2RG, IRF4, SASH3	1091	36	13528	2.41104	1	0.711005	70.8564
GOTERM_BP_FAT	GO:0010498~proteasomal protein catabolic process	14	0.103275	0.0657355	1.1822	DERL1, RAD23A, EDEM3, PSMA7, PSMB5, PSMB7, SEC61B, PSMB6, PSMB1, PSMC3, PSME2, PSMC1, PSMA3, UBA52	1091	102	13528	1.70191	1	0.709498	70.9079
GOTERM_BP_FAT	GO:0043161~proteasomal ubiquitin-dependent protein catabolic process	14	0.103275	0.0657355	1.1822	DERL1, RAD23A, EDEM3, PSMA7, PSMB5, PSMB7, SEC61B, PSMB6, PSMB1, PSMC3, PSME2, PSMC1, PSMA3, UBA52	1091	102	13528	1.70191	1	0.709498	70.9079
GOTERM_BP_FAT	GO:0016064~immunoglobulin mediated immune response	9	0.0663913	0.0660419	1.18018	C1R, SERPING1, LY9, C1S, INPP5D, HLA-DMA, TLR8, CD74, HLA-DRA	1091	54	13528	2.06661	1	0.709215	71.0807
GOTERM_BP_FAT	GO:0045839~negative regulation of mitosis	4	0.0295072	0.0662622	1.17873	AURKAIP1, TPR, ATM, APC	1091	12	13528	4.13321	1	0.708452	71.2043
GOTERM_BP_FAT	GO:0051784~negative regulation of nuclear division	4	0.0295072	0.0662622	1.17873	AURKAIP1, TPR, ATM, APC	1091	12	13528	4.13321	1	0.708452	71.2043
GOTERM_BP_FAT	GO:0006091~generation of precursor metabolites and energy	34	0.250811	0.0672133	1.17255	LDHB, ATP5E, NDUFB7, IL6ST, NDUFB8, NDUFB9, CYC1, ATP6V0B, NDUFS5, THTPA, UEVLD, UQCR10, IDH3G, NDUFS8, ATP5L, NDUFS3, ATP5J, NDUFB11, NDUFA8, COX8A, RUNX1T1, COX4I1, NDUFA13, NDUFA1, NDUFA12, MON2, NDUFA11, ATP6V1F, CYBB, UQCRH, TXN, ATP5C1, ATP6AP1L, UQCRB	1091	313	13528	1.34693	1	0.711759	71.7323
GOTERM_BP_FAT	GO:0032963~collagen metabolic process	6	0.0442608	0.0701193	1.15416	ADAMTS14, COL3A1, COL1A1, MMP2, COL5A1, MMP11	1091	28	13528	2.65706	1	0.725445	73.2894
GOTERM_BP_FAT	GO:0044257~cellular protein catabolic process	60	0.442608	0.0708365	1.14974	BTRC, WWP1, USP12, RANBP2, KLHL20, AUP1, SOCS7, UBR3, UBR2, UBR1, SKP1, HERC2, HERC1, PJA2, MIB1, SEC61B, PSME2, UBE2M, PSMA3, TGFB1I1, FBXL6, PIAS1, ADAM19, UBA52, USP8, DERL1, XIAP, UBE3B, RAD23A, APH1B, CDC34, EDEM3, C12ORF51, PSMA7, ASB16, RBX1, PSMB5, PSMB7, UEVLD, PSMB6, PSMB1, OTUD7B, USP37, USP34, TRIP12, MYSM1, HECTD1, SHPRH, BIRC6, MID1, UBL5, ATE1, UBE2E3, GMCL1, RNF7, KCMF1, PSMC3, PS…	1091	603	13528	1.23379	1	0.727246	73.661
GOTERM_BP_FAT	GO:0046638~positive regulation of alpha-beta T cell differentiation	5	0.036884	0.0719793	1.14279	CD86, IKZF1, ZAP70, IL2RG, SASH3	1091	20	13528	3.09991	1	0.731195	74.2431
GOTERM_BP_FAT	GO:0050848~regulation of calcium-mediated signaling	5	0.036884	0.0719793	1.14279	PLEK, SLA2, ZAP70, CD4, TRAT1	1091	20	13528	3.09991	1	0.731195	74.2431
GOTERM_BP_FAT	GO:0030010~establishment of cell polarity	5	0.036884	0.0719793	1.14279	DOCK2, CFL1, PTK7, SCRIB, ARHGEF11	1091	20	13528	3.09991	1	0.731195	74.2431
GOTERM_BP_FAT	GO:0044236~multicellular organismal metabolic process	7	0.0516377	0.0732595	1.13514	ADAMTS14, COL3A1, ACE2, COL1A1, MMP2, COL5A1, MMP11	1091	37	13528	2.34588	1	0.735738	74.8808
GOTERM_BP_FAT	GO:0031398~positive regulation of protein ubiquitination	12	0.0885217	0.0736066	1.13308	PSMB5, PSMB7, PSMB6, PSMB1, PSME2, PSMC3, BTRC, PSMA3, PSMC1, SKP1, PSMA7, UBA52	1091	84	13528	1.77138	1	0.735569	75.051
GOTERM_BP_FAT	GO:0045597~positive regulation of cell differentiation	26	0.191797	0.0737372	1.13231	PTPRC, IKZF1, IL6ST, TBX5, FOXA1, SMAD5, EOMES, TGFB3, IGF2, GLI2, HLA-DMA, CD74, ARNT, ACTR3, CCNE1, CD86, SERPINF1, MAPT, BCL2, ZAP70, IL2RG, INPP5D, TGFB1I1, RUNX2, SASH3, APC	1091	229	13528	1.40782	1	0.73433	75.1148
GOTERM_BP_FAT	GO:0002253~activation of immune response	13	0.0958985	0.0742558	1.12927	PTPRC, C3AR1, SLA2, PTPN22, SERPING1, C1R, TLR4, NFAM1, C1S, THY1, LAX1, CFH, ZAP70	1091	94	13528	1.71484	1	0.735018	75.3666
GOTERM_BP_FAT	GO:0051436~negative regulation of ubiquitin-protein ligase activity during mitotic cell cycle	10	0.0737681	0.0755387	1.12183	PSMB5, PSMB7, PSMB6, PSMB1, PSME2, PSMC3, PSMA3, PSMC1, PSMA7, UBA52	1091	65	13528	1.90764	1	0.73941	75.9791
GOTERM_BP_FAT	GO:0031145~anaphase-promoting complex-dependent proteasomal ubiquitin-dependent protein catabolic process	10	0.0737681	0.0755387	1.12183	PSMB5, PSMB7, PSMB6, PSMB1, PSME2, PSMC3, PSMA3, PSMC1, PSMA7, UBA52	1091	65	13528	1.90764	1	0.73941	75.9791
GOTERM_BP_FAT	GO:0019800~peptide cross-linking via chondroitin 4-sulfate glycosaminoglycan	3	0.0221304	0.0782363	1.10659	C4ORF31, BGN, DCN	1091	6	13528	6.19982	1	0.750301	77.2206
GOTERM_BP_FAT	GO:0006122~mitochondrial electron transport, ubiquinol to cytochrome c	3	0.0221304	0.0782363	1.10659	UQCR10, UQCRH, UQCRB	1091	6	13528	6.19982	1	0.750301	77.2206
GOTERM_BP_FAT	GO:0002710~negative regulation of T cell mediated immunity	3	0.0221304	0.0782363	1.10659	PTPRC, FOXP3, SPN	1091	6	13528	6.19982	1	0.750301	77.2206
GOTERM_BP_FAT	GO:0051054~positive regulation of DNA metabolic process	9	0.0663913	0.0784694	1.1053	EYA3, PTPRC, TBX21, TGFB3, TNKS, H2AFX, IGF2, C19ORF62, GLI2	1091	56	13528	1.9928	1	0.749556	77.325
GOTERM_BP_FAT	GO:0002819~regulation of adaptive immune response	9	0.0663913	0.0784694	1.1053	PTPRC, CD86, TNFSF13B, IL6ST, TBX21, FOXP3, CD226, SASH3, SPN	1091	56	13528	1.9928	1	0.749556	77.325
GOTERM_BP_FAT	GO:0002764~immune response-regulating signal transduction	9	0.0663913	0.0784694	1.1053	C3AR1, PTPRC, LAX1, SLA2, ZAP70, PTPN22, TLR4, NFAM1, THY1	1091	56	13528	1.9928	1	0.749556	77.325
GOTERM_BP_FAT	GO:0051493~regulation of cytoskeleton organization	17	0.125406	0.0804483	1.09448	PLEK, MAP1A, SPTBN4, MYO1F, TMSB10, RICTOR, MID1, CXCL12, LATS1, ACTR3, NCK2, MACF1, MAPT, CFL1, CLASP2, RASA1, APC	1091	136	13528	1.54995	1	0.75672	78.193
GOTERM_BP_FAT	GO:0045730~respiratory burst	4	0.0295072	0.0811568	1.09067	CYBB, NCF2, NCF1, IGF2	1091	13	13528	3.81527	1	0.758079	78.4962
GOTERM_BP_FAT	GO:0042554~superoxide anion generation	4	0.0295072	0.0811568	1.09067	NOX4, CYBB, NCF2, NCF1	1091	13	13528	3.81527	1	0.758079	78.4962
GOTERM_BP_FAT	GO:0006928~cell motion	48	0.354087	0.0815522	1.08856	ITGAL, NDN, IL16, ITGA11, SPOCK1, ZEB2, ITGB2, CXCR3, DNAH7, GLI2, CXCL12, SCRIB, ITGAM, ACTR3, VCAM1, DNALI1, DOCK2, PTK2, MACF1, UNC5B, SEMA3F, TNN, CLASP2, MSN, SELPLG, APC, FN1, LMX1B, SCYL3, ITGA4, CERCAM, COL5A1, CCNL2, PLAUR, ARHGEF11, SLIT3, LSP1, NCK2, CCR4, LYST, TXN, CFL1, PDGFRB, FOXC1, VCAN, APBB2, UBA52, FEZ1	1091	475	13528	1.25302	1	0.758046	78.6636
GOTERM_BP_FAT	GO:0018210~peptidyl-threonine modification	5	0.036884	0.0834891	1.07837	TAF1, PDPK1, BCL2, HIPK3, TNKS	1091	21	13528	2.95229	1	0.764669	79.466
GOTERM_BP_FAT	GO:0030163~protein catabolic process	61	0.449985	0.083813	1.07669	BTRC, WWP1, USP12, RANBP2, KLHL20, AUP1, SOCS7, UBR3, UBR2, UBR1, SKP1, HERC2, HERC1, PJA2, MIB1, SEC61B, PSME2, UBE2M, PSMA3, TGFB1I1, FBXL6, PIAS1, ADAM19, UBA52, USP8, DERL1, XIAP, UBE3B, RAD23A, APH1B, CDC34, EDEM3, C12ORF51, PSMA7, ASB16, RBX1, PSMB5, UEVLD, PSMB7, PSMB6, PSMB1, OTUD7B, USP37, USP34, TRIP12, MYSM1, HECTD1, SHPRH, BIRC6, MID1, UBL5, ATE1, UBE2E3, GMCL1, RNF7, KCMF1, PSMC3, PS…	1091	622	13528	1.21604	1	0.764305	79.5974
GOTERM_BP_FAT	GO:0016337~cell-cell adhesion	30	0.221304	0.0845419	1.07293	ITGAL, MPZL2, CLSTN2, ITGB2, ITGAM, SCRIB, SCARF2, VCAM1, ANXA9, FAT3, BCL2, COL6A2, CD2, MSN, COL11A1, SELPLG, COL8A2, NPHP1, EGFR, PTPRC, PLEK, PCDH7, ITGA4, CELSR1, CERCAM, THY1, CD84, COL14A1, DSC2, CDH11	1091	276	13528	1.34779	1	0.765654	79.8901
GOTERM_BP_FAT	GO:0016477~cell migration	30	0.221304	0.0845419	1.07293	IL16, NDN, ITGA11, ITGB2, ZEB2, CXCL12, ITGAM, SCRIB, VCAM1, DOCK2, PTK2, SEMA3F, TNN, CLASP2, MSN, SELPLG, APC, FN1, LMX1B, SCYL3, ITGA4, COL5A1, NCK2, CCR4, LYST, CFL1, PDGFRB, VCAN, FOXC1, APBB2	1091	276	13528	1.34779	1	0.765654	79.8901
GOTERM_BP_FAT	GO:0030155~regulation of cell adhesion	17	0.125406	0.0846271	1.07249	NF1, CCDC80, MYO1F, CDK6, NID1, EDIL3, ECM2, LAMA2, C4ORF31, SIRPG, BCL2, COL1A1, COL8A1, FGF1, SPN, RASA1, APC	1091	137	13528	1.53864	1	0.764289	79.9241
GOTERM_BP_FAT	GO:0051444~negative regulation of ubiquitin-protein ligase activity	10	0.0737681	0.0878151	1.05643	PSMB5, PSMB7, PSMB6, PSMB1, PSME2, PSMC3, PSMA3, PSMC1, PSMA7, UBA52	1091	67	13528	1.85069	1	0.775666	81.1565
GOTERM_BP_FAT	GO:0051352~negative regulation of ligase activity	10	0.0737681	0.0878151	1.05643	PSMB5, PSMB7, PSMB6, PSMB1, PSME2, PSMC3, PSMA3, PSMC1, PSMA7, UBA52	1091	67	13528	1.85069	1	0.775666	81.1565
GOTERM_BP_FAT	GO:0040029~regulation of gene expression, epigenetic	11	0.0811449	0.0891512	1.04987	ATRX, EPC1, MLL5, MLL, DICER1, IGF2, ARID1A, CELF1, BAZ2A, EIF2C4, HEMK1	1091	77	13528	1.77138	1	0.77928	81.6514
GOTERM_BP_FAT	GO:0006366~transcription from RNA polymerase II promoter	26	0.191797	0.0893885	1.04872	POLR2F, ARID4A, POLR2J, CCNT1, POLR2I, CBFB, YBX1, ARNT, TMF1, GTF2A1, GATA3, POU2F2, SKIL, NFIL3, TRIP11, KLF5, TAF1, MLL, RREB1, AFF4, MSC, MSL3, ADRM1, ASH1L, TGFB1I1, LCOR	1091	234	13528	1.37774	1	0.778546	81.738
GOTERM_BP_FAT	GO:0001568~blood vessel development	27	0.199174	0.0898501	1.04648	FGF18, DICER1, COL3A1, PRRX1, MMP2, CXCL12, EDNRA, PTK2, CHM, MKL2, LOX, FGF1, RASA1, KLF5, RECK, NF1, ITGA4, TMPRSS6, COL5A1, THY1, MIB1, BGN, PLXDC1, COL1A2, FOXC1, ZFPM2, COL1A1	1091	245	13528	1.36649	1	0.778692	81.9054
GOTERM_BP_FAT	GO:0032990~cell part morphogenesis	28	0.206551	0.0901908	1.04484	BBS4, BBS5, NDN, DYNC2LI1, TTC8, GLI2, CXCL12, PTK2, MACF1, UNC5B, BCL2, DYNC2H1, TNN, LRRC50, APC, EGFR, PARD6B, SPTBN4, NTNG2, ALMS1, GAS7, SLIT3, BBS1, VCAN, APBB2, IFT88, UBA52, FEZ1	1091	256	13528	1.35621	1	0.778368	82.028
GOTERM_BP_FAT	GO:0006325~chromatin organization	39	0.287695	0.0909224	1.04133	SMARCAD1, KDM6A, ARID4A, ARID4B, INO80, CDC73, NAP1L3, ARID2, CHD9, EPC1, EPC2, MLL5, BRPF3, PBRM1, C19ORF62, H2AFX, KDM3B, MLL3, BCOR, BAZ2A, MYSM1, MYST3, MLL2, EHMT1, MLL, SHPRH, CREBBP, ARID1A, FOXP3, MSL3, EYA3, EP300, PRDM6, ASH1L, PHF15, KDM4B, IRF4, SETD2, NSD1	1091	378	13528	1.27933	1	0.779557	82.2886
GOTERM_BP_FAT	GO:0050730~regulation of peptidyl-tyrosine phosphorylation	10	0.0737681	0.0943717	1.02516	EGFR, PTPRC, IL6ST, HCLS1, PDGFRB, IGF2, ITGB2, CD4, TLR4, RICTOR	1091	68	13528	1.82348	1	0.790859	83.47
GOTERM_BP_FAT	GO:0045930~negative regulation of mitotic cell cycle	5	0.036884	0.0958375	1.01846	EGFR, BCL2, FOXC1, APBB2, SCRIB	1091	22	13528	2.8181	1	0.794559	83.9491
GOTERM_BP_FAT	GO:0032886~regulation of microtubule-based process	8	0.0590145	0.0961073	1.01724	BBS1, BBS4, MACF1, MAPT, MAP1A, CLASP2, MID1, APC	1091	49	13528	2.02443	1	0.793946	84.0359
GOTERM_BP_FAT	GO:0034220~ion transmembrane transport	8	0.0590145	0.0961073	1.01724	ATP5E, ATP5C1, ATP5L, ATP6AP1L, MON2, ATP6V0B, ATP6V1F, ATP5J	1091	49	13528	2.02443	1	0.793946	84.0359
GOTERM_BP_FAT	GO:0019884~antigen processing and presentation of exogenous antigen	4	0.0295072	0.0973438	1.01169	HLA-DOA, HLA-DMA, CD74, HLA-DRA	1091	14	13528	3.54275	1	0.79675	84.4278
GOTERM_BP_FAT	GO:0009952~anterior/posterior pattern formation	17	0.125406	0.0979901	1.00882	MLL, CYP26A1, EN1, ZEB2, ATM, HOXC10, MIB1, HOXC11, EP300, HIPK1, SFRP2, HOXC13, HOXC4, PBX1, TBX18, IFT88, APC	1091	140	13528	1.50567	1	0.797453	84.629
GOTERM_BP_FAT	GO:0008284~positive regulation of cell proliferation	42	0.309826	0.0992219	1.00339	FGF18, ERBB4, IL6ST, PTH1R, PRRX1, ROMO1, EIF5A, GLI2, ARNT, IL12RB2, VCAM1, IL12RB1, BCL2, ZAP70, FGF1, RUNX2, SPN, CD28, KLF5, EGFR, PTPRC, CAPNS1, HCLS1, BIRC6, CDK6, IGF2, SLAMF1, PDCD1LG2, CLEC11A, HOXC10, CARD11, NCK2, SIRPG, CD86, TNFSF13B, HIPK1, CCND2, PDGFRB, PBX1, MAB21L1, TBX18, SASH3	1091	414	13528	1.25793	1	0.80016	85.0058
GOTERM_BP_FAT	GO:0006351~transcription, DNA-dependent	31	0.228681	0.0993883	1.00266	GTF3A, POLR2F, ARID4A, POLR2J, CCNT1, POLR2I, YBX1, CBFB, TMF1, ARNT, MRPL12, GTF2A1, GATA3, POU2F2, SKIL, NFIL3, TRIP11, GTF3C4, TAF1L, KLF5, TAF1, MLL, RREB1, AFF4, ESR1, MSC, MSL3, ADRM1, ASH1L, TGFB1I1, LCOR	1091	292	13528	1.3164	1	0.799199	85.056
GOTERM_BP_FAT	GO:0031110~regulation of microtubule polymerization or depolymerization	6	0.0442608	0.099698	1.00131	MACF1, MAPT, MAP1A, CLASP2, MID1, APC	1091	31	13528	2.39993	1	0.798732	85.149

## Sheet: KEGG for upregualted lncRNAs
Category	Term	Count	%	PValue	Genes	List Total	Pop Hits	Pop Total	Fold Enrichment	Bonferroni	Benjamini	FDR
KEGG_PATHWAY	hsa04514:Cell adhesion molecules (CAMs)	29	0.213927	1.53323e-06	ITGAL, ITGB2, HLA-DMB, HLA-DMA, ITGAM, VCAM1, ICOS, CD2, CD4, HLA-DPB1, CD6, HLA-DOA, NEGR1, SELPLG, SPN, CD28, MAG, PTPRC, CTLA4, ITGA4, PDCD1LG2, CD86, CD274, CNTN1, VCAN, HLA-DPA1, JAM3, CD226, HLA-DRA	414	132	5085	2.69845	0.000259082	0.000259082	0.00186863
KEGG_PATHWAY	hsa05016:Huntington's disease	33	0.243435	1.49629e-05	ATP5E, POLR2F, NDUFB7, NDUFB8, NDUFB9, AP2S1, POLR2J, POLR2I, CYC1, COX7B, REST, COX5A, COX5B, NDUFS5, DNALI1, UQCR10, NDUFS8, COX6B1, NDUFS3, PLCB2, ATP5J, NDUFA8, CREBBP, COX8A, COX4I1, NDUFA1, DCTN4, EP300, SP1, UQCRH, ATP5C1, DNAL1, UQCRB	414	180	5085	2.25181	0.00252555	0.00126357	0.0182348
KEGG_PATHWAY	hsa00190:Oxidative phosphorylation	26	0.191797	3.39667e-05	ATP5E, NDUFB7, NDUFB8, NDUFB9, COX7B, CYC1, COX5A, COX5B, ATP6V0B, UQCR10, NDUFS5, NDUFS8, COX6B1, ATP5L, NDUFS3, ATP5J, ATP5J2, NDUFA8, COX8A, COX4I1, NDUFA1, NDUFA11, ATP6V1F, UQCRH, ATP5C1, UQCRB	414	130	5085	2.45652	0.00572403	0.00191166	0.0413897
KEGG_PATHWAY	hsa04510:Focal adhesion	33	0.243435	0.000140667	MYL5, XIAP, COL3A1, ITGA11, ITGB5, PDPK1, PTK2, COMP, BCL2, COL6A3, COL6A2, COL6A1, TNN, PIK3R5, COL11A1, THBS2, FN1, PARVG, PIK3CG, EGFR, PIK3CD, ITGA4, FLNC, COL5A3, COL5A2, COL5A1, PRKCB, LAMA2, CCND2, COL1A2, GRLF1, PDGFRB, COL1A1	414	201	5085	2.01655	0.023494	0.00592596	0.171305
KEGG_PATHWAY	hsa05010:Alzheimer's disease	28	0.206551	0.00024173	ATP5E, HSD17B10, NDUFB7, NDUFB8, NDUFB9, COX7B, CYC1, COX5A, COX5B, UQCR10, NDUFS5, MAPT, NDUFS8, COX6B1, NDUFS3, PLCB2, ATP5J, NDUFA8, COX8A, COX4I1, NDUFA1, ATF6, LRP1, UQCRH, ATP5C1, ERN1, CACNA1D, UQCRB	414	163	5085	2.1099	0.040034	0.00813818	0.294215
KEGG_PATHWAY	hsa04512:ECM-receptor interaction	18	0.132783	0.000328321	COL3A1, ITGA11, ITGB5, ITGA4, COL5A3, COL5A2, COL5A1, LAMA2, COMP, COL6A3, COL1A2, COL6A2, COL6A1, TNN, COL1A1, THBS2, COL11A1, FN1	414	84	5085	2.63199	0.0539835	0.00920658	0.399413
KEGG_PATHWAY	hsa04672:Intestinal immune network for IgA production	13	0.0958985	0.000404626	CD86, TNFSF13B, ICOS, TGFB3, HLA-DPA1, HLA-DPB1, ITGA4, HLA-DMB, HLA-DOA, CXCL12, HLA-DMA, CD28, HLA-DRA	414	49	5085	3.25865	0.0661091	0.00972323	0.492031
KEGG_PATHWAY	hsa04670:Leukocyte transendothelial migration	22	0.16229	0.000442142	PIK3CG, ITGAL, ITK, MYL5, NCF2, NCF1, NCF4, PIK3CD, ITGB2, ITGA4, MMP2, CXCL12, ITGAM, PRKCB, THY1, VCAM1, CYBB, PTK2, GRLF1, PIK3R5, MSN, JAM3	414	118	5085	2.28998	0.0720139	0.00929881	0.537538
KEGG_PATHWAY	hsa05012:Parkinson's disease	21	0.154913	0.00312514	ATP5E, NDUFA8, NDUFB7, NDUFB8, NDUFB9, CYC1, COX8A, COX7B, COX4I1, COX5A, COX5B, NDUFA1, NDUFS5, UQCR10, UQCRH, NDUFS8, COX6B1, ATP5C1, NDUFS3, UQCRB, ATP5J	414	128	5085	2.01512	0.410792	0.0570812	3.74294
KEGG_PATHWAY	hsa05332:Graft-versus-host disease	10	0.0737681	0.00331026	CD86, FASLG, HLA-DPA1, HLA-DPB1, HLA-DMB, HLA-DOA, KLRD1, HLA-DMA, HLA-DRA, CD28	414	39	5085	3.14939	0.428998	0.0544951	3.96057
KEGG_PATHWAY	hsa04940:Type I diabetes mellitus	10	0.0737681	0.00560372	CD86, FASLG, IGF2, HLA-DPA1, HLA-DPB1, HLA-DMB, HLA-DOA, HLA-DMA, HLA-DRA, CD28	414	42	5085	2.92443	0.61314	0.0827137	6.61957
KEGG_PATHWAY	hsa05320:Autoimmune thyroid disease	11	0.0811449	0.00693601	CGA, CD86, CTLA4, FASLG, HLA-DPA1, HLA-DPB1, HLA-DMB, HLA-DOA, HLA-DMA, HLA-DRA, CD28	414	51	5085	2.64919	0.691573	0.0933715	8.13301
KEGG_PATHWAY	hsa05330:Allograft rejection	9	0.0663913	0.00704317	CD86, FASLG, HLA-DPA1, HLA-DPB1, HLA-DMB, HLA-DOA, HLA-DMA, HLA-DRA, CD28	414	36	5085	3.07065	0.697147	0.0877901	8.25375
KEGG_PATHWAY	hsa04810:Regulation of actin cytoskeleton	29	0.213927	0.0078223	ITGAL, FGF18, MYL5, FGF14, FGF16, ITGA11, ITGB5, ITGB2, ITGAM, PFN1, PTK2, ITGAX, PIKFYVE, PIK3R5, MSN, FGF1, APC, FN1, PIK3CG, EGFR, PIK3CD, NCKAP1L, IGF2, ITGA4, ARHGEF12, WAS, CFL1, GRLF1, PDGFRB	414	215	5085	1.65672	0.734772	0.090443	9.1273
KEGG_PATHWAY	hsa04260:Cardiac muscle contraction	14	0.103275	0.00931508	UQCR10, SLC9A6, UQCRH, MYL3, CYC1, COX7B, COX8A, COX6B1, COX4I1, COX5A, CACNA1D, CACNA2D2, COX5B, UQCRB	414	78	5085	2.20457	0.79436	0.100073	10.7797
KEGG_PATHWAY	hsa05416:Viral myocarditis	13	0.0958985	0.0109845	ITGAL, ITGB2, HLA-DMB, HLA-DMA, LAMA2, CD86, SGCD, HLA-DPA1, HLA-DPB1, HLA-DOA, ABL2, CD28, HLA-DRA	414	71	5085	2.24893	0.845361	0.110118	12.5949
KEGG_PATHWAY	hsa03050:Proteasome	10	0.0737681	0.0119363	PSMB5, PSMB7, PSMB6, PSMB1, PSME2, PSMC3, PSMA3, PSMC1, SHFM1, PSMA7	414	47	5085	2.61332	0.868582	0.112525	13.6146
KEGG_PATHWAY	hsa05340:Primary immunodeficiency	8	0.0590145	0.0202968	CIITA, PTPRC, ICOS, ZAP70, IL2RG, CD4, JAK3, BTK	414	35	5085	2.80745	0.968741	0.175126	22.1134
KEGG_PATHWAY	hsa05310:Asthma	7	0.0516377	0.0264064	MS4A2, HLA-DPA1, HLA-DPB1, HLA-DMB, HLA-DOA, HLA-DMA, HLA-DRA	414	29	5085	2.96477	0.98914	0.211825	27.8309
KEGG_PATHWAY	hsa04660:T cell receptor signaling pathway	16	0.118029	0.0270712	PIK3CG, ITK, PTPRC, CD3G, PIK3CD, CTLA4, NCK2, LAT, CARD11, ICOS, ZAP70, PIK3R5, CD4, GRAP2, LCP2, CD28	414	108	5085	1.81965	0.990324	0.206978	28.4292
KEGG_PATHWAY	hsa04630:Jak-STAT signaling pathway	20	0.147536	0.0446569	PIK3CG, IL9R, IL6ST, IL21R, CREBBP, PIK3CD, PIM1, SOCS7, IL12RB2, IFNAR2, STAT4, EP300, IL12RB1, CCND2, IL10RA, CSF2RB, PIK3R5, IL2RG, PIAS1, JAK3	414	155	5085	1.58485	0.999556	0.307643	42.6955
KEGG_PATHWAY	hsa04062:Chemokine signaling pathway	23	0.169667	0.0479345	PIK3CG, ITK, ADCY7, FGR, NCF1, HCK, PIK3CD, CXCR3, CXCL12, WAS, PRKX, CCNL2, PRKCB, CCR8, PTK2, DOCK2, CCR5, CCR4, CXCR6, CCR2, PIK3R5, JAK3, PLCB2	414	187	5085	1.5107	0.999752	0.314319	45.0462
KEGG_PATHWAY	hsa05222:Small cell lung cancer	12	0.0885217	0.0758871	TRAF1, PIK3CG, LAMA2, CCNE1, PTK2, XIAP, BCL2, PIK3CD, PIK3R5, CDK6, PIAS1, FN1	414	84	5085	1.75466	0.999998	0.440044	61.782
KEGG_PATHWAY	hsa04666:Fc gamma R-mediated phagocytosis	13	0.0958985	0.0815875	PIK3CG, LAT, PTPRC, DOCK2, NCF1, HCK, CFL1, PIK3CD, PIKFYVE, PIK3R5, INPP5D, WAS, PRKCB	414	95	5085	1.68078	0.999999	0.450808	64.5582

## Sheet: GO for downregualted lncRNAs
Category	Term	Count	%	PValue	Genes	List Total	Pop Hits	Pop Total	Fold Enrichment	Bonferroni	Benjamini	FDR
GOTERM_BP_FAT	GO:0007155~cell adhesion	126	1.36556	2.54054e-36	DLC1, CADM3, POSTN, EDIL3, MMRN1, CXCL12, S1PR1, CTGF, COL12A1, SPON2, NEGR1, SPON1, CDH23, PCDHGA12, EGFR, PTPRM, PDPN, SSPN, THY1, PGM5, CD36, HEPACAM, CD34, RELN, TGFB1I1, MFAP4, DST, PLXNC1, EMCN, ITGA11, ASTN1, ITGA10, ITGBL1, SEMA5A, PVRL3, TEK, LAMB1, FN1, BMP1, ECM2, MCAM, COL16A1, PCDH18, EMILIN1, LAMA2, ITGA9, LYVE1, LAMA4, OMD, COL14A1, FREM1, ITGA7, ANTXR1, NRP2, AEBP1, NRP1, IGFBP7, …	701	700	13528	3.47367	7.16177e-33	7.16177e-33	4.54297e-33
GOTERM_BP_FAT	GO:0022610~biological adhesion	126	1.36556	2.95328e-36	DLC1, CADM3, POSTN, EDIL3, MMRN1, CXCL12, S1PR1, CTGF, COL12A1, SPON2, NEGR1, SPON1, CDH23, PCDHGA12, EGFR, PTPRM, PDPN, SSPN, THY1, PGM5, CD36, HEPACAM, CD34, RELN, TGFB1I1, MFAP4, DST, PLXNC1, EMCN, ITGA11, ASTN1, ITGA10, ITGBL1, SEMA5A, PVRL3, TEK, LAMB1, FN1, BMP1, ECM2, MCAM, COL16A1, PCDH18, EMILIN1, LAMA2, ITGA9, LYVE1, LAMA4, OMD, COL14A1, FREM1, ITGA7, ANTXR1, NRP2, AEBP1, NRP1, IGFBP7, …	701	701	13528	3.46871	8.32529e-33	4.16264e-33	5.28103e-33
GOTERM_BP_FAT	GO:0001944~vasculature development	56	0.606914	1.80568e-20	NRP2, NRP1, ACVRL1, LMO2, LEPR, PRRX1, FOXO1, GJA4, MMP2, CXCL12, EDNRA, S1PR1, MYOCD, CTGF, ROBO4, SOX17, LOX, FGF1, FGF2, CYR61, RECK, PDPN, MMP19, ARHGAP24, PROX1, SLIT2, THY1, BGN, PLXDC1, COL1A2, ZFPM2, FOXC1, COL1A1, ZFAND5, CAV1, EMCN, COL3A1, ELK3, CDH5, SEMA5A, HOXA3, HAND2, FIGF, PPAP2B, SELP, EPAS1, TGFBR2, COL15A1, STAB2, COL5A1, LAMA4, MEOX2, NTRK2, ECSCR, NOTCH4, ITGA7	701	251	13528	4.30556	5.09022e-17	1.69674e-17	3.22891e-17
GOTERM_BP_FAT	GO:0001568~blood vessel development	54	0.585239	1.67907e-19	NRP2, NRP1, ACVRL1, LMO2, LEPR, PRRX1, FOXO1, GJA4, MMP2, CXCL12, EDNRA, S1PR1, MYOCD, CTGF, ROBO4, SOX17, LOX, FGF1, FGF2, CYR61, RECK, MMP19, ARHGAP24, PROX1, SLIT2, THY1, BGN, PLXDC1, COL1A2, ZFPM2, FOXC1, COL1A1, EMCN, CAV1, COL3A1, ELK3, CDH5, SEMA5A, HOXA3, HAND2, FIGF, PPAP2B, SELP, EPAS1, TGFBR2, COL15A1, STAB2, COL5A1, LAMA4, MEOX2, NTRK2, ECSCR, NOTCH4, ITGA7	701	245	13528	4.25347	4.7333e-16	1.18332e-16	3.0025e-16
GOTERM_BP_FAT	GO:0030198~extracellular matrix organization	35	0.379322	7.19656e-19	MIA, LUM, COL3A1, ELN, POSTN, DCN, CRISPLD2, FOXF2, COL6A2, COL12A1, LOX, COL8A2, DPT, CYR61, RECK, TNXB, CCDC80, HSPG2, NID1, COL5A3, ECM2, COL5A2, COL5A1, EMILIN1, CSGALNACT1, COL14A1, EGFLAM, FBLN5, COL1A2, PDGFRA, MYH11, FOXC1, COL1A1, ADAMTS3, ADAMTS2	701	104	13528	6.49457	2.02871e-15	4.05742e-16	1.28688e-15
GOTERM_BP_FAT	GO:0001501~skeletal system development	59	0.639428	1.82324e-17	AEBP1, PRRX1, TP63, POSTN, ZEB1, GLI2, MMP2, GLI1, CTGF, COL12A1, ALX4, COL10A1, EGFR, TBX15, PRELP, ACVR2A, INHBA, CTSK, CHRDL1, COL1A2, PDGFRA, PDGFRB, FOXC1, COL1A1, RBP4, ZFAND5, HOXA11, COL3A1, PTH1R, CYTL1, IGSF10, HOXA2, HOXA3, HOXA4, HOXA5, HOXA6, COMP, HOXA7, PTN, HOXA9, RUNX2, PCSK5, EVC, BMP1, TGFBR2, FBN1, HSPG2, IGF1, IGF2, GAS1, SPARC, FRZB, COL5A2, SHOX2, CLEC3B, GDF10, CDH11, BMP6…	701	319	13528	3.56925	5.13972e-14	8.56621e-15	3.26031e-14
GOTERM_BP_FAT	GO:0043062~extracellular structure organization	38	0.411835	1.29651e-14	MIA, LUM, UTRN, COL3A1, ELN, POSTN, DCN, CRISPLD2, FOXF2, COL6A2, COL12A1, LOX, COL8A2, DPT, CYR61, RECK, DNM3, TNXB, HSPG2, CCDC80, NID1, COL5A3, ECM2, COL5A2, COL5A1, EMILIN1, CSGALNACT1, EGFLAM, COL14A1, FBLN5, COL1A2, PDGFRA, MYH11, FOXC1, COL1A1, ADAMTS3, ADAMTS2, F2R	701	163	13528	4.49895	3.66177e-11	5.23115e-12	2.32259e-11
GOTERM_BP_FAT	GO:0048514~blood vessel morphogenesis	41	0.444348	6.09692e-13	NRP2, EMCN, CAV1, ACVRL1, NRP1, LEPR, PRRX1, ELK3, CXCL12, SEMA5A, EDNRA, HOXA3, S1PR1, MYOCD, CTGF, HAND2, ROBO4, SOX17, FGF1, FIGF, FGF2, CYR61, SELP, EPAS1, MMP19, TGFBR2, COL15A1, STAB2, ARHGAP24, PROX1, SLIT2, THY1, BGN, MEOX2, PLXDC1, NTRK2, NOTCH4, ECSCR, ITGA7, ZFPM2, FOXC1	701	211	13528	3.74988	1.71884e-09	2.14855e-10	1.09033e-09
GOTERM_BP_FAT	GO:0035295~tube development	41	0.444348	2.47379e-12	DLC1, CAV2, RBP4, FGF7, NRP1, HOXA11, BMPR2, TP63, ZEB2, GLI2, CXCL12, GLI1, SEMA5A, EDNRA, SPRY2, RGMA, ALDH1A2, SPRY1, HOXA5, CTGF, HAND2, CRISPLD2, LOX, FGF1, PCSK5, FGF2, CYR61, EPAS1, PDPN, TBX5, TGFBR2, IGF1, PROX1, SLIT2, FOXP2, SALL1, NOTCH4, PDGFRA, ZFPM2, FOXC1, ADAMTS2	701	220	13528	3.59647	6.97364e-09	7.74849e-10	4.42363e-09
GOTERM_BP_FAT	GO:0031589~cell-substrate adhesion	27	0.292619	2.56067e-12	DLC1, MIA, COL3A1, ITGA11, ITGA10, NID1, NID2, ECM2, COL5A3, THY1, ITGBL1, VWF, ARHGAP6, COL17A1, LYVE1, SNED1, SORBS1, CTGF, FBLN5, FREM1, ITGA7, TEK, PKD2, TNN, ANTXR1, LAMB1, FN1	701	98	13528	5.31684	7.21838e-09	7.21838e-10	4.57888e-09
GOTERM_BP_FAT	GO:0007160~cell-matrix adhesion	24	0.260106	8.46533e-11	DLC1, MIA, COL3A1, ITGA11, ITGA10, NID1, NID2, COL5A3, ECM2, ITGBL1, THY1, LYVE1, COL17A1, ARHGAP6, SNED1, SORBS1, CTGF, FREM1, FBLN5, TEK, ITGA7, PKD2, TNN, FN1	701	89	13528	5.20399	2.38638e-07	2.16943e-08	1.51376e-07
GOTERM_BP_FAT	GO:0001525~angiogenesis	30	0.325133	4.25169e-10	NRP2, EMCN, ACVRL1, NRP1, LEPR, ELK3, CXCL12, SEMA5A, EDNRA, S1PR1, CTGF, HAND2, ROBO4, SOX17, FGF1, FIGF, FGF2, CYR61, EPAS1, MMP19, TGFBR2, COL15A1, STAB2, ARHGAP24, SLIT2, THY1, MEOX2, PLXDC1, NOTCH4, ECSCR	701	148	13528	3.91179	1.19855e-06	9.98793e-08	7.60284e-07
GOTERM_BP_FAT	GO:0030199~collagen fibril organization	14	0.151729	5.37294e-10	LUM, COL3A1, COL5A3, COL5A2, COL5A1, COL14A1, COL1A2, COL12A1, FOXC1, LOX, COL1A1, ADAMTS3, ADAMTS2, DPT	701	29	13528	9.31635	1.51463e-06	1.1651e-07	9.60786e-07
GOTERM_BP_FAT	GO:0007167~enzyme linked receptor protein signaling pathway	48	0.520212	7.66822e-10	ZFAND5, FGF7, ACVRL1, NRP1, LTBP2, NDN, ADCYAP1R1, COL3A1, BMPR2, FOXO1, FSTL1, KIT, GREM2, DDR2, EPHB6, SORBS1, CTGF, LEFTY2, TEK, PTN, ANGPTL1, TIE1, NRG1, FGF1, FIGF, FGF2, EGFR, PTPRD, CAMLG, SMAD9, KL, FLT4, TGFBR2, AXL, IGF2, HGF, SOCS5, ACVR2A, CHRDL1, NTRK2, COL1A2, PDGFRA, ROR1, GDF10, PDGFRB, FOXC1, TGFB1I1, BMP6	701	342	13528	2.70851	2.16167e-06	1.54405e-07	1.37123e-06
GOTERM_BP_FAT	GO:0040012~regulation of locomotion	34	0.368484	9.63061e-10	DLC1, EDN3, ACVRL1, IL16, ENPP2, TACR1, SNCA, TAC1, KIT, CXCL12, S1PR1, TEK, ROBO4, TIE1, LAMB1, FGF2, EGFR, SELP, F10, PTPRM, PDPN, TBX5, IGF1, IGF2, NEXN, SLIT2, VASH1, THY1, LAMA2, LAMA4, PDGFRA, PDGFRB, ARAP3, F2R	701	192	13528	3.41738	2.71487e-06	1.80991e-07	1.72214e-06
GOTERM_BP_FAT	GO:0051270~regulation of cell motion	34	0.368484	1.10583e-09	DLC1, EDN3, ACVRL1, NRP1, ENPP2, TACR1, TAC1, KIT, CXCL12, S1PR1, TEK, ROBO4, TIE1, LAMB1, FGF2, EGFR, SELP, F10, PTPRM, PDPN, TBX5, CHST3, IGF1, IGF2, NEXN, VASH1, THY1, LAMA2, LAMA4, ETS1, PDGFRA, PDGFRB, ARAP3, F2R	701	193	13528	3.39967	3.11732e-06	1.94833e-07	1.97743e-06
GOTERM_BP_FAT	GO:0030323~respiratory tube development	24	0.260106	1.58413e-09	RBP4, CAV2, FGF7, EPAS1, PDPN, TBX5, TGFBR2, BMPR2, GLI2, PROX1, GLI1, FOXP2, ALDH1A2, SPRY2, HOXA5, CTGF, CRISPLD2, PDGFRA, ZFPM2, LOX, FGF1, FGF2, PCSK5, ADAMTS2	701	102	13528	4.54074	4.46564e-06	2.62686e-07	2.83273e-06
GOTERM_BP_FAT	GO:0043009~chordate embryonic development	46	0.498537	2.51449e-09	DLC1, ZFAND5, RBP4, ACVRL1, C6, PRRX1, ZEB2, ZEB1, GLI2, EDNRA, ALDH1A2, RGMA, HOXA2, DAB2, HOXA3, HOXA4, HOXA5, HAND2, HOXA6, HOXA7, PKD2, BTF3, HOXA9, ALX4, PCSK5, SOX10, TBX15, CUBN, EPAS1, TGFBR2, HSPG2, DLL1, GAS1, MECOM, PROX1, ACVR2A, MEOX2, SFRP1, SFRP2, MEOX1, PDGFRA, PDGFRB, ZFPM2, FOXC1, COL1A1, TBX18	701	331	13528	2.68192	7.08832e-06	3.93797e-07	4.49639e-06
GOTERM_BP_FAT	GO:0030334~regulation of cell migration	31	0.335971	2.54684e-09	DLC1, EDN3, ACVRL1, ENPP2, TACR1, TAC1, KIT, CXCL12, S1PR1, TEK, ROBO4, TIE1, LAMB1, FGF2, EGFR, SELP, F10, PTPRM, PDPN, TBX5, IGF1, IGF2, NEXN, VASH1, THY1, LAMA2, LAMA4, PDGFRA, PDGFRB, ARAP3, F2R	701	169	13528	3.5399	7.17952e-06	3.77871e-07	4.55424e-06
GOTERM_BP_FAT	GO:0007517~muscle organ development	35	0.379322	3.0581e-09	MEF2C, CAV2, ZFAND5, RBP4, AEBP1, CAV1, MYL3, MRAS, FHL1, UTRN, ELN, ITGA11, TP63, DMD, COL6A3, NRG1, ALX4, EVC, CRYAB, TBX5, HSPG2, IGF1, PROX1, FOXP2, LAMA2, TAGLN, MEOX2, PLN, ITGA7, MYH11, PDGFRB, SGCD, ZFPM2, FOXC1, F2R	701	211	13528	3.20111	8.62076e-06	4.3104e-07	5.46848e-06
GOTERM_BP_FAT	GO:0009792~embryonic development ending in birth or egg hatching	46	0.498537	3.35518e-09	DLC1, ZFAND5, RBP4, ACVRL1, C6, PRRX1, ZEB2, ZEB1, GLI2, EDNRA, ALDH1A2, RGMA, HOXA2, DAB2, HOXA3, HOXA4, HOXA5, HAND2, HOXA6, HOXA7, PKD2, BTF3, HOXA9, ALX4, PCSK5, SOX10, TBX15, CUBN, EPAS1, TGFBR2, HSPG2, DLL1, GAS1, MECOM, PROX1, ACVR2A, MEOX2, SFRP1, SFRP2, MEOX1, PDGFRA, PDGFRB, ZFPM2, FOXC1, COL1A1, TBX18	701	334	13528	2.65783	9.4582e-06	4.50392e-07	5.9997e-06
GOTERM_BP_FAT	GO:0007389~pattern specification process	40	0.43351	3.88473e-09	MFNG, NRP1, HOXA11, BMPR2, TP63, ZEB2, ZEB1, GLI2, CXCL12, GLI1, SEMA5A, EDNRA, ALDH1A2, HOXA1, HOXA2, HOXA3, HOXA4, HOXA5, HOXA6, LEFTY2, HOXA7, PKD2, HOXA9, ALX4, PCSK5, CYR61, EGR2, TBX5, EMX2, TGFBR2, DLL1, GAS1, ACVR2A, MEOX2, SFRP1, SFRP2, MEOX1, NOTCH4, RELN, TBX18	701	267	13528	2.89111	1.0951e-05	4.97775e-07	6.94664e-06
GOTERM_BP_FAT	GO:0030324~lung development	23	0.249268	4.80489e-09	RBP4, CAV2, FGF7, EPAS1, PDPN, TBX5, TGFBR2, BMPR2, GLI2, PROX1, GLI1, FOXP2, ALDH1A2, SPRY2, HOXA5, CTGF, CRISPLD2, PDGFRA, ZFPM2, LOX, FGF1, FGF2, ADAMTS2	701	99	13528	4.48341	1.35449e-05	5.88912e-07	8.59207e-06
GOTERM_BP_FAT	GO:0009611~response to wounding	60	0.650266	1.93508e-08	F2RL2, A2M, NRP1, FGF7, ACVRL1, MASP1, TACR1, F13A1, MMRN1, HMCN1, NOD1, CTGF, GSN, CFH, CFI, LOX, NRG1, FGF2, F10, PDPN, GRIN2A, CHST2, CHST3, CDO1, MECOM, CD36, DARC, TFPI, PDGFRA, VCAN, NGFR, PROS1, AOC3, C7, C6, COL3A1, TAC1, C1R, C1S, ELK3, IGSF10, IL17B, SCN9A, PTX3, FN1, NOX4, SELP, KL, EFEMP2, TGFBR2, ANXA1, IGF1, IGF2, COL5A1, VWF, LYVE1, PLSCR4, FBLN5, F2R, BMP6	701	530	13528	2.1847	5.45485e-05	2.27291e-06	3.4603e-05
GOTERM_BP_FAT	GO:0060541~respiratory system development	23	0.249268	2.62873e-08	RBP4, CAV2, FGF7, EPAS1, PDPN, TBX5, TGFBR2, BMPR2, GLI2, PROX1, GLI1, FOXP2, ALDH1A2, SPRY2, HOXA5, CTGF, CRISPLD2, PDGFRA, ZFPM2, LOX, FGF1, FGF2, ADAMTS2	701	108	13528	4.10979	7.41012e-05	2.96415e-06	4.70068e-05
GOTERM_BP_FAT	GO:0016337~cell-cell adhesion	39	0.422673	3.19021e-08	CADM3, EMCN, CLDN19, CLDN5, ASTN1, PCDHB15, PCDHB12, CLDN11, PCDHGC3, PCDHGA3, CDH5, SCARF2, CDH6, FAT3, CD93, PCDHB18, CTGF, FAT4, PVRL3, TEK, FAT2, COL6A2, ESAM, COL8A2, CDH23, EGFR, PCDHGA12, SELP, PTPRM, BMP1, PDPN, PCDHGB7, PCDH7, THY1, PCDH18, COL14A1, CD34, CDH17, JAM2, CDH11	701	276	13528	2.72691	8.99278e-05	3.45891e-06	5.7047e-05
GOTERM_BP_FAT	GO:0042127~regulation of cell proliferation	78	0.845345	3.69216e-08	DLC1, EDN3, ACVRL1, NRP1, FGF7, TACR1, IGFBP7, MITF, PPARG, PRRX1, FOXO1, TP63, ZEB1, GLI2, DDR2, GLI1, EDNRA, EDNRB, WISP2, S1PR1, MYOCD, CALCRL, FGF1, NRG1, FGF2, EGFR, PTPRM, MECOM, RPS4X, PROX1, VASH1, CCND2, PDGFRA, PDGFRB, NGFR, TGFB1I1, TBX18, CAV2, RBP4, CAV1, NDN, PTH1R, BMPR2, ST8SIA1, TAC1, KIT, IL34, TIMP2, CDH5, ALDH1A2, HOXA3, TEK, PTN, LAMB1, PPAP2A, FIGF, RUNX2, DPT, NOX4, TBX5, F…	701	787	13528	1.91265	0.000104077	3.85488e-06	6.6023e-05
GOTERM_BP_FAT	GO:0048568~embryonic organ development	29	0.314295	6.07145e-08	RBP4, LMO2, PRRX1, SOBP, ZEB1, GLI2, GLI1, HOXA1, ALDH1A2, SPRY2, HOXA2, HOXA3, HOXA4, HOXA5, HOXA6, FOXF2, HOXA7, PKD2, ALX4, PCSK5, CDH23, TBX15, EPAS1, TGFBR2, HSPG2, GAS1, PROX1, CLIC5, ZFPM2	701	172	13528	3.25376	0.00017114	6.11263e-06	0.000108569
GOTERM_BP_FAT	GO:0044057~regulation of system process	41	0.444348	7.77548e-08	EDN3, CAV1, SNCAIP, LZTS1, MYL3, TACR1, PPP1R12B, SNCA, BMPR2, TAC1, KIT, KCNJ12, KCNIP2, MYL9, EDNRB, MYOCD, SLC24A2, KCNE1, CNN1, CALCRL, SCN5A, EGR1, EGFR, EGR2, EPAS1, GRIN2A, NPR1, IGF2, ATP1A2, GRIA4, LEP, LAMA2, INHBA, TNNT3, PLN, HSPB7, NTRK2, CACNA1G, CELF2, HTR2A, F2R	701	309	13528	2.5606	0.000219167	7.55828e-06	0.000139041
GOTERM_BP_FAT	GO:0008015~blood circulation	30	0.325133	9.33155e-08	EDN3, CAV2, CAV1, ACVRL1, MYL3, TACR1, PPARG, ELN, BMPR2, TAC1, KCNJ12, CXCL12, EDNRA, EDNRB, ACTG2, FLI1, KCNE1, PCSK5, SCN5A, ACTA2, NPR1, NPR2, ATP1A2, ADIPOQ, MEOX2, PLN, COL1A2, CACNA1G, FOXC1, HTR2B	701	186	13528	3.1126	0.000263022	8.76851e-06	0.000166866
GOTERM_BP_FAT	GO:0003013~circulatory system process	30	0.325133	9.33155e-08	EDN3, CAV2, CAV1, ACVRL1, MYL3, TACR1, PPARG, ELN, BMPR2, TAC1, KCNJ12, CXCL12, EDNRA, EDNRB, ACTG2, FLI1, KCNE1, PCSK5, SCN5A, ACTA2, NPR1, NPR2, ATP1A2, ADIPOQ, MEOX2, PLN, COL1A2, CACNA1G, FOXC1, HTR2B	701	186	13528	3.1126	0.000263022	8.76851e-06	0.000166866
GOTERM_BP_FAT	GO:0048705~skeletal system morphogenesis	22	0.238431	2.41782e-07	ZFAND5, TBX15, BMP1, HOXA11, TGFBR2, PRRX1, HSPG2, ZEB1, GAS1, MMP2, HOXA2, HOXA3, HOXA4, HOXA5, CTGF, HOXA6, HOXA7, PDGFRA, PDGFRB, COL1A1, ALX4, RUNX2	701	112	13528	3.79071	0.00068135	2.19863e-05	0.000432351
GOTERM_BP_FAT	GO:0060348~bone development	23	0.249268	2.9712e-07	EGFR, BMP1, HOXA11, PTH1R, HSPG2, IGF1, IGF2, SPARC, GLI2, MMP2, COL5A2, GLI1, IGSF10, CTSK, HOXA2, CHRDL1, CTGF, PTN, FOXC1, COL1A1, RUNX2, BMP6, CDH11	701	123	13528	3.6086	0.00083723	2.61741e-05	0.000531306
GOTERM_BP_FAT	GO:0048706~embryonic skeletal system development	18	0.19508	2.98449e-07	RBP4, TBX15, TGFBR2, PRRX1, HSPG2, GAS1, ZEB1, ACVR2A, HOXA2, HOXA3, HOXA4, HOXA5, HOXA6, HOXA7, HOXA9, COL1A1, ALX4, PCSK5	701	77	13528	4.51125	0.000840973	2.54944e-05	0.000533683
GOTERM_BP_FAT	GO:0008284~positive regulation of cell proliferation	48	0.520212	3.2063e-07	EDN3, FGF7, NRP1, TACR1, PTH1R, ST8SIA1, PRRX1, TP63, TAC1, KIT, IL34, GLI2, DDR2, GLI1, ALDH1A2, HOXA3, S1PR1, MYOCD, PTN, CALCRL, LAMB1, NRG1, FGF1, FIGF, RUNX2, FGF2, EGFR, FLT4, TGFBR2, IGF1, IGF2, GAS1, RPS4X, PROX1, FOXP2, PLA2G4A, CCL14, CCND2, NOTCH4, PDGFRA, FABP4, PDGFRB, ID4, NGFR, MAB21L1, TBX18, F2R, HTR2A	701	414	13528	2.23747	0.000903447	2.65836e-05	0.000573347
GOTERM_BP_FAT	GO:0001503~ossification	22	0.238431	3.84583e-07	EGFR, BMP1, PTH1R, HSPG2, IGF1, IGF2, SPARC, GLI2, MMP2, COL5A2, GLI1, IGSF10, CTSK, HOXA2, CHRDL1, CTGF, PTN, FOXC1, COL1A1, RUNX2, BMP6, CDH11	701	115	13528	3.69182	0.00108355	3.09749e-05	0.000687706
GOTERM_BP_FAT	GO:0030155~regulation of cell adhesion	24	0.260106	5.21834e-07	EMCN, ACVRL1, CCDC80, DLL1, NID1, CYTH3, EDIL3, ECM2, ADIPOQ, EMILIN1, LAMA2, ARHGAP6, LAMA4, S1PR1, CD36, EGFLAM, FBLN2, GSN, COL1A1, COL8A1, FGF1, NRG1, DPP4, CYR61	701	137	13528	3.3807	0.00146997	4.08616e-05	0.000933135
GOTERM_BP_FAT	GO:0048598~embryonic morphogenesis	39	0.422673	5.23654e-07	DLC1, RBP4, HOXA11, BMPR2, PRRX1, TP63, SOBP, ZEB2, ZEB1, GLI2, GLI1, SPRY2, ALDH1A2, HOXA1, RGMA, HOXA2, HOXA3, HOXA4, HOXA5, HOXA6, HOXA7, HOXA9, ALX4, PPAP2B, CDH23, ODZ4, TBX15, TBX5, TGFBR2, HSPG2, GAS1, MECOM, PROX1, SLIT2, ACVR2A, CLIC5, FOXC1, TGFB1I1, TBX18	701	307	13528	2.45156	0.00147509	3.9896e-05	0.000936391
GOTERM_BP_FAT	GO:0007169~transmembrane receptor protein tyrosine kinase signaling pathway	32	0.346808	5.25289e-07	ZFAND5, FGF7, NRP1, NDN, ADCYAP1R1, BMPR2, FOXO1, KIT, DDR2, EPHB6, SORBS1, CTGF, TEK, ANGPTL1, TIE1, NRG1, FGF1, FIGF, FGF2, EGFR, CAMLG, KL, FLT4, AXL, IGF2, SOCS5, HGF, NTRK2, PDGFRA, ROR1, PDGFRB, FOXC1	701	224	13528	2.75688	0.0014797	3.89674e-05	0.000939315
GOTERM_BP_FAT	GO:0006928~cell motion	52	0.563563	5.68295e-07	NRP2, EDN3, NRP1, ACVRL1, IL16, ZEB2, GLI2, CXCL12, EDNRB, CTGF, ROBO3, SPON2, FGF2, NR2F1, PTPRM, EGR2, EMX2, SLIT2, SLIT3, TNS1, CD34, SERPINB5, PDGFRB, RELN, VCAN, FOXC1, NGFR, ZFAND5, CAV2, NDN, ENPP2, CALD1, ITGA11, ASTN1, SPOCK1, KIT, SEMA5A, HOXA1, HOXA2, TNN, PPAP2A, PPAP2B, FN1, SELP, ANXA1, IGF1, GAS1, COL5A1, LYVE1, FYN, ETS1, FEZ1	701	475	13528	2.11264	0.00160074	4.10767e-05	0.00101622
GOTERM_BP_FAT	GO:0050654~chondroitin sulfate proteoglycan metabolic process	9	0.0975398	1.36056e-06	CSGALNACT1, BGN, EGFLAM, MAMDC2, CYTL1, IGF1, CHST3, DCN, DSE	701	18	13528	9.64907	0.00382809	9.58812e-05	0.00243292
GOTERM_BP_FAT	GO:0042060~wound healing	28	0.303457	1.87056e-06	F2RL2, FGF7, ACVRL1, F13A1, COL3A1, ELK3, MMRN1, IGSF10, HMCN1, GSN, LOX, NRG1, FGF2, FN1, F10, EFEMP2, TGFBR2, IGF1, IGF2, COL5A1, VWF, CD36, PLSCR4, FBLN5, TFPI, PDGFRA, PROS1, F2R	701	191	13528	2.82905	0.00525923	0.000128604	0.00334486
GOTERM_BP_FAT	GO:0007507~heart development	30	0.325133	2.07372e-06	DLC1, NRP2, RBP4, NRP1, MYL3, COL3A1, GLI2, EDNRA, ALDH1A2, OSR1, MYOCD, HAND2, PKD2, CALCRL, NRG1, PCSK5, TBX5, TGFBR2, FBN1, HSPG2, MECOM, PROX1, COL5A1, SHOX2, PLN, MYH11, ZFPM2, FOXC1, HTR2B, CASQ2	701	215	13528	2.69276	0.00582878	0.000139177	0.00370815
GOTERM_BP_FAT	GO:0032101~regulation of response to external stimulus	25	0.270944	2.15279e-06	EDN3, A2M, CAV1, IL16, MASP1, PPARG, TAC1, CXCL12, EDNRA, S1PR1, CALCRL, FCER1A, SELP, PDPN, TGFBR2, IGF2, ADIPOQ, SLIT2, LEP, PLA2G4A, UACA, SERPINF1, FABP4, CMA1, F2R	701	159	13528	3.0343	0.00605033	0.000141123	0.00384953
GOTERM_BP_FAT	GO:0007423~sensory organ development	31	0.335971	2.55897e-06	RBP4, MITF, PRRX1, SOBP, ZEB1, HOXA1, ALDH1A2, SPRY2, HOXA2, MEIS2, PVRL3, COL8A1, COL8A2, CDH23, MAF, EGFR, PTPRM, BHLHE22, CRYAB, DLL1, GAS1, PROX1, COL5A2, COL5A1, FOXP2, THY1, CLIC5, NTRK2, PDGFRA, FOXC1, MAB21L1	701	229	13528	2.61241	0.00718778	0.000163935	0.00457583
GOTERM_BP_FAT	GO:0010810~regulation of cell-substrate adhesion	13	0.140891	2.56864e-06	ACVRL1, CCDC80, NID1, EDIL3, ECM2, EMILIN1, ARHGAP6, CD36, EGFLAM, FBLN2, COL1A1, COL8A1, CYR61	701	46	13528	5.45382	0.00721486	0.000160898	0.00459313
GOTERM_BP_FAT	GO:0000904~cell morphogenesis involved in differentiation	32	0.346808	3.3945e-06	NRP2, NRP1, LPPR4, NDN, GLI2, CXCL12, SEMA5A, HOXA1, DAB2, HOXA2, TNN, ROBO3, LAMB1, SPON2, CDH23, FN1, PTPRM, EGR2, CHST3, HGF, GAS1, PROX1, SLIT2, SLIT3, CLIC5, NOTCH4, RELN, VCAN, ANTXR1, NGFR, DST, FEZ1	701	244	13528	2.5309	0.00952348	0.000208003	0.00606985
GOTERM_BP_FAT	GO:0003002~regionalization	28	0.303457	3.41566e-06	HOXA11, BMPR2, TP63, ZEB2, GLI2, GLI1, ALDH1A2, HOXA1, HOXA2, HOXA3, HOXA4, HOXA5, HOXA6, HOXA7, HOXA9, ALX4, PCSK5, EGR2, EMX2, DLL1, GAS1, ACVR2A, MEOX2, SFRP1, SFRP2, MEOX1, RELN, TBX18	701	197	13528	2.74288	0.00958255	0.000204846	0.00610768
GOTERM_BP_FAT	GO:0006936~muscle contraction	24	0.260106	3.75281e-06	FXYD1, EDN3, CRYAB, ACTA2, MYL3, CALD1, TACR1, UTRN, KCNJ12, SSPN, KCNIP2, EDNRA, TNNT3, EDNRB, ACTG2, RYR3, MYH11, CACNA1G, KCNE1, SCN7A, MYOM1, SCN5A, SCN4A, CASQ2	701	153	13528	3.02716	0.0105234	0.000220376	0.00671054
GOTERM_BP_FAT	GO:0048562~embryonic organ morphogenesis	22	0.238431	4.46936e-06	RBP4, TBX15, TGFBR2, PRRX1, HSPG2, SOBP, ZEB1, GAS1, GLI2, PROX1, GLI1, HOXA1, SPRY2, HOXA2, HOXA3, HOXA4, HOXA5, HOXA6, CLIC5, HOXA7, ALX4, CDH23	701	133	13528	3.19217	0.0125201	0.000257092	0.00799178
GOTERM_BP_FAT	GO:0003012~muscle system process	25	0.270944	5.75663e-06	FXYD1, EDN3, MYL3, TACR1, CALD1, UTRN, KCNIP2, KCNJ12, EDNRA, ACTG2, EDNRB, KCNE1, SCN7A, MYOM1, SCN5A, ACTA2, CRYAB, IGF1, SSPN, TNNT3, RYR3, CACNA1G, MYH11, CASQ2, SCN4A	701	168	13528	2.87175	0.016097	0.000324507	0.0102935
GOTERM_BP_FAT	GO:0060537~muscle tissue development	21	0.227593	6.11477e-06	RBP4, ZFAND5, CAV2, CAV1, MYL3, TBX5, ELN, UTRN, HSPG2, TP63, PROX1, FOXP2, MEOX2, PLN, DMD, MYH11, PDGFRB, ZFPM2, FOXC1, NRG1, F2R	701	125	13528	3.24209	0.0170899	0.000337935	0.0109338
GOTERM_BP_FAT	GO:0048010~vascular endothelial growth factor receptor signaling pathway	7	0.0758643	6.94173e-06	NRP1, FLT4, PDGFRA, BMPR2, PDGFRB, FOXC1, FIGF	701	11	13528	12.2806	0.0193786	0.000376253	0.0124124
GOTERM_BP_FAT	GO:0010811~positive regulation of cell-substrate adhesion	10	0.108378	7.17425e-06	EGFLAM, CD36, FBLN2, CCDC80, NID1, EDIL3, ECM2, COL8A1, EMILIN1, CYR61	701	28	13528	6.89219	0.0200211	0.000381517	0.0128282
GOTERM_BP_FAT	GO:0010628~positive regulation of gene expression	56	0.606914	9.89864e-06	MEF2C, ACVRL1, PPARG, MITF, FOXO1, TP63, ZEB1, GLI2, GLI1, S1PR1, MYOCD, FOXF2, ALX4, FGF2, EGR1, SOX10, EGR2, MECOM, PROX1, INHBA, ZFPM2, FOXC1, TGFB1I1, GLIS3, AVPR2, GLIS2, CYTL1, KIT, PRDM16, PLAGL1, HOXA1, HOXA2, MEIS2, HAND2, HOXA7, TCF4, RUNX2, ZNF423, MAF, SMAD9, EPAS1, KLF13, TBX5, MAML2, IGF1, CSRNP3, ETS1, EBF3, MEOX1, EBF2, EBF1, NOTCH4, NR5A2, KLF2, F2R, BMP6	701	581	13528	1.86006	0.0275187	0.000516615	0.0176992
GOTERM_BP_FAT	GO:0051272~positive regulation of cell motion	18	0.19508	1.00433e-05	EGFR, EDN3, F10, PDPN, TACR1, TAC1, CHST3, IGF1, IGF2, KIT, CXCL12, S1PR1, ETS1, PDGFRA, PDGFRB, LAMB1, FGF2, F2R	701	98	13528	3.54456	0.027915	0.000514633	0.0179578
GOTERM_BP_FAT	GO:0040017~positive regulation of locomotion	18	0.19508	1.00433e-05	EGFR, EDN3, F10, IL16, PDPN, TACR1, TAC1, IGF1, IGF2, KIT, CXCL12, SLIT2, S1PR1, PDGFRA, PDGFRB, LAMB1, FGF2, F2R	701	98	13528	3.54456	0.027915	0.000514633	0.0179578
GOTERM_BP_FAT	GO:0009952~anterior/posterior pattern formation	22	0.238431	1.01832e-05	HOXA11, EMX2, BMPR2, ZEB2, DLL1, HOXA1, ALDH1A2, ACVR2A, HOXA2, HOXA3, HOXA4, SFRP1, MEOX2, HOXA5, MEOX1, SFRP2, HOXA6, HOXA7, HOXA9, ALX4, TBX18, PCSK5	701	140	13528	3.03257	0.0282984	0.000512486	0.018208
GOTERM_BP_FAT	GO:0031328~positive regulation of cellular biosynthetic process	63	0.682779	1.12459e-05	MEF2C, ACVRL1, PPARG, MITF, FOXO1, TP63, ZEB1, GLI2, GLI1, S1PR1, MYOCD, FOXF2, ALX4, FGF2, EGFR, EGR1, SOX10, EGR2, RPS4X, MECOM, PROX1, INHBA, PDGFRA, ZFPM2, FOXC1, TGFB1I1, GLIS3, GLIS2, CYTL1, PRDM16, PLAGL1, HOXA1, HOXA2, MEIS2, SORBS1, HAND2, HOXA7, PTX3, TCF4, RUNX2, ZNF423, FCER1A, MAF, SMAD9, EPAS1, KLF13, TBX5, MAML2, IGF1, NPR1, IGF2, PLA2G4A, CSRNP3, MEOX1, EBF3, ETS1, EBF2, EBF1, NOT…	701	685	13528	1.77487	0.031205	0.000556026	0.0201079
GOTERM_BP_FAT	GO:0001654~eye development	21	0.227593	1.41451e-05	MAF, RBP4, PTPRM, BHLHE22, CRYAB, MITF, ZEB1, GAS1, COL5A2, PROX1, COL5A1, FOXP2, THY1, ALDH1A2, MEIS2, PVRL3, NTRK2, FOXC1, MAB21L1, COL8A1, COL8A2	701	132	13528	3.07016	0.0390907	0.000687267	0.0252911
GOTERM_BP_FAT	GO:0009891~positive regulation of biosynthetic process	63	0.682779	1.78549e-05	MEF2C, ACVRL1, PPARG, MITF, FOXO1, TP63, ZEB1, GLI2, GLI1, S1PR1, MYOCD, FOXF2, ALX4, FGF2, EGFR, EGR1, SOX10, EGR2, RPS4X, MECOM, PROX1, INHBA, PDGFRA, ZFPM2, FOXC1, TGFB1I1, GLIS3, GLIS2, CYTL1, PRDM16, PLAGL1, HOXA1, HOXA2, MEIS2, SORBS1, HAND2, HOXA7, PTX3, TCF4, RUNX2, ZNF423, FCER1A, MAF, SMAD9, EPAS1, KLF13, TBX5, MAML2, IGF1, NPR1, IGF2, PLA2G4A, CSRNP3, MEOX1, EBF3, ETS1, EBF2, EBF1, NOT…	701	695	13528	1.74933	0.0490878	0.000852747	0.0319233
GOTERM_BP_FAT	GO:0045941~positive regulation of transcription	54	0.585239	1.79702e-05	MEF2C, ACVRL1, PPARG, MITF, FOXO1, TP63, ZEB1, GLI2, GLI1, S1PR1, MYOCD, FOXF2, ALX4, FGF2, EGR1, SOX10, EGR2, MECOM, PROX1, INHBA, ZFPM2, FOXC1, TGFB1I1, GLIS3, GLIS2, CYTL1, PRDM16, PLAGL1, HOXA1, HOXA2, MEIS2, HAND2, HOXA7, TCF4, RUNX2, ZNF423, MAF, SMAD9, EPAS1, KLF13, TBX5, MAML2, IGF1, CSRNP3, ETS1, EBF3, MEOX1, EBF2, EBF1, NOTCH4, NR5A2, KLF2, F2R, BMP6	701	564	13528	1.84769	0.0493968	0.000843952	0.0321294
GOTERM_BP_FAT	GO:0042063~gliogenesis	14	0.151729	2.30995e-05	EGFR, SOX10, PLP1, EGR2, TSPAN2, NDN, GSN, PDGFRA, IGF1, RELN, VCAN, C1S, FGF2, SLIT2	701	65	13528	4.15652	0.0630434	0.00106694	0.0412984
GOTERM_BP_FAT	GO:0051173~positive regulation of nitrogen compound metabolic process	59	0.639428	2.52157e-05	MEF2C, ACVRL1, PPARG, MITF, FOXO1, TP63, ZEB1, GLI2, GLI1, S1PR1, MYOCD, FOXF2, ALX4, FGF2, EGFR, EGR1, SOX10, EGR2, MECOM, PROX1, INHBA, PDGFRA, ZFPM2, FOXC1, TGFB1I1, GLIS3, GLIS2, CYTL1, PRDM16, PLAGL1, HOXA1, HOXA2, MEIS2, HAND2, HOXA7, PTX3, TCF4, RUNX2, ZNF423, MAF, SMAD9, EPAS1, KLF13, TBX5, MAML2, NPR1, IGF1, IGF2, CSRNP3, ETS1, EBF3, MEOX1, EBF2, EBF1, NOTCH4, NR5A2, KLF2, F2R, BMP6	701	644	13528	1.768	0.0686164	0.00114586	0.045081
GOTERM_BP_FAT	GO:0048704~embryonic skeletal system morphogenesis	13	0.140891	2.76533e-05	HOXA2, TBX15, HOXA3, HOXA4, HOXA5, HOXA6, HOXA7, TGFBR2, PRRX1, HSPG2, ZEB1, GAS1, ALX4	701	57	13528	4.40133	0.0749945	0.00123663	0.0494378
GOTERM_BP_FAT	GO:0050679~positive regulation of epithelial cell proliferation	11	0.119215	3.35437e-05	EGFR, FGF7, CCND2, TACR1, IGF1, GAS1, LAMB1, FGF1, TBX18, FGF2, FOXP2	701	41	13528	5.17755	0.0902281	0.00147643	0.0599657
GOTERM_BP_FAT	GO:0014829~vascular smooth muscle contraction	6	0.0650266	3.87167e-05	EDNRA, EDN3, ACTG2, EDNRB, ACTA2, CACNA1G	701	9	13528	12.8654	0.103399	0.00167774	0.0692103
GOTERM_BP_FAT	GO:0045935~positive regulation of nucleobase, nucleoside, nucleotide and nucleic acid metabolic process	57	0.617752	3.9043e-05	MEF2C, ACVRL1, PPARG, MITF, FOXO1, TP63, ZEB1, GLI2, GLI1, S1PR1, MYOCD, FOXF2, ALX4, FGF2, EGR1, SOX10, EGR2, MECOM, PROX1, INHBA, PDGFRA, ZFPM2, FOXC1, TGFB1I1, GLIS3, GLIS2, CYTL1, PRDM16, PLAGL1, HOXA1, HOXA2, MEIS2, HAND2, HOXA7, TCF4, RUNX2, ZNF423, MAF, SMAD9, EPAS1, KLF13, TBX5, MAML2, NPR1, IGF1, IGF2, CSRNP3, ETS1, EBF3, MEOX1, EBF2, EBF1, NOTCH4, NR5A2, KLF2, F2R, BMP6	701	624	13528	1.76281	0.104224	0.00166625	0.0697935
GOTERM_BP_FAT	GO:0007166~cell surface receptor linked signal transduction	134	1.45226	3.92826e-05	F2RL2, EDN3, ADCY4, LTBP2, GPR124, LPAR4, FOXO1, FSTL1, CXCL12, LPHN2, S1PR1, CTGF, ELTD1, GNG2, EGFR, GPR133, GRIN2A, MRGPRF, DLL1, SOCS5, GEM, THY1, DARC, COL1A2, PDGFRA, ROR1, PDGFRB, TGFB1I1, DST, GPR146, ZFAND5, ENPP2, ADCYAP1R1, PTH1R, ITGA11, BMPR2, AKAP12, ITGA10, GREM2, SORCS2, ITGBL1, EPHB6, TEK, BAI3, ADAM33, ANGPTL1, D4S234E, FCER1A, SMAD9, CAMLG, TGFBR2, MAML2, HGF, COL16A1, ITGA9, S…	701	1856	13528	1.39329	0.104828	0.00165147	0.0702215
GOTERM_BP_FAT	GO:0030204~chondroitin sulfate metabolic process	7	0.0758643	3.94544e-05	CSGALNACT1, BGN, EGFLAM, MAMDC2, CHST3, DCN, DSE	701	14	13528	9.64907	0.105262	0.00163431	0.0705286
GOTERM_BP_FAT	GO:0010557~positive regulation of macromolecule biosynthetic process	59	0.639428	3.96014e-05	MEF2C, ACVRL1, PPARG, MITF, FOXO1, TP63, ZEB1, GLI2, GLI1, S1PR1, MYOCD, FOXF2, ALX4, FGF2, EGR1, SOX10, EGR2, RPS4X, MECOM, PROX1, INHBA, PDGFRA, ZFPM2, FOXC1, TGFB1I1, GLIS3, GLIS2, CYTL1, PRDM16, PLAGL1, HOXA1, HOXA2, MEIS2, SORBS1, HAND2, HOXA7, TCF4, RUNX2, ZNF423, FCER1A, MAF, SMAD9, EPAS1, KLF13, TBX5, MAML2, IGF1, IGF2, CSRNP3, MEOX1, EBF3, ETS1, EBF2, EBF1, NOTCH4, NR5A2, KLF2, F2R, BMP6	701	654	13528	1.74096	0.105632	0.00161664	0.0707912
GOTERM_BP_FAT	GO:0016477~cell migration	32	0.346808	4.0973e-05	NRP2, EDN3, ZFAND5, CAV2, ACVRL1, NRP1, IL16, NDN, ASTN1, ITGA11, ZEB2, KIT, CXCL12, EDNRB, CTGF, TNN, PPAP2A, FGF2, PPAP2B, NR2F1, FN1, SELP, EMX2, COL5A1, SLIT2, TNS1, CD34, FYN, PDGFRB, RELN, VCAN, FOXC1	701	276	13528	2.23747	0.109084	0.00164871	0.0732423
GOTERM_BP_FAT	GO:0000902~cell morphogenesis	38	0.411835	4.23784e-05	NRP2, LPPR4, NRP1, SHROOM4, NDN, GLI2, CXCL12, SEMA5A, HOXA1, HOXA2, DAB2, DMD, TNN, ROBO3, LAMB1, SPON2, CDH23, FN1, NOX4, EGFR, PTPRM, EGR2, PDPN, CHST3, HGF, GAS1, PROX1, GAS7, SLIT2, SLIT3, CLIC5, NOTCH4, RELN, VCAN, ANTXR1, NGFR, DST, FEZ1	701	356	13528	2.05991	0.112607	0.00168122	0.0757537
GOTERM_BP_FAT	GO:0007156~homophilic cell adhesion	20	0.216755	4.29832e-05	PCDHGA12, CADM3, PTPRM, PCDHGB7, PCDHB15, PCDHB12, PCDHGC3, PCDH7, PCDHGA3, CDH5, PCDH18, CDH6, PCDHB18, FAT3, FAT4, CDH17, PVRL3, FAT2, ESAM, CDH11, CDH23	701	131	13528	2.94628	0.114119	0.00168153	0.0768343
GOTERM_BP_FAT	GO:0045944~positive regulation of transcription from RNA polymerase II promoter	39	0.422673	4.53747e-05	MEF2C, GLIS3, PPARG, MITF, CYTL1, TP63, FOXO1, ZEB1, GLI2, GLI1, PLAGL1, HOXA1, HOXA2, MEIS2, S1PR1, MYOCD, HAND2, HOXA7, ALX4, RUNX2, FGF2, EGR1, MAF, SOX10, EGR2, EPAS1, KLF13, TBX5, MAML2, IGF1, MECOM, INHBA, CSRNP3, ETS1, MEOX1, ZFPM2, FOXC1, NR5A2, BMP6	701	371	13528	2.02865	0.120071	0.00175071	0.0811076
GOTERM_BP_FAT	GO:0030335~positive regulation of cell migration	16	0.173404	4.69576e-05	EGFR, EDN3, F10, PDPN, TACR1, TAC1, IGF1, IGF2, KIT, CXCL12, S1PR1, PDGFRA, PDGFRB, LAMB1, FGF2, F2R	701	89	13528	3.46933	0.123989	0.00178727	0.083936
GOTERM_BP_FAT	GO:0045785~positive regulation of cell adhesion	13	0.140891	4.7444e-05	CCDC80, NID1, CYTH3, EDIL3, ECM2, EMILIN1, CD36, EGFLAM, FBLN2, FGF1, NRG1, COL8A1, CYR61	701	60	13528	4.18126	0.125189	0.00178172	0.0848051
GOTERM_BP_FAT	GO:0010604~positive regulation of macromolecule metabolic process	72	0.780319	4.91665e-05	DLC1, MEF2C, ACVRL1, PPARG, SNCA, MITF, FOXO1, TP63, ZEB1, GLI2, GLI1, EDNRA, EDNRB, S1PR1, MYOCD, FOXF2, ALX4, FGF2, EGR1, SOX10, EGR2, RPS4X, MECOM, PROX1, ACVR2A, INHBA, CCND2, PDGFRA, ZFPM2, FOXC1, TGFB1I1, GLIS3, AVPR2, CAV1, GLIS2, CYTL1, BMPR2, KIT, IL34, PRDM16, PLAGL1, HOXA1, HOXA2, MEIS2, SORBS1, HAND2, HOXA7, TCF4, RUNX2, ZNF423, MAF, FCER1A, SMAD9, EPAS1, KLF13, TBX5, MAML2, IGF1, IGF…	701	857	13528	1.62131	0.129427	0.00182207	0.0878827
GOTERM_BP_FAT	GO:0032963~collagen metabolic process	9	0.0975398	6.09011e-05	TNXB, COL3A1, MMP19, MMP16, COL1A1, ADAMTS3, ADAMTS2, MMP2, COL5A1	701	28	13528	6.20298	0.157756	0.0022272	0.108847
GOTERM_BP_FAT	GO:0045893~positive regulation of transcription, DNA-dependent	46	0.498537	7.13038e-05	MEF2C, GLIS3, PPARG, MITF, CYTL1, TP63, FOXO1, ZEB1, PRDM16, GLI2, GLI1, PLAGL1, HOXA1, HOXA2, MEIS2, S1PR1, MYOCD, HAND2, HOXA7, FOXF2, TCF4, ALX4, RUNX2, FGF2, EGR1, MAF, SOX10, EGR2, EPAS1, KLF13, TBX5, MAML2, IGF1, MECOM, PROX1, INHBA, CSRNP3, ETS1, MEOX1, NOTCH4, ZFPM2, FOXC1, TGFB1I1, NR5A2, BMP6, F2R	701	477	13528	1.86104	0.182098	0.00257377	0.127428
GOTERM_BP_FAT	GO:0043588~skin development	9	0.0975398	8.03194e-05	COL3A1, COL1A2, TP63, NGFR, COL1A1, COL5A3, COL5A2, ADAMTS2, COL5A1	701	29	13528	5.98908	0.202624	0.00286209	0.143529
GOTERM_BP_FAT	GO:0051254~positive regulation of RNA metabolic process	46	0.498537	8.57704e-05	MEF2C, GLIS3, PPARG, MITF, CYTL1, TP63, FOXO1, ZEB1, PRDM16, GLI2, GLI1, PLAGL1, HOXA1, HOXA2, MEIS2, S1PR1, MYOCD, HAND2, HOXA7, FOXF2, TCF4, ALX4, RUNX2, FGF2, EGR1, MAF, SOX10, EGR2, EPAS1, KLF13, TBX5, MAML2, IGF1, MECOM, PROX1, INHBA, CSRNP3, ETS1, MEOX1, NOTCH4, ZFPM2, FOXC1, TGFB1I1, NR5A2, BMP6, F2R	701	481	13528	1.84556	0.214785	0.0030179	0.153263
GOTERM_BP_FAT	GO:0051216~cartilage development	14	0.151729	9.58327e-05	EVC, BMP1, HOXA11, PTH1R, CYTL1, PRRX1, HSPG2, ZEB1, HOXA3, CTGF, HOXA5, COL1A1, RUNX2, BMP6	701	74	13528	3.651	0.236747	0.00332982	0.171229
GOTERM_BP_FAT	GO:0048812~neuron projection morphogenesis	26	0.281782	0.000109243	NRP2, EGFR, PTPRM, EGR2, NRP1, LPPR4, NDN, CHST3, GAS1, GLI2, GAS7, CXCL12, SLIT2, SLIT3, SEMA5A, HOXA1, HOXA2, DMD, RELN, VCAN, TNN, ROBO3, NGFR, SPON2, DST, FEZ1	701	213	13528	2.35564	0.265065	0.00374872	0.195168
GOTERM_BP_FAT	GO:0007411~axon guidance	17	0.184242	0.000117647	NRP2, NRP1, EGR2, PTPRM, GAS1, GLI2, CXCL12, SLIT2, SLIT3, SEMA5A, HOXA1, HOXA2, RELN, NGFR, ROBO3, SPON2, FEZ1	701	107	13528	3.06606	0.282274	0.00398802	0.210167
GOTERM_BP_FAT	GO:0043010~camera-type eye development	17	0.184242	0.000117647	MAF, RBP4, PTPRM, BHLHE22, CRYAB, MITF, ZEB1, GAS1, PROX1, FOXP2, THY1, ALDH1A2, PVRL3, FOXC1, COL8A1, MAB21L1, COL8A2	701	107	13528	3.06606	0.282274	0.00398802	0.210167
GOTERM_BP_FAT	GO:0050727~regulation of inflammatory response	14	0.151729	0.000127143	FCER1A, A2M, MASP1, PPARG, TAC1, IGF2, ADIPOQ, EDNRA, PLA2G4A, UACA, SERPINF1, FABP4, CMA1, CALCRL	701	76	13528	3.55492	0.301234	0.00425804	0.227112
GOTERM_BP_FAT	GO:0014706~striated muscle tissue development	18	0.19508	0.000129781	RBP4, CAV2, CAV1, MYL3, TBX5, ELN, UTRN, HSPG2, PROX1, FOXP2, MEOX2, PLN, DMD, MYH11, ZFPM2, FOXC1, NRG1, F2R	701	119	13528	2.91905	0.306412	0.00429518	0.23182
GOTERM_BP_FAT	GO:0048870~cell motility	33	0.357646	0.000130194	NRP2, EDN3, ZFAND5, CAV2, ACVRL1, NRP1, IL16, NDN, ASTN1, ITGA11, ZEB2, KIT, CXCL12, EDNRB, CTGF, TNN, PPAP2A, FGF2, PPAP2B, NR2F1, FN1, SELP, EMX2, COL5A1, SLIT2, TNS1, CD34, ETS1, FYN, PDGFRB, RELN, FOXC1, VCAN	701	307	13528	2.07439	0.307218	0.00425882	0.232556
GOTERM_BP_FAT	GO:0051674~localization of cell	33	0.357646	0.000130194	NRP2, EDN3, ZFAND5, CAV2, ACVRL1, NRP1, IL16, NDN, ASTN1, ITGA11, ZEB2, KIT, CXCL12, EDNRB, CTGF, TNN, PPAP2A, FGF2, PPAP2B, NR2F1, FN1, SELP, EMX2, COL5A1, SLIT2, TNS1, CD34, ETS1, FYN, PDGFRB, RELN, FOXC1, VCAN	701	307	13528	2.07439	0.307218	0.00425882	0.232556
GOTERM_BP_FAT	GO:0044259~multicellular organismal macromolecule metabolic process	9	0.0975398	0.000134656	TNXB, COL3A1, MMP19, MMP16, COL1A1, ADAMTS3, ADAMTS2, MMP2, COL5A1	701	31	13528	5.60269	0.315879	0.00435394	0.240517
GOTERM_BP_FAT	GO:0045597~positive regulation of cell differentiation	27	0.292619	0.000138784	HOXA11, PPARG, BMPR2, KIT, GLI2, TAL1, NRG1, BOC, RUNX2, FGF2, SH3PXD2B, LPL, SMAD9, TBX5, TGFBR2, IGF2, SOCS5, SLIT2, LEP, ACVR2A, INHBA, CD36, SERPINF1, ETS1, TGFB1I1, NGFR, BMP6	701	229	13528	2.27533	0.323795	0.00443626	0.247882
GOTERM_BP_FAT	GO:0042310~vasoconstriction	7	0.0758643	0.000142235	EDNRA, EDN3, ACTG2, EDNRB, CAV1, ACTA2, CACNA1G	701	17	13528	7.9463	0.330343	0.00449536	0.254039
GOTERM_BP_FAT	GO:0001655~urogenital system development	17	0.184242	0.000163968	RBP4, HOXA11, FBN1, TP63, NID1, GLI2, PROX1, SLIT2, ALDH1A2, SPRY1, OSR1, SFRP1, SALL1, PKD2, PDGFRB, FOXC1, PCSK5	701	110	13528	2.98244	0.370143	0.00512309	0.2928
GOTERM_BP_FAT	GO:0032989~cellular component morphogenesis	39	0.422673	0.000191047	NRP2, LPPR4, NRP1, SHROOM4, NDN, GLI2, CXCL12, SEMA5A, HOXA1, HOXA2, DAB2, DMD, TNN, ROBO3, LAMB1, SPON2, CDH23, FN1, NOX4, EGFR, PTPRM, EGR2, PDPN, CHST3, HGF, GAS1, PROX1, GAS7, SLIT2, SLIT3, CLIC5, NOTCH4, MYH11, RELN, VCAN, ANTXR1, NGFR, DST, FEZ1	701	397	13528	1.89579	0.416443	0.00590134	0.341078
GOTERM_BP_FAT	GO:0040008~regulation of growth	35	0.379322	0.000192159	RBP4, ACVRL1, NRP1, NDN, IGFBP7, LTBP4, PPARG, TP63, DDR2, ACVR1C, NOV, WISP2, DAB2, FAM107A, WISP1, MYOCD, CTGF, HTRA1, HEPN1, HTRA3, NRG1, FGF2, CYR61, CRYAB, TBX5, TGFBR2, IGF1, NPR1, IGF2, SOCS5, PROX1, GAS6, LEP, INHBA, HEPACAM, FOXC1	701	341	13528	1.98075	0.41827	0.00587127	0.343061
GOTERM_BP_FAT	GO:0048592~eye morphogenesis	13	0.140891	0.00019506	RBP4, PTPRM, BHLHE22, PVRL3, NTRK2, ZEB1, GAS1, COL8A1, COL8A2, PROX1, COL5A2, COL5A1, THY1	701	69	13528	3.63588	0.423009	0.00589577	0.348232
GOTERM_BP_FAT	GO:0010464~regulation of mesenchymal cell proliferation	7	0.0758643	0.000204064	TGFBR2, PRRX1, TP63, ZEB1, GAS1, TBX18, FOXP2	701	18	13528	7.50483	0.437472	0.00610167	0.364277
GOTERM_BP_FAT	GO:0048667~cell morphogenesis involved in neuron differentiation	25	0.270944	0.000208444	NRP2, PTPRM, EGR2, NRP1, LPPR4, NDN, CHST3, GAS1, GLI2, CXCL12, SLIT2, SLIT3, SEMA5A, HOXA1, HOXA2, CLIC5, RELN, VCAN, TNN, ROBO3, NGFR, SPON2, DST, FEZ1, CDH23	701	209	13528	2.30839	0.444376	0.00616684	0.372082
GOTERM_BP_FAT	GO:0060420~regulation of heart growth	6	0.0650266	0.000213592	RBP4, TBX5, TGFBR2, NRG1, PROX1, FGF2	701	12	13528	9.64907	0.452383	0.00625306	0.381255
GOTERM_BP_FAT	GO:0014032~neural crest cell development	9	0.0975398	0.000216203	NRP2, EDNRA, EDN3, ALDH1A2, EDNRB, HAND2, ZEB2, FOXC1, NRG1	701	33	13528	5.26313	0.456401	0.00626425	0.385909
GOTERM_BP_FAT	GO:0014033~neural crest cell differentiation	9	0.0975398	0.000216203	NRP2, EDNRA, EDN3, ALDH1A2, EDNRB, HAND2, ZEB2, FOXC1, NRG1	701	33	13528	5.26313	0.456401	0.00626425	0.385909
GOTERM_BP_FAT	GO:0050678~regulation of epithelial cell proliferation	13	0.140891	0.00025772	EGFR, EDNRA, EDNRB, FGF7, CCND2, TACR1, IGF1, GAS1, LAMB1, FGF1, TBX18, FGF2, FOXP2	701	71	13528	3.53346	0.516453	0.00738693	0.459852
GOTERM_BP_FAT	GO:0051094~positive regulation of developmental process	30	0.325133	0.000261593	HOXA11, PPARG, BMPR2, KIT, GLI2, TAL1, NRG1, FGF2, RUNX2, BOC, SH3PXD2B, LPL, SMAD9, KL, TBX5, TGFBR2, IGF2, SOCS5, PROX1, SLIT2, LEP, INHBA, ACVR2A, PLA2G4A, CD36, SERPINF1, ETS1, NGFR, TGFB1I1, BMP6	701	278	13528	2.08253	0.521705	0.00742209	0.466747
GOTERM_BP_FAT	GO:0018149~peptide cross-linking	8	0.0867021	0.000267076	BGN, EGFLAM, MAMDC2, F13A1, COL3A1, ANXA1, DCN, FN1	701	26	13528	5.93789	0.529042	0.00750159	0.476508
GOTERM_BP_FAT	GO:0060485~mesenchyme development	11	0.119215	0.000282802	NRP2, EDNRA, EDN3, ALDH1A2, EDNRB, HOXA5, HAND2, ZEB2, FOXC1, HGF, NRG1	701	52	13528	4.0823	0.54947	0.00786329	0.504499
GOTERM_BP_FAT	GO:0035239~tube morphogenesis	18	0.19508	0.000288748	DLC1, NRP1, PDPN, HOXA11, TGFBR2, TP63, IGF1, ZEB2, GLI2, CXCL12, EDNRA, SEMA5A, RGMA, SPRY2, HOXA5, HAND2, NOTCH4, CYR61	701	127	13528	2.73517	0.556961	0.00794958	0.51508
GOTERM_BP_FAT	GO:0006029~proteoglycan metabolic process	10	0.108378	0.000291585	CSGALNACT1, BGN, EGFLAM, MAMDC2, HS3ST4, CYTL1, IGF1, CHST3, DCN, DSE	701	43	13528	4.48794	0.560492	0.00794977	0.520129
GOTERM_BP_FAT	GO:0030182~neuron differentiation	41	0.444348	0.000347668	NRP2, EDN3, LPPR4, NRP1, NDN, NNAT, KCNIP2, GLI2, CXCL12, SEMA5A, ALDH1A2, HOXA1, HOXA2, S1PR1, DMD, LGI4, TNN, ROBO3, LAMB1, SPON2, CDH23, EGFR, PTPRM, EGR2, BHLHE22, EMX2, CHST3, GAS1, GAS7, SLIT2, SLIT3, THY1, LEP, CLIC5, NTRK2, RELN, VCAN, ID4, NGFR, DST, FEZ1	701	438	13528	1.80645	0.624781	0.00938117	0.619876
GOTERM_BP_FAT	GO:0048666~neuron development	34	0.368484	0.000367377	NRP2, LPPR4, NRP1, NDN, KCNIP2, GLI2, CXCL12, SEMA5A, HOXA1, HOXA2, DMD, LGI4, TNN, ROBO3, LAMB1, SPON2, CDH23, EGFR, PTPRM, EGR2, CHST3, GAS1, GAS7, SLIT2, SLIT3, THY1, LEP, CLIC5, NTRK2, RELN, VCAN, NGFR, DST, FEZ1	701	339	13528	1.93551	0.645067	0.0098165	0.654907
GOTERM_BP_FAT	GO:0007409~axonogenesis	23	0.249268	0.000418383	NRP2, NRP1, LPPR4, PTPRM, EGR2, NDN, CHST3, GAS1, GLI2, CXCL12, SLIT2, SLIT3, SEMA5A, HOXA1, HOXA2, TNN, RELN, VCAN, NGFR, ROBO3, SPON2, DST, FEZ1	701	193	13528	2.29978	0.692619	0.0110672	0.745513
GOTERM_BP_FAT	GO:0030857~negative regulation of epithelial cell differentiation	5	0.0541888	0.0004209	CAV1, NOTCH4, HOXA7, TP63, ZEB1	701	8	13528	12.0613	0.694793	0.01103	0.749982
GOTERM_BP_FAT	GO:0007599~hemostasis	16	0.173404	0.000433325	F2RL2, AVPR2, F10, F13A1, EFEMP2, COL3A1, MMRN1, VWF, FLI1, HMCN1, CD36, PLSCR4, FBLN5, TFPI, PROS1, F2R	701	108	13528	2.85898	0.705303	0.0112493	0.772041
GOTERM_BP_FAT	GO:0001558~regulation of cell growth	23	0.249268	0.000449521	NRP1, ACVRL1, CRYAB, LTBP4, IGFBP7, PPARG, TP63, NPR1, IGF2, DDR2, NOV, INHBA, WISP2, DAB2, WISP1, FAM107A, MYOCD, CTGF, HTRA1, HTRA3, NRG1, FGF2, CYR61	701	194	13528	2.28792	0.718461	0.0115609	0.800787
GOTERM_BP_FAT	GO:0030203~glycosaminoglycan metabolic process	11	0.119215	0.00045455	CSGALNACT1, LYVE1, BGN, EGFLAM, MAMDC2, ITIH5, CHST3, FOXC1, DCN, ITIH3, DSE	701	55	13528	3.85963	0.722426	0.0115839	0.809711
GOTERM_BP_FAT	GO:0048754~branching morphogenesis of a tube	12	0.130053	0.000456384	SEMA5A, EDNRA, SPRY2, NRP1, HOXA5, HOXA11, NOTCH4, TGFBR2, IGF1, GLI2, CXCL12, CYR61	701	65	13528	3.56273	0.723858	0.0115262	0.812967
GOTERM_BP_FAT	GO:0044236~multicellular organismal metabolic process	9	0.0975398	0.000500534	TNXB, COL3A1, MMP19, MMP16, COL1A1, ADAMTS3, ADAMTS2, MMP2, COL5A1	701	37	13528	4.69414	0.756188	0.0125224	0.89128
GOTERM_BP_FAT	GO:0001569~patterning of blood vessels	7	0.0758643	0.00052207	SEMA5A, EDNRA, NRP1, NOTCH4, TGFBR2, CXCL12, CYR61	701	21	13528	6.43272	0.770557	0.0129429	0.929459
GOTERM_BP_FAT	GO:0002673~regulation of acute inflammatory response	7	0.0758643	0.00052207	FCER1A, A2M, PLA2G4A, MASP1, PPARG, TAC1, IGF2	701	21	13528	6.43272	0.770557	0.0129429	0.929459
GOTERM_BP_FAT	GO:0008016~regulation of heart contraction	13	0.140891	0.00055717	EDN3, EPAS1, MYL3, PLN, HSPB7, KCNE1, CACNA1G, CELF2, TAC1, ATP1A2, KCNJ12, KCNIP2, SCN5A	701	77	13528	3.25813	0.792184	0.0136871	0.991656
GOTERM_BP_FAT	GO:0007267~cell-cell signaling	51	0.552726	0.000601625	EDN3, NRP1, FGF14, LTBP4, SNCA, TP63, GLI2, GJA4, KCNIP2, KCNIP1, GLI1, SPRY2, WISP2, SPRY1, WISP1, SLC22A3, FGF1, FGF2, SCN2B, GRIN2A, INHBA, NAALAD2, GRM7, CAV2, DHH, HOXA11, KCNA1, TAC1, MME, KCNMB1, SEMA5A, IL17B, DMD, TEK, PCSK5, FCER1A, PLP1, TRHDE, TBX5, IGF2, HGF, GRIA4, ATP1A2, SNAI2, SLC17A7, LEP, PDE7B, CCL14, SALL1, NTRK2, HTR2A	701	600	13528	1.64034	0.816674	0.0146438	1.07038
GOTERM_BP_FAT	GO:0008217~regulation of blood pressure	15	0.162566	0.000613834	EDN3, ACVRL1, ACTA2, TACR1, PPARG, BMPR2, TAC1, NPR1, NPR2, ATP1A2, ADIPOQ, EDNRB, ACTG2, COL1A2, PCSK5	701	100	13528	2.89472	0.82288	0.014811	1.09198
GOTERM_BP_FAT	GO:0060042~retina morphogenesis in camera-type eye	6	0.0650266	0.000711165	RBP4, PTPRM, BHLHE22, PVRL3, PROX1, THY1	701	15	13528	7.71926	0.865405	0.0169948	1.26409
GOTERM_BP_FAT	GO:0048745~smooth muscle tissue development	5	0.0541888	0.000726646	ZFAND5, PDGFRB, TP63, PROX1, FOXP2	701	9	13528	10.7212	0.871157	0.0172158	1.29144
GOTERM_BP_FAT	GO:0031175~neuron projection development	27	0.292619	0.000803783	NRP2, LPPR4, NRP1, NDN, GLI2, CXCL12, SEMA5A, HOXA1, HOXA2, DMD, TNN, ROBO3, LAMB1, SPON2, EGFR, EGR2, PTPRM, CHST3, GAS1, GAS7, SLIT2, SLIT3, VCAN, RELN, NGFR, DST, FEZ1	701	256	13528	2.03535	0.896354	0.0188683	1.42761
GOTERM_BP_FAT	GO:0007178~transmembrane receptor protein serine/threonine kinase signaling pathway	15	0.162566	0.000828757	ACVRL1, SMAD9, LTBP2, COL3A1, TGFBR2, BMPR2, FSTL1, GREM2, ACVR2A, CHRDL1, LEFTY2, COL1A2, GDF10, TGFB1I1, BMP6	701	103	13528	2.81041	0.903406	0.0192885	1.47166
GOTERM_BP_FAT	GO:0007612~learning	11	0.119215	0.000928297	PDE1B, FYN, TACR1, GRM7, SLC24A2, GRIN2A, PTN, TAC1, ATP1A2, KIT, FOXP2	701	60	13528	3.53799	0.927057	0.0214047	1.64703
GOTERM_BP_FAT	GO:0048858~cell projection morphogenesis	26	0.281782	0.000937834	NRP2, EGFR, PTPRM, EGR2, NRP1, LPPR4, NDN, CHST3, GAS1, GLI2, GAS7, CXCL12, SLIT2, SLIT3, SEMA5A, HOXA1, HOXA2, DMD, RELN, VCAN, TNN, ROBO3, NGFR, SPON2, DST, FEZ1	701	245	13528	2.04797	0.928994	0.021447	1.66382
GOTERM_BP_FAT	GO:0060284~regulation of cell development	23	0.249268	0.000950067	NRP1, LZTS1, HOXA11, PPARG, IGF2, DLL1, KIT, GLI2, TIMP2, PROX1, SLIT2, THY1, HOXA2, MYOCD, SERPINF1, CCND2, NTRK2, ID4, NGFR, TGFB1I1, FGF2, BOC, NEFM	701	205	13528	2.16516	0.931403	0.0215491	1.68535
GOTERM_BP_FAT	GO:0050878~regulation of body fluid levels	18	0.19508	0.000978703	F2RL2, AVPR2, F10, F13A1, EFEMP2, COL3A1, NPR1, MMRN1, APLNR, VWF, FLI1, HMCN1, CD36, PLSCR4, FBLN5, TFPI, PROS1, F2R	701	141	13528	2.46359	0.936728	0.0220147	1.73573
GOTERM_BP_FAT	GO:0014031~mesenchymal cell development	10	0.108378	0.00108701	NRP2, EDNRA, EDN3, ALDH1A2, EDNRB, HAND2, ZEB2, FOXC1, HGF, NRG1	701	51	13528	3.78395	0.95339	0.0242291	1.92604
GOTERM_BP_FAT	GO:0048762~mesenchymal cell differentiation	10	0.108378	0.00108701	NRP2, EDNRA, EDN3, ALDH1A2, EDNRB, HAND2, ZEB2, FOXC1, HGF, NRG1	701	51	13528	3.78395	0.95339	0.0242291	1.92604
GOTERM_BP_FAT	GO:0006937~regulation of muscle contraction	12	0.130053	0.00110996	TNNT3, CAV1, MYOCD, MYL3, TACR1, PPP1R12B, CACNA1G, ATP1A2, CALCRL, CNN1, F2R, MYL9	701	72	13528	3.21636	0.956313	0.0245407	1.96633
GOTERM_BP_FAT	GO:0022604~regulation of cell morphogenesis	17	0.184242	0.00118753	RHOJ, DLC1, NRP1, PALM2-AKAP2, LZTS1, PDPN, FERMT2, GAS7, SLIT2, THY1, FYN, ITGA7, NGFR, TGFB1I1, ARAP3, NEFM, FN1	701	131	13528	2.50434	0.964903	0.0260303	2.10238
GOTERM_BP_FAT	GO:0001649~osteoblast differentiation	9	0.0975398	0.00121782	HOXA2, PTH1R, IGF1, IGF2, COL1A1, GLI2, RUNX2, GLI1, BMP6	701	42	13528	4.13532	0.967778	0.02648	2.15545
GOTERM_BP_FAT	GO:0006939~smooth muscle contraction	8	0.0867021	0.00126485	EDNRA, EDN3, ACTG2, EDNRB, ACTA2, TACR1, MYH11, CACNA1G	701	33	13528	4.67834	0.971784	0.027279	2.23782
GOTERM_BP_FAT	GO:0045683~negative regulation of epidermis development	4	0.043351	0.00127536	INHBA, HOXA7, TP63, NGFR	701	5	13528	15.4385	0.972609	0.027294	2.25621
GOTERM_BP_FAT	GO:0001822~kidney development	14	0.151729	0.00130092	ALDH1A2, SPRY1, OSR1, HOXA11, SALL1, FBN1, PKD2, PDGFRB, FOXC1, NID1, GLI2, PCSK5, PROX1, SLIT2	701	96	13528	2.81431	0.974515	0.027624	2.30092
GOTERM_BP_FAT	GO:0002053~positive regulation of mesenchymal cell proliferation	6	0.0650266	0.0013442	TGFBR2, PRRX1, TP63, GAS1, TBX18, FOXP2	701	17	13528	6.81111	0.977446	0.0283175	2.37661
GOTERM_BP_FAT	GO:0001763~morphogenesis of a branching structure	12	0.130053	0.00139797	SEMA5A, EDNRA, SPRY2, NRP1, HOXA5, HOXA11, NOTCH4, TGFBR2, IGF1, GLI2, CXCL12, CYR61	701	74	13528	3.12943	0.980622	0.0292161	2.47056
GOTERM_BP_FAT	GO:0010001~glial cell differentiation	10	0.108378	0.00144405	EGFR, SOX10, PLP1, EGR2, TSPAN2, GSN, IGF1, RELN, C1S, FGF2	701	53	13528	3.64116	0.982986	0.0299435	2.55101
GOTERM_BP_FAT	GO:0009725~response to hormone stimulus	34	0.368484	0.00145131	DHH, CAV2, RBP4, ADCY4, CAV1, A2M, IGFBP7, LEPR, TACR1, PPARG, FOXO1, TAC1, GNG11, AQP1, LATS2, ACVR1C, ALDH1A2, SORBS1, LCAT, GNG2, LOX, EGR2, CRYAB, TGFBR2, IGF2, CDO1, ADIPOQ, PCK1, LEP, PLA2G4A, CCND2, PDGFRA, FABP4, COL1A1	701	367	13528	1.78784	0.983331	0.0298722	2.56367
GOTERM_BP_FAT	GO:0050806~positive regulation of synaptic transmission	8	0.0867021	0.00152277	EGFR, LAMA2, TACR1, SLC24A2, SNCA, NTRK2, TAC1, GRIA4	701	34	13528	4.54074	0.986376	0.0310942	2.68828
GOTERM_BP_FAT	GO:0008360~regulation of cell shape	10	0.108378	0.00165493	RHOJ, DLC1, PALM2-AKAP2, PDPN, FYN, FERMT2, ITGA7, ARAP3, GAS7, FN1	701	54	13528	3.57373	0.990619	0.0335069	2.91836
GOTERM_BP_FAT	GO:0048593~camera-type eye morphogenesis	9	0.0975398	0.00166943	RBP4, PTPRM, BHLHE22, PVRL3, ZEB1, COL8A1, PROX1, COL8A2, THY1	701	44	13528	3.94735	0.990996	0.0335549	2.94356
GOTERM_BP_FAT	GO:0007611~learning or memory	15	0.162566	0.0017316	EGR1, EGR2, TACR1, CRHBP, GRIN2A, TAC1, KIT, ATP1A2, FOXP2, PDE1B, FYN, SLC24A2, GRM7, PTN, HTR2A	701	111	13528	2.60786	0.992445	0.0345377	3.05159
GOTERM_BP_FAT	GO:0032990~cell part morphogenesis	26	0.281782	0.00174694	NRP2, EGFR, PTPRM, EGR2, NRP1, LPPR4, NDN, CHST3, GAS1, GLI2, GAS7, CXCL12, SLIT2, SLIT3, SEMA5A, HOXA1, HOXA2, DMD, RELN, VCAN, TNN, ROBO3, NGFR, SPON2, DST, FEZ1	701	256	13528	1.95997	0.992766	0.0345942	3.07823
GOTERM_BP_FAT	GO:0006022~aminoglycan metabolic process	11	0.119215	0.00174735	CSGALNACT1, LYVE1, BGN, EGFLAM, MAMDC2, ITIH5, CHST3, FOXC1, DCN, ITIH3, DSE	701	65	13528	3.26584	0.992774	0.0343609	3.07894
GOTERM_BP_FAT	GO:0060043~regulation of cardiac muscle cell proliferation	5	0.0541888	0.0017511	RBP4, TBX5, TGFBR2, NRG1, FGF2	701	11	13528	8.77188	0.99285	0.0341951	3.08545
GOTERM_BP_FAT	GO:0055021~regulation of cardiac muscle growth	5	0.0541888	0.0017511	RBP4, TBX5, TGFBR2, NRG1, FGF2	701	11	13528	8.77188	0.99285	0.0341951	3.08545
GOTERM_BP_FAT	GO:0050650~chondroitin sulfate proteoglycan biosynthetic process	5	0.0541888	0.0017511	CSGALNACT1, CYTL1, IGF1, CHST3, DSE	701	11	13528	8.77188	0.99285	0.0341951	3.08545
GOTERM_BP_FAT	GO:0055024~regulation of cardiac muscle tissue development	5	0.0541888	0.0017511	RBP4, TBX5, TGFBR2, NRG1, FGF2	701	11	13528	8.77188	0.99285	0.0341951	3.08545
GOTERM_BP_FAT	GO:0048015~phosphoinositide-mediated signaling	13	0.140891	0.00185505	EDN3, PIK3C2G, TACR1, PTH1R, PIK3CD, IGF1, EDNRA, EDNRB, S1PR1, GSN, HTR2B, F2R, HTR2A	701	88	13528	2.85086	0.994669	0.0359412	3.26575
GOTERM_BP_FAT	GO:0045596~negative regulation of cell differentiation	23	0.249268	0.00187267	CAV1, NRP1, LMO2, PPARG, TP63, IGF1, DLL1, KIT, SOCS5, ZEB1, GLI2, PRDM16, ADIPOQ, THY1, INHBA, HOXA2, PRDM6, NOTCH4, HOXA7, ID4, NGFR, TGFB1I1, TWIST2	701	216	13528	2.0549	0.994928	0.0360294	3.29628
GOTERM_BP_FAT	GO:0045937~positive regulation of phosphate metabolic process	14	0.151729	0.00189713	EGFR, DLC1, EDNRA, FCER1A, ACVR2A, EDNRB, CAV1, CCND2, BMPR2, IGF1, IGF2, IL34, FGF2, ADIPOQ	701	100	13528	2.70174	0.995267	0.0362448	3.33866
GOTERM_BP_FAT	GO:0010562~positive regulation of phosphorus metabolic process	14	0.151729	0.00189713	EGFR, DLC1, EDNRA, FCER1A, ACVR2A, EDNRB, CAV1, CCND2, BMPR2, IGF1, IGF2, IL34, FGF2, ADIPOQ	701	100	13528	2.70174	0.995267	0.0362448	3.33866
GOTERM_BP_FAT	GO:0030799~regulation of cyclic nucleotide metabolic process	15	0.162566	0.00205447	ADCY4, AVPR2, ADCYAP1R1, NPY2R, PTH1R, NPR1, TIMP2, EDNRA, GNAL, EDNRB, S1PR1, GRM7, NTRK2, PKD2, CALCRL	701	113	13528	2.5617	0.996965	0.0389309	3.61077
GOTERM_BP_FAT	GO:0021700~developmental maturation	14	0.151729	0.00207701	RECK, SOX10, PLP1, EPAS1, PTH1R, PPARG, PDE3A, KCNIP2, MMP2, CDH5, LEFTY2, KCNE1, LGI4, RUNX2	701	101	13528	2.67499	0.997152	0.0390876	3.64969
GOTERM_BP_FAT	GO:0009719~response to endogenous stimulus	36	0.390159	0.00208794	DHH, CAV2, RBP4, ADCY4, CAV1, A2M, IGFBP7, TACR1, LEPR, PPARG, FOXO1, TAC1, GNG11, AQP1, LATS2, ACVR1C, ALDH1A2, SORBS1, LCAT, GNG2, LOX, EGR2, CRYAB, TGFBR2, GRIN2A, IGF2, CDO1, ADIPOQ, PCK1, LEP, GNAL, PLA2G4A, CCND2, PDGFRA, FABP4, COL1A1	701	405	13528	1.71539	0.997239	0.0390292	3.66856
GOTERM_BP_FAT	GO:0048878~chemical homeostasis	43	0.466024	0.00213613	FXYD1, SLC9A9, DHH, RBP4, C7, CAV1, FGF7, TACR1, PTH1R, SNCA, PPARG, TAC1, CLDN11, CXCL12, EDNRA, EDNRB, S1PR1, SLC24A2, LCAT, KCNE1, PKD2, LGI4, LPL, PLP1, EGR2, EPAS1, GRIN2A, IGF1, NPR1, IGF2, ATP1A2, ADIPOQ, PCK1, PLA2G4A, CCL14, PYGM, RYR3, PLN, CACNA1G, FABP4, NR5A2, SCARA5, F2R	701	512	13528	1.62074	0.99759	0.0396502	3.75171
GOTERM_BP_FAT	GO:0009408~response to heat	10	0.108378	0.00215053	PLA2G4A, HSPB6, STAC, CRYAB, IGFBP7, TACR1, HSPB7, ST8SIA1, HSPB2, SCARA5	701	56	13528	3.4461	0.997686	0.0396515	3.77654
GOTERM_BP_FAT	GO:0045165~cell fate commitment	17	0.184242	0.00221498	HOXA11, PPARG, MITF, DLL1, GAS1, GLI2, PROX1, TAL1, SPRY2, HOXA2, SPRY1, SALL1, NOTCH4, TGFB1I1, FGF1, FGF2, RUNX2	701	139	13528	2.3602	0.998071	0.040552	3.88763
GOTERM_BP_FAT	GO:0050817~coagulation	14	0.151729	0.0022707	F2RL2, VWF, F10, CD36, HMCN1, PLSCR4, FBLN5, EFEMP2, F13A1, COL3A1, TFPI, MMRN1, PROS1, F2R	701	102	13528	2.64877	0.998352	0.041284	3.98355
GOTERM_BP_FAT	GO:0007596~blood coagulation	14	0.151729	0.0022707	F2RL2, VWF, F10, CD36, HMCN1, PLSCR4, FBLN5, EFEMP2, F13A1, COL3A1, TFPI, MMRN1, PROS1, F2R	701	102	13528	2.64877	0.998352	0.041284	3.98355
GOTERM_BP_FAT	GO:0051492~regulation of stress fiber formation	6	0.0650266	0.00231751	DLC1, ARHGAP6, S1PR1, TACR1, TAC1, SYNPO	701	19	13528	6.09415	0.998556	0.0418485	4.06408
GOTERM_BP_FAT	GO:0031644~regulation of neurological system process	18	0.19508	0.00239595	EGFR, EGR1, EDN3, SNCAIP, EGR2, LZTS1, TACR1, SNCA, GRIN2A, TAC1, KIT, GRIA4, LAMA2, EDNRB, SLC24A2, NTRK2, F2R, HTR2A	701	153	13528	2.27037	0.998843	0.0429608	4.19886
GOTERM_BP_FAT	GO:0006790~sulfur metabolic process	15	0.162566	0.00242565	BHMT2, HS3ST4, MAMDC2, CYTL1, CHST2, CHST3, IGF1, SLC19A3, DCN, CDO1, DSE, CSGALNACT1, EGFLAM, BGN, GPX3	701	115	13528	2.51715	0.998937	0.0432079	4.24986
GOTERM_BP_FAT	GO:0007610~behavior	40	0.43351	0.00243285	NRP2, EDN3, IL16, ENPP2, TACR1, CRHBP, NPY2R, LEPR, SNCA, ASTN1, TAC1, SOBP, KIT, CXCL12, EDNRB, PDE1B, SLC24A2, SCN9A, PTN, ROBO3, FGF2, CCRL1, CDH23, CYR61, EGR1, EGR2, GRIN2A, ATP1A2, SLIT2, FOXP2, LEP, CCL14, FYN, GRM7, NTRK2, ECSCR, PDGFRB, RELN, CMTM3, HTR2A	701	469	13528	1.6459	0.998958	0.0430617	4.2622
GOTERM_BP_FAT	GO:0048738~cardiac muscle tissue development	10	0.108378	0.00243912	RBP4, MYL3, TBX5, PLN, MYH11, HSPG2, ZFPM2, FOXC1, NRG1, PROX1	701	57	13528	3.38564	0.998976	0.0429014	4.27296
GOTERM_BP_FAT	GO:0019800~peptide cross-linking via chondroitin 4-sulfate glycosaminoglycan	4	0.043351	0.00245266	BGN, EGFLAM, MAMDC2, DCN	701	6	13528	12.8654	0.999015	0.0428676	4.2962
GOTERM_BP_FAT	GO:0030814~regulation of cAMP metabolic process	14	0.151729	0.00247898	EDNRA, GNAL, AVPR2, ADCY4, EDNRB, S1PR1, NPY2R, ADCYAP1R1, GRM7, PTH1R, NTRK2, PKD2, CALCRL, TIMP2	701	103	13528	2.62305	0.999085	0.0430516	4.34134
GOTERM_BP_FAT	GO:0048729~tissue morphogenesis	20	0.216755	0.00248436	DLC1, FGF7, MYL3, TBX5, HOXA11, BMPR2, TP63, ZEB2, GLI2, PROX1, SLIT2, RGMA, ALDH1A2, HOXA5, COL1A2, FOXC1, NGFR, TGFB1I1, COL1A1, TBX18	701	180	13528	2.14424	0.999099	0.0428793	4.35057
GOTERM_BP_FAT	GO:0008354~germ cell migration	5	0.0541888	0.00251985	FOXC1, KIT, PPAP2A, PPAP2B, CXCL12	701	12	13528	8.04089	0.999185	0.043215	4.41141
GOTERM_BP_FAT	GO:0051971~positive regulation of transmission of nerve impulse	8	0.0867021	0.00254722	EGFR, LAMA2, TACR1, SLC24A2, SNCA, NTRK2, TAC1, GRIA4	701	37	13528	4.17257	0.999246	0.0434108	4.45829
GOTERM_BP_FAT	GO:0006140~regulation of nucleotide metabolic process	15	0.162566	0.002631	ADCY4, AVPR2, ADCYAP1R1, NPY2R, PTH1R, NPR1, TIMP2, EDNRA, GNAL, EDNRB, S1PR1, GRM7, NTRK2, PKD2, CALCRL	701	116	13528	2.49545	0.999405	0.0445394	4.60169
GOTERM_BP_FAT	GO:0003018~vascular process in circulatory system	10	0.108378	0.00275761	EDNRA, CAV2, EDN3, ACTG2, EDNRB, CAV1, ACTA2, CACNA1G, NPR1, FOXC1	701	58	13528	3.32727	0.999584	0.0463571	4.81801
GOTERM_BP_FAT	GO:0048265~response to pain	6	0.0650266	0.00296008	EDNRB, TACR1, SCN9A, TAC1, RELN, GJA4	701	20	13528	5.78944	0.999765	0.0493863	5.16298
GOTERM_BP_FAT	GO:0035282~segmentation	9	0.0975398	0.00296358	HOXA2, EGR2, SFRP1, MEOX2, MEOX1, SFRP2, ZEB2, DLL1, TBX18	701	48	13528	3.6184	0.999768	0.0491528	5.16893
GOTERM_BP_FAT	GO:0007229~integrin-mediated signaling pathway	11	0.119215	0.00307174	ITGA9, PLP1, CTGF, COL3A1, ITGA7, ITGA11, ITGA10, ADAM33, COL16A1, DST, ITGBL1	701	70	13528	3.03257	0.999829	0.0506061	5.35273
GOTERM_BP_FAT	GO:0031646~positive regulation of neurological system process	8	0.0867021	0.0034795	EGFR, LAMA2, TACR1, SLC24A2, SNCA, NTRK2, TAC1, GRIA4	701	39	13528	3.95859	0.999946	0.0568095	6.0426
GOTERM_BP_FAT	GO:0008045~motor axon guidance	5	0.0541888	0.00349207	HOXA1, HOXA2, EGR2, CXCL12, SLIT2	701	13	13528	7.42236	0.999948	0.0566816	6.0638
GOTERM_BP_FAT	GO:0030902~hindbrain development	10	0.108378	0.00349277	DLC1, HOXA1, ALDH1A2, HOXA2, SMAD9, EGR2, GAS1, GLI2, GLI1, FOXP2	701	60	13528	3.21636	0.999948	0.0563687	6.06497
GOTERM_BP_FAT	GO:0009266~response to temperature stimulus	12	0.130053	0.0035477	PLA2G4A, HSPB6, STAC, CRYAB, IGFBP7, TACR1, HSPB7, PPARG, ST8SIA1, HSPB2, NGFR, SCARA5	701	83	13528	2.79009	0.999955	0.0569059	6.15752
GOTERM_BP_FAT	GO:0032231~regulation of actin filament bundle formation	6	0.0650266	0.00372195	DLC1, ARHGAP6, S1PR1, TACR1, TAC1, SYNPO	701	21	13528	5.51376	0.999973	0.0592849	6.45054
GOTERM_BP_FAT	GO:0046620~regulation of organ growth	7	0.0758643	0.00383995	RBP4, TBX5, TGFBR2, FOXC1, NRG1, PROX1, FGF2	701	30	13528	4.5029	0.999981	0.0607669	6.64846
GOTERM_BP_FAT	GO:0048732~gland development	16	0.173404	0.00420617	EGFR, CAV2, CAV1, TP63, IGF1, CDO1, GLI2, GLI1, ALDH1A2, HOXA3, SFRP1, HOXA5, NOTCH4, HOXA9, FOXC1, NRG1	701	135	13528	2.28719	0.999993	0.066009	7.26025
GOTERM_BP_FAT	GO:0042327~positive regulation of phosphorylation	13	0.140891	0.00422259	EGFR, EDNRA, FCER1A, ACVR2A, EDNRB, CAV1, CCND2, BMPR2, IGF1, IGF2, IL34, FGF2, ADIPOQ	701	97	13528	2.58635	0.999993	0.0658927	7.2876
GOTERM_BP_FAT	GO:0050804~regulation of synaptic transmission	16	0.173404	0.00450866	EGFR, EGR1, EDN3, SNCAIP, EGR2, LZTS1, TACR1, SNCA, GRIN2A, TAC1, KIT, GRIA4, LAMA2, SLC24A2, NTRK2, HTR2A	701	136	13528	2.27037	0.999997	0.0698214	7.76272
GOTERM_BP_FAT	GO:0034329~cell junction assembly	8	0.0867021	0.00465111	DLC1, ARHGAP6, TNS1, CLDN19, SORBS1, GJA4, THY1, FN1	701	41	13528	3.76549	0.999998	0.0715594	7.99845
GOTERM_BP_FAT	GO:0048545~response to steroid hormone stimulus	20	0.216755	0.00507195	CAV2, DHH, A2M, CAV1, CRYAB, LEPR, IGFBP7, PPARG, TGFBR2, AQP1, CDO1, ADIPOQ, ALDH1A2, PLA2G4A, CCND2, LCAT, PDGFRA, FABP4, COL1A1, LOX	701	192	13528	2.01022	0.999999	0.0773721	8.69157
GOTERM_BP_FAT	GO:0048469~cell maturation	11	0.119215	0.00509509	SOX10, PLP1, EPAS1, LEFTY2, PPARG, PTH1R, KCNE1, LGI4, PDE3A, KCNIP2, RUNX2	701	75	13528	2.83039	0.999999	0.0772949	8.72953
GOTERM_BP_FAT	GO:0019216~regulation of lipid metabolic process	14	0.151729	0.00515162	DHH, CAV1, IGFBP7, SNCA, PPARG, CIDEA, IGF2, PROX1, ADIPOQ, LEP, PLA2G4A, SORBS1, PPAP2A, BMP6	701	112	13528	2.41227	1	0.0777036	8.82223
GOTERM_BP_FAT	GO:0019932~second-messenger-mediated signaling	23	0.249268	0.00523975	EGFR, AVPR2, ADCY4, EDN3, PIK3C2G, PTGER4, NPY2R, TACR1, PTH1R, PIK3CD, IGF1, RCAN2, MCTP1, EDNRA, GNAL, EDNRB, S1PR1, CD36, GSN, CALCRL, HTR2B, F2R, HTR2A	701	235	13528	1.88875	1	0.0785636	8.96655
GOTERM_BP_FAT	GO:0032103~positive regulation of response to external stimulus	10	0.108378	0.00541862	FCER1A, EDNRA, EDN3, PLA2G4A, S1PR1, IL16, FABP4, TAC1, CXCL12, SLIT2	701	64	13528	3.01534	1	0.0807133	9.25881
GOTERM_BP_FAT	GO:0035150~regulation of tube size	9	0.0975398	0.00555039	EDNRA, CAV2, EDN3, ACTG2, EDNRB, CAV1, ACTA2, CACNA1G, FOXC1	701	53	13528	3.27704	1	0.0821657	9.47356
GOTERM_BP_FAT	GO:0050880~regulation of blood vessel size	9	0.0975398	0.00555039	EDNRA, CAV2, EDN3, ACTG2, EDNRB, CAV1, ACTA2, CACNA1G, FOXC1	701	53	13528	3.27704	1	0.0821657	9.47356
GOTERM_BP_FAT	GO:0007044~cell-substrate junction assembly	6	0.0650266	0.00564962	DLC1, ARHGAP6, TNS1, SORBS1, THY1, FN1	701	23	13528	5.0343	1	0.0831408	9.63495
GOTERM_BP_FAT	GO:0009954~proximal/distal pattern formation	6	0.0650266	0.00564962	ALDH1A2, HOXA11, HOXA9, TP63, GLI2, GLI1	701	23	13528	5.0343	1	0.0831408	9.63495
GOTERM_BP_FAT	GO:0032844~regulation of homeostatic process	14	0.151729	0.00598165	CAV1, LMO2, TACR1, TAC1, THY1, EDNRA, TAL1, ACVR2A, INHBA, PLA2G4A, ETS1, PKD2, CACNA1G, F2R	701	114	13528	2.36995	1	0.0873667	10.173
GOTERM_BP_FAT	GO:0007202~activation of phospholipase C activity	10	0.108378	0.00600864	EGFR, EDNRA, EDNRB, ARHGAP6, S1PR1, TACR1, PTH1R, HTR2B, F2R, HTR2A	701	65	13528	2.96895	1	0.0872937	10.2166
GOTERM_BP_FAT	GO:0010863~positive regulation of phospholipase C activity	10	0.108378	0.00600864	EGFR, EDNRA, EDNRB, ARHGAP6, S1PR1, TACR1, PTH1R, HTR2B, F2R, HTR2A	701	65	13528	2.96895	1	0.0872937	10.2166
GOTERM_BP_FAT	GO:0010033~response to organic substance	54	0.585239	0.00604797	ADCY4, A2M, IGFBP7, TACR1, LEPR, SNCA, PPARG, FOXO1, AQP1, LATS2, ACVR1C, EDNRA, GSN, LCAT, GNG2, LOX, CYR61, EGFR, EGR1, EGR2, CRYAB, GRIN2A, CDO1, GNAL, CCND2, HSPB7, HSPB2, PDGFRA, COL1A1, PLA2G5, DHH, RBP4, CAV2, CAV1, COL3A1, NNAT, TAC1, GNG11, C1S, ALDH1A2, SORBS1, COL6A2, SELP, TGFBR2, IGF2, PDE3A, ADIPOQ, PCK1, LEP, PLA2G4A, PYGM, FYN, FABP4, F2R	701	721	13528	1.44535	1	0.0873923	10.2801
GOTERM_BP_FAT	GO:0001934~positive regulation of protein amino acid phosphorylation	12	0.130053	0.0060733	FCER1A, EDNRA, ACVR2A, EDNRB, CAV1, CCND2, BMPR2, IGF1, IGF2, IL34, FGF2, ADIPOQ	701	89	13528	2.602	1	0.0872971	10.321
GOTERM_BP_FAT	GO:0030001~metal ion transport	38	0.411835	0.00621589	SLC9A9, KCNJ16, SLC38A4, CAV1, CACHD1, SCN3A, SCN3B, KCNA1, KCNA6, KCNJ12, KCNIP2, GJA4, KCNIP1, KCNMB1, KCNS2, SLC24A2, KCNE1, PKD2, SCN9A, NALCN, SCN7A, COX17, SCN5A, SCN2B, GRIN2A, ATP1A2, SLC17A7, ABCC9, FYN, RYR3, PLN, CACNA1G, SCN4B, HEPH, SCARA5, SCN4A, KCTD12, F2R	701	465	13528	1.57705	1	0.0888079	10.5508
GOTERM_BP_FAT	GO:0030278~regulation of ossification	11	0.119215	0.00673593	ACVR2A, PLA2G4A, EGR2, PTGER4, SFRP1, KL, BMPR2, GDF10, RUNX2, TWIST2, BMP6	701	78	13528	2.72153	1	0.0954142	11.3841
GOTERM_BP_FAT	GO:0010647~positive regulation of cell communication	29	0.314295	0.00681379	CAV2, CAV1, ACVRL1, LEPR, TACR1, SNCA, PRRX1, TP63, TAC1, ZEB2, KIT, NOD1, SLC24A2, EGFR, FCER1A, F10, IGF1, IGF2, GAS1, GRIA4, ADIPOQ, LEP, LAMA2, ACVR2A, NTRK2, RELN, TGFB1I1, HTR2B, F2R	701	329	13528	1.70105	1	0.0959856	11.5082
GOTERM_BP_FAT	GO:0050873~brown fat cell differentiation	6	0.0650266	0.00683798	RARRES2, LAMA4, PPARG, FABP4, PRDM16, ADIPOQ	701	24	13528	4.82454	1	0.0958338	11.5468
GOTERM_BP_FAT	GO:0045778~positive regulation of ossification	6	0.0650266	0.00683798	ACVR2A, PLA2G4A, KL, BMPR2, RUNX2, BMP6	701	24	13528	4.82454	1	0.0958338	11.5468
GOTERM_BP_FAT	GO:0051174~regulation of phosphorus metabolic process	39	0.422673	0.00717532	DLC1, C13ORF18, EDN3, ADCY4, CAV1, C13ORF15, BMPR2, ZEB2, KIT, IL34, LATS2, EDNRA, SPRY2, EDNRB, SPRY1, PDGFD, PPAP2A, NRG1, FGF2, FCER1A, EGFR, LRRN3, TGFBR2, IGF1, IGF2, HGF, DGKI, ADIPOQ, THY1, INHBA, ACVR2A, LRP1, CCND2, FABP4, PDGFRB, RELN, PRKD3, HTR2A, F2R	701	485	13528	1.55181	1	0.0998394	12.0825
GOTERM_BP_FAT	GO:0019220~regulation of phosphate metabolic process	39	0.422673	0.00717532	DLC1, C13ORF18, EDN3, ADCY4, CAV1, C13ORF15, BMPR2, ZEB2, KIT, IL34, LATS2, EDNRA, SPRY2, EDNRB, SPRY1, PDGFD, PPAP2A, NRG1, FGF2, FCER1A, EGFR, LRRN3, TGFBR2, IGF1, IGF2, HGF, DGKI, ADIPOQ, THY1, INHBA, ACVR2A, LRP1, CCND2, FABP4, PDGFRB, RELN, PRKD3, HTR2A, F2R	701	485	13528	1.55181	1	0.0998394	12.0825
GOTERM_BP_FAT	GO:0019229~regulation of vasoconstriction	7	0.0758643	0.00729941	EDN3, CAV1, TACR1, BMPR2, ATP1A2, F2R, HTR2A	701	34	13528	3.97315	1	0.100986	12.2788
GOTERM_BP_FAT	GO:0001756~somitogenesis	7	0.0758643	0.00729941	SFRP1, MEOX2, MEOX1, SFRP2, ZEB2, DLL1, TBX18	701	34	13528	3.97315	1	0.100986	12.2788
GOTERM_BP_FAT	GO:0008218~bioluminescence	3	0.0325133	0.00774564	HMCN1, NID1, NID2	701	3	13528	19.2981	1	0.106322	12.9812
GOTERM_BP_FAT	GO:0032224~positive regulation of synaptic transmission, cholinergic	3	0.0325133	0.00774564	LAMA2, TACR1, TAC1	701	3	13528	19.2981	1	0.106322	12.9812
GOTERM_BP_FAT	GO:0048771~tissue remodeling	9	0.0975398	0.00776888	CAV1, CTSK, BGN, HOXA3, EPAS1, MITF, PTH1R, FOXC1, F2R	701	56	13528	3.10149	1	0.106111	13.0177
GOTERM_BP_FAT	GO:0046890~regulation of lipid biosynthetic process	8	0.0867021	0.00785569	LEP, DHH, PLA2G4A, SORBS1, IGFBP7, IGF2, PROX1, BMP6	701	45	13528	3.43078	1	0.106721	13.1536
GOTERM_BP_FAT	GO:0043085~positive regulation of catalytic activity	41	0.444348	0.00802349	DLC1, AVPR2, EDN3, ADCY4, CAV1, MYL3, ADCYAP1R1, TACR1, C6, PTH1R, ZEB2, KIT, EDNRA, EDNRB, ARHGAP6, S1PR1, NOD1, CALCRL, PPAP2A, NRG1, FGF2, FCER1A, EGFR, LRRN3, TGFBR2, IGF2, HGF, DGKI, NLRP1, THY1, GNAL, UACA, LRP1, CCND2, SYDE1, NTRK2, RELN, HTR2B, PRKD3, HTR2A, F2R	701	520	13528	1.52158	1	0.108361	13.4159
GOTERM_BP_FAT	GO:0030336~negative regulation of cell migration	9	0.0975398	0.00863904	DLC1, PTPRM, ACVRL1, TBX5, TIE1, ARAP3, FGF2, VASH1, THY1	701	57	13528	3.04708	1	0.115658	14.3717
GOTERM_BP_FAT	GO:0051046~regulation of secretion	20	0.216755	0.00864212	FCER1A, RBP4, EDN3, SNCAIP, RAB3C, TACR1, NNAT, SNCA, CIDEA, TAC1, IGF2, ADIPOQ, ACVR1C, LEP, INHBA, GRM7, NTRK2, NRG1, FGF2, HTR2A	701	202	13528	1.91071	1	0.115153	14.3764
GOTERM_BP_FAT	GO:0046545~development of primary female sexual characteristics	10	0.108378	0.00887644	LEP, INHBA, RBP4, PLA2G4A, FGF7, CCND2, LEPR, TP63, FOXC1, CDH6	701	69	13528	2.79683	1	0.117544	14.7376
GOTERM_BP_FAT	GO:0046660~female sex differentiation	10	0.108378	0.00887644	LEP, INHBA, RBP4, PLA2G4A, FGF7, CCND2, LEPR, TP63, FOXC1, CDH6	701	69	13528	2.79683	1	0.117544	14.7376
GOTERM_BP_FAT	GO:0010518~positive regulation of phospholipase activity	10	0.108378	0.00887644	EGFR, EDNRA, EDNRB, ARHGAP6, S1PR1, TACR1, PTH1R, HTR2B, F2R, HTR2A	701	69	13528	2.79683	1	0.117544	14.7376
GOTERM_BP_FAT	GO:0051969~regulation of transmission of nerve impulse	16	0.173404	0.00915458	EGFR, EGR1, EDN3, SNCAIP, EGR2, LZTS1, TACR1, SNCA, GRIN2A, TAC1, KIT, GRIA4, LAMA2, SLC24A2, NTRK2, HTR2A	701	147	13528	2.10048	1	0.12045	15.1644
GOTERM_BP_FAT	GO:0021936~regulation of granule cell precursor proliferation	4	0.043351	0.00916406	IGF1, GLI2, FGF2, GLI1	701	9	13528	8.57695	1	0.12001	15.179
GOTERM_BP_FAT	GO:0021940~positive regulation of granule cell precursor proliferation	4	0.043351	0.00916406	IGF1, GLI2, FGF2, GLI1	701	9	13528	8.57695	1	0.12001	15.179
GOTERM_BP_FAT	GO:0048565~gut development	7	0.0758643	0.00968773	SOX10, ALDH1A2, EDNRB, FOXF2, COL3A1, GLI2, PCSK5	701	36	13528	3.75242	1	0.125868	15.977
GOTERM_BP_FAT	GO:0031348~negative regulation of defense response	7	0.0758643	0.00968773	A2M, UACA, SERPINF1, PPARG, IGF2, CALCRL, ADIPOQ	701	36	13528	3.75242	1	0.125868	15.977
GOTERM_BP_FAT	GO:0045761~regulation of adenylate cyclase activity	12	0.130053	0.0106055	EDNRA, ADCY4, GNAL, AVPR2, EDNRB, S1PR1, GRM7, ADCYAP1R1, NPY2R, PTH1R, NTRK2, CALCRL	701	96	13528	2.41227	1	0.136376	17.3587
GOTERM_BP_FAT	GO:0006954~inflammatory response	28	0.303457	0.0106216	C7, A2M, MASP1, C6, TACR1, TAC1, C1R, C1S, NOD1, IL17B, CFH, SCN9A, CFI, PTX3, FN1, NOX4, SELP, PDPN, KL, CHST2, ANXA1, IGF2, MECOM, CDO1, DARC, BMP6, F2R, AOC3	701	325	13528	1.66261	1	0.135954	17.3827
GOTERM_BP_FAT	GO:0010517~regulation of phospholipase activity	10	0.108378	0.0106502	EGFR, EDNRA, EDNRB, ARHGAP6, S1PR1, TACR1, PTH1R, HTR2B, F2R, HTR2A	701	71	13528	2.71805	1	0.135683	17.4253
GOTERM_BP_FAT	GO:0051960~regulation of nervous system development	19	0.205917	0.0107527	NRP1, LZTS1, PPARG, IGF1, DLL1, KIT, GLI2, TIMP2, SLIT2, GLI1, THY1, HOXA2, SERPINF1, CCND2, NTRK2, ID4, NGFR, FGF2, NEFM	701	192	13528	1.90971	1	0.136291	17.5782
GOTERM_BP_FAT	GO:0051493~regulation of cytoskeleton organization	15	0.162566	0.0107548	DLC1, CAV2, CAV1, TACR1, MAP1A, ELN, TAC1, NEXN, CXCL12, PROX1, ARHGAP6, S1PR1, GSN, DST, SYNPO	701	136	13528	2.12847	1	0.13571	17.5813
GOTERM_BP_FAT	GO:0042325~regulation of phosphorylation	37	0.400997	0.0107752	EDN3, ADCY4, CAV1, C13ORF15, BMPR2, ZEB2, KIT, IL34, LATS2, EDNRA, SPRY2, EDNRB, SPRY1, PDGFD, PPAP2A, NRG1, FGF2, FCER1A, EGFR, TGFBR2, LRRN3, IGF1, IGF2, HGF, DGKI, ADIPOQ, THY1, INHBA, ACVR2A, LRP1, CCND2, FABP4, PDGFRB, RELN, PRKD3, HTR2A, F2R	701	466	13528	1.53226	1	0.135349	17.6117
GOTERM_BP_FAT	GO:0030808~regulation of nucleotide biosynthetic process	13	0.140891	0.0113629	EDNRA, GNAL, AVPR2, ADCY4, EDNRB, S1PR1, NPY2R, ADCYAP1R1, GRM7, PTH1R, NTRK2, NPR1, CALCRL	701	110	13528	2.28069	1	0.141595	18.4826
GOTERM_BP_FAT	GO:0030802~regulation of cyclic nucleotide biosynthetic process	13	0.140891	0.0113629	EDNRA, GNAL, AVPR2, ADCY4, EDNRB, S1PR1, NPY2R, ADCYAP1R1, GRM7, PTH1R, NTRK2, NPR1, CALCRL	701	110	13528	2.28069	1	0.141595	18.4826
GOTERM_BP_FAT	GO:0051345~positive regulation of hydrolase activity	18	0.19508	0.0114839	EGFR, DLC1, MYL3, C6, TACR1, PTH1R, NLRP1, THY1, EDNRA, EDNRB, ARHGAP6, NOD1, S1PR1, UACA, SYDE1, HTR2B, F2R, HTR2A	701	179	13528	1.9406	1	0.142373	18.6608
GOTERM_BP_FAT	GO:0008283~cell proliferation	35	0.379322	0.0115085	MIA, RBP4, ELN, TP63, SPOCK1, ZEB2, ZEB1, KIT, GLI2, CXCL12, EDNRA, TAL1, ZFP36L2, DAB2, GNG2, COL8A1, NRG1, FIGF, COL8A2, CYR61, EGFR, ERG, PDPN, EMX2, IGF1, HGF, GAS6, PRKD1, CSGALNACT1, ACVR2A, LRP1, SERPINF1, FYN, FOXC1, ID4	701	436	13528	1.54916	1	0.142037	18.697
GOTERM_BP_FAT	GO:0045860~positive regulation of protein kinase activity	21	0.227593	0.0118286	EGFR, FCER1A, ADCY4, EDN3, LRRN3, TGFBR2, IGF2, ZEB2, DGKI, KIT, HGF, EDNRA, LRP1, CCND2, RELN, PPAP2A, NRG1, FGF2, PRKD3, F2R, HTR2A	701	223	13528	1.81731	1	0.145079	19.1666
GOTERM_BP_FAT	GO:0048871~multicellular organismal homeostasis	11	0.119215	0.0121456	RBP4, PLA2G4A, CTSK, FGF7, CUBN, EPAS1, PTH1R, PDGFRB, CIDEA, F2R, HTR2A	701	85	13528	2.49741	1	0.148047	19.629
GOTERM_BP_FAT	GO:0030501~positive regulation of bone mineralization	5	0.0541888	0.0121637	ACVR2A, PLA2G4A, KL, BMPR2, BMP6	701	18	13528	5.3606	1	0.147618	19.6553
GOTERM_BP_FAT	GO:0048701~embryonic cranial skeleton morphogenesis	5	0.0541888	0.0121637	HOXA2, TBX15, TGFBR2, PRRX1, GAS1	701	18	13528	5.3606	1	0.147618	19.6553
GOTERM_BP_FAT	GO:0045646~regulation of erythrocyte differentiation	5	0.0541888	0.0121637	ACVR2A, INHBA, TAL1, LMO2, ETS1	701	18	13528	5.3606	1	0.147618	19.6553
GOTERM_BP_FAT	GO:0002526~acute inflammatory response	12	0.130053	0.0122855	C7, A2M, MASP1, KL, TACR1, C6, CFH, C1R, IGF2, C1S, CFI, FN1	701	98	13528	2.36304	1	0.148356	19.8323
GOTERM_BP_FAT	GO:0042592~homeostatic process	54	0.585239	0.0126434	SLC9A9, FGF7, TACR1, SNCA, PPARG, CXCL12, EDNRA, EDNRB, S1PR1, SLC24A2, LCAT, LGI4, EGR2, GRIN2A, MECOM, INHBA, CTSK, RYR3, RPS14, PDGFRB, FXYD1, RBP4, C7, DHH, CAV1, PTH1R, TAC1, CLDN11, TAL1, DMD, PKD2, KCNE1, LPL, PLP1, CUBN, EPAS1, CIDEA, NPR1, IGF1, IGF2, ATP1A2, ADIPOQ, PCK1, PLA2G4A, CCL14, PYGM, PLN, CACNA1G, FABP4, HEPH, NR5A2, SCARA5, F2R, HTR2A	701	751	13528	1.38762	1	0.151714	20.3502
GOTERM_BP_FAT	GO:0040013~negative regulation of locomotion	9	0.0975398	0.0128614	DLC1, PTPRM, ACVRL1, TBX5, TIE1, ARAP3, FGF2, VASH1, THY1	701	61	13528	2.84727	1	0.153486	20.6641
GOTERM_BP_FAT	GO:0006875~cellular metal ion homeostasis	19	0.205917	0.0131076	FXYD1, C7, CAV1, TACR1, PTH1R, TAC1, ATP1A2, CXCL12, EDNRA, EDNRB, CCL14, S1PR1, PYGM, SLC24A2, PLN, RYR3, PKD2, CACNA1G, F2R	701	196	13528	1.87074	1	0.155547	21.0171
GOTERM_BP_FAT	GO:0031279~regulation of cyclase activity	12	0.130053	0.0131979	EDNRA, ADCY4, GNAL, AVPR2, EDNRB, S1PR1, GRM7, ADCYAP1R1, NPY2R, PTH1R, NTRK2, CALCRL	701	99	13528	2.33917	1	0.155886	21.1462
GOTERM_BP_FAT	GO:0048608~reproductive structure development	14	0.151729	0.0134391	DHH, RBP4, FGF7, LEPR, TP63, CDH6, LEP, INHBA, ACVR2A, PLA2G4A, SFRP1, OSR1, CCND2, FOXC1	701	126	13528	2.14424	1	0.15786	21.4901
GOTERM_BP_FAT	GO:0006874~cellular calcium ion homeostasis	18	0.19508	0.0140772	FXYD1, CAV1, TACR1, PTH1R, TAC1, ATP1A2, CXCL12, EDNRA, EDNRB, CCL14, S1PR1, PYGM, SLC24A2, PLN, RYR3, PKD2, CACNA1G, F2R	701	183	13528	1.89818	1	0.164076	22.3933
GOTERM_BP_FAT	GO:0040007~growth	18	0.19508	0.0140772	SOX10, ST6GAL2, NDN, FHL1, HOXA11, IGF1, GAS1, SOCS5, GLI2, FOXP2, IGSF10, INHBA, HOXA5, GSN, LEFTY2, FOXC1, TNN, BMP6	701	183	13528	1.89818	1	0.164076	22.3933
GOTERM_BP_FAT	GO:0051781~positive regulation of cell division	7	0.0758643	0.0142412	FGF7, PTN, IGF2, PDGFD, FGF1, FIGF, FGF2	701	39	13528	3.46377	1	0.165157	22.6238
GOTERM_BP_FAT	GO:0033555~multicellular organismal response to stress	7	0.0758643	0.0142412	EDNRB, TACR1, GRM7, SCN9A, TAC1, RELN, GJA4	701	39	13528	3.46377	1	0.165157	22.6238
GOTERM_BP_FAT	GO:0045137~development of primary sexual characteristics	14	0.151729	0.014289	DHH, RBP4, FGF7, LEPR, TP63, CDH6, LEP, INHBA, ACVR2A, PLA2G4A, OSR1, CCND2, PDGFRA, FOXC1	701	127	13528	2.12735	1	0.164994	22.6908
GOTERM_BP_FAT	GO:0070169~positive regulation of biomineral formation	5	0.0541888	0.0147893	ACVR2A, PLA2G4A, KL, BMPR2, BMP6	701	19	13528	5.07846	1	0.169603	23.3895
GOTERM_BP_FAT	GO:0031128~developmental induction	5	0.0541888	0.0147893	SPRY1, SALL1, HOXA11, FGF1, FGF2	701	19	13528	5.07846	1	0.169603	23.3895
GOTERM_BP_FAT	GO:0045168~cell-cell signaling involved in cell fate specification	5	0.0541888	0.0147893	SPRY1, SALL1, HOXA11, FGF1, FGF2	701	19	13528	5.07846	1	0.169603	23.3895
GOTERM_BP_FAT	GO:0048483~autonomic nervous system development	5	0.0541888	0.0147893	SOX10, HOXA1, EDNRB, EGR2, TP63	701	19	13528	5.07846	1	0.169603	23.3895
GOTERM_BP_FAT	GO:0035115~embryonic forelimb morphogenesis	5	0.0541888	0.0147893	ALDH1A2, TBX5, HOXA9, MECOM, ALX4	701	19	13528	5.07846	1	0.169603	23.3895
GOTERM_BP_FAT	GO:0043589~skin morphogenesis	3	0.0325133	0.0149607	COL1A2, TP63, COL1A1	701	4	13528	14.4736	1	0.170716	23.6275
GOTERM_BP_FAT	GO:0001955~blood vessel maturation	3	0.0325133	0.0149607	RECK, MMP2, CDH5	701	4	13528	14.4736	1	0.170716	23.6275
GOTERM_BP_FAT	GO:0032222~regulation of synaptic transmission, cholinergic	3	0.0325133	0.0149607	LAMA2, TACR1, TAC1	701	4	13528	14.4736	1	0.170716	23.6275
GOTERM_BP_FAT	GO:0051497~negative regulation of stress fiber formation	3	0.0325133	0.0149607	DLC1, ARHGAP6, S1PR1	701	4	13528	14.4736	1	0.170716	23.6275
GOTERM_BP_FAT	GO:0006663~platelet activating factor biosynthetic process	3	0.0325133	0.0149607	PLA2G4A, LPCAT2, PLA2G5	701	4	13528	14.4736	1	0.170716	23.6275
GOTERM_BP_FAT	GO:0001757~somite specification	3	0.0325133	0.0149607	MEOX2, MEOX1, DLL1	701	4	13528	14.4736	1	0.170716	23.6275
GOTERM_BP_FAT	GO:0048251~elastic fiber assembly	3	0.0325133	0.0149607	TNXB, MYH11, LOX	701	4	13528	14.4736	1	0.170716	23.6275
GOTERM_BP_FAT	GO:0021569~rhombomere 3 development	3	0.0325133	0.0149607	HOXA1, HOXA2, EGR2	701	4	13528	14.4736	1	0.170716	23.6275
GOTERM_BP_FAT	GO:0060193~positive regulation of lipase activity	10	0.108378	0.0149786	EGFR, EDNRA, EDNRB, ARHGAP6, S1PR1, TACR1, PTH1R, HTR2B, F2R, HTR2A	701	75	13528	2.57309	1	0.170221	23.6523
GOTERM_BP_FAT	GO:0051339~regulation of lyase activity	12	0.130053	0.0151756	EDNRA, ADCY4, GNAL, AVPR2, EDNRB, S1PR1, GRM7, ADCYAP1R1, NPY2R, PTH1R, NTRK2, CALCRL	701	101	13528	2.29285	1	0.171587	23.9249
GOTERM_BP_FAT	GO:0002009~morphogenesis of an epithelium	12	0.130053	0.0151756	DLC1, RGMA, ALDH1A2, HOXA5, TBX5, HOXA11, TP63, ZEB2, TGFB1I1, GLI2, PROX1, TBX18	701	101	13528	2.29285	1	0.171587	23.9249
GOTERM_BP_FAT	GO:0030817~regulation of cAMP biosynthetic process	12	0.130053	0.0151756	EDNRA, ADCY4, GNAL, AVPR2, EDNRB, S1PR1, GRM7, ADCYAP1R1, NPY2R, PTH1R, NTRK2, CALCRL	701	101	13528	2.29285	1	0.171587	23.9249
GOTERM_BP_FAT	GO:0048634~regulation of muscle development	8	0.0867021	0.0153611	RBP4, MYOCD, TBX5, TGFBR2, NGFR, NRG1, FGF2, BOC	701	51	13528	3.02716	1	0.172821	24.1807
GOTERM_BP_FAT	GO:0051271~negative regulation of cell motion	9	0.0975398	0.0154635	DLC1, PTPRM, ACVRL1, TBX5, TIE1, ARAP3, FGF2, VASH1, THY1	701	63	13528	2.75688	1	0.173192	24.3217
GOTERM_BP_FAT	GO:0001894~tissue homeostasis	9	0.0975398	0.0154635	RBP4, PLA2G4A, CTSK, FGF7, CUBN, EPAS1, PTH1R, PDGFRB, F2R	701	63	13528	2.75688	1	0.173192	24.3217
GOTERM_BP_FAT	GO:0051240~positive regulation of multicellular organismal process	22	0.238431	0.0157878	EGFR, EDN3, CAV1, KL, TACR1, SNCA, BMPR2, TAC1, IGF2, GRIA4, LAMA2, ACVR2A, PLA2G4A, NOD1, MYOCD, SLC24A2, NTRK2, NRG1, FGF2, F2R, BMP6, HTR2A	701	244	13528	1.74	1	0.17582	24.7661
GOTERM_BP_FAT	GO:0030030~cell projection organization	30	0.325133	0.016187	NRP2, NRP1, LPPR4, NDN, GLI2, CXCL12, SEMA5A, HOXA1, HOXA2, DMD, TNN, ROBO3, LAMB1, SPON2, CDH23, EGFR, DNM3, PTPRM, EGR2, CHST3, GAS1, GAS7, SLIT2, SLIT3, CLIC5, RELN, VCAN, NGFR, DST, FEZ1	701	368	13528	1.57322	1	0.179174	25.3099
GOTERM_BP_FAT	GO:0006357~regulation of transcription from RNA polymerase II promoter	52	0.563563	0.0162097	MEF2C, PPARG, MITF, FOXO1, TP63, ZEB1, GLI2, GLI1, S1PR1, MYOCD, ALX4, FGF2, TWIST2, NR2F1, EGR1, SOX10, EGR2, MECOM, PROX1, NRIP2, INHBA, RPS14, ZFPM2, FOXC1, GLIS3, CYTL1, SOX7, PRDM16, PLAGL1, HOXA1, TAL1, HOXA2, MEIS2, HAND2, HOXA7, TCF4, RUNX2, MAF, EPAS1, KLF13, TBX5, MAML2, IGF1, SNAI2, FOXP2, CSRNP3, ETS1, MEOX1, BCL6B, ID4, NR5A2, BMP6	701	727	13528	1.38034	1	0.17871	25.3408
GOTERM_BP_FAT	GO:0060324~face development	4	0.043351	0.0166596	ZFAND5, PDGFRA, COL1A1, MMP2	701	11	13528	7.01751	1	0.182519	25.949
GOTERM_BP_FAT	GO:0045648~positive regulation of erythrocyte differentiation	4	0.043351	0.0166596	ACVR2A, INHBA, TAL1, ETS1	701	11	13528	7.01751	1	0.182519	25.949
GOTERM_BP_FAT	GO:0007379~segment specification	4	0.043351	0.0166596	HOXA2, MEOX2, MEOX1, DLL1	701	11	13528	7.01751	1	0.182519	25.949
GOTERM_BP_FAT	GO:0033674~positive regulation of kinase activity	21	0.227593	0.0168505	EGFR, FCER1A, ADCY4, EDN3, LRRN3, TGFBR2, IGF2, ZEB2, DGKI, KIT, HGF, EDNRA, LRP1, CCND2, RELN, PPAP2A, NRG1, FGF2, PRKD3, F2R, HTR2A	701	231	13528	1.75438	1	0.183716	26.2056
GOTERM_BP_FAT	GO:0007200~activation of phospholipase C activity by G-protein coupled receptor protein signaling pathway coupled to IP3 second messenger	8	0.0867021	0.0169836	EDNRA, EDNRB, S1PR1, TACR1, PTH1R, HTR2B, F2R, HTR2A	701	52	13528	2.96895	1	0.184331	26.384
GOTERM_BP_FAT	GO:0007219~Notch signaling pathway	8	0.0867021	0.0169836	MAML2, NOTCH4, HEYL, CNTN1, TP63, FOXC1, DLL1, NRG1	701	52	13528	2.96895	1	0.184331	26.384
GOTERM_BP_FAT	GO:0006814~sodium ion transport	14	0.151729	0.0170868	SLC9A9, SLC38A4, SCN3A, SCN2B, SCN3B, ATP1A2, SLC17A7, SLC24A2, SCN9A, SCN4B, NALCN, SCN7A, SCN5A, SCN4A	701	130	13528	2.07826	1	0.184647	26.5221
GOTERM_BP_FAT	GO:0060173~limb development	12	0.130053	0.0173682	ALDH1A2, MEOX2, TBX5, COMP, HOXA11, PRRX1, HOXA9, TP63, GAS1, MECOM, ALX4, PCSK5	701	103	13528	2.24833	1	0.186701	26.8973
GOTERM_BP_FAT	GO:0048736~appendage development	12	0.130053	0.0173682	ALDH1A2, MEOX2, TBX5, COMP, HOXA11, PRRX1, HOXA9, TP63, GAS1, MECOM, ALX4, PCSK5	701	103	13528	2.24833	1	0.186701	26.8973
GOTERM_BP_FAT	GO:0009100~glycoprotein metabolic process	19	0.205917	0.0173813	GYPC, ST6GAL2, HS3ST4, MAMDC2, B3GALT1, CYTL1, ST8SIA1, TSPAN7, CHST3, IGF1, DCN, DSE, CSGALNACT1, ST6GALNAC3, MGAT3, ADAMTS9, EGFLAM, BGN, B3GNT5	701	202	13528	1.81517	1	0.186129	26.9148
GOTERM_BP_FAT	GO:0033043~regulation of organelle organization	20	0.216755	0.0175325	DLC1, EDN3, CAV2, CAV1, MAP1A, TACR1, ELN, SNCA, TAC1, IGF1, IGF2, NEXN, CXCL12, PROX1, ARHGAP6, PLA2G4A, S1PR1, GSN, DST, SYNPO	701	217	13528	1.77863	1	0.186898	27.1157
GOTERM_BP_FAT	GO:0030574~collagen catabolic process	5	0.0541888	0.0177466	MMP19, MMP16, ADAMTS3, ADAMTS2, MMP2	701	20	13528	4.82454	1	0.188266	27.3992
GOTERM_BP_FAT	GO:0030510~regulation of BMP signaling pathway	6	0.0650266	0.0177678	ACVR2A, RGMA, CAV1, BMPER, ACVRL1, HTRA1	701	30	13528	3.85963	1	0.187772	27.4271
GOTERM_BP_FAT	GO:0055074~calcium ion homeostasis	18	0.19508	0.0179387	FXYD1, CAV1, TACR1, PTH1R, TAC1, ATP1A2, CXCL12, EDNRA, EDNRB, CCL14, S1PR1, PYGM, SLC24A2, PLN, RYR3, PKD2, CACNA1G, F2R	701	188	13528	1.84769	1	0.188712	27.6526
GOTERM_BP_FAT	GO:0055065~metal ion homeostasis	19	0.205917	0.0198883	FXYD1, C7, CAV1, TACR1, PTH1R, TAC1, ATP1A2, CXCL12, EDNRA, EDNRB, CCL14, S1PR1, PYGM, SLC24A2, PLN, RYR3, PKD2, CACNA1G, F2R	701	205	13528	1.78861	1	0.206375	30.1783
GOTERM_BP_FAT	GO:0009991~response to extracellular stimulus	20	0.216755	0.0199564	RBP4, A2M, CAV1, CUBN, LEPR, IGFBP7, PPARG, TGFBR2, BMPR2, AXL, ADIPOQ, LEP, ALDH1A2, PLA2G4A, MYOCD, GSN, SFRP2, SLC22A3, TIE1, COL1A1	701	220	13528	1.75438	1	0.206261	30.2651
GOTERM_BP_FAT	GO:0042471~ear morphogenesis	9	0.0975398	0.0200518	SPRY2, HOXA1, HOXA2, CLIC5, PRRX1, SOBP, GAS1, PROX1, CDH23	701	66	13528	2.63157	1	0.2064	30.3862
GOTERM_BP_FAT	GO:0007519~skeletal muscle tissue development	9	0.0975398	0.0200518	CAV2, CAV1, MEOX2, MYL3, DMD, ELN, UTRN, F2R, FOXP2	701	66	13528	2.63157	1	0.2064	30.3862
GOTERM_BP_FAT	GO:0060538~skeletal muscle organ development	9	0.0975398	0.0200518	CAV2, CAV1, MEOX2, MYL3, DMD, ELN, UTRN, F2R, FOXP2	701	66	13528	2.63157	1	0.2064	30.3862
GOTERM_BP_FAT	GO:0051591~response to cAMP	7	0.0758643	0.020105	PYGM, CCND2, PDE3A, C1S, COL1A1, CDO1, PLA2G5	701	42	13528	3.21636	1	0.20615	30.4539
GOTERM_BP_FAT	GO:0006956~complement activation	7	0.0758643	0.020105	C7, MASP1, C6, CFH, C1R, C1S, CFI	701	42	13528	3.21636	1	0.20615	30.4539
GOTERM_BP_FAT	GO:0048661~positive regulation of smooth muscle cell proliferation	6	0.0650266	0.0203083	EGFR, S1PR1, NOTCH4, TGFBR2, IGF1, CALCRL	701	31	13528	3.73512	1	0.207278	30.7114
GOTERM_BP_FAT	GO:0050728~negative regulation of inflammatory response	6	0.0650266	0.0203083	UACA, SERPINF1, PPARG, IGF2, CALCRL, ADIPOQ	701	31	13528	3.73512	1	0.207278	30.7114
GOTERM_BP_FAT	GO:0044093~positive regulation of molecular function	43	0.466024	0.0203714	DLC1, AVPR2, EDN3, ADCY4, CAV1, MYL3, ADCYAP1R1, TACR1, C6, CALD1, PTH1R, CYTL1, ZEB2, KIT, EDNRA, EDNRB, ARHGAP6, S1PR1, NOD1, CALCRL, PPAP2A, NRG1, FGF2, FCER1A, EGFR, LRRN3, TGFBR2, IGF2, HGF, DGKI, NLRP1, THY1, GNAL, UACA, LRP1, CCND2, SYDE1, NTRK2, RELN, HTR2B, PRKD3, HTR2A, F2R	701	586	13528	1.41608	1	0.207117	30.7912
GOTERM_BP_FAT	GO:0048584~positive regulation of response to stimulus	21	0.227593	0.0211497	FCER1A, C7, EDN3, MASP1, IL16, C6, TAC1, IGF2, C1R, C1S, CXCL12, SLIT2, THY1, EDNRA, PLA2G4A, NOD1, S1PR1, FYN, CFH, FABP4, CFI	701	236	13528	1.71721	1	0.213436	31.7678
GOTERM_BP_FAT	GO:0048566~embryonic gut development	4	0.043351	0.0213729	ALDH1A2, FOXF2, GLI2, PCSK5	701	12	13528	6.43272	1	0.214692	32.0455
GOTERM_BP_FAT	GO:0045859~regulation of protein kinase activity	28	0.303457	0.021644	EDN3, ADCY4, CAV1, C13ORF15, ZEB2, KIT, LATS2, EDNRA, SPRY2, SPRY1, PPAP2A, NRG1, FGF2, EGFR, FCER1A, TGFBR2, LRRN3, IGF2, DGKI, HGF, THY1, LRP1, CCND2, FABP4, RELN, PRKD3, F2R, HTR2A	701	345	13528	1.56623	1	0.216365	32.3813
GOTERM_BP_FAT	GO:0002541~activation of plasma proteins involved in acute inflammatory response	7	0.0758643	0.0223765	C7, MASP1, C6, CFH, C1R, C1S, CFI	701	43	13528	3.14156	1	0.222106	33.2809
GOTERM_BP_FAT	GO:0007190~activation of adenylate cyclase activity	8	0.0867021	0.0225705	EDNRA, ADCY4, GNAL, AVPR2, ADCYAP1R1, PTH1R, NTRK2, CALCRL	701	55	13528	2.807	1	0.223045	33.5173
GOTERM_BP_FAT	GO:0051048~negative regulation of secretion	8	0.0867021	0.0225705	EDN3, INHBA, GRM7, CIDEA, IGF2, NRG1, ADIPOQ, ACVR1C	701	55	13528	2.807	1	0.223045	33.5173
GOTERM_BP_FAT	GO:0051241~negative regulation of multicellular organismal process	16	0.173404	0.0229824	RBP4, CAV1, TBX5, TGFBR2, PPARG, BMPR2, CIDEA, TAC1, IGF2, ATP1A2, ADIPOQ, INHBA, PLN, SLC24A2, NGFR, HTR2A	701	164	13528	1.88275	1	0.225881	34.0165
GOTERM_BP_FAT	GO:0060021~palate development	6	0.0650266	0.023075	MEOX2, TGFBR2, PDGFRA, PRRX1, GAS1, ALX4	701	32	13528	3.6184	1	0.225914	34.1283
GOTERM_BP_FAT	GO:0019233~sensory perception of pain	6	0.0650266	0.023075	NDN, FYN, TACR1, GRIN2A, TAC1, HTR2A	701	32	13528	3.6184	1	0.225914	34.1283
GOTERM_BP_FAT	GO:0001957~intramembranous ossification	3	0.0325133	0.0240842	CTSK, COL1A1, MMP2	701	5	13528	11.5789	1	0.233847	35.3346
GOTERM_BP_FAT	GO:0060044~negative regulation of cardiac muscle cell proliferation	3	0.0325133	0.0240842	RBP4, TBX5, TGFBR2	701	5	13528	11.5789	1	0.233847	35.3346
GOTERM_BP_FAT	GO:0032232~negative regulation of actin filament bundle formation	3	0.0325133	0.0240842	DLC1, ARHGAP6, S1PR1	701	5	13528	11.5789	1	0.233847	35.3346
GOTERM_BP_FAT	GO:0046469~platelet activating factor metabolic process	3	0.0325133	0.0240842	PLA2G4A, LPCAT2, PLA2G5	701	5	13528	11.5789	1	0.233847	35.3346
GOTERM_BP_FAT	GO:0032964~collagen biosynthetic process	3	0.0325133	0.0240842	COL3A1, COL1A1, COL5A1	701	5	13528	11.5789	1	0.233847	35.3346
GOTERM_BP_FAT	GO:0045762~positive regulation of adenylate cyclase activity	8	0.0867021	0.024685	EDNRA, ADCY4, GNAL, AVPR2, ADCYAP1R1, PTH1R, NTRK2, CALCRL	701	56	13528	2.75688	1	0.238182	36.0427
GOTERM_BP_FAT	GO:0035136~forelimb morphogenesis	5	0.0541888	0.0246981	ALDH1A2, TBX5, HOXA9, MECOM, ALX4	701	22	13528	4.38594	1	0.237495	36.0581
GOTERM_BP_FAT	GO:0007548~sex differentiation	15	0.162566	0.0247482	RBP4, DHH, FGF7, SMAD9, LEPR, TP63, CDH6, LEP, ACVR2A, INHBA, PLA2G4A, OSR1, CCND2, PDGFRA, FOXC1	701	151	13528	1.91703	1	0.237126	36.1167
GOTERM_BP_FAT	GO:0030509~BMP signaling pathway	7	0.0758643	0.0248145	ACVR2A, SMAD9, CHRDL1, BMPR2, FSTL1, GREM2, BMP6	701	44	13528	3.07016	1	0.236897	36.1945
GOTERM_BP_FAT	GO:0051347~positive regulation of transferase activity	21	0.227593	0.024824	EGFR, FCER1A, ADCY4, EDN3, LRRN3, TGFBR2, IGF2, ZEB2, DGKI, KIT, HGF, EDNRA, LRP1, CCND2, RELN, PPAP2A, NRG1, FGF2, PRKD3, F2R, HTR2A	701	240	13528	1.68859	1	0.236191	36.2055
GOTERM_BP_FAT	GO:0043583~ear development	11	0.119215	0.024843	SPRY2, HOXA1, HOXA2, CLIC5, PDGFRA, PRRX1, SOBP, DLL1, GAS1, PROX1, CDH23	701	95	13528	2.23452	1	0.23557	36.2278
GOTERM_BP_FAT	GO:0050767~regulation of neurogenesis	16	0.173404	0.0253048	NRP1, LZTS1, PPARG, DLL1, KIT, TIMP2, GLI2, SLIT2, THY1, HOXA2, SERPINF1, CCND2, NTRK2, ID4, NGFR, NEFM	701	166	13528	1.86006	1	0.238641	36.7657
GOTERM_BP_FAT	GO:0030036~actin cytoskeleton organization	20	0.216755	0.025572	RHOJ, DLC1, FMNL3, TNXB, SHROOM4, CALD1, MRAS, ELN, FERMT2, PROX1, GAS7, CORO2B, ARHGAP6, SORBS1, GSN, MYH11, ANTXR1, CNN1, EHD2, DST	701	226	13528	1.7078	1	0.240072	37.0749
GOTERM_BP_FAT	GO:0051130~positive regulation of cellular component organization	17	0.184242	0.025626	EDN3, CAV2, CAV1, TACR1, SNCA, TAC1, IGF1, IGF2, KIT, PROX1, SLIT2, PLA2G4A, SORBS1, NGFR, TGFB1I1, PTX3, SYNPO	701	181	13528	1.81253	1	0.239735	37.1373
GOTERM_BP_FAT	GO:0045907~positive regulation of vasoconstriction	4	0.043351	0.0267371	CAV1, TACR1, F2R, HTR2A	701	13	13528	5.93789	1	0.248036	38.4068
GOTERM_BP_FAT	GO:0001759~induction of an organ	4	0.043351	0.0267371	SPRY1, HOXA11, FGF1, FGF2	701	13	13528	5.93789	1	0.248036	38.4068
GOTERM_BP_FAT	GO:0034330~cell junction organization	8	0.0867021	0.0269314	DLC1, ARHGAP6, TNS1, CLDN19, SORBS1, GJA4, THY1, FN1	701	57	13528	2.70851	1	0.248812	38.6264
GOTERM_BP_FAT	GO:0031281~positive regulation of cyclase activity	8	0.0867021	0.0269314	EDNRA, ADCY4, GNAL, AVPR2, ADCYAP1R1, PTH1R, NTRK2, CALCRL	701	57	13528	2.70851	1	0.248812	38.6264
GOTERM_BP_FAT	GO:0010565~regulation of cellular ketone metabolic process	8	0.0867021	0.0269314	LEP, CAV1, PLA2G4A, SNCA, PPARG, IGF2, PROX1, ADIPOQ	701	57	13528	2.70851	1	0.248812	38.6264
GOTERM_BP_FAT	GO:0010638~positive regulation of organelle organization	10	0.108378	0.0273095	CAV2, EDN3, CAV1, PLA2G4A, TACR1, IGF1, TAC1, IGF2, PROX1, SYNPO	701	83	13528	2.32508	1	0.251061	39.0514
GOTERM_BP_FAT	GO:0045637~regulation of myeloid cell differentiation	9	0.0975398	0.0275723	LEP, ACVR2A, INHBA, TAL1, LMO2, ETS1, MITF, PRDM16, ADIPOQ	701	70	13528	2.48119	1	0.252366	39.3452
GOTERM_BP_FAT	GO:0007626~locomotory behavior	23	0.249268	0.0279201	NRP2, EDN3, IL16, ENPP2, NPY2R, SNCA, ASTN1, SOBP, ATP1A2, CXCL12, SLIT2, EDNRB, CCL14, PDE1B, ECSCR, PDGFRB, RELN, ROBO3, FGF2, CMTM3, CYR61, CDH23, CCRL1	701	274	13528	1.61992	1	0.254335	39.7319
GOTERM_BP_FAT	GO:0006576~biogenic amine metabolic process	11	0.119215	0.0282315	PLA2G4A, FGF7, SNCAIP, EPAS1, LCAT, SNCA, GRIN2A, NPR1, LPCAT2, PLA2G5, BBOX1	701	97	13528	2.18845	1	0.255999	40.0762
GOTERM_BP_FAT	GO:0005976~polysaccharide metabolic process	12	0.130053	0.0285427	CSGALNACT1, LYVE1, BGN, EGFLAM, MAMDC2, PYGM, ITIH5, CHST3, FOXC1, DCN, ITIH3, DSE	701	111	13528	2.08629	1	0.257645	40.4184
GOTERM_BP_FAT	GO:0016525~negative regulation of angiogenesis	5	0.0541888	0.0287083	PTPRM, SERPINF1, NPR1, TIE1, VASH1	701	23	13528	4.19525	1	0.258139	40.5998
GOTERM_BP_FAT	GO:0018108~peptidyl-tyrosine phosphorylation	7	0.0758643	0.0302077	FYN, PDGFRA, PDGFRB, RELN, KIT, DDR2, F2R	701	46	13528	2.93667	1	0.268963	42.2184
GOTERM_BP_FAT	GO:0008406~gonad development	12	0.130053	0.0302351	LEP, DHH, ACVR2A, INHBA, RBP4, PLA2G4A, FGF7, OSR1, CCND2, LEPR, FOXC1, CDH6	701	112	13528	2.06766	1	0.268346	42.2475
GOTERM_BP_FAT	GO:0051338~regulation of transferase activity	29	0.314295	0.0307749	EDN3, ADCY4, CAV1, C13ORF15, PPARG, ZEB2, KIT, LATS2, EDNRA, SPRY2, SPRY1, PPAP2A, NRG1, FGF2, EGFR, FCER1A, TGFBR2, LRRN3, IGF2, DGKI, HGF, THY1, LRP1, CCND2, FABP4, RELN, PRKD3, F2R, HTR2A	701	372	13528	1.50443	1	0.271647	42.8197
GOTERM_BP_FAT	GO:0006812~cation transport	40	0.43351	0.0313077	SLC9A9, KCNJ16, SLC38A4, CAV1, CACHD1, SCN3A, SCN3B, KCNA1, KCNA6, KCNJ12, KCNIP2, GJA4, AQP1, KCNIP1, KCNMB1, KCNS2, SLC24A2, KCNE1, PKD2, SCN9A, SLC22A3, NALCN, SCN7A, COX17, SCN5A, SCN2B, GRIN2A, ATP1A2, SLC17A7, ABCC9, FYN, RYR3, PLN, CACNA1G, SCN4B, HEPH, SCARA5, SCN4A, KCTD12, F2R	701	553	13528	1.39589	1	0.274859	43.3791
GOTERM_BP_FAT	GO:0043549~regulation of kinase activity	28	0.303457	0.0316878	EDN3, ADCY4, CAV1, C13ORF15, ZEB2, KIT, LATS2, EDNRA, SPRY2, SPRY1, PPAP2A, NRG1, FGF2, EGFR, FCER1A, TGFBR2, LRRN3, IGF2, DGKI, HGF, THY1, LRP1, CCND2, FABP4, RELN, PRKD3, F2R, HTR2A	701	357	13528	1.51358	1	0.276889	43.7752
GOTERM_BP_FAT	GO:0051349~positive regulation of lyase activity	8	0.0867021	0.0318327	EDNRA, ADCY4, GNAL, AVPR2, ADCYAP1R1, PTH1R, NTRK2, CALCRL	701	59	13528	2.6167	1	0.27714	43.9254
GOTERM_BP_FAT	GO:0030318~melanocyte differentiation	4	0.043351	0.0327497	EDN3, SOX10, EDNRB, MITF	701	14	13528	5.51376	1	0.283131	44.8676
GOTERM_BP_FAT	GO:0060322~head development	4	0.043351	0.0327497	ZFAND5, PDGFRA, COL1A1, MMP2	701	14	13528	5.51376	1	0.283131	44.8676
GOTERM_BP_FAT	GO:0010596~negative regulation of endothelial cell migration	4	0.043351	0.0327497	PTPRM, ACVRL1, FGF2, VASH1	701	14	13528	5.51376	1	0.283131	44.8676
GOTERM_BP_FAT	GO:0032330~regulation of chondrocyte differentiation	4	0.043351	0.0327497	MAF, HOXA11, GLI2, RUNX2	701	14	13528	5.51376	1	0.283131	44.8676
GOTERM_BP_FAT	GO:0060041~retina development in camera-type eye	6	0.0650266	0.0327908	RBP4, PTPRM, BHLHE22, PVRL3, PROX1, THY1	701	35	13528	3.30825	1	0.282591	44.9095
GOTERM_BP_FAT	GO:0006873~cellular ion homeostasis	29	0.314295	0.0329555	FXYD1, DHH, C7, CAV1, TACR1, PTH1R, SNCA, TAC1, CLDN11, CXCL12, EDNRA, EDNRB, S1PR1, SLC24A2, KCNE1, PKD2, LGI4, PLP1, EGR2, GRIN2A, ATP1A2, ADIPOQ, CCL14, PYGM, PLN, RYR3, CACNA1G, SCARA5, F2R	701	374	13528	1.49638	1	0.282964	45.0769
GOTERM_BP_FAT	GO:0051302~regulation of cell division	7	0.0758643	0.0331705	FGF7, PTN, IGF2, PDGFD, FGF1, FIGF, FGF2	701	47	13528	2.87419	1	0.283704	45.295
GOTERM_BP_FAT	GO:0048638~regulation of developmental growth	7	0.0758643	0.0331705	RBP4, NRP1, TBX5, TGFBR2, NRG1, PROX1, FGF2	701	47	13528	2.87419	1	0.283704	45.295
GOTERM_BP_FAT	GO:0051605~protein maturation by peptide bond cleavage	10	0.108378	0.0333845	C7, MASP1, C6, CFH, C1R, C1S, CFI, ADAMTS3, PCSK5, ADAMTS2	701	86	13528	2.24397	1	0.284431	45.511
GOTERM_BP_FAT	GO:0010648~negative regulation of cell communication	21	0.227593	0.0336024	DLC1, CAV1, CILP, CIDEA, SOCS5, GAS1, FRZB, PRDM16, ADIPOQ, THY1, DKK3, BMPER, LRP1, HTRA1, SLC24A2, NGFR, SOX17, TGFB1I1, ARAP3, RUNX2, HTR2A	701	248	13528	1.63412	1	0.285181	45.7303
GOTERM_BP_FAT	GO:0032147~activation of protein kinase activity	12	0.130053	0.0338328	EGFR, EDNRA, ADCY4, LRP1, TGFBR2, IGF2, DGKI, NRG1, PPAP2A, FGF2, PRKD3, F2R	701	114	13528	2.03138	1	0.286015	45.9612
GOTERM_BP_FAT	GO:0007179~transforming growth factor beta receptor signaling pathway	8	0.0867021	0.0344933	SMAD9, ACVRL1, LTBP2, LEFTY2, COL3A1, TGFBR2, COL1A2, GDF10	701	60	13528	2.57309	1	0.289935	46.6179
GOTERM_BP_FAT	GO:0001932~regulation of protein amino acid phosphorylation	16	0.173404	0.0348215	EGFR, FCER1A, CAV1, BMPR2, IGF1, ZEB2, IGF2, IL34, ADIPOQ, EDNRA, EDNRB, ACVR2A, CCND2, PDGFRB, PDGFD, FGF2	701	173	13528	1.7848	1	0.291442	46.9416
GOTERM_BP_FAT	GO:0060351~cartilage development involved in endochondral bone morphogenesis	3	0.0325133	0.0349	HOXA11, HSPG2, COL1A1	701	6	13528	9.64907	1	0.291161	47.0186
GOTERM_BP_FAT	GO:0050801~ion homeostasis	31	0.335971	0.0350608	FXYD1, SLC9A9, DHH, C7, CAV1, TACR1, PTH1R, SNCA, TAC1, CLDN11, CXCL12, EDNRA, EDNRB, S1PR1, SLC24A2, KCNE1, PKD2, LGI4, PLP1, EGR2, GRIN2A, NPR1, ATP1A2, ADIPOQ, CCL14, PYGM, PLN, RYR3, CACNA1G, SCARA5, F2R	701	409	13528	1.4627	1	0.291466	47.1762
GOTERM_BP_FAT	GO:0060191~regulation of lipase activity	10	0.108378	0.0356016	EGFR, EDNRA, EDNRB, ARHGAP6, S1PR1, TACR1, PTH1R, HTR2B, F2R, HTR2A	701	87	13528	2.21818	1	0.294448	47.7032
GOTERM_BP_FAT	GO:0018212~peptidyl-tyrosine modification	7	0.0758643	0.0363154	FYN, PDGFRA, PDGFRB, RELN, KIT, DDR2, F2R	701	48	13528	2.81431	1	0.298608	48.391
GOTERM_BP_FAT	GO:0007205~activation of protein kinase C activity by G-protein coupled receptor protein signaling pathway	6	0.0650266	0.0365171	EDNRA, LRP1, DGKI, PPAP2A, PRKD3, F2R	701	36	13528	3.21636	1	0.299167	48.5838
GOTERM_BP_FAT	GO:0007498~mesoderm development	9	0.0975398	0.0368513	ACVR2A, OSR1, BMX, BMPR2, TP63, FOXC1, TIE1, SNAI2, SLIT2	701	74	13528	2.34707	1	0.30064	48.9018
GOTERM_BP_FAT	GO:0048730~epidermis morphogenesis	5	0.0541888	0.0378236	FGF7, COL1A2, TP63, NGFR, COL1A1	701	25	13528	3.85963	1	0.306478	49.8164
GOTERM_BP_FAT	GO:0050810~regulation of steroid biosynthetic process	5	0.0541888	0.0378236	LEP, DHH, IGFBP7, PROX1, BMP6	701	25	13528	3.85963	1	0.306478	49.8164
GOTERM_BP_FAT	GO:0006935~chemotaxis	15	0.162566	0.0379492	NRP2, EDN3, IL16, ENPP2, CXCL12, SLIT2, EDNRB, CCL14, ECSCR, PDGFRB, ROBO3, FGF2, CMTM3, CYR61, CCRL1	701	160	13528	1.8092	1	0.306482	49.9334
GOTERM_BP_FAT	GO:0042330~taxis	15	0.162566	0.0379492	NRP2, EDN3, IL16, ENPP2, CXCL12, SLIT2, EDNRB, CCL14, ECSCR, PDGFRB, ROBO3, FGF2, CMTM3, CYR61, CCRL1	701	160	13528	1.8092	1	0.306482	49.9334
GOTERM_BP_FAT	GO:0009968~negative regulation of signal transduction	19	0.205917	0.038212	DLC1, CAV1, CILP, CIDEA, SOCS5, GAS1, FRZB, PRDM16, ADIPOQ, THY1, DKK3, BMPER, LRP1, HTRA1, NGFR, SOX17, TGFB1I1, ARAP3, RUNX2	701	221	13528	1.65912	1	0.307419	50.1774
GOTERM_BP_FAT	GO:0055082~cellular chemical homeostasis	29	0.314295	0.0387771	FXYD1, DHH, C7, CAV1, TACR1, PTH1R, SNCA, TAC1, CLDN11, CXCL12, EDNRA, EDNRB, S1PR1, SLC24A2, KCNE1, PKD2, LGI4, PLP1, EGR2, GRIN2A, ATP1A2, ADIPOQ, CCL14, PYGM, PLN, RYR3, CACNA1G, SCARA5, F2R	701	380	13528	1.47275	1	0.31039	50.6983
GOTERM_BP_FAT	GO:0050931~pigment cell differentiation	4	0.043351	0.0394027	EDN3, SOX10, EDNRB, MITF	701	15	13528	5.14617	1	0.313734	51.2689
GOTERM_BP_FAT	GO:0001701~in utero embryonic development	16	0.173404	0.039609	SOX10, ZFAND5, CUBN, ACVRL1, EPAS1, C6, MECOM, EDNRA, DAB2, HAND2, PDGFRA, PKD2, PDGFRB, BTF3, ZFPM2, FOXC1	701	176	13528	1.75438	1	0.314255	51.4557
GOTERM_BP_FAT	GO:0032956~regulation of actin cytoskeleton organization	10	0.108378	0.0403344	DLC1, ARHGAP6, S1PR1, GSN, TACR1, ELN, TAC1, PROX1, CXCL12, SYNPO	701	89	13528	2.16833	1	0.31821	52.1073
GOTERM_BP_FAT	GO:0001667~ameboidal cell migration	6	0.0650266	0.0404933	NRP2, EDN3, ZFAND5, EDNRB, ZEB2, CXCL12	701	37	13528	3.12943	1	0.318398	52.2488
GOTERM_BP_FAT	GO:0015672~monovalent inorganic cation transport	25	0.270944	0.0416153	SLC9A9, KCNJ16, SLC38A4, SCN3A, SCN2B, SCN3B, KCNA1, KCNA6, ATP1A2, KCNJ12, KCNIP2, KCNIP1, KCNMB1, SLC17A7, ABCC9, KCNS2, SLC24A2, KCNE1, SCN9A, SCN4B, NALCN, SCN7A, SCN5A, SCN4A, KCTD12	701	318	13528	1.51715	1	0.324882	53.2376
GOTERM_BP_FAT	GO:0045664~regulation of neuron differentiation	13	0.140891	0.0428344	HOXA2, NRP1, LZTS1, CCND2, NTRK2, ID4, DLL1, NGFR, GLI2, TIMP2, SLIT2, NEFM, THY1	701	133	13528	1.88628	1	0.331895	54.2899
GOTERM_BP_FAT	GO:0044243~multicellular organismal catabolic process	5	0.0541888	0.0429337	MMP19, MMP16, ADAMTS3, ADAMTS2, MMP2	701	26	13528	3.71118	1	0.331653	54.3746
GOTERM_BP_FAT	GO:0048066~pigmentation during development	5	0.0541888	0.0429337	EDN3, SOX10, EDNRB, MITF, KIT	701	26	13528	3.71118	1	0.331653	54.3746
GOTERM_BP_FAT	GO:0030166~proteoglycan biosynthetic process	5	0.0541888	0.0429337	CSGALNACT1, CYTL1, IGF1, CHST3, DSE	701	26	13528	3.71118	1	0.331653	54.3746
GOTERM_BP_FAT	GO:0044272~sulfur compound biosynthetic process	7	0.0758643	0.0431625	CSGALNACT1, BHMT2, CYTL1, IGF1, CHST3, CDO1, DSE	701	50	13528	2.70174	1	0.332241	54.5693
GOTERM_BP_FAT	GO:0016202~regulation of striated muscle tissue development	7	0.0758643	0.0431625	RBP4, MYOCD, TBX5, TGFBR2, NRG1, FGF2, BOC	701	50	13528	2.70174	1	0.332241	54.5693
GOTERM_BP_FAT	GO:0032102~negative regulation of response to external stimulus	7	0.0758643	0.0431625	LEP, UACA, SERPINF1, PPARG, IGF2, CALCRL, ADIPOQ	701	50	13528	2.70174	1	0.332241	54.5693
GOTERM_BP_FAT	GO:0030879~mammary gland development	8	0.0867021	0.0433454	CAV2, CAV1, NOTCH4, HOXA9, IGF1, NRG1, GLI2, CDO1	701	63	13528	2.45056	1	0.332533	54.7243
GOTERM_BP_FAT	GO:0009628~response to abiotic stimulus	28	0.303457	0.0433792	RBP4, CAV1, TACR1, IGFBP7, PPARG, COL3A1, ST8SIA1, TAC1, KIT, STAC, PDE1B, PKD2, EGFR, CRYAB, TGFBR2, GRIN2A, ATP1A2, SNAI2, FOXP2, PLA2G4A, UACA, HSPB6, FYN, HSPB7, HSPB2, COL1A1, NGFR, SCARA5	701	368	13528	1.46834	1	0.331877	54.7529
GOTERM_BP_FAT	GO:0006940~regulation of smooth muscle contraction	6	0.0650266	0.0447217	CAV1, MYOCD, TACR1, ATP1A2, CNN1, F2R	701	38	13528	3.04708	1	0.339472	55.875
GOTERM_BP_FAT	GO:0042391~regulation of membrane potential	13	0.140891	0.0449388	DHH, CAV1, PLP1, EGR2, TACR1, SNCA, GRIN2A, TAC1, CLDN11, ADIPOQ, CACNA1G, KCNE1, LGI4	701	134	13528	1.87221	1	0.33995	56.054
GOTERM_BP_FAT	GO:0043627~response to estrogen stimulus	11	0.119215	0.0450718	DHH, CAV2, ALDH1A2, CAV1, CCND2, CRYAB, LEPR, PPARG, TGFBR2, PDGFRA, AQP1	701	105	13528	2.02171	1	0.339902	56.1633
GOTERM_BP_FAT	GO:0030029~actin filament-based process	20	0.216755	0.0457901	RHOJ, DLC1, FMNL3, TNXB, SHROOM4, CALD1, MRAS, ELN, FERMT2, PROX1, GAS7, CORO2B, ARHGAP6, SORBS1, GSN, MYH11, ANTXR1, CNN1, EHD2, DST	701	241	13528	1.60151	1	0.343478	56.7492
GOTERM_BP_FAT	GO:0051172~negative regulation of nitrogen compound metabolic process	37	0.400997	0.0462102	MEF2C, GLIS3, CAV1, GLIS2, PPARG, TP63, ZEB2, ZEB1, ELK3, PRDM16, GLI2, EDNRA, HOXA2, MEIS2, HOXA7, FOXF2, TCF4, NRG1, FGF2, RUNX2, TWIST2, ZNF423, NR2F1, EGR1, SNAI2, PROX1, NRIP2, FOXN3, SFRS13B, FOXP2, PRDM6, RPS14, GRM7, BCL6B, FABP4, ZFPM2, ID4	701	519	13528	1.37578	1	0.345186	57.0884
GOTERM_BP_FAT	GO:0008585~female gonad development	8	0.0867021	0.0465933	LEP, INHBA, PLA2G4A, FGF7, CCND2, LEPR, FOXC1, CDH6	701	64	13528	2.41227	1	0.346654	57.3956
GOTERM_BP_FAT	GO:0045471~response to ethanol	8	0.0867021	0.0465933	RBP4, CCND2, GSN, FYN, TACR1, GRIN2A, CDO1, ADIPOQ	701	64	13528	2.41227	1	0.346654	57.3956
GOTERM_BP_FAT	GO:0048041~focal adhesion formation	4	0.043351	0.0466832	DLC1, ARHGAP6, SORBS1, THY1	701	16	13528	4.82454	1	0.346324	57.4674
GOTERM_BP_FAT	GO:0045598~regulation of fat cell differentiation	4	0.043351	0.0466832	SH3PXD2B, PPARG, TGFB1I1, ADIPOQ	701	16	13528	4.82454	1	0.346324	57.4674
GOTERM_BP_FAT	GO:0060350~endochondral bone morphogenesis	4	0.043351	0.0466832	HOXA11, HSPG2, COL1A1, RUNX2	701	16	13528	4.82454	1	0.346324	57.4674
GOTERM_BP_FAT	GO:0055088~lipid homeostasis	7	0.0758643	0.0468694	LPL, CAV1, LCAT, PPARG, FABP4, IGF2, NR5A2	701	51	13528	2.64877	1	0.346582	57.6157
GOTERM_BP_FAT	GO:0051051~negative regulation of transport	13	0.140891	0.0471137	EDN3, CRYAB, SNCA, CIDEA, IGF2, ADIPOQ, ACVR1C, INHBA, UACA, GRM7, PKD2, NRG1, HTR2A	701	135	13528	1.85834	1	0.347191	57.8095
GOTERM_BP_FAT	GO:0001945~lymph vessel development	3	0.0325133	0.047209	PDPN, FOXC1, PROX1	701	7	13528	8.27063	1	0.346896	57.8849
GOTERM_BP_FAT	GO:0051968~positive regulation of synaptic transmission, glutamatergic	3	0.0325133	0.047209	EGFR, NTRK2, GRIA4	701	7	13528	8.27063	1	0.346896	57.8849
GOTERM_BP_FAT	GO:0051150~regulation of smooth muscle cell differentiation	3	0.0325133	0.047209	MYOCD, PRDM6, ZEB1	701	7	13528	8.27063	1	0.346896	57.8849
GOTERM_BP_FAT	GO:0060033~anatomical structure regression	3	0.0325133	0.047209	SMAD9, GLI2, GLI1	701	7	13528	8.27063	1	0.346896	57.8849
GOTERM_BP_FAT	GO:0034446~substrate adhesion-dependent cell spreading	3	0.0325133	0.047209	ANTXR1, LAMB1, FN1	701	7	13528	8.27063	1	0.346896	57.8849
GOTERM_BP_FAT	GO:0010889~regulation of sequestering of triglyceride	3	0.0325133	0.047209	LPL, PPARG, CIDEA	701	7	13528	8.27063	1	0.346896	57.8849
GOTERM_BP_FAT	GO:0021546~rhombomere development	3	0.0325133	0.047209	HOXA1, HOXA2, EGR2	701	7	13528	8.27063	1	0.346896	57.8849
GOTERM_BP_FAT	GO:0030005~cellular di-, tri-valent inorganic cation homeostasis	19	0.205917	0.047557	FXYD1, CAV1, TACR1, PTH1R, TAC1, ATP1A2, CXCL12, EDNRA, EDNRB, CCL14, S1PR1, PYGM, SLC24A2, PLN, RYR3, PKD2, CACNA1G, SCARA5, F2R	701	227	13528	1.61526	1	0.348123	58.1591
GOTERM_BP_FAT	GO:0032970~regulation of actin filament-based process	10	0.108378	0.0482031	DLC1, ARHGAP6, S1PR1, GSN, TACR1, ELN, TAC1, PROX1, CXCL12, SYNPO	701	92	13528	2.09762	1	0.351123	58.6638
GOTERM_BP_FAT	GO:0017015~regulation of transforming growth factor beta receptor signaling pathway	6	0.0650266	0.0492041	HTRA1, LTBP4, CIDEA, TGFB1I1, ZEB1, PRDM16	701	39	13528	2.96895	1	0.356193	59.4344
GOTERM_BP_FAT	GO:0007613~memory	6	0.0650266	0.0492041	TACR1, GRM7, SLC24A2, GRIN2A, TAC1, HTR2A	701	39	13528	2.96895	1	0.356193	59.4344
GOTERM_BP_FAT	GO:0051147~regulation of muscle cell differentiation	6	0.0650266	0.0492041	MYOCD, PRDM6, ZEB1, NRG1, PROX1, BOC	701	39	13528	2.96895	1	0.356193	59.4344
GOTERM_BP_FAT	GO:0031667~response to nutrient levels	17	0.184242	0.0496963	RBP4, A2M, CAV1, CUBN, LEPR, IGFBP7, TGFBR2, PPARG, BMPR2, ADIPOQ, LEP, ALDH1A2, PLA2G4A, GSN, SLC22A3, TIE1, COL1A1	701	197	13528	1.66532	1	0.358215	59.8082
GOTERM_BP_FAT	GO:0048839~inner ear development	9	0.0975398	0.0511327	SPRY2, HOXA1, CLIC5, PDGFRA, PRRX1, SOBP, DLL1, PROX1, CDH23	701	79	13528	2.19852	1	0.365716	60.8808
GOTERM_BP_FAT	GO:0032846~positive regulation of homeostatic process	6	0.0650266	0.0539415	EDNRA, CAV1, PLA2G4A, TACR1, TAC1, THY1	701	40	13528	2.89472	1	0.380905	62.9006
GOTERM_BP_FAT	GO:0016481~negative regulation of transcription	33	0.357646	0.0540574	MEF2C, GLIS3, GLIS2, PPARG, TP63, ZEB2, ZEB1, ELK3, GLI2, PRDM16, HOXA2, MEIS2, HOXA7, FOXF2, TCF4, NRG1, FGF2, RUNX2, TWIST2, ZNF423, NR2F1, EGR1, SNAI2, PROX1, FOXN3, NRIP2, FOXP2, PRDM6, RPS14, BCL6B, FABP4, ZFPM2, ID4	701	459	13528	1.38745	1	0.380652	62.9818
GOTERM_BP_FAT	GO:0003006~reproductive developmental process	21	0.227593	0.0542545	RBP4, DHH, FGF7, SMAD9, LEPR, DZIP1, TP63, PDE3A, KIT, CXCL12, CDH6, LEP, INHBA, ACVR2A, PLA2G4A, OSR1, SFRP1, CCND2, LEFTY2, PDGFRA, FOXC1	701	262	13528	1.5468	1	0.380856	63.1195
GOTERM_BP_FAT	GO:0015908~fatty acid transport	5	0.0541888	0.0542586	CD36, PPARG, ANXA1, PLA2G5, SLCO2A1	701	28	13528	3.4461	1	0.379976	63.1223
GOTERM_BP_FAT	GO:0045740~positive regulation of DNA replication	5	0.0541888	0.0542586	PDGFRA, IGF1, IGF2, GLI2, GLI1	701	28	13528	3.4461	1	0.379976	63.1223
GOTERM_BP_FAT	GO:0008589~regulation of smoothened signaling pathway	4	0.043351	0.0545745	PRRX1, GAS1, RUNX2, GLI1	701	17	13528	4.54074	1	0.380847	63.342
GOTERM_BP_FAT	GO:0030512~negative regulation of transforming growth factor beta receptor signaling pathway	4	0.043351	0.0545745	HTRA1, CIDEA, TGFB1I1, PRDM16	701	17	13528	4.54074	1	0.380847	63.342
GOTERM_BP_FAT	GO:0045444~fat cell differentiation	7	0.0758643	0.0548583	RARRES2, LAMA4, PPARG, RUNX1T1, FABP4, PRDM16, ADIPOQ	701	53	13528	2.54881	1	0.381533	63.5382
GOTERM_BP_FAT	GO:0031327~negative regulation of cellular biosynthetic process	39	0.422673	0.0550983	MEF2C, GLIS3, CAV1, GLIS2, PPARG, TP63, ZEB2, ZEB1, ELK3, PRDM16, GLI2, EDNRA, HOXA2, MEIS2, HOXA7, FOXF2, TCF4, NRG1, FGF2, RUNX2, TWIST2, ZNF423, NR2F1, EGR1, IGF2, SNAI2, PROX1, ADIPOQ, NRIP2, FOXN3, FOXP2, INHBA, PRDM6, RPS14, GRM7, BCL6B, FABP4, ZFPM2, ID4	701	561	13528	1.34158	1	0.381971	63.7034
GOTERM_BP_FAT	GO:0008285~negative regulation of cell proliferation	27	0.292619	0.0566821	DLC1, RBP4, CAV2, CAV1, ACVRL1, NDN, IGFBP7, PPARG, PTH1R, ZEB1, TIMP2, CDH5, ALDH1A2, WISP2, PPAP2A, FGF2, DPT, NOX4, PTPRM, TBX5, TGFBR2, GAS1, PROX1, VASH1, ETS1, TGFB1I1, F2R	701	361	13528	1.44335	1	0.389805	64.7761
GOTERM_BP_FAT	GO:0042698~ovulation cycle	8	0.0867021	0.0572513	EGFR, LEP, INHBA, PLA2G4A, FGF7, CCND2, LEPR, FOXC1	701	67	13528	2.30426	1	0.392007	65.1543
GOTERM_BP_FAT	GO:0045934~negative regulation of nucleobase, nucleoside, nucleotide and nucleic acid metabolic process	36	0.390159	0.0576267	MEF2C, GLIS3, GLIS2, PPARG, TP63, ZEB2, ZEB1, ELK3, PRDM16, GLI2, EDNRA, HOXA2, MEIS2, HOXA7, FOXF2, TCF4, NRG1, FGF2, RUNX2, TWIST2, ZNF423, NR2F1, EGR1, SNAI2, PROX1, FOXN3, NRIP2, SFRS13B, FOXP2, PRDM6, RPS14, GRM7, BCL6B, FABP4, ZFPM2, ID4	701	512	13528	1.3569	1	0.39314	65.4015
GOTERM_BP_FAT	GO:0007568~aging	11	0.119215	0.0584874	NOX4, PLA2G4A, LRP1, KL, GSN, CRYAB, NOTCH4, PTH1R, TP63, PRELP, HTR2A	701	110	13528	1.92981	1	0.396879	65.9622
GOTERM_BP_FAT	GO:0001570~vasculogenesis	6	0.0650266	0.058934	CAV1, MYOCD, NTRK2, TGFBR2, ZFPM2, SOX17	701	41	13528	2.82412	1	0.398366	66.2498
GOTERM_BP_FAT	GO:0007584~response to nutrient	13	0.140891	0.059073	RBP4, CAV1, A2M, CUBN, IGFBP7, TGFBR2, PPARG, ADIPOQ, ALDH1A2, PLA2G4A, GSN, TIE1, COL1A1	701	140	13528	1.79197	1	0.398202	66.3388
GOTERM_BP_FAT	GO:0042476~odontogenesis	7	0.0758643	0.0591425	COL1A2, PDGFRA, TP63, FOXC1, COL1A1, LAMB1, GLI2	701	54	13528	2.50161	1	0.397671	66.3833
GOTERM_BP_FAT	GO:0030856~regulation of epithelial cell differentiation	5	0.0541888	0.0604685	CAV1, NOTCH4, HOXA7, TP63, ZEB1	701	29	13528	3.32727	1	0.403785	67.2205
GOTERM_BP_FAT	GO:0006958~complement activation, classical pathway	5	0.0541888	0.0604685	C7, C6, C1R, C1S, CFI	701	29	13528	3.32727	1	0.403785	67.2205
GOTERM_BP_FAT	GO:0050921~positive regulation of chemotaxis	5	0.0541888	0.0604685	EDN3, S1PR1, IL16, CXCL12, SLIT2	701	29	13528	3.32727	1	0.403785	67.2205
GOTERM_BP_FAT	GO:0008543~fibroblast growth factor receptor signaling pathway	5	0.0541888	0.0604685	FGF7, KL, CTGF, FGF1, FGF2	701	29	13528	3.32727	1	0.403785	67.2205
GOTERM_BP_FAT	GO:0006111~regulation of gluconeogenesis	3	0.0325133	0.0608281	LEP, IGF2, ADIPOQ	701	8	13528	7.2368	1	0.404766	67.4441
GOTERM_BP_FAT	GO:0030206~chondroitin sulfate biosynthetic process	3	0.0325133	0.0608281	CSGALNACT1, CHST3, DSE	701	8	13528	7.2368	1	0.404766	67.4441
GOTERM_BP_FAT	GO:0060343~trabecula formation	3	0.0325133	0.0608281	RBP4, COL1A1, MMP2	701	8	13528	7.2368	1	0.404766	67.4441
GOTERM_BP_FAT	GO:0008347~glial cell migration	3	0.0325133	0.0608281	NDN, VCAN, SLIT2	701	8	13528	7.2368	1	0.404766	67.4441
GOTERM_BP_FAT	GO:0050730~regulation of peptidyl-tyrosine phosphorylation	8	0.0867021	0.0611127	FCER1A, EGFR, CAV1, PDGFRB, IGF1, IGF2, PDGFD, ADIPOQ	701	68	13528	2.27037	1	0.40535	67.6201
GOTERM_BP_FAT	GO:0001508~regulation of action potential	8	0.0867021	0.0611127	DHH, PLP1, EGR2, TACR1, GRIN2A, LGI4, TAC1, CLDN11	701	68	13528	2.27037	1	0.40535	67.6201
GOTERM_BP_FAT	GO:0002062~chondrocyte differentiation	4	0.043351	0.0630567	PTH1R, CYTL1, HSPG2, RUNX2	701	18	13528	4.28848	1	0.414507	68.7982
GOTERM_BP_FAT	GO:0019915~lipid storage	4	0.043351	0.0630567	CAV1, CD36, CIDEA, ACVR1C	701	18	13528	4.28848	1	0.414507	68.7982
GOTERM_BP_FAT	GO:0001937~negative regulation of endothelial cell proliferation	4	0.043351	0.0630567	CAV2, CAV1, PTPRM, VASH1	701	18	13528	4.28848	1	0.414507	68.7982
GOTERM_BP_FAT	GO:0008037~cell recognition	7	0.0758643	0.0636207	CSGALNACT1, NRP1, NDN, PECAM1, CNTNAP3, VCAN, SLIT2	701	55	13528	2.45613	1	0.416482	69.1324
GOTERM_BP_FAT	GO:0044087~regulation of cellular component biogenesis	13	0.140891	0.0643763	DLC1, CAV2, CAV1, ACVRL1, TACR1, ELN, TAC1, KIT, PROX1, ARHGAP6, S1PR1, GSN, SYNPO	701	142	13528	1.76673	1	0.419412	69.5747
GOTERM_BP_FAT	GO:0031099~regeneration	8	0.0867021	0.0651297	IGSF10, GSN, PPARG, AXL, IGF1, CHST3, VCAN, GAS6	701	69	13528	2.23747	1	0.422304	70.0099
GOTERM_BP_FAT	GO:0019226~transmission of nerve impulse	26	0.281782	0.0652425	CAV2, DHH, CLDN19, KCNA1, SNCA, TAC1, CLDN11, KCNIP2, KCNIP1, KCNMB1, S1PR1, DMD, LGI4, SLC22A3, FGF2, PLP1, EGR2, SCN2B, GRIN2A, ATP1A2, GRIA4, SLC17A7, NAALAD2, PDE7B, GRM7, HTR2A	701	350	13528	1.43358	1	0.421956	70.0745
GOTERM_BP_FAT	GO:0010035~response to inorganic substance	17	0.184242	0.0663492	EGFR, A2M, CAV1, CRYAB, SNCA, KCNIP2, KCNIP1, KCNMB1, SOD3, PLA2G4A, GSN, LCAT, GPX3, CACNA1G, PDGFRA, TPO, COL1A1	701	205	13528	1.60033	1	0.426575	70.7018
GOTERM_BP_FAT	GO:0050729~positive regulation of inflammatory response	5	0.0541888	0.0670378	FCER1A, EDNRA, PLA2G4A, FABP4, TAC1	701	30	13528	3.21636	1	0.429073	71.0858
GOTERM_BP_FAT	GO:0007566~embryo implantation	5	0.0541888	0.0670378	IGFBP7, SFRP4, TGFBR2, LAMB1, PCSK5	701	30	13528	3.21636	1	0.429073	71.0858
GOTERM_BP_FAT	GO:0030500~regulation of bone mineralization	5	0.0541888	0.0670378	ACVR2A, PLA2G4A, KL, BMPR2, BMP6	701	30	13528	3.21636	1	0.429073	71.0858
GOTERM_BP_FAT	GO:0009612~response to mechanical stimulus	7	0.0758643	0.068293	CAV1, FYN, TACR1, TGFBR2, PKD2, COL1A1, FOXP2	701	56	13528	2.41227	1	0.434325	71.7736
GOTERM_BP_FAT	GO:0042472~inner ear morphogenesis	7	0.0758643	0.068293	SPRY2, HOXA1, CLIC5, PRRX1, SOBP, PROX1, CDH23	701	56	13528	2.41227	1	0.434325	71.7736
GOTERM_BP_FAT	GO:0051899~membrane depolarization	6	0.0650266	0.0696818	CAV1, SNCA, KCNE1, CACNA1G, GRIN2A, ADIPOQ	701	43	13528	2.69276	1	0.440153	72.5165
GOTERM_BP_FAT	GO:0030003~cellular cation homeostasis	20	0.216755	0.0699081	FXYD1, C7, CAV1, TACR1, PTH1R, TAC1, ATP1A2, CXCL12, EDNRA, EDNRB, CCL14, S1PR1, PYGM, SLC24A2, PLN, RYR3, PKD2, CACNA1G, SCARA5, F2R	701	254	13528	1.51954	1	0.440322	72.6359
GOTERM_BP_FAT	GO:0035107~appendage morphogenesis	10	0.108378	0.07032	ALDH1A2, TBX5, HOXA11, PRRX1, HOXA9, TP63, GAS1, MECOM, ALX4, PCSK5	701	99	13528	1.94931	1	0.44138	72.8518
GOTERM_BP_FAT	GO:0035108~limb morphogenesis	10	0.108378	0.07032	ALDH1A2, TBX5, HOXA11, PRRX1, HOXA9, TP63, GAS1, MECOM, ALX4, PCSK5	701	99	13528	1.94931	1	0.44138	72.8518
GOTERM_BP_FAT	GO:0009890~negative regulation of biosynthetic process	39	0.422673	0.0710813	MEF2C, GLIS3, CAV1, GLIS2, PPARG, TP63, ZEB2, ZEB1, ELK3, PRDM16, GLI2, EDNRA, HOXA2, MEIS2, HOXA7, FOXF2, TCF4, NRG1, FGF2, RUNX2, TWIST2, ZNF423, NR2F1, EGR1, IGF2, SNAI2, PROX1, ADIPOQ, NRIP2, FOXN3, FOXP2, INHBA, PRDM6, RPS14, GRM7, BCL6B, FABP4, ZFPM2, ID4	701	573	13528	1.31349	1	0.444099	73.2466
GOTERM_BP_FAT	GO:0051050~positive regulation of transport	18	0.19508	0.0710924	FCER1A, RBP4, EDN3, CAV1, TACR1, NNAT, SNCA, TAC1, IGF2, ADIPOQ, THY1, EDNRA, INHBA, PLA2G4A, UACA, SORBS1, PTX3, F2R	701	223	13528	1.5577	1	0.443232	73.2523
GOTERM_BP_FAT	GO:0051336~regulation of hydrolase activity	25	0.270944	0.0720878	DLC1, EGFR, C13ORF18, CAV1, TBC1D2B, MYL3, TACR1, C6, LEPR, PTH1R, SNCA, NLRP1, THY1, EDNRA, TNNT3, EDNRB, ARHGAP6, S1PR1, UACA, NOD1, SYDE1, HTR2B, ARAP3, HTR2A, F2R	701	337	13528	1.43161	1	0.447029	73.7602
GOTERM_BP_FAT	GO:0051966~regulation of synaptic transmission, glutamatergic	4	0.043351	0.0721068	EGFR, NTRK2, GRIA4, HTR2A	701	19	13528	4.06277	1	0.446201	73.7698
GOTERM_BP_FAT	GO:0055066~di-, tri-valent inorganic cation homeostasis	19	0.205917	0.0724335	FXYD1, CAV1, TACR1, PTH1R, TAC1, ATP1A2, CXCL12, EDNRA, EDNRB, CCL14, S1PR1, PYGM, SLC24A2, PLN, RYR3, PKD2, CACNA1G, SCARA5, F2R	701	239	13528	1.53416	1	0.446822	73.9345
GOTERM_BP_FAT	GO:0031960~response to corticosteroid stimulus	9	0.0975398	0.0724451	A2M, CAV1, PLA2G4A, IGFBP7, LCAT, FABP4, COL1A1, CDO1, ADIPOQ	701	85	13528	2.04333	1	0.445963	73.9403
GOTERM_BP_FAT	GO:0048585~negative regulation of response to stimulus	10	0.108378	0.0739209	LEP, A2M, UACA, MASP1, SERPINF1, PPARG, COL3A1, IGF2, CALCRL, ADIPOQ	701	100	13528	1.92981	1	0.45193	74.6718
GOTERM_BP_FAT	GO:0032868~response to insulin stimulus	10	0.108378	0.0739209	LEP, RBP4, EGR2, SORBS1, CCND2, PPARG, FOXO1, IGF2, PCK1, ACVR1C	701	100	13528	1.92981	1	0.45193	74.6718
GOTERM_BP_FAT	GO:0050920~regulation of chemotaxis	5	0.0541888	0.0739607	EDN3, S1PR1, IL16, CXCL12, SLIT2	701	31	13528	3.1126	1	0.451201	74.6913
GOTERM_BP_FAT	GO:0002455~humoral immune response mediated by circulating immunoglobulin	5	0.0541888	0.0739607	C7, C6, C1R, C1S, CFI	701	31	13528	3.1126	1	0.451201	74.6913
GOTERM_BP_FAT	GO:0001656~metanephros development	6	0.0650266	0.075434	SPRY1, OSR1, SALL1, HOXA11, FOXC1, SLIT2	701	44	13528	2.63157	1	0.457064	75.4017
GOTERM_BP_FAT	GO:0010884~positive regulation of lipid storage	3	0.0325133	0.0755893	LPL, CD36, CIDEA	701	9	13528	6.43272	1	0.456859	75.4755
GOTERM_BP_FAT	GO:0060325~face morphogenesis	3	0.0325133	0.0755893	PDGFRA, COL1A1, MMP2	701	9	13528	6.43272	1	0.456859	75.4755
GOTERM_BP_FAT	GO:0007015~actin filament organization	8	0.0867021	0.0781173	ARHGAP6, SHROOM4, SORBS1, GSN, CALD1, ELN, PROX1, GAS7	701	72	13528	2.14424	1	0.467364	76.6475
GOTERM_BP_FAT	GO:0016331~morphogenesis of embryonic epithelium	7	0.0758643	0.0782182	DLC1, RGMA, ALDH1A2, ZEB2, TGFB1I1, GLI2, TBX18	701	58	13528	2.32909	1	0.466895	76.6932
GOTERM_BP_FAT	GO:0007588~excretion	7	0.0758643	0.0782182	AVPR2, DAB2, KIRREL, TACR1, NPR1, AQP7, AQP1	701	58	13528	2.32909	1	0.466895	76.6932
GOTERM_BP_FAT	GO:0035113~embryonic appendage morphogenesis	9	0.0975398	0.080588	ALDH1A2, TBX5, HOXA11, PRRX1, HOXA9, TP63, GAS1, MECOM, ALX4	701	87	13528	1.99636	1	0.476462	77.7417
GOTERM_BP_FAT	GO:0030326~embryonic limb morphogenesis	9	0.0975398	0.080588	ALDH1A2, TBX5, HOXA11, PRRX1, HOXA9, TP63, GAS1, MECOM, ALX4	701	87	13528	1.99636	1	0.476462	77.7417
GOTERM_BP_FAT	GO:0060429~epithelium development	18	0.19508	0.080723	DLC1, TBX5, HOXA11, PPARG, ANXA1, TP63, ZEB2, GLI2, MECOM, PROX1, RGMA, ALDH1A2, S1PR1, HOXA5, NOTCH4, KCNE1, TGFB1I1, TBX18	701	227	13528	1.53025	1	0.476129	77.8001
GOTERM_BP_FAT	GO:0070167~regulation of biomineral formation	5	0.0541888	0.0812301	ACVR2A, PLA2G4A, KL, BMPR2, BMP6	701	32	13528	3.01534	1	0.477421	78.0181
GOTERM_BP_FAT	GO:0051495~positive regulation of cytoskeleton organization	6	0.0650266	0.0814353	CAV2, CAV1, TACR1, TAC1, PROX1, SYNPO	701	45	13528	2.57309	1	0.477394	78.1057
GOTERM_BP_FAT	GO:0060349~bone morphogenesis	4	0.043351	0.0816998	HOXA11, HSPG2, COL1A1, RUNX2	701	20	13528	3.85963	1	0.477624	78.2182
GOTERM_BP_FAT	GO:0042417~dopamine metabolic process	4	0.043351	0.0816998	SNCAIP, SNCA, GRIN2A, NPR1	701	20	13528	3.85963	1	0.477624	78.2182
GOTERM_BP_FAT	GO:0003007~heart morphogenesis	8	0.0867021	0.0827584	DLC1, ALDH1A2, RBP4, MYL3, HAND2, FOXC1, PROX1, COL5A1	701	73	13528	2.11487	1	0.481275	78.6628
GOTERM_BP_FAT	GO:0016055~Wnt receptor signaling pathway	12	0.130053	0.0837466	DKK3, WISP1, DACT1, SFRP1, SFRP2, MITF, SFRP4, TLE4, TGFB1I1, FRZB, FZD7, CPZ	701	133	13528	1.74119	1	0.484587	79.0702
GOTERM_BP_FAT	GO:0051146~striated muscle cell differentiation	9	0.0975398	0.084855	CAV2, TBX5, UTRN, MYH11, IGF1, ADAM12, NRG1, PROX1, F2R	701	88	13528	1.97367	1	0.488372	79.5183
GOTERM_BP_FAT	GO:0051480~cytosolic calcium ion homeostasis	11	0.119215	0.0849115	EDNRA, EDNRB, CAV1, S1PR1, TACR1, PTH1R, CACNA1G, PKD2, TAC1, ATP1A2, F2R	701	118	13528	1.79898	1	0.487693	79.5409
GOTERM_BP_FAT	GO:0030111~regulation of Wnt receptor signaling pathway	6	0.0650266	0.0876825	DKK3, LRP1, ZEB2, SOX17, FRZB, PPAP2B	701	46	13528	2.51715	1	0.498346	80.6209
GOTERM_BP_FAT	GO:0045834~positive regulation of lipid metabolic process	6	0.0650266	0.0876825	PLA2G4A, SORBS1, PPARG, IGF2, ADIPOQ, BMP6	701	46	13528	2.51715	1	0.498346	80.6209
GOTERM_BP_FAT	GO:0048660~regulation of smooth muscle cell proliferation	6	0.0650266	0.0876825	EGFR, S1PR1, NOTCH4, TGFBR2, IGF1, CALCRL	701	46	13528	2.51715	1	0.498346	80.6209
GOTERM_BP_FAT	GO:0045639~positive regulation of myeloid cell differentiation	5	0.0541888	0.0888379	LEP, ACVR2A, INHBA, TAL1, ETS1	701	33	13528	2.92396	1	0.502177	81.0551
GOTERM_BP_FAT	GO:0051931~regulation of sensory perception	3	0.0325133	0.0913382	EDNRB, GRIN2A, F2R	701	10	13528	5.78944	1	0.511398	81.9635
GOTERM_BP_FAT	GO:0048875~chemical homeostasis within a tissue	3	0.0325133	0.0913382	PLA2G4A, FGF7, EPAS1	701	10	13528	5.78944	1	0.511398	81.9635
GOTERM_BP_FAT	GO:0042953~lipoprotein transport	3	0.0325133	0.0913382	CD36, CUBN, PPARG	701	10	13528	5.78944	1	0.511398	81.9635
GOTERM_BP_FAT	GO:0050673~epithelial cell proliferation	3	0.0325133	0.0913382	KIT, COL8A1, COL8A2	701	10	13528	5.78944	1	0.511398	81.9635
GOTERM_BP_FAT	GO:0043129~surfactant homeostasis	3	0.0325133	0.0913382	PLA2G4A, FGF7, EPAS1	701	10	13528	5.78944	1	0.511398	81.9635
GOTERM_BP_FAT	GO:0002076~osteoblast development	3	0.0325133	0.0913382	HOXA2, PTH1R, GLI2	701	10	13528	5.78944	1	0.511398	81.9635
GOTERM_BP_FAT	GO:0051930~regulation of sensory perception of pain	3	0.0325133	0.0913382	EDNRB, GRIN2A, F2R	701	10	13528	5.78944	1	0.511398	81.9635
GOTERM_BP_FAT	GO:0043255~regulation of carbohydrate biosynthetic process	4	0.043351	0.0918087	LEP, SORBS1, IGF2, ADIPOQ	701	21	13528	3.67584	1	0.512359	82.1298
GOTERM_BP_FAT	GO:0010883~regulation of lipid storage	4	0.043351	0.0918087	LPL, CD36, PPARG, CIDEA	701	21	13528	3.67584	1	0.512359	82.1298
GOTERM_BP_FAT	GO:0046889~positive regulation of lipid biosynthetic process	4	0.043351	0.0918087	PLA2G4A, SORBS1, IGF2, BMP6	701	21	13528	3.67584	1	0.512359	82.1298
GOTERM_BP_FAT	GO:0046928~regulation of neurotransmitter secretion	4	0.043351	0.0918087	EDN3, SNCAIP, SNCA, NTRK2	701	21	13528	3.67584	1	0.512359	82.1298
GOTERM_BP_FAT	GO:0015909~long-chain fatty acid transport	4	0.043351	0.0918087	CD36, PPARG, ANXA1, PLA2G5	701	21	13528	3.67584	1	0.512359	82.1298
GOTERM_BP_FAT	GO:0051017~actin filament bundle formation	4	0.043351	0.0918087	SORBS1, CALD1, ELN, GAS7	701	21	13528	3.67584	1	0.512359	82.1298
GOTERM_BP_FAT	GO:0048169~regulation of long-term neuronal synaptic plasticity	4	0.043351	0.0918087	EGR1, SNCA, GRIN2A, KIT	701	21	13528	3.67584	1	0.512359	82.1298
GOTERM_BP_FAT	GO:0042493~response to drug	17	0.184242	0.0948357	CAV2, CAV1, PTPRM, SNCA, EMX2, TGFBR2, PPARG, GRIN2A, ABCB1, PDE3A, AQP7, ADIPOQ, ABCG2, ABCC9, FABP4, LOX, HTR2A	701	216	13528	1.51884	1	0.523417	83.1654
GOTERM_BP_FAT	GO:0060341~regulation of cellular localization	19	0.205917	0.0948715	FCER1A, RBP4, EDN3, SNCAIP, RAB3C, CRYAB, NNAT, SNCA, CIDEA, IGF2, ADIPOQ, ACVR1C, LEP, INHBA, UACA, GRM7, NTRK2, FGF2, HTR2A	701	248	13528	1.47849	1	0.522626	83.1773
GOTERM_BP_FAT	GO:0008544~epidermis development	15	0.162566	0.0959354	FGF7, COL3A1, ANXA1, TP63, COL5A3, GLI2, COL5A2, COL5A1, GLI1, COL17A1, CTGF, COL1A2, NGFR, COL1A1, ADAMTS2	701	184	13528	1.57322	1	0.525843	83.5274
GOTERM_BP_FAT	GO:0042692~muscle cell differentiation	11	0.119215	0.0964299	CAV2, SYNE1, TBX5, UTRN, MYH11, IGF1, ADAM12, NRG1, PROX1, TBX18, F2R	701	121	13528	1.75438	1	0.52683	83.6878
GOTERM_BP_FAT	GO:0042439~ethanolamine and derivative metabolic process	5	0.0541888	0.0967747	PLA2G4A, FGF7, LCAT, LPCAT2, PLA2G5	701	34	13528	2.83796	1	0.527235	83.7988
GOTERM_BP_FAT	GO:0048520~positive regulation of behavior	5	0.0541888	0.0967747	EDN3, S1PR1, IL16, CXCL12, SLIT2	701	34	13528	2.83796	1	0.527235	83.7988
GOTERM_BP_FAT	GO:0009712~catechol metabolic process	5	0.0541888	0.0967747	SNCAIP, EPAS1, SNCA, GRIN2A, NPR1	701	34	13528	2.83796	1	0.527235	83.7988
GOTERM_BP_FAT	GO:0034311~diol metabolic process	5	0.0541888	0.0967747	SNCAIP, EPAS1, SNCA, GRIN2A, NPR1	701	34	13528	2.83796	1	0.527235	83.7988
GOTERM_BP_FAT	GO:0006584~catecholamine metabolic process	5	0.0541888	0.0967747	SNCAIP, EPAS1, SNCA, GRIN2A, NPR1	701	34	13528	2.83796	1	0.527235	83.7988
GOTERM_BP_FAT	GO:0060249~anatomical structure homeostasis	10	0.108378	0.0978731	RBP4, PLA2G4A, CTSK, FGF7, CUBN, EPAS1, DMD, PTH1R, PDGFRB, F2R	701	106	13528	1.82058	1	0.530524	84.1474
GOTERM_BP_FAT	GO:0000122~negative regulation of transcription from RNA polymerase II promoter	20	0.216755	0.0989243	EGR1, MEF2C, GLIS3, PPARG, TP63, ZEB1, GLI2, PRDM16, SNAI2, PROX1, NRIP2, FOXP2, HOXA2, MEIS2, RPS14, HOXA7, BCL6B, ZFPM2, TCF4, NR2F1	701	266	13528	1.45099	1	0.5336	84.4746
GOTERM_BP_FAT	GO:0006811~ion transport	49	0.53105	0.0989972	KCNJ16, SLC9A9, CACHD1, SCN3A, SCN3B, KCNJ12, GJA4, AQP1, KCNIP2, KCNIP1, SLC24A2, SLC22A3, NALCN, SCN7A, COX17, GRID1, SCN2B, GRIN2A, CLIC2, RYR3, CLIC5, FXYD1, SLC38A4, CAV2, CAV1, KCNA1, KCNA6, KCNMB1, KCNS2, C1QTNF3, SCN9A, PKD2, KCNE1, SCN5A, GABRP, GRIA4, ATP1A2, SLC17A7, ABCC9, SLC16A7, FYN, PLN, CACNA1G, SCN4B, HEPH, SCARA5, SCN4A, F2R, KCTD12	701	768	13528	1.23126	1	0.532953	84.497

## Sheet: KEGG for downregualted lncRNAs
Category	Term	Count	%	PValue	Genes	List Total	Pop Hits	Pop Total	Fold Enrichment	Bonferroni	Benjamini	FDR
KEGG_PATHWAY	hsa04510:Focal adhesion	42	0.455186	6.75318e-14	CAV2, CAV1, COL3A1, ITGA11, ITGA10, MYL9, PAK7, PAK3, COMP, COL6A3, COL6A2, COL6A1, TNN, PDGFD, LAMB1, FIGF, THBS2, SHC4, FN1, EGFR, TNXB, FLT4, PIK3CD, IGF1, HGF, FLNC, COL5A3, COL5A2, COL5A1, LAMA2, ITGA9, VWF, LAMA4, CCND2, FYN, ITGA7, COL1A2, PDGFRA, PDGFRB, RELN, COL1A1, MYLK	282	201	5085	3.76786	9.11271e-12	9.11271e-12	7.91367e-11
KEGG_PATHWAY	hsa04512:ECM-receptor interaction	26	0.281782	1.03289e-12	COL3A1, ITGA11, ITGA10, COMP, COL6A3, COL6A2, COL6A1, SV2B, TNN, LAMB1, THBS2, FN1, TNXB, HSPG2, COL5A3, COL5A2, COL5A1, LAMA2, ITGA9, VWF, LAMA4, CD36, ITGA7, COL1A2, RELN, COL1A1	282	84	5085	5.58131	1.39433e-10	6.97167e-11	1.21088e-09
KEGG_PATHWAY	hsa04610:Complement and coagulation cascades	14	0.151729	8.00468e-05	C7, VWF, A2M, F10, MASP1, C6, F13A1, TFPI, CFH, C1R, C1S, CFI, PROS1, F2R	282	69	5085	3.65865	0.0107486	0.00359577	0.0938042
KEGG_PATHWAY	hsa04514:Cell adhesion molecules (CAMs)	18	0.19508	0.00085565	SELP, CADM3, CLDN19, PTPRM, NRXN2, CLDN5, CLDN11, CDH5, ITGA9, CD34, PVRL3, PECAM1, CNTN1, ESAM, VCAN, JAM2, JAM3, NEGR1	282	132	5085	2.4589	0.109135	0.0284772	0.998549
KEGG_PATHWAY	hsa04270:Vascular smooth muscle contraction	16	0.173404	0.00114289	ADCY4, ACTA2, PPP1R12B, CALD1, MRVI1, NPR1, NPR2, KCNMB1, MYL9, EDNRA, ACTG2, PLA2G4A, MYH11, CALCRL, MYLK, PLA2G5	282	112	5085	2.57599	0.143052	0.0304039	1.33171
KEGG_PATHWAY	hsa05218:Melanoma	12	0.130053	0.00158402	EGFR, FGF7, FGF14, MITF, PIK3CD, PDGFRA, PDGFRB, IGF1, HGF, PDGFD, FGF1, FGF2	282	71	5085	3.04765	0.192661	0.03504	1.84137
KEGG_PATHWAY	hsa02010:ABC transporters	9	0.0975398	0.00244333	ABCA8, ABCC9, ABCA10, ABCA9, ABCD2, ABCB1, ABCB5, ABCA6, ABCG2	282	44	5085	3.68835	0.281258	0.0460834	2.82726
KEGG_PATHWAY	hsa04350:TGF-beta signaling pathway	13	0.140891	0.00273522	ACVR2A, INHBA, SMAD9, ACVRL1, COMP, LEFTY2, TGFBR2, BMPR2, ID4, DCN, THBS2, ACVR1C, BMP6	282	87	5085	2.69442	0.3091	0.0451681	3.16007
KEGG_PATHWAY	hsa04080:Neuroactive ligand-receptor interaction	25	0.270944	0.00716194	F2RL2, AVPR2, NPY2R, TACR1, LEPR, ADCYAP1R1, PTH1R, LPAR4, EDNRA, APLNR, EDNRB, S1PR1, CALCRL, GABRP, GRID1, PTGER4, GRIN2A, GRIA4, LEP, GRM7, P2RY14, HTR2B, CTSG, HTR2A, F2R	282	256	5085	1.76093	0.621046	0.102207	8.08138
KEGG_PATHWAY	hsa04810:Regulation of actin cytoskeleton	22	0.238431	0.00726903	EGFR, FGF7, FGF14, MRAS, PIK3CD, ITGA11, ITGA10, IGF2, MYL9, PAK7, ITGA9, GSN, PAK3, ITGA7, PDGFRA, PDGFRB, PDGFD, FGF1, FGF2, MYLK, F2R, FN1	282	215	5085	1.84513	0.626524	0.0937955	8.19755
KEGG_PATHWAY	hsa04020:Calcium signaling pathway	19	0.205917	0.00794868	EGFR, ADCY4, TACR1, GRIN2A, EDNRA, GNAL, EDNRB, PDE1B, PDE1C, PLN, RYR3, PDE1A, PDGFRA, CACNA1G, PDGFRB, HTR2B, MYLK, F2R, HTR2A	282	176	5085	1.94663	0.659507	0.0932983	8.9317
KEGG_PATHWAY	hsa05200:Pathways in cancer	29	0.314295	0.0130473	FGF7, FGF14, PPARG, MITF, FOXO1, KIT, GLI2, MMP2, ACVR1C, GLI1, LAMB1, FGF1, FIGF, FGF2, FN1, EGFR, EPAS1, TGFBR2, PIK3CD, RUNX1T1, IGF1, HGF, MECOM, FZD7, LAMA2, LAMA4, ETS1, PDGFRA, PDGFRB	282	328	5085	1.59429	0.830173	0.137351	14.2702
KEGG_PATHWAY	hsa04360:Axon guidance	14	0.151729	0.0250219	PLXNC1, NRP1, CXCL12, SLIT2, SLIT3, SEMA5A, PAK7, EPHB6, SEMA6D, SEMA3G, PAK3, FYN, SEMA3D, ROBO3	282	129	5085	1.95695	0.967318	0.231372	25.7016
KEGG_PATHWAY	hsa04670:Leukocyte transendothelial migration	13	0.140891	0.0287928	CLDN19, PIK3CD, PECAM1, CLDN5, ESAM, CLDN11, JAM2, JAM3, CXCL12, MMP2, CDH5, MYL9, THY1	282	118	5085	1.98657	0.980631	0.245516	29.0017
KEGG_PATHWAY	hsa05414:Dilated cardiomyopathy	11	0.119215	0.029478	LAMA2, ITGA9, ADCY4, MYL3, PLN, DMD, ITGA7, ITGA11, IGF1, SGCD, ITGA10	282	92	5085	2.15599	0.982391	0.236079	29.5866
KEGG_PATHWAY	hsa03320:PPAR signaling pathway	9	0.0975398	0.0351408	LPL, CD36, SORBS1, PLIN1, PPARG, FABP4, AQP7, ADIPOQ, PCK1	282	69	5085	2.35199	0.992008	0.26054	34.2554
KEGG_PATHWAY	hsa00565:Ether lipid metabolism	6	0.0650266	0.0413982	PLA2G4A, ENPP2, PPAP2A, AGPAT4, PPAP2B, PLA2G5	282	35	5085	3.09119	0.99668	0.285197	39.0839
KEGG_PATHWAY	hsa04520:Adherens junction	9	0.0975398	0.060805	EGFR, PTPRB, PTPRM, SORBS1, FYN, PVRL3, TGFBR2, SNAI2, ACVR1C	282	77	5085	2.10763	0.99979	0.375305	52.0712
KEGG_PATHWAY	hsa00564:Glycerophospholipid metabolism	8	0.0867021	0.0797734	GPD1, PLA2G4A, LCAT, DGKI, PPAP2A, AGPAT4, PPAP2B, PLA2G5	282	68	5085	2.1214	0.999987	0.44606	62.2677
KEGG_PATHWAY	hsa04060:Cytokine-cytokine receptor interaction	21	0.227593	0.087879	EGFR, ACVRL1, LEPR, FLT4, TGFBR2, BMPR2, KIT, HGF, CXCL12, LEP, INHBA, ACVR2A, TSLP, CCL14, IL17B, TNFRSF10D, PDGFRA, PDGFRB, TPO, NGFR, FIGF	282	262	5085	1.44531	0.999996	0.46253	65.9853
KEGG_PATHWAY	hsa05410:Hypertrophic cardiomyopathy (HCM)	9	0.0975398	0.0959139	LAMA2, ITGA9, MYL3, DMD, ITGA7, ITGA11, IGF1, SGCD, ITGA10	282	85	5085	1.90926	0.999999	0.477012	69.3369
