# Supplementary material for: Oncogenic long noncoding RNA landscape in breast cancer
Source: Mol Cancer. 2017 Jul 24;16:129. doi: 10.1186/s12943-017-0696-6 (PMC5525255; doi:10.1186/s12943-017-0696-6)
Supplement: Supplementary file 5 — GOTERM_CC_DIRECT and GOTERM_MF_DIRECT for upregulated lncRNAs. (XLSX 41 kb) [file 12943_2017_696_MOESM5_ESM.xlsx]

## Sheet: GOTERM_CC_DIRECT    
Category	Term	Count	%	PValue	Genes	List Total	Pop Hits	Pop Total	Fold Enrichment	Bonferroni	Benjamini	FDR
GOTERM_CC_DIRECT	GO:0005578~proteinaceous extracellular matrix	54	4.74934	5.13115e-15	ASPN, PODNL1, LTBP2, KERA, POSTN, MMP28, MMP2, OGN, WISP2, CILP2, WISP1, LOX, FGF1, COL11A1, COL10A1, SPON1, MATN3, SPARCL1, OLFML2B, CILP, SLIT3, MMP11, GRP, ADAMTS6, BGN, COL1A2, VCAN, PODN, ADAMTSL2, ADAMTS14, ADAMTS16, LUM, SPOCK1, TIMP2, TIMP3, CPZ, SMOC2, CRISPLD2, COMP, COL6A3, COL6A2, TNN, ADAMTS12, COL8A2, FLRT2, FBN1, SPARC, COL16A1, ECM2, COL5A2, COL5A1, FBLN1, OMD, COL14A1	1065	271	18202	3.4056	2.85483e-12	2.85483e-12	7.4718e-12
GOTERM_CC_DIRECT	GO:0031012~extracellular matrix	48	4.22164	5.76412e-10	ASPN, AEBP1, LTBP2, LUM, COL3A1, TGFB3, POSTN, EDIL3, DCN, TIMP2, MMP2, TIMP3, PCOLCE, OGN, HMCN1, HTRA1, COMP, COL6A3, COL6A2, COL12A1, COL6A1, ADAMTS12, COL8A1, THBS2, COL8A2, LOXL1, SPON1, FN1, FBN1, CILP, NID1, NID2, COL5A2, COL5A1, MMP11, LAMA2, FBLN1, COL14A1, BGN, SERPINF1, SFRP2, THSD4, COL1A2, VCAN, COL1A1, TGFB1I1, MFAP4, SSC5D	1065	300	18202	2.73457	3.22214e-07	1.61107e-07	8.43068e-07
GOTERM_CC_DIRECT	GO:0009897~external side of plasma membrane	33	2.90237	1.40244e-06	CLCN3, IL6ST, FASLG, TLR4, CXCR3, CXCL12, KCNJ3, CD74, VCAM1, IL12RB1, ITGAX, ICOS, CD2, MS4A2, CD4, IL2RG, KLRD1, CD5, SPN, CD28, PTPRC, CTLA4, SLAMF1, THY1, LILRB1, TNFRSF9, CD86, CCR5, CCR4, CD33, CD274, ANTXR1, CD226	1065	218	18202	2.58718	0.000783657	0.000261287	0.00205121
GOTERM_CC_DIRECT	GO:0005581~collagen trimer	18	1.58311	2.09934e-05	COL3A1, COL5A2, PCOLCE, COL5A1, C1QTNF7, COL14A1, C1QTNF6, C1QTNF3, COL6A3, COL1A2, COL6A2, COL12A1, COL6A1, COL1A1, LOX, COL8A2, COL11A1, COL10A1	1065	92	18202	3.34391	0.0116668	0.00292955	0.0307008
GOTERM_CC_DIRECT	GO:0005604~basement membrane	17	1.49516	2.10604e-05	EFEMP2, FBN1, CCDC80, NID1, SPARC, NID2, TIMP3, COL5A1, LAMA2, SMOC2, FBLN1, HMCN1, SERPINF1, THBS2, LOXL1, COL8A2, SPN	1065	83	18202	3.50058	0.0117039	0.00235181	0.0307988
GOTERM_CC_DIRECT	GO:0005856~cytoskeleton	41	3.60598	0.000210052	FGD2, MPZL2, FGR, KIAA0556, KCNAB2, AKAP12, AKAP9, IGF2BP2, FER, APBB1IP, ARHGAP39, FAM65B, DOCK2, PTK2, WDR19, FRMD6, MACF1, SYBU, PSTPIP1, PREPL, TCTN1, TCTN2, INPP5D, FAM83H, CYS1, TRIP11, NPHP1, PARVG, PTPN7, ANKRA2, HCK, ERMN, FSCN1, EVL, FLNC, SYNE1, KRT16, FAAH, SGCD, JAK3, TGFB1I1	1065	378	18202	1.85379	0.110799	0.0193816	0.306786
GOTERM_CC_DIRECT	GO:0005788~endoplasmic reticulum lumen	25	2.19877	0.000359029	ARSG, COL3A1, EDEM3, P4HA3, COL6A3, COL6A2, COL6A1, COL12A1, GPX8, CD4, COL8A1, COL11A1, COL8A2, COL10A1, SPON1, COL5A3, COL16A1, CERCAM, COL5A2, COL5A1, PLAUR, COL14A1, COL1A2, COL1A1, LIPC	1065	192	18202	2.2254	0.181869	0.0282689	0.523838
GOTERM_CC_DIRECT	GO:0042101~T cell receptor complex	7	0.615655	0.000397217	CARD11, CD3G, ZAP70, CD4, CD6, APBB1IP, TRAT1	1065	18	18202	6.64653	0.199155	0.0273793	0.579405
GOTERM_CC_DIRECT	GO:0001772~immunological synapse	9	0.791557	0.000616488	HAVCR2, LAT, CARD11, CD37, SNX27, ZAP70, CD53, CD6, CD28	1065	34	18202	4.52411	0.291584	0.0375783	0.897907
GOTERM_CC_DIRECT	GO:0097542~ciliary tip	10	0.879507	0.000853812	TRAF3IP1, CLUAP1, WDR19, TTC30B, DYNC2LI1, DYNC2H1, GLI2, DYNLRB2, IFT88, IFT140	1065	44	18202	3.88434	0.379658	0.0466265	1.24156
GOTERM_CC_DIRECT	GO:0009986~cell surface	52	4.57344	0.00114283	CORIN, CLSTN2, TRPV2, TGFB3, TLR4, CD53, LY9, HLA-DMA, FAP, SPN, CIITA, NFAM1, LILRB2, CD86, BGN, CCR5, CCR2, ULBP2, PDGFRB, HLA-DPA1, CD226, HLA-DRA, ITGAL, CLCN3, ITGB5, ITGB2, TIMP2, ITGAM, CD74, VCAM1, ANXA9, ITGAX, TSPAN32, CD2, SLC39A6, TNN, HLA-DPB1, CD28, HAVCR2, PTPRC, AXL, ITGA4, SPARC, MXRA8, SLAMF1, TIGIT, NOTCH2, SRPX2, SFRP4, ANTXR1, LIPC, SLC46A1	1065	560	18202	1.58703	0.47229	0.0564538	1.65857
GOTERM_CC_DIRECT	GO:0042613~MHC class II protein complex	7	0.615655	0.00130537	HLA-DPA1, HLA-DPB1, HLA-DMB, HLA-DOA, HLA-DMA, CD74, HLA-DRA	1065	22	18202	5.43807	0.518176	0.0590338	1.89236
GOTERM_CC_DIRECT	GO:0005801~cis-Golgi network	9	0.791557	0.00161175	COPZ2, FAM134B, MAN2A1, FKTN, RAB30, AKAP9, TRIP11, GOLGB1, BCL9	1065	39	18202	3.9441	0.594118	0.0670102	2.33165
GOTERM_CC_DIRECT	GO:0005930~axoneme	13	1.14336	0.00203254	CCDC103, BBS1, TRAF3IP1, EFHC1, DNALI1, CCDC40, MAPT, DYNC2LI1, DYNC2H1, GLI2, PIK3R4, SPEF1, IFT140	1065	79	18202	2.81246	0.679332	0.0780269	2.93201
GOTERM_CC_DIRECT	GO:0019898~extrinsic component of membrane	13	1.14336	0.00280159	WDFY3, ATG2B, VPS13C, NCF1, VPS13D, WDFY4, SYTL4, GFRA1, VPS13A, TPR, EHD2, NBEAL1, PLAUR	1065	82	18202	2.70956	0.791598	0.0992725	4.02035
GOTERM_CC_DIRECT	GO:0030027~lamellipodium	20	1.75901	0.00339289	FGD2, TRPV2, FSCN1, MYO1G, EVL, DPYSL3, FER, SCYL3, PALLD, APBB1IP, PTPRO, SCRIB, ACTR3, CORO1C, PTK2, FAP, PSTPIP1, APBB2, SPATA13, APC	1065	164	18202	2.08428	0.850409	0.111962	4.8494
GOTERM_CC_DIRECT	GO:0043020~NADPH oxidase complex	5	0.439754	0.00393552	NOX4, CYBB, NCF2, NCF1, NCF4	1065	12	18202	7.12128	0.889672	0.12161	5.60433
GOTERM_CC_DIRECT	GO:0008305~integrin complex	7	0.615655	0.00403229	ITGAL, ITGAX, ITGA11, ITGB5, ITGB2, ITGA4, ITGAM	1065	27	18202	4.43102	0.895504	0.117925	5.73838
GOTERM_CC_DIRECT	GO:0005615~extracellular space	103	9.05893	0.00527111	FGF18, IL9R, IL16, LTBP2, KERA, KIAA0556, IL6ST, FGF16, TGFB3, TNFSF14, POSTN, FSTL1, MMP2, CXCL12, OGN, HTRA1, FAP, CFH, COL12A1, LOX, SPN, SPON1, SPARCL1, SERPING1, TNFAIP6, RALGAPA2, LILRB2, CST9, SERPINF1, CST7, COL1A2, COL1A1, SSC5D, PODN, SERPINA11, TIMP2, ABCA3, TIMP3, GREM2, ITGAM, TTBK2, TCTN1, ANGPTL2, FN1, FKTN, ECM2, OMD, COL14A1, APOL1, SRPX2, SFRP2, SFRP4, AEBP1, ARSG, FASLG, LRRC17…	1065	1361	18202	1.29345	0.947887	0.144006	7.43878
GOTERM_CC_DIRECT	GO:0072372~primary cilium	12	1.05541	0.00550339	TRAF3IP1, CLUAP1, WDR19, TTC30B, DYNC2LI1, DYNC2H1, DYNLRB2, CYS1, TNPO1, IFT88, ARL3, IFT140	1065	78	18202	2.6294	0.954265	0.142938	7.7544
GOTERM_CC_DIRECT	GO:0005942~phosphatidylinositol 3-kinase complex	5	0.439754	0.00724653	PIK3CG, PIK3C2A, PIK3CD, PIK3R5, PIK3R6	1065	14	18202	6.10396	0.982847	0.176011	10.0912
GOTERM_CC_DIRECT	GO:0005622~intracellular	102	8.97098	0.00850191	LTBP2, ADCY7, FGF14, FGF16, ZNF250, MAF1, RUNDC1, VPS13D, TRIM44, PGLYRP2, RAPGEF6, VPS13A, ZNF445, PIK3CG, DEPDC7, PIK3CD, ZNF791, SOCS7, ZNF7, TRAT1, DCDC1, GCC2, ZNF500, NME5, SIRPG, RASGRF2, RAB17, TGFB1I1, SSC5D, ZNF41, ZNF844, ZNF611, BBS5, ZNF430, RALGPS2, ZNF517, RALGPS1, ZNF510, MAP4K1, ZNF619, MYO9A, CD74, RASAL1, DOCK2, B3GNT5, ZNF426, ITK, SMAD5, ALMS1, ZNF221, DOCK8, SHANK1, ZNF585A,…	1065	1369	18202	1.2734	0.991544	0.195029	11.7399
GOTERM_CC_DIRECT	GO:0002102~podosome	6	0.527704	0.00941174	VCAM1, FERMT3, FSCN1, KIF9, PALLD, BIN2	1065	23	18202	4.45854	0.994938	0.205331	12.9171
GOTERM_CC_DIRECT	GO:0031235~intrinsic component of the cytoplasmic side of the plasma membrane	5	0.439754	0.00943079	RASAL1, NF1, RASAL3, RASA1, RASA2	1065	15	18202	5.69703	0.994993	0.198044	12.9416
GOTERM_CC_DIRECT	GO:0005589~collagen type VI trimer	3	0.263852	0.00984351	COL6A3, COL6A1, DCN	1065	3	18202	17.0911	0.996033	0.198437	13.4706
GOTERM_CC_DIRECT	GO:0005944~phosphatidylinositol 3-kinase complex, class IB	3	0.263852	0.00984351	PIK3CG, PIK3R5, PIK3R6	1065	3	18202	17.0911	0.996033	0.198437	13.4706
GOTERM_CC_DIRECT	GO:0005588~collagen type V trimer	3	0.263852	0.00984351	COL5A3, COL5A2, COL5A1	1065	3	18202	17.0911	0.996033	0.198437	13.4706
GOTERM_CC_DIRECT	GO:0005737~cytoplasm	341	29.9912	0.0107536	RAB3GAP2, KIAA0556, BBX, PTPN22, STRN, POSTN, BTK, VPS13C, WWP1, FAP, ZNF396, DHX33, PIK3CG, ZNF641, LRRC6, NCF2, RREB1, MPDZ, NCF1, UBR3, NUDT10, UBR2, SCYL3, UBR1, SKP1, DCTN4, DCDC1, BTBD8, ZNF500, LILRB1, LILRB2, GLUL, CAMK4, CCR5, CEP350, CCR2, PDGFRB, LRCH3, PRDM1, TGFB1I1, GRAP2, BIN2, KIF26B, NEK7, CCDC96, RALGPS2, RALGPS1, NEK1, PTH1R, AKAP12, C14ORF79, GSTCD, IGF2BP2, ASB16, ANGEL2, SCR…	1065	5240	18202	1.11222	0.997627	0.207413	14.6265
GOTERM_CC_DIRECT	GO:0005667~transcription factor complex	21	1.84697	0.0127832	TAF1, RCOR3, HCLS1, SMAD5, CREBBP, ZEB1, DACH1, TP73, ARNT, EYA3, EP300, REL, GATA3, FOXF2, RFX3, PBX1, SKIL, TCF4, TCF12, RUNX2, CLOCK	1065	199	18202	1.80358	0.999247	0.233841	17.1529
GOTERM_CC_DIRECT	GO:0034464~BBSome	4	0.351803	0.0128232	BBS1, BBS4, BBS5, TTC8	1065	9	18202	7.59604	0.999264	0.227144	17.2021
GOTERM_CC_DIRECT	GO:0031234~extrinsic component of cytoplasmic side of plasma membrane	10	0.879507	0.0170451	ITK, PTK2, KCNAB2, FGR, HCK, ZAP70, FER, JAK3, ABL2, BTK	1065	68	18202	2.51339	0.999933	0.282076	22.233
GOTERM_CC_DIRECT	GO:0001527~microfibril	4	0.351803	0.0175327	THSD4, FBN1, MFAP4, MFAP5	1065	10	18202	6.83643	0.999949	0.280782	22.7953
GOTERM_CC_DIRECT	GO:0032010~phagolysosome	3	0.263852	0.018925	NCF2, NCF1, NCF4	1065	4	18202	12.8183	0.999977	0.291448	24.3802
GOTERM_CC_DIRECT	GO:0030992~intraciliary transport particle B	5	0.439754	0.0222407	TRAF3IP1, CLUAP1, TTC30A, TTC30B, IFT88	1065	19	18202	4.49765	0.999997	0.324906	28.0334
GOTERM_CC_DIRECT	GO:0016020~membrane	151	13.2806	0.0229621	AKNA, IL9R, IL6ST, DNAJB14, STRN, ACBD3, PRKAR2A, PGLYRP2, PARD3B, SPN, PIK3CG, RECK, NUP133, CD3G, GBP5, NCF4, UGCG, GCC2, LILRB2, SIRPG, CD37, CEP350, ACAP1, ACAP2, PDGFRB, TGFBRAP1, CELF1, SSC5D, FILIP1L, ANKFY1, GIGYF2, ITGAL, CLCN3, KIAA1109, PLXNC1, DERL1, PTH1R, ITGA11, MAP4K1, ITGB2, TTC8, ABCA3, G6PC3, CD74, SORCS2, CALU, DOCK2, DDX46, ITGAX, RASAL3, TCTN1, HLA-DPB1, CLASP2, SLC30A6, NPH…	1065	2201	18202	1.17254	0.999998	0.325308	28.8061
GOTERM_CC_DIRECT	GO:0036064~ciliary basal body	12	1.05541	0.0242548	BBS1, TRAF3IP1, BBS4, BBS5, EVC, TTBK2, DYNC2LI1, FAM179B, ALMS1, TTC8, IFT88, IFT140	1065	96	18202	2.13638	0.999999	0.332151	30.1714
GOTERM_CC_DIRECT	GO:1903561~extracellular vesicle	8	0.703606	0.0253668	OGN, OLFML3, EFEMP2, COL6A3, COL6A2, COL12A1, ITGB2, EDIL3	1065	50	18202	2.73457	0.999999	0.336596	31.3264
GOTERM_CC_DIRECT	GO:0016605~PML body	12	1.05541	0.0259674	CIITA, ATRX, WDFY3, HIPK1, MORC3, HIPK3, SPTBN4, PIAS1, SKIL, ATR, SP140, KLHL20	1065	97	18202	2.11436	1	0.335383	31.9428
GOTERM_CC_DIRECT	GO:0005576~extracellular region	113	9.93843	0.0277361	FGF18, CGA, IL9R, IL16, KERA, FGF14, IL6ST, F13A1, FGF16, FST, TGFB3, FSTL1, MMP2, CXCL12, OLFML1, OGN, BRPF3, HTRA1, CFH, COL12A1, LOX, HTRA3, COL10A1, MATN3, SCUBE2, OLFML2B, SERPING1, TMEM25, LILRB1, CST9, SERPINF1, CST7, PDGFRL, COL1A2, LRCH3, MFAP3, COL1A1, MFAP4, MFAP5, ERBB4, TIMP2, GREM2, TIMP3, CALU, ITGBL1, ICOS, FN1, EFEMP2, COL16A1, LAMA2, NOTCH2, OMD, APOL1, COL14A1, SFRP2, SFRP4, TL…	1065	1607	18202	1.2018	1	0.346205	33.7281
GOTERM_CC_DIRECT	GO:0034399~nuclear periphery	5	0.439754	0.031318	MAPT, ATF7, MNDA, TPR, TNPO1	1065	21	18202	4.0693	1	0.373792	37.2109
GOTERM_CC_DIRECT	GO:0030315~T-tubule	7	0.615655	0.0340843	EDNRA, NOS1AP, SLC30A1, TGFB3, ESR1, KCNJ3, KCNJ11	1065	42	18202	2.84851	1	0.391685	39.783
GOTERM_CC_DIRECT	GO:0005938~cell cortex	14	1.23131	0.0347113	FMNL1, PARD6B, ERMN, AKAP12, FER, PRKD1, PTK2, HMCN1, RASAL3, CLASP2, FGF1, BIN2, COL10A1, APC	1065	127	18202	1.88406	1	0.389642	40.3522
GOTERM_CC_DIRECT	GO:0030904~retromer complex	5	0.439754	0.0365596	MAGEL2, SNX27, TBC1D5, DENND4C, ANKFY1	1065	22	18202	3.88434	1	0.398182	42.0011
GOTERM_CC_DIRECT	GO:0005794~Golgi apparatus	64	5.62885	0.0428895	TGOLN2, DSE, TMF1, GLT8D2, ACBD3, ZNF148, DYNC2H1, GOLGA4, KLHL20, SYNRG, MAN1A2, PIK3C2A, NCF1, ESR1, SCYL3, HERC1, GCC2, ARL3, PRKD1, FAM134B, NCOA2, CHST6, LAX1, ASH1L, SPEF2, ADAM19, COL1A1, JAM3, FGD2, CLCN3, USP8, AKAP9, CALU, VCAM1, SERINC5, ZDHHC21, MACF1, SLC30A1, LMTK2, PREPL, TNKS, BHLHE40, CLASP2, FIBIN, TRIP11, SLC30A6, BCL9, FKTN, TMC8, ST6GAL2, HCK, CTLA4, ATR, TP73, ATF6, CYBB, SY…	1065	867	18202	1.26163	1	0.442026	47.3318
GOTERM_CC_DIRECT	GO:0090544~BAF-type complex	3	0.263852	0.0437478	PBRM1, ARID1A, ARID2	1065	6	18202	8.54554	1	0.440961	48.0184
GOTERM_CC_DIRECT	GO:0005929~cilium	14	1.23131	0.0499717	CLUAP1, BBS4, LRRC6, EVC, KIF27, ALMS1, TTC8, DNAH7, WDR19, CCDC40, TTC30A, TTC30B, IFT88, NPHP1	1065	134	18202	1.78564	1	0.478622	52.7533
GOTERM_CC_DIRECT	GO:0032391~photoreceptor connecting cilium	6	0.527704	0.0566738	BBS4, WDR19, TTC8, ARL3, NPHP1, IFT140	1065	36	18202	2.84851	1	0.515555	57.4008
GOTERM_CC_DIRECT	GO:0000139~Golgi membrane	45	3.95778	0.0568583	COPZ2, SEC24B, CLCN3, CLSTN2, CYTH4, RGP1, DSE, CD74, TLR8, TMF1, ACBD3, GALNT10, ZDHHC21, B3GNT5, B3GNT7, CHST11, PIKFYVE, SYBU, TNKS, HLA-DPB1, TRIP11, GOLGA4, SLC30A6, FKTN, ST6GAL2, GBP5, MAN1A2, UGCG, TRIM23, ARL3, PJA2, ATF6, NOTCH2, MAN2A1, RAB30, CHSY3, TRAPPC9, COG7, CNIH3, CHST6, ST8SIA4, HLA-DPA1, MGAT5, HLA-DRA, GOLGB1	1065	591	18202	1.30135	1	0.50903	57.5225
GOTERM_CC_DIRECT	GO:0031514~motile cilium	9	0.791557	0.0584009	CCDC103, BBS4, WDR19, RSPH1, ALMS1, IFT88, ROPN1L, SPEF1, NPHP1	1065	72	18202	2.13638	1	0.511153	58.5274
GOTERM_CC_DIRECT	GO:0060170~ciliary membrane	7	0.615655	0.0595806	BBS1, BBS4, BBS5, EVC, TTC8, TCTN2, CYS1	1065	48	18202	2.49245	1	0.511001	59.2809
GOTERM_CC_DIRECT	GO:0043202~lysosomal lumen	10	0.879507	0.0598098	OGN, OMD, BGN, KERA, LUM, PDGFRB, FASLG, VCAN, DCN, CD74	1065	85	18202	2.01072	1	0.505187	59.4258
GOTERM_CC_DIRECT	GO:0005634~nucleus	341	29.9912	0.0646113	KIAA0556, ZNF250, PTPN22, REST, BTK, PGR, EPC1, FLI1, RSPH1, WWP1, FOXF2, ZNF396, TIGD5, STAG1, POLK, ZNF641, RCOR3, NUDT12, PCBD2, RREB1, ZNF507, BTBD7, EOMES, ZNF791, NUDT10, SKP1, DCTN4, BTBD8, ZNF500, PRDM8, GLUL, CAMK4, KRT16, PRDM6, PARP15, PDGFRB, PRDM2, PIAS1, PRDM1, GRAP2, ZNF41, ZNF611, KIAA1109, ZNF517, ERBB4, NEK1, PTH1R, ZNF510, IGF2BP2, ZNF619, ASB16, UHMK1, UBASH3A, TCF4, BCOR, REC…	1065	5430	18202	1.07331	1	0.526094	62.3533
GOTERM_CC_DIRECT	GO:0005912~adherens junction	7	0.615655	0.0646942	FMN1, CD96, KIAA1462, TMEM204, SPTBN4, NPHP1, APC	1065	49	18202	2.44158	1	0.519571	62.4021
GOTERM_CC_DIRECT	GO:0012505~endomembrane system	12	1.05541	0.0662804	RUNDC1, DOCK2, TBC1D10C, TBC1D9, CD274, WDFY4, JAK3, PARD3B, SLC9A3R1, CYB5D2, NBEAL1, PDCD1LG2	1065	113	18202	1.81498	1	0.521561	63.324
GOTERM_CC_DIRECT	GO:0045335~phagocytic vesicle	6	0.527704	0.06868	FMNL1, CLCN3, RAB31, SYT11, ITGB5, SLAMF1	1065	38	18202	2.69859	1	0.527849	64.6787
GOTERM_CC_DIRECT	GO:0030658~transport vesicle membrane	6	0.527704	0.06868	CLCN3, SYTL4, HLA-DPA1, HLA-DPB1, CD74, HLA-DRA	1065	38	18202	2.69859	1	0.527849	64.6787
GOTERM_CC_DIRECT	GO:0005911~cell-cell junction	16	1.40721	0.0760341	ACTR3, PRKD1, LAT, ITK, FLRT2, KIAA1462, PIKFYVE, FSCN1, PTK7, CD2, ZAP70, CD53, WAS, SCRIB, NPHP1, LCP2	1065	171	18202	1.59917	1	0.558963	68.5458
GOTERM_CC_DIRECT	GO:0005829~cytosol	217	19.0853	0.0858454	TGOLN2, DYNC2LI1, REST, BTK, BRPF3, VPS13C, RSPH1, HTRA1, WWP1, DYNC2H1, RAPGEF6, VPS13A, STAG1, PIK3CG, DEPDC7, NCF2, NCF1, NCF4, PIK3CD, NUDT10, UBR2, SKP1, UBR1, DCTN4, GCC2, THY1, GLUL, TRAPPC9, CAMK4, CCR2, GRAP2, ERBB4, RHPN1, PTH1R, IGF2BP2, MYO9A, THTPA, ZAP70, KBTBD7, TCTN1, UBASH3A, TNKS, NPHP1, DHX9, TAOK1, LCMT2, SMAD5, TRIO, NCKAP1L, ALMS1, DENND1B, RERG, DCP1A, KCNAB2, GLI2, LATS1, …	1065	3397	18202	1.09178	1	0.598377	73.0928
GOTERM_CC_DIRECT	GO:0005577~fibrinogen complex	3	0.263852	0.0935009	FBLN1, FGL2, FN1	1065	9	18202	5.69703	1	0.624651	76.207
GOTERM_CC_DIRECT	GO:0045121~membrane raft	19	1.67106	0.0972002	PTPRC, KCNA3, RFTN2, NFAM1, SLC9A3R1, BTK, THY1, EDNRA, CARD11, LAT, TNFRSF1B, UNC5B, LAX1, PIKFYVE, ZAP70, CNTN1, CD4, INPP5D, CD226	1065	221	18202	1.46937	1	0.633153	77.5883
GOTERM_CC_DIRECT	GO:0070062~extracellular exosome	180	15.8311	0.0998992	LTBP2, GABRB2, IL6ST, FSTL1, CD53, EDIL3, CXCL12, OGN, PRKAR2A, HMCN1, VPS13C, PLOD1, VPS13D, HTRA1, WWP1, PGLYRP2, CFH, DYNC2H1, COL12A1, ZNF445, NEGR1, SPN, ALDH6A1, RREB1, SPARCL1, FBP1, SERPING1, MRGPRF, RBKS, SKP1, PTPRO, PDCD1LG2, PLAUR, THY1, GLUL, CD37, CAMK4, SERPINF1, KRT16, CD33, LILRB4, RAB17, MNDA, COL1A2, ABAT, PDGFRB, MGAT5, MFAP4, DYNLRB2, ANKFY1, HLA-DRA, ITGAL, ACADSB, FGR, PTH1…	1065	2799	18202	1.0991	1	0.637372	78.5486

## Sheet:  GOTERM_MF_DIRECT  
Category	Term	Count	%	PValue	Genes	List Total	Pop Hits	Pop Total	Fold Enrichment	Bonferroni	Benjamini	FDR
GOTERM_MF_DIRECT	GO:0005518~collagen binding	18	1.58311	4.31073e-08	ASPN, PODN, SPARCL1, LUM, MRC2, ITGA11, NID1, SPARC, DCN, NID2, COL5A3, LRRC15, PCOLCE, CTSK, COL14A1, COMP, ANTXR1, FN1	971	60	16313	5.04006	4.01321e-05	4.01321e-05	6.74875e-05
GOTERM_MF_DIRECT	GO:0005201~extracellular matrix structural constituent	19	1.67106	4.31377e-08	MATN3, LUM, EFEMP2, COL3A1, FBN1, COL5A3, COL5A2, COL5A1, FBLN1, BGN, COL14A1, COMP, COL1A2, VCAN, CD4, COL1A1, MFAP5, COL8A2, COL11A1	971	67	16313	4.76424	4.01604e-05	2.00804e-05	6.75351e-05
GOTERM_MF_DIRECT	GO:0003700~transcription factor activity, sequence-specific DNA binding	97	8.53122	3.15954e-07	AEBP1, ZNF81, ARID4A, TBX21, SPI1, ZNF250, ZKSCAN1, ZEB1, REST, GLI2, ZNF16, TCEAL1, ZNF829, ZXDA, ZBTB38, PGR, FLI1, HSF1, GATA3, HOXC4, FOXF2, ZNF396, ZNF445, ZNF281, ZNF641, TBX15, RCOR3, RREB1, ZFX, EOMES, ESR1, RUNX1T1, ZNF7, MSC, SP140, ZNF500, BTBD8, ZNF717, MGA, PRDM2, PRDM1, LCOR, TBX18, CLOCK, ZNF41, ZNF611, ZNF552, ZBTB11, NR2C2, HIC1, ARNT, ATF2, ZNF699, STAT4, REL, XBP1, ELK4, ZNF696…	971	962	16313	1.69399	0.00029411	9.80461e-05	0.000494646
GOTERM_MF_DIRECT	GO:0046872~metal ion binding	172	15.1275	3.42188e-06	ADCY7, F13A1, ZNF827, ZNF250, POSTN, REST, ZNF829, ZXDA, BTK, PHOSPHO2, ZNF396, ZNF445, COL10A1, SPON1, POLK, ZNF641, KCND2, NUDT12, RREB1, ZNF507, FBP1, ZNF791, RBKS, NUDT10, ZNF7, ZNF500, PRDM8, PRDM6, ACAP1, ACAP2, COL1A2, ABAT, PRDM2, COL1A1, PRDM1, NEK5, ANKFY1, ZNF41, NEK7, FGD2, ZC3H3, TSHZ3, ITGAL, ZNF844, ZNF611, ZNF430, ZNF517, NEK1, ITGA11, ZNF510, ITGB2, ZNF619, TIMP2, MYO9A, TIMP3, I…	971	2074	16313	1.39327	0.0031807	0.000796126	0.00535705
GOTERM_MF_DIRECT	GO:0005178~integrin binding	20	1.75901	1.20991e-05	FERMT3, COL3A1, FBN1, EDIL3, COL16A1, TIMP2, ECM2, COL5A1, THY1, VCAM1, FBLN1, WISP2, WISP1, SFRP2, FAP, TNN, FGF1, CD226, JAM3, FN1	971	105	16313	3.20004	0.0112011	0.00225033	0.0189403
GOTERM_MF_DIRECT	GO:0005515~protein binding	424	37.2911	7.3366e-05	LTBP2, STRN, FSTL1, REST, BTK, PGR, ACBD3, FAP, KLRD1, STAG1, PIK3CG, LRRC6, GBP5, RCOR3, PCBD2, NCF2, MPDZ, NCF1, NCF4, PIK3CD, SERPING1, SKP1, SCYL3, PLAUR, THY1, NME5, SIRPG, SERPINF1, GRAP2, ERBB4, KCNJ3, SCRIB, RIBC1, SYBU, ZAP70, KBTBD7, TNKS, TCF4, NPHP1, DHX9, TAOK1, ATR, COL16A1, ATM, FNIP1, SYNE1, APOL1, SYTL4, NUAK1, SPI1, LATS1, FAM168A, HSF1, ZNF148, MAPT, P4HA3, USP12, SLC22A5, FGF1…	971	6163	16313	1.15581	0.0660256	0.0113198	0.114798
GOTERM_MF_DIRECT	GO:0003677~DNA binding	137	12.0493	0.000167698	BBX, ZNF827, INO80, ZNF250, ZNF829, TLR8, SETX, PGR, FLI1, GATA3, FOXF2, TIGD5, ZNF445, CIITA, ZNF641, RCOR3, ZNF507, EOMES, ZNF791, ARID1A, ZNF7, SP140, PRDM8, EP300, MNDA, MGA, PRDM2, PIAS1, ZNF41, ZC3H3, TSHZ3, ZNF844, ZNF611, ZNF517, ZNF510, ZNF619, NR2C2, ARNT, ZNF699, ZNF696, ELK4, TFEC, OTUD7B, PBRM1, ZNF426, TCF4, RUNX2, ZNF423, ASXL2, ZNF623, DHX9, SHPRH, IKZF1, TP53BP1, FOXA1, RFX7, ZBT…	971	1701	16313	1.3531	0.14456	0.0220588	0.26222
GOTERM_MF_DIRECT	GO:0008201~heparin binding	23	2.02287	0.000242078	LTBP2, FGF14, FBN1, CCDC80, FSTL1, POSTN, COL5A3, ECM2, GREM2, COL5A1, PCOLCE, SLIT3, OGN, SMOC2, WISP2, WISP1, CRISPLD2, COMP, CFH, FGF1, LIPC, THBS2, FN1	971	162	16313	2.38521	0.201804	0.027782	0.378318
GOTERM_MF_DIRECT	GO:0048407~platelet-derived growth factor binding	6	0.527704	0.000251382	COL3A1, COL1A2, PDGFRB, COL6A1, COL1A1, COL5A1	971	11	16313	9.16375	0.20869	0.0256721	0.392832
GOTERM_MF_DIRECT	GO:0004872~receptor activity	28	2.46262	0.000259102	DERL1, ITGB5, ITGB2, TLR4, CXCR3, NR2C2, TLR8, ITGAX, IL10RA, CD2, CSF2RB, CD4, CD5, IL18R1, CRTAM, CMKLR1, SLAMF1, PLAUR, TIGIT, NOTCH2, LILRB2, TNFRSF9, CD86, LRP1, CD33, LILRB4, ANTXR1, CD226	971	219	16313	2.14797	0.214359	0.0238369	0.404874
GOTERM_MF_DIRECT	GO:0001078~transcriptional repressor activity, RNA polymerase II core promoter proximal region sequence-specific binding	18	1.58311	0.000289556	ZNF281, TSHZ3, ZBTB20, TBX15, CREBBP, SPI1, EN1, REST, DACH1, HSF1, ZNF148, SALL1, GATA3, ATF7, ZFPM2, BHLHE40, PRDM1, SKIL	971	111	16313	2.72436	0.236327	0.0242126	0.45236
GOTERM_MF_DIRECT	GO:0046934~phosphatidylinositol-4,5-bisphosphate 3-kinase activity	12	1.05541	0.000964344	PIK3CG, FGF18, CD86, ERBB4, PIK3CD, FGF16, PDGFRB, PIK3R5, PIK3R6, FGF1, TRAT1, CD28	971	62	16313	3.25165	0.592713	0.0721202	1.49913
GOTERM_MF_DIRECT	GO:0004402~histone acetyltransferase activity	10	0.879507	0.0018393	TAF1, EPC1, EPC2, NCOA2, EP300, CREBBP, GTF3C4, CLOCK, TAF1L, ATF2	971	48	16313	3.50004	0.819849	0.123522	2.84106
GOTERM_MF_DIRECT	GO:0004674~protein serine/threonine kinase activity	38	3.34213	0.00191408	NUAK1, STK36, NEK1, CCNT1, DSTYK, MAP4K1, ULK4, LATS1, UHMK1, PDPK1, SLK, TTBK2, MAP3K2, LMTK2, PIK3R4, CDK15, ADCK5, TAF1L, PIK3CG, TAF1, CSNK1G1, TAOK1, TRPM7, SMG1, NEK10, TRIO, ATR, CDKL5, ATM, NEK11, PRKCB, PRKD1, HIPK1, HIPK3, ERN1, NRK, NEK5, NEK7	971	377	16313	1.69339	0.831988	0.119626	2.95496
GOTERM_MF_DIRECT	GO:0004950~chemokine receptor activity	6	0.527704	0.00249567	CCR8, CCR5, CMKLR1, CCR4, CCR2, CXCR3	971	17	16313	5.92948	0.90235	0.143663	3.83649
GOTERM_MF_DIRECT	GO:0050840~extracellular matrix binding	7	0.615655	0.00358565	BGN, SPARCL1, OLFML2B, DCN, SPARC, COL11A1, SSC5D	971	26	16313	4.52313	0.964713	0.188617	5.46846
GOTERM_MF_DIRECT	GO:0001968~fibronectin binding	7	0.615655	0.00358565	CTSK, FBLN1, SFRP2, CCDC80, ITGA4, LRRC15, SSC5D	971	26	16313	4.52313	0.964713	0.188617	5.46846
GOTERM_MF_DIRECT	GO:0005096~GTPase activator activity	29	2.55057	0.00505204	RAB3GAP2, TBC1D9, MYO9A, ARHGAP39, RASAL1, DOCK2, TAGAP, RUNDC1, ARHGAP20, RASAL3, TBC1D5, CHM, RASA1, RASA2, ARHGAP9, DEPDC7, TBC1D10C, NF1, NCKAP1L, ARHGEF12, THY1, ARHGEF11, ARHGAP25, RGS22, ARHGAP30, RALGAPA2, RABEP1, ACAP1, ACAP2	971	280	16313	1.74002	0.991043	0.242229	7.62314
GOTERM_MF_DIRECT	GO:0004715~non-membrane spanning protein tyrosine kinase activity	9	0.791557	0.00526892	ITK, PTK2, FGR, HCK, ZAP70, FER, JAK3, ABL2, BTK	971	46	16313	3.287	0.992689	0.239091	7.93789
GOTERM_MF_DIRECT	GO:0004713~protein tyrosine kinase activity	17	1.49516	0.00556524	FGF18, FGR, ERBB4, NEK1, HCK, FGF16, AXL, DSTYK, FER, BTK, PTK2, ZAP70, PDGFRB, CSF2RB, JAK3, FGF1, ABL2	971	133	16313	2.14739	0.99446	0.239256	8.3663
GOTERM_MF_DIRECT	GO:0001191~transcriptional repressor activity, RNA polymerase II transcription factor binding	5	0.439754	0.00576233	ELP2, CREBBP, EOMES, BHLHE40, SPEN	971	13	16313	6.46162	0.995393	0.235866	8.65021
GOTERM_MF_DIRECT	GO:0001085~RNA polymerase II transcription factor binding	9	0.791557	0.00602643	DHX9, DACT1, XBP1, HCLS1, GATA3, CREBBP, SPI1, ZFPM2, SPEN	971	47	16313	3.21706	0.996403	0.235077	9.02936
GOTERM_MF_DIRECT	GO:0008134~transcription factor binding	29	2.55057	0.00603283	STK36, CCNT1, ZEB1, REST, ARNT, GTF2A1, GATA3, BCL2, FOXF2, BCOR, CSDC2, TAF1, RCOR3, TBX5, FOXA1, CREBBP, ESR1, TP73, NCOA2, EP300, SP1, ATF7, PBX1, ZFPM2, PIAS1, UBXN7, IRF4, APBB2, TCF12	971	284	16313	1.71551	0.996424	0.225913	9.03853
GOTERM_MF_DIRECT	GO:0000979~RNA polymerase II core promoter sequence-specific DNA binding	10	0.879507	0.00612369	NLRC5, TAF1, EP300, HSF1, RREB1, GATA3, SMAD5, SPI1, RUNX2, NSD1	971	57	16313	2.9474	0.996716	0.220138	9.16863
GOTERM_MF_DIRECT	GO:0005102~receptor binding	34	2.99033	0.00693798	PLXNC1, FASLG, TNFSF14, AKAP9, CXCL12, ACOT4, BTK, PGR, PTK2, ZAP70, CD2, ANGPTL2, SELPLG, RASA1, FYB, ITK, MAG, CRTAM, PTPRD, TMC8, HCK, SLC9A3R1, PLAUR, TNFSF8, LAMA2, TIGIT, GRP, CD86, TNFSF13B, SRPX2, PDGFRB, GFRA1, JAK3, ABL2	971	353	16313	1.61815	0.998469	0.236677	10.3267
GOTERM_MF_DIRECT	GO:0000978~RNA polymerase II core promoter proximal region sequence-specific DNA binding	34	2.99033	0.00740636	AKNA, ZNF430, KDM6A, NDN, SPI1, GLI2, PGR, FLI1, HSF1, ZNF148, POU2F2, GATAD2B, SKIL, TCF4, MYB, RUNX2, ZNF281, TBX15, RFX7, ESR1, EN1, TP73, HOXC11, NCOA2, EP300, SP1, SALL1, ATF7, RFX3, PBX1, IRF4, PRDM1, TCF12, CLOCK	971	355	16313	1.60903	0.999013	0.241824	10.9866
GOTERM_MF_DIRECT	GO:0015026~coreceptor activity	7	0.615655	0.00755175	CCR8, CD86, CCR5, CXCR6, CD4, ITGA4, CD28	971	30	16313	3.92005	0.999139	0.237717	11.1905
GOTERM_MF_DIRECT	GO:0044212~transcription regulatory region DNA binding	23	2.02287	0.00826214	ZNF281, CIITA, ZNF831, TAF1, RBBP5, ARID4A, ERBB4, IKZF1, RCOR3, GLIS2, TBX21, FOXA1, CCNT1, ARID4B, REST, TP73, SP1, XBP1, GATA3, SALL1, RFX3, BCOR, TCF12	971	213	16313	1.81411	0.999558	0.248793	12.1805
GOTERM_MF_DIRECT	GO:0004222~metalloendopeptidase activity	15	1.31926	0.008264	ADAMTSL2, ADAMTS14, ADAMTS16, MMP28, MMP2, MMP11, ADAMTS6, FAP, THSD4, ADAM33, ADAM19, ADAMTS12, TLL2, ADAM12, TLL1	971	115	16313	2.19133	0.999559	0.241126	12.1831
GOTERM_MF_DIRECT	GO:0017124~SH3 domain binding	15	1.31926	0.0089002	USP8, NCF1, HCLS1, LANCL1, PTPN22, SOCS7, EVL, DPYSL3, SHANK1, WAS, FMN1, MAPT, ADAM19, INPP5D, ADAM12	971	116	16313	2.17244	0.999757	0.249493	13.0609
GOTERM_MF_DIRECT	GO:0032395~MHC class II receptor activity	5	0.439754	0.010003	HLA-DPA1, HLA-DPB1, HLA-DOA, HLA-DMA, HLA-DRA	971	15	16313	5.60007	0.999914	0.26801	14.5631
GOTERM_MF_DIRECT	GO:0004992~platelet activating factor receptor activity	3	0.263852	0.0101776	PDGFRL, PDGFRB, PTAFR	971	3	16313	16.8002	0.999927	0.264512	14.7987
GOTERM_MF_DIRECT	GO:0005085~guanyl-nucleotide exchange factor activity	15	1.31926	0.0102881	FGD2, RALGPS2, RALGPS1, TRIO, HERC2, DOCK8, ARHGEF12, FNIP1, ARHGEF11, DOCK2, TAGAP, RASGRF2, RAPGEF6, DOCK11, SPATA13	971	118	16313	2.13562	0.999934	0.259827	14.9476
GOTERM_MF_DIRECT	GO:0050839~cell adhesion molecule binding	10	0.879507	0.0106105	TIGIT, VCAM1, ITGAL, LILRB2, CRTAM, PTPRD, POSTN, ITGB2, ITGA4, CD226	971	62	16313	2.70971	0.999951	0.25988	15.3802
GOTERM_MF_DIRECT	GO:0003676~nucleic acid binding	77	6.77221	0.0106193	ZCCHC24, CPEB2, ZNF81, ZFP41, KIAA0430, ZNF827, ZNF250, ZKSCAN1, ZEB2, ZNF347, ZEB1, REST, GLI2, ZBTB37, ZXDA, ZNF678, ZBTB38, ZNF148, ZNF407, DHX33, ZNF445, ZNF641, ZBTB20, RREB1, ZNF507, ZFX, ZNF791, ZNF7, SPEN, ZNF500, ZNF717, PRDM6, CELF2, ZFPM2, CELF1, PRDM1, MATR3, ZNF41, SMARCAD1, ZNF844, ZNF430, ZNF611, ZNF517, ZNF552, SCAPER, GLIS2, ZBTB11, ZNF510, ZNF619, ZNF34, ATF2, GIN1, ZNF703, DDX4…	971	982	16313	1.31733	0.999952	0.253483	15.392
GOTERM_MF_DIRECT	GO:0016303~1-phosphatidylinositol-3-kinase activity	8	0.703606	0.0126771	PIK3CG, FGF18, PIK3C2A, PIK3CD, FGF16, FGF1, PIK3R4, ATM	971	43	16313	3.12562	0.999993	0.28778	18.1055
GOTERM_MF_DIRECT	GO:0023026~MHC class II protein complex binding	5	0.439754	0.0127201	HLA-DMB, HLA-DOA, HLA-DMA, CD74, HLA-DRA	971	16	16313	5.25006	0.999993	0.281843	18.1613
GOTERM_MF_DIRECT	GO:0003777~microtubule motor activity	11	0.967458	0.0183203	KIF13A, BBS4, KIF12, DNALI1, KIF27, DYNC2H1, KIF9, DYNLRB2, DNAH7, KIF26B, KIF2A	971	79	16313	2.33927	1	0.372024	25.1345
GOTERM_MF_DIRECT	GO:0005088~Ras guanyl-nucleotide exchange factor activity	14	1.23131	0.0190323	FGF18, ERBB4, FGF16, SPTBN4, AKAP9, LAT, PTK2, RASGRF2, GFRA1, PDGFRB, CSF2RB, IL2RG, JAK3, FGF1	971	115	16313	2.04524	1	0.375488	25.9801
GOTERM_MF_DIRECT	GO:0005520~insulin-like growth factor binding	5	0.439754	0.0194598	WISP2, WISP1, HTRA1, IGFALS, HTRA3	971	18	16313	4.66672	1	0.374447	26.4835
GOTERM_MF_DIRECT	GO:0071837~HMG box domain binding	5	0.439754	0.0194598	SP1, HOXC4, GATA3, PRRX1, TCF12	971	18	16313	4.66672	1	0.374447	26.4835
GOTERM_MF_DIRECT	GO:0016175~superoxide-generating NADPH oxidase activity	4	0.351803	0.0241359	NOX4, CYBB, NCF2, NCF1	971	11	16313	6.10917	1	0.433713	31.7846
GOTERM_MF_DIRECT	GO:0043394~proteoglycan binding	4	0.351803	0.0241359	CTSK, NID1, COL5A3, COL5A1	971	11	16313	6.10917	1	0.433713	31.7846
GOTERM_MF_DIRECT	GO:0043565~sequence-specific DNA binding	43	3.78188	0.0266741	PRRX1, ZKSCAN1, GLI2, NR2C2, ATF2, HIC1, ARNT, PGR, FLI1, HSF1, XBP1, ELK4, ZNF148, BCL2, HOXC4, POU2F2, FOXF2, GATAD2B, ZNF396, TAF1L, ZNF281, ZNF831, TAF1, LMX1B, TBX5, FOXA1, EOMES, ESR1, FOXP3, TP73, ZNF500, HOXC10, ATF6, ZFHX4, HOXC12, SP1, HOXC13, SALL1, ATF7, PBX1, IRF4, CLOCK, GOLGB1	971	519	16313	1.39192	1	0.458776	34.51
GOTERM_MF_DIRECT	GO:0030506~ankyrin binding	5	0.439754	0.0280484	SPTBN4, FLNC, CACNA1D, KCNJ11, KCTD6	971	20	16313	4.20005	1	0.467741	35.9427
GOTERM_MF_DIRECT	GO:0016493~C-C chemokine receptor activity	4	0.351803	0.0307865	CCR8, CCR5, CCR4, CCR2	971	12	16313	5.60007	1	0.491881	38.7104
GOTERM_MF_DIRECT	GO:0035004~phosphatidylinositol 3-kinase activity	3	0.263852	0.0313137	PIK3CG, PIK3C2A, PIK3CD	971	5	16313	10.0801	1	0.489908	39.2302
GOTERM_MF_DIRECT	GO:0005509~calcium ion binding	56	4.92524	0.0324417	ASPN, CLSTN2, LTBP2, FSTL1, MMP28, EDIL3, HMCN1, SLC24A2, SLC24A1, PLCB2, MATN3, MAN1A2, SPARCL1, SCUBE2, PCDH7, SLIT3, MMP11, EFHC1, VCAN, REPS2, NKD2, MYL5, MYL3, TBC1D9, SPOCK1, C1R, EDEM3, C1S, DNAH7, NECAB3, CALU, SMOC2, ANXA9, MACF1, FAT3, COMP, THBS2, EHD2, HPGDS, RASEF, EFEMP2, SYT11, FBN1, NID1, SPARC, CELSR1, NID2, P4HTM, NOTCH2, FBLN1, LRP1, SNED1, SYTL4, TLL2, TLL1, CDH11	971	719	16313	1.3085	1	0.494553	40.3287
GOTERM_MF_DIRECT	GO:0004860~protein kinase inhibitor activity	8	0.703606	0.0332901	ASPN, FLRT2, BGN, PODN, PODNL1, SOCS7, DCN, LRRC15	971	52	16313	2.58465	1	0.496027	41.1426
GOTERM_MF_DIRECT	GO:0004842~ubiquitin-protein transferase activity	29	2.55057	0.0361001	XIAP, UBE3B, BTRC, ASB16, SHARPIN, WWP1, KBTBD7, BCOR, CYHR1, KLHL20, TRIP12, HECTD1, IPP, MAGEL2, SHPRH, UBR3, BIRC6, PDZRN4, UBR2, HERC2, SKP1, HERC1, TRIM23, PJA2, MIB1, UBE2E3, RNF115, KLHL17, FBXL6	971	329	16313	1.48087	1	0.517279	43.7648
GOTERM_MF_DIRECT	GO:0002020~protease binding	12	1.05541	0.0373906	DERL1, CST9, LRP1, XBP1, CST7, FAP, BCL2, COMP, TIMP2, TIMP3, FN1, CD28	971	101	16313	1.99606	1	0.52247	44.932
GOTERM_MF_DIRECT	GO:0046332~SMAD binding	7	0.615655	0.0404678	COL3A1, COL1A2, TGFBRAP1, SKIL, TCF12, COL5A2, RNF111	971	43	16313	2.73492	1	0.543825	47.6243
GOTERM_MF_DIRECT	GO:0008270~zinc ion binding	86	7.56376	0.0436184	SEC24B, AEBP1, ZCCHC24, MMP28, ZEB1, GLI2, MMP2, PHC3, LNPEP, PGR, BRPF3, SHARPIN, GATA3, PGLYRP2, TRIM44, ZNF407, RANBP2, LONRF2, CYHR1, CA12, ESR1, UBR3, UBR2, UBR1, HERC2, SP140, MMP11, EARS2, PRKCB, PJA2, MIB1, ADAMTS6, MAN2A1, EP300, CPXM1, ASH1L, ZFPM2, PRDM2, ADAM19, TGFB1I1, PIAS1, ADAM12, NSD1, MATR3, TRAF1, ADAMTS14, ADAMTSL2, XIAP, SCAPER, ADAMTS16, LANCL1, EEA1, NR2C2, CPZ, ZDHHC21, M…	971	1193	16313	1.21108	1	0.564134	50.2529
GOTERM_MF_DIRECT	GO:0043425~bHLH transcription factor binding	5	0.439754	0.0445638	SP1, BHLHE40, TCF4, RUNX2, TCF12	971	23	16313	3.65222	1	0.564905	51.0172
GOTERM_MF_DIRECT	GO:0046975~histone methyltransferase activity (H3-K36 specific)	3	0.263852	0.0451408	ASH1L, SETD2, NSD1	971	6	16313	8.4001	1	0.562642	51.4783
GOTERM_MF_DIRECT	GO:0070888~E-box binding	6	0.527704	0.048859	GATA3, BHLHE40, ZEB1, TCF4, TCF12, CLOCK	971	34	16313	2.96474	1	0.58519	54.3534
GOTERM_MF_DIRECT	GO:0008013~beta-catenin binding	10	0.879507	0.0540883	DACT1, EP300, DACT3, BTRC, SALL1, ESR1, SKP1, SLC9A3R1, BCL9, APC	971	82	16313	2.04881	1	0.616605	58.128
GOTERM_MF_DIRECT	GO:0004896~cytokine receptor activity	6	0.527704	0.0601344	IL9R, IL12RB1, IL6ST, CSF2RB, IL2RG, CD74	971	36	16313	2.80003	1	0.649993	62.1274
GOTERM_MF_DIRECT	GO:0035005~1-phosphatidylinositol-4-phosphate 3-kinase activity	3	0.263852	0.0607485	PIK3CG, PIK3C2A, PIK3CD	971	7	16313	7.20009	1	0.647224	62.5129
GOTERM_MF_DIRECT	GO:0001077~transcriptional activator activity, RNA polymerase II core promoter proximal region sequence-specific binding	21	1.84697	0.0632824	AKNA, NDN, GLIS2, FOXA1, SPI1, ESR1, GLI2, TP73, ATF2, PGR, HOXC11, FLI1, HOXC13, GATA3, POU2F2, PBX1, IRF4, MYB, TCF4, TCF12, RUNX2	971	233	16313	1.51418	1	0.656225	64.0653
GOTERM_MF_DIRECT	GO:0019901~protein kinase binding	31	2.72647	0.0641856	FGR, ITGB2, LATS1, ATF2, PTK2, PDPK1, MAP3K2, XBP1, MAPT, USP37, CD4, FAM83H, APC, CD28, PTPRC, MAG, ELP2, HCLS1, PRKAB1, RICTOR, TRIM22, WAS, TP73, THY1, CCNL2, LAT, RAB11FIP2, LAX1, CCND2, PDGFRB, CD226	971	377	16313	1.38145	1	0.655217	64.6039
GOTERM_MF_DIRECT	GO:0003713~transcription coactivator activity	22	1.93492	0.0652147	CIITA, TAF1, ZFX, CREBBP, PRRX1, ARID1A, ZEB1, NR2C2, ATF2, ARNT, ATF6, EP300, NCOA2, GTF2A1, GATA3, TFEC, NPAT, MKL2, PIAS1, TGFB1I1, TRIP11, MYSM1	971	248	16313	1.49034	1	0.654981	65.2084
GOTERM_MF_DIRECT	GO:0008191~metalloendopeptidase inhibitor activity	4	0.351803	0.06574	RECK, SPOCK1, TIMP2, TIMP3	971	16	16313	4.20005	1	0.651857	65.5133
GOTERM_MF_DIRECT	GO:0001102~RNA polymerase II activating transcription factor binding	6	0.527704	0.0662805	EP300, TP53BP1, CREBBP, EOMES, BHLHE40, ATF2	971	37	16313	2.72436	1	0.648897	65.8243
GOTERM_MF_DIRECT	GO:0003682~chromatin binding	32	2.81442	0.0683191	TSHZ3, CCNT1, REST, ZEB1, GLI2, ATF2, FLI1, NIPBL, HSF1, REL, ELK4, GATA3, PBRM1, SKIL, TPR, TCF4, RUNX2, STAG1, BRD3, CREBBP, EOMES, ESR1, MBD5, COQ7, TP73, PRKCB, ATRX, NCOA2, EP300, HOXC13, ASH1L, NSD1	971	394	16313	1.36448	1	0.654449	66.974
GOTERM_MF_DIRECT	GO:0032403~protein complex binding	19	1.67106	0.0706359	FYB, CIITA, ITGAL, HCLS1, FBN1, HMBOX1, NCKAP1L, STRN, ITGB2, SLC9A3R1, SHANK1, LZTFL1, ATM, FBLN1, LRP1, SHARPIN, SKIL, RANBP2, MYSM1	971	208	16313	1.53463	1	0.661266	68.2365
GOTERM_MF_DIRECT	GO:0001103~RNA polymerase II repressing transcription factor binding	5	0.439754	0.0734033	BBS1, BBS4, BBS5, SP1, TTC8	971	27	16313	3.11115	1	0.670114	69.6854
GOTERM_MF_DIRECT	GO:0051015~actin filament binding	13	1.14336	0.0751899	FMNL1, FSCN1, ERMN, FLNC, ACTR3, CORO1C, SYNE1, MACF1, KLHL17, ANTXR1, CLASP2, WIPF1, ABL2	971	127	16313	1.71971	1	0.673586	70.5877
GOTERM_MF_DIRECT	GO:0070577~lysine-acetylated histone binding	4	0.351803	0.0764272	TAF1, BRD3, BAZ2A, TAF1L	971	17	16313	3.95299	1	0.674213	71.1978
GOTERM_MF_DIRECT	GO:0070097~delta-catenin binding	3	0.263852	0.0778764	DACT1, PLEKHA7, DACT3	971	8	16313	6.30008	1	0.675865	71.8972
GOTERM_MF_DIRECT	GO:0018024~histone-lysine N-methyltransferase activity	6	0.527704	0.0795786	RBBP5, EHMT1, PRDM6, PRDM2, SETD2, NSD1	971	39	16313	2.58465	1	0.678681	72.6985
GOTERM_MF_DIRECT	GO:0003705~transcription factor activity, RNA polymerase II distal enhancer sequence-specific binding	8	0.703606	0.0846601	IRF8, FOXF2, SPI1, RFX3, BHLHE40, FOXP3, ARNT, ATF2	971	64	16313	2.10003	1	0.696862	74.9651
GOTERM_MF_DIRECT	GO:0001047~core promoter binding	8	0.703606	0.0846601	ZNF281, EP300, XBP1, ELK4, SPI1, REST, FOXP3, CLOCK	971	64	16313	2.10003	1	0.696862	74.9651
GOTERM_MF_DIRECT	GO:0004672~protein kinase activity	29	2.55057	0.0861834	NUAK1, STK36, NEK1, PTK7, MAP4K1, ULK4, BTK, PDPK1, PTK2, TTBK2, MAP3K2, PIK3R4, PIK3CG, CSNK1G1, TAOK1, PRKAB1, SMG1, NEK10, ATR, SCYL3, CDKL5, NEK11, PRKCB, HIPK1, CAMK4, HIPK3, RASSF2, ABL2, NEK7	971	359	16313	1.35712	1	0.698404	75.6095
GOTERM_MF_DIRECT	GO:0030674~protein binding, bridging	9	0.791557	0.0863003	FLRT2, PPP4R2, COL14A1, FSCN1, COL1A2, TRIM22, COL11A1, COL8A2, RAD50	971	77	16313	1.96366	1	0.693783	75.6583
GOTERM_MF_DIRECT	GO:0008157~protein phosphatase 1 binding	4	0.351803	0.0878207	LILRB1, LILRB2, FER, AKAP11	971	18	16313	3.73338	1	0.69534	76.2848
GOTERM_MF_DIRECT	GO:0017137~Rab GTPase binding	13	1.14336	0.0899292	RAB3GAP2, TBC1D10C, TBC1D9, MLPH, RGP1, DENND1B, RUNDC1, RAB11FIP2, ACAP2, SYTL4, TBC1D5, CHM, ANKFY1	971	131	16313	1.6672	1	0.699345	77.1286
GOTERM_MF_DIRECT	GO:0005164~tumor necrosis factor receptor binding	5	0.439754	0.0906292	TRAF1, TNFSF13B, TNFSF14, FASLG, TNFSF8	971	29	16313	2.89659	1	0.697367	77.4025
GOTERM_MF_DIRECT	GO:1990380~Lys48-specific deubiquitinase activity	3	0.263852	0.0962891	OTUD7B, FAM63A, FAM63B	971	9	16313	5.60007	1	0.715436	79.5067
GOTERM_MF_DIRECT	GO:0001075~transcription factor activity, RNA polymerase II core promoter sequence-specific binding involved in preinitiation complex assembly	3	0.263852	0.0962891	TAF1, DACH1, TAF1L	971	9	16313	5.60007	1	0.715436	79.5067
GOTERM_MF_DIRECT	GO:0005522~profilin binding	3	0.263852	0.0962891	FMNL1, EVL, WIPF1	971	9	16313	5.60007	1	0.715436	79.5067
GOTERM_MF_DIRECT	GO:0048495~Roundabout binding	3	0.263852	0.0962891	OGN, TGFB1I1, SLIT3	971	9	16313	5.60007	1	0.715436	79.5067
GOTERM_MF_DIRECT	GO:0016874~ligase activity	23	2.02287	0.0988548	SHPRH, XIAP, UBE3B, BTRC, BIRC6, UBR3, UBR2, UBR1, HERC2, HERC1, TRIM23, TRIM22, PJA2, MIB1, MCCC2, RNF115, WWP1, RNF169, PIAS1, RANBP2, TRIP12, RNF111, HECTD1	971	276	16313	1.40002	1	0.720594	80.3989
GOTERM_MF_DIRECT	GO:0017112~Rab guanyl-nucleotide exchange factor activity	5	0.439754	0.0999018	RAB3GAP2, DENND4C, DENND4A, RGP1, DENND1B	971	30	16313	2.80003	1	0.719894	80.7524
