# Supplementary material for: Oncogenic long noncoding RNA landscape in breast cancer
Source: Mol Cancer. 2017 Jul 24;16:129. doi: 10.1186/s12943-017-0696-6 (PMC5525255; doi:10.1186/s12943-017-0696-6)
Supplement: Supplementary file 6 — Gene ontology term enrichment (GO) and KEGG pathway analysis for differentially expressed mRNAs. (XLS 909 kb) [file 12943_2017_696_MOESM6_ESM.xls]

## Sheet: GO upregualted coding genes
Category	Term	Count	%	PValue	Genes	List Total	Pop Hits	Pop Total	Fold Enrichment	Bonferroni	Benjamini	FDR
SP_PIR_KEYWORDS	phosphoprotein	818	5.3283	1.12478e-40	ALDH8A1, FLJ22184, SHKBP1, LTB4R, GRIN2D, MAP3K9, YEATS2, ZNF101, RAB27A, LIG1, SIPA1L3, MED14, ESPL1, NCAPD3, MARK2, NCAPD2, EIF2AK1, F5, RCC2, DCAF8, KIAA1524, ZWINT, KIF4A, RALGPS2, TNRC18, GSTCD, CACNB3, MYBL2, PDSS1, SCRIB, UBASH3B, SPATS2, NCAPG2, CDC123, PPP2R2C, SGIP1, ASXL2, KIF3A, RECQL5, ATP11B, NDC80, SFMBT1, KIF3C, GART, ARF1, PKP4, POP1, TRAFD1, PARP1, SPNS1, SLC20A1, EZH2, GTSE1, M…	1517	7263	19235	1.42805	6.74868e-38	6.74868e-38	1.66121e-37
GOTERM_BP_FAT	GO:0000279~M phase	106	0.690464	1.49025e-34	KIFC1, PRC1, KNTC1, TTK, AURKA, PTTG1, AURKB, CDCA8, RAD21, DDX11, OIP5, RSPH1, CDCA2, H2AFX, TUBG1, CCNA2, CDCA5, ASPM, CDCA3, SGOL2, SGOL1, MND1, ESPL1, TACC3, NCAPD3, NCAPD2, TIMELESS, RCC2, SPAG5, ZWINT, STMN1, ANAPC7, NEK6, DSCC1, NEK2, ANLN, CHEK1, SPC24, SPC25, SAC3D1, NCAPG2, SKA3, SKA2, SKA1, HELLS, ERCC6L, MKI67, CKAP5, NUF2, SYCE2, BRCA2, CDC20, NDC80, RAD54L, SUV39H2, PLK1, RRS1, RAD5…	1161	329	13528	3.75415	4.89845e-31	4.89845e-31	2.71075e-31
GOTERM_BP_FAT	GO:0022403~cell cycle phase	120	0.781657	3.71603e-34	KIFC1, PRC1, KNTC1, TTK, AURKA, AURKB, PTTG1, CDCA8, RAD21, DDX11, OIP5, RSPH1, CDCA2, H2AFX, TUBG1, CCNA2, CDCA5, ASPM, CDCA3, SGOL2, SGOL1, POLE, MND1, ESPL1, TACC3, NCAPD3, NCAPD2, TIMELESS, RCC2, SPAG5, ZWINT, STMN1, ANAPC7, NEK6, DSCC1, BLM, NEK2, CHEK1, ANLN, SPC24, SPC25, SAC3D1, NCAPG2, CDC123, SKA3, SKA2, SKA1, TCF3, HELLS, ERCC6L, TAF2, MKI67, CKAP5, NUF2, BRCA2, SYCE2, CDC20, NDC80, RA…	1161	414	13528	3.3774	1.22146e-30	6.10729e-31	6.75942e-31
GOTERM_BP_FAT	GO:0000087~M phase of mitotic cell cycle	83	0.540646	6.54524e-32	KIF23, KIFC1, KNTC1, AURKA, AURKB, PTTG1, FAM83D, KIF2C, NDE1, CDCA8, RAD21, DDX11, OIP5, CDCA2, CDCA5, CCNA2, ASPM, CDCA3, CDC6, CDK1, KIF11, DSN1, SGOL1, CCNF, KIF15, TPX2, NUSAP1, ESPL1, PBK, UBE2C, NCAPD3, NCAPD2, TIMELESS, RCC2, SPAG5, ZWINT, BUB1B, HORMAD1, ANAPC7, RUVBL1, CHFR, NEK6, DSCC1, NEK2, ANLN, CEP55, SPC24, SPC25, NCAPH, NUMA1, SAC3D1, NCAPG, NCAPG2, BUB1, SKA3, SKA2, SKA1, LMLN, …	1161	224	13528	4.31749	2.15142e-28	7.1714e-29	1.19057e-28
SP_PIR_KEYWORDS	cell cycle	119	0.775143	1.03119e-31	KIFC1, DBF4B, PRC1, KNTC1, AURKA, AURKB, PTTG1, CDCA8, RAD21, DDX11, CASP8AP2, OIP5, CDCA2, H2AFX, CCNA2, CDCA5, ASPM, CDCA3, ESCO1, LIG1, SGOL2, RBL1, SGOL1, NCAPD3, NCAPD2, UHRF1, TIMELESS, RCC2, SPAG5, ZWINT, ANAPC7, NEK6, DSCC1, NEK2, CHEK1, ANLN, CHEK2, LLGL2, SPC24, SPC25, NCAPG2, CDC123, SKA3, SKA2, SKA1, HELLS, ERCC6L, IKZF1, MKI67, CKAP5, NUF2, SUV39H1, CASC5, SYCE2, CDC20, NDC80, BRCA1,…	1517	461	19235	3.27305	6.18711e-29	3.09356e-29	1.52298e-28
GOTERM_BP_FAT	GO:0007067~mitosis	81	0.527619	6.39099e-31	KIF23, KIFC1, KNTC1, AURKA, AURKB, PTTG1, FAM83D, KIF2C, NDE1, CDCA8, RAD21, DDX11, OIP5, CDCA2, CDCA5, CCNA2, ASPM, CDCA3, CDC6, CDK1, KIF11, DSN1, SGOL1, CCNF, KIF15, TPX2, NUSAP1, ESPL1, PBK, UBE2C, NCAPD3, NCAPD2, TIMELESS, RCC2, SPAG5, ZWINT, BUB1B, HORMAD1, ANAPC7, RUVBL1, CHFR, NEK6, DSCC1, NEK2, ANLN, CEP55, SPC24, SPC25, NCAPH, NUMA1, SAC3D1, NCAPG, NCAPG2, BUB1, SKA3, SKA2, SKA1, LMLN, …	1161	220	13528	4.29006	2.10072e-27	5.2518e-28	1.16252e-27
GOTERM_BP_FAT	GO:0000280~nuclear division	81	0.527619	6.39099e-31	KIF23, KIFC1, KNTC1, AURKA, AURKB, PTTG1, FAM83D, KIF2C, NDE1, CDCA8, RAD21, DDX11, OIP5, CDCA2, CDCA5, CCNA2, ASPM, CDCA3, CDC6, CDK1, KIF11, DSN1, SGOL1, CCNF, KIF15, TPX2, NUSAP1, ESPL1, PBK, UBE2C, NCAPD3, NCAPD2, TIMELESS, RCC2, SPAG5, ZWINT, BUB1B, HORMAD1, ANAPC7, RUVBL1, CHFR, NEK6, DSCC1, NEK2, ANLN, CEP55, SPC24, SPC25, NCAPH, NUMA1, SAC3D1, NCAPG, NCAPG2, BUB1, SKA3, SKA2, SKA1, LMLN, …	1161	220	13528	4.29006	2.10072e-27	5.2518e-28	1.16252e-27
GOTERM_BP_FAT	GO:0048285~organelle fission	82	0.534132	2.5316e-30	KIF23, KIFC1, KNTC1, AURKA, AURKB, PTTG1, FAM83D, KIF2C, NDE1, CDCA8, RAD21, DDX11, OIP5, CDCA2, CDCA5, CCNA2, ASPM, CDCA3, CDC6, CDK1, OPA1, KIF11, DSN1, SGOL1, CCNF, KIF15, TPX2, NUSAP1, ESPL1, PBK, UBE2C, NCAPD3, NCAPD2, TIMELESS, RCC2, SPAG5, ZWINT, BUB1B, HORMAD1, ANAPC7, RUVBL1, CHFR, NEK6, DSCC1, NEK2, ANLN, CEP55, SPC24, SPC25, NCAPH, NUMA1, SAC3D1, NCAPG, NCAPG2, BUB1, SKA3, SKA2, SKA1, …	1161	229	13528	4.17234	8.32137e-27	1.66427e-27	4.60496e-27
SP_PIR_KEYWORDS	mitosis	70	0.455967	6.05935e-30	KIF23, KIFC1, KNTC1, AURKB, PTTG1, FAM83D, KIF2C, NDE1, CDCA8, RAD21, OIP5, CDCA2, CDCA5, CCNA2, ASPM, CDCA3, CDC6, CDK1, KIF11, DSN1, SGOL1, CCNF, NUSAP1, UBE2C, NCAPD3, NCAPD2, TIMELESS, RCC2, SPAG5, ZWINT, BUB1B, ANAPC7, RUVBL1, CHFR, NEK6, NEK2, ANLN, CEP55, SPC24, SPC25, NCAPH, NUMA1, NCAPG, NCAPG2, BUB1, SKA3, SKA2, SKA1, ZWILCH, LMLN, HELLS, ERCC6L, CKAP5, NUF2, CASC5, CENPF, CDC20, BIRC5,…	1517	183	19235	4.85013	3.63561e-27	1.21187e-27	8.94921e-27
SP_PIR_KEYWORDS	cell division	84	0.54716	2.89674e-29	KIF23, CDK19, KIFC1, PRC1, KNTC1, AURKB, PTTG1, SENP5, CCNE2, FAM83D, KIF2C, CCNE1, NDE1, CDCA8, RAD21, OIP5, CDCA2, CABLES2, CDCA5, CCNA2, ASPM, CABLES1, CDCA3, CDC6, CDK1, KIF11, DSN1, LIG1, SGOL2, SGOL1, CCNF, NUSAP1, UBE2C, NCAPD3, NCAPD2, RAB11FIP3, TIMELESS, RCC2, SPAG5, ZWINT, BUB1B, ANAPC7, RUVBL1, CHFR, UBE2S, NEK6, NEK2, ANLN, CEP55, LLGL2, SPC24, SPC25, NCAPH, NCAPG, NCAPG2, CDC123, BU…	1517	264	19235	4.03443	1.73804e-26	4.34511e-27	4.27826e-26
GOTERM_BP_FAT	GO:0000278~mitotic cell cycle	104	0.677436	2.25946e-28	KIFC1, PRC1, KNTC1, TTK, AURKA, PTTG1, AURKB, CDCA8, RAD21, DDX11, OIP5, CDCA2, CCNA2, CDCA5, ASPM, CDCA3, SGOL1, POLE, ESPL1, NCAPD3, NCAPD2, TIMELESS, RCC2, SPAG5, ZWINT, STMN1, ANAPC7, NEK6, DSCC1, BLM, NEK2, ANLN, CHEK1, SPC24, SPC25, SAC3D1, NCAPG2, CDC123, SKA3, SKA2, SKA1, TCF3, HELLS, ERCC6L, TAF2, CKAP5, NUF2, CDC20, NDC80, PLK1, RRS1, SMC1A, MAP9, KIF23, E2F1, GTSE1, FAM83D, CCNE1, KIF2…	1161	370	13528	3.27516	7.42684e-25	1.23781e-25	4.10994e-25
GOTERM_BP_FAT	GO:0007049~cell cycle	160	1.04221	8.68006e-27	KIFC1, DBF4B, PRC1, DTYMK, KNTC1, TTK, AURKA, AURKB, PTTG1, CDCA8, RAD21, CASP8AP2, DDX11, RSPH1, OIP5, CDCA2, H2AFX, TUBG1, CCNA2, CDCA5, ASPM, CDCA3, ESCO1, SGOL2, LIG1, RBL1, SGOL1, POLE, MND1, ESPL1, TACC3, NCAPD3, NCAPD2, UHRF1, RCC2, TIMELESS, SPAG5, ZWINT, STMN1, ANAPC7, NEK6, DSCC1, BLM, NEK2, CHEK1, ANLN, CHEK2, LLGL2, SPC24, SPC25, SAC3D1, NCAPG2, CDC123, SKA3, SKA2, SKA1, TCF3, HELLS, …	1161	776	13528	2.40248	2.85314e-23	4.07591e-24	1.5789e-23
GOTERM_BP_FAT	GO:0022402~cell cycle process	129	0.840281	9.47829e-26	KIFC1, PRC1, KNTC1, TTK, AURKA, AURKB, PTTG1, CDCA8, RAD21, DDX11, OIP5, RSPH1, CDCA2, H2AFX, TUBG1, CCNA2, CDCA5, ASPM, CDCA3, SGOL2, SGOL1, POLE, MND1, ESPL1, TACC3, NCAPD3, NCAPD2, RCC2, TIMELESS, SPAG5, ZWINT, STMN1, ANAPC7, NEK6, DSCC1, BLM, NEK2, CHEK1, ANLN, SPC24, SPC25, SAC3D1, NCAPG2, CDC123, SKA3, SKA2, SKA1, TCF3, HELLS, ERCC6L, TAF2, MKI67, CKAP5, NUF2, BRCA2, SYCE2, NDC80, CDC20, RA…	1161	565	13528	2.66037	3.11552e-22	3.89439e-23	1.72409e-22
GOTERM_BP_FAT	GO:0051301~cell division	85	0.553674	5.05348e-24	KIF23, CDK19, KIFC1, PRC1, KNTC1, AURKB, PTTG1, SENP5, CCNE2, FAM83D, CCNE1, NDE1, CDCA8, RAD21, OIP5, CDCA2, CABLES2, CDCA5, CCNA2, ASPM, CABLES1, CDCA3, CDC6, CDK1, KIF11, DSN1, PIK3CB, LIG1, SGOL2, SGOL1, CCNF, NUSAP1, ESPL1, UBE2C, NCAPD3, NCAPD2, TIMELESS, RCC2, SPAG5, ZWINT, BUB1B, ANAPC7, RUVBL1, CHFR, NEK6, NEK2, ANLN, CEP55, LLGL2, SPC24, SPC25, NCAPH, SAC3D1, NCAPG, NCAPG2, CDC123, BUB1…	1161	295	13528	3.35736	1.66108e-20	1.84564e-21	9.19224e-21
GOTERM_CC_FAT	GO:0005694~chromosome	103	0.670922	3.19879e-21	XRCC5, HMGN1, CBX4, KNTC1, CBX3, CBX2, RANGAP1, AURKB, CBX5, CDCA8, CSNK2A1, RAD21, HIST1H2BK, H2AFV, OIP5, H2AFZ, H2AFY, H2AFX, TUBG1, CDCA5, SGOL2, SGOL1, NCAPD3, NCAPD2, SUZ12, RFC4, TIMELESS, RCC2, SPAG5, ZWINT, TELO2, RAD18, SMARCA4, DSCC1, HMGB3, BLM, NEK2, CHEK1, SPC24, SPC25, HIST1H4A, HNRNPD, SKA3, SKA2, SKA1, ASF1B, DNMT3B, HELLS, ERCC6L, SETDB1, DNMT3A, IKZF1, MKI67, NUF2, SUV39H1, AKA…	1056	460	12782	2.71028	1.8617e-18	1.8617e-18	4.70468e-18
SP_PIR_KEYWORDS	nucleus	483	3.14617	1.07345e-19	XRCC5, KIFC1, DBF4B, RUSC1, ZNF250, RANGAP1, CDCA8, CDCA7, HIST1H2BK, INTS4, CLK2, INTS7, YEATS2, CDCA2, PHTF1, CCNA2, CDCA5, ZNF101, TNIK, LIG1, EOMES, MED14, ESPL1, ISG20L2, NCAPD3, ZNF500, NCAPD2, ZNF233, DCAF7, RCC2, ZWINT, ZNF786, ZNF239, ZNF785, CPSF3L, KIF4A, MYEF2, MYBL1, MYBL2, ZNF618, ADAP1, WDR55, UBASH3B, NCAPG2, ZNF74, ZNF124, TCF3, DNMT3B, RECQL4, ASXL2, DNMT3A, RANBP17, ZNF623, REC…	1517	4283	19235	1.4299	6.44067e-17	1.28813e-17	1.5854e-16
GOTERM_CC_FAT	GO:0000793~condensed chromosome	48	0.312663	2.13061e-19	BLM, NEK2, KNTC1, CBX3, CHEK1, RANGAP1, AURKB, SPC24, KIF2C, SPC25, NDE1, NCAPH, HJURP, CENPA, NCAPG, BUB1, SKA3, H2AFY, SKA2, SKA1, TUBG1, ZWILCH, ERCC6L, CENPO, CENPN, MKI67, DSN1, SGOL2, SGOL1, SUV39H1, NUF2, CENPF, SYCE2, CASC5, CENPE, NDC80, MLF1IP, BRCA1, NCAPD3, SMC4, NCAPD2, RAD51, FANCD2, SPAG5, ZWINT, BUB1B, RRS1, SMC1A	1056	129	12782	4.50388	1.24001e-16	6.20006e-17	3.13363e-16
GOTERM_CC_FAT	GO:0044427~chromosomal part	89	0.579729	2.94604e-19	XRCC5, HMGN1, ARID4B, KNTC1, CBX4, CBX3, RANGAP1, CBX2, AURKB, CBX5, KIF2C, NDE1, CDCA8, CSNK2A1, H2AFV, HIST1H2BK, OIP5, H2AFZ, H2AFY, H2AFX, CDCA5, RBBP4, DSN1, SGOL2, SGOL1, MBD4, MCM2, NCAPD3, NCAPD2, SUZ12, RFC4, TIMELESS, RCC2, SPAG5, ZWINT, TELO2, BUB1B, RAD18, DSCC1, SMARCA4, BLM, HIST1H2AG, HIST1H2AD, POLA1, CHEK1, POLA2, SPC24, SPC25, NCAPH, HIST1H4A, CENPA, NCAPG, HJURP, BUB1, CHD2, SK…	1056	386	12782	2.79086	1.7146e-16	5.71532e-17	4.33294e-16
GOTERM_BP_FAT	GO:0007059~chromosome segregation	36	0.234497	5.28596e-17	KIFC1, NEK2, PTTG1, SPC25, NCAPH, RAD21, DDX11, HJURP, NCAPG, SKA3, SKA2, SKA1, CDCA5, TOP2A, CENPO, DSN1, SGOL2, DLGAP5, SGOL1, KIF18A, NUF2, CENPF, NUSAP1, ESPL1, BIRC5, CENPE, NDC80, BRCA1, NCAPD3, SMC4, NCAPD2, ZWINT, RRS1, SMC1A, NEK6, DSCC1	1161	81	13528	5.17868	1.73749e-13	1.73749e-14	9.61512e-14
GOTERM_CC_FAT	GO:0000775~chromosome, centromeric region	44	0.286608	6.05502e-17	KNTC1, CBX3, RANGAP1, AURKB, CBX5, SPC24, KIF2C, SPC25, CDCA8, NDE1, HJURP, CENPA, OIP5, BUB1, SKA3, SKA2, SKA1, ZWILCH, HELLS, ERCC6L, CENPO, CENPN, CENPL, MKI67, IKZF1, DSN1, SGOL2, SGOL1, SUV39H1, NUF2, CENPF, CASC5, BIRC5, CENPE, NDC80, MLF1IP, CENPI, SUV39H2, RCC2, SPAG5, ZWINT, BUB1B, SMC1A, DSCC1	1056	124	12782	4.29503	6.4615e-14	1.62093e-14	1.66533e-13
SP_PIR_KEYWORDS	alternative splicing	743	4.83976	1.48484e-16	ALDH8A1, CTHRC1, DBF4B, RUSC1, ZNF250, KIAA0319L, SHKBP1, CDCA7, CLK2, INTS4, INTS7, MAP3K9, OSCAR, PHTF1, CDCA2, RAB27A, LRRC6, CRTAM, OPA1, TNIK, PTPRF, C20ORF112, TMEM132A, ESPL1, F7, YIF1B, PTPRO, WDR90, PLAUR, MARK2, DCAF4, ADAMTS6, SIRPG, EIF2AK1, DCAF8, KIAA1524, ZNF785, MST1R, PRODH, DBNDD1, CPSF3L, KIF4A, RALGPS2, TNRC18, GGCT, DNAH14, CYP2B6, ERBB3, MYEF2, CACNB3, ZNF618, PDSS1, SCRIB, …	1517	7488	19235	1.25814	6.66134e-14	1.11022e-14	1.66533e-13
UP_SEQ_FEATURE	splice variant	740	4.82022	3.42707e-16	ALDH8A1, CTHRC1, DBF4B, RUSC1, ZNF250, KIAA0319L, SHKBP1, CDCA7, CLK2, INTS4, INTS7, MAP3K9, OSCAR, PHTF1, CDCA2, RAB27A, LRRC6, CRTAM, OPA1, TNIK, PTPRF, C20ORF112, TMEM132A, ESPL1, F7, YIF1B, PTPRO, WDR90, PLAUR, MARK2, DCAF4, ADAMTS6, SIRPG, EIF2AK1, DCAF8, KIAA1524, ZNF785, MST1R, PRODH, DBNDD1, CPSF3L, KIF4A, RALGPS2, TNRC18, GGCT, DNAH14, ERBB3, MYEF2, CACNB3, ZNF618, PDSS1, SCRIB, FAM19A5,…	1513	7458	19113	1.25343	1.22868e-12	1.22868e-12	6.10623e-13
SP_PIR_KEYWORDS	kinetochore	30	0.195414	3.83068e-16	NEK2, KNTC1, RANGAP1, SPC24, SPC25, KIF2C, NDE1, CENPA, BUB1, SKA3, SKA2, SKA1, ZWILCH, ERCC6L, CENPO, CENPN, DSN1, SGOL2, SGOL1, NUF2, CENPF, CASC5, CENPE, NDC80, MLF1IP, PLK1, SPAG5, ZWINT, BUB1B, SMC1A	1517	63	19235	6.03792	1.9984e-13	2.85327e-14	4.88498e-13
GOTERM_CC_FAT	GO:0000779~condensed chromosome, centromeric region	31	0.201928	6.90917e-16	KNTC1, CBX3, RANGAP1, AURKB, SPC24, SPC25, KIF2C, NDE1, CENPA, HJURP, BUB1, SKA3, SKA2, SKA1, ZWILCH, ERCC6L, CENPO, CENPN, DSN1, SGOL2, SGOL1, NUF2, CENPF, CASC5, CENPE, NDC80, MLF1IP, SPAG5, ZWINT, BUB1B, SMC1A	1056	66	12782	5.68529	3.8769e-13	7.74936e-14	9.76996e-13
UP_SEQ_FEATURE	mutagenesis site	254	1.65451	7.01472e-14	XRCC5, U2AF2, RUSC1, RANGAP1, LPAR2, AURKB, PTTG1, MEGF10, HOOK1, SHB, G2E3, CDCA8, RBM8A, LTB4R, MAP3K9, CDCA2, H2AFX, RAB27A, SGPL1, ESCO1, PRAME, TNIK, NUDT12, PTPRF, POLH, ESPL1, MARK2, NCAPD2, DCLRE1C, UHRF1, CEP350, CAMK4, CCR5, DCAF8, CLEC5A, NEK6, CPSF3L, CDK5R1, GGCT, NEK2, OAS1, CHEK1, CHEK2, OAS2, PIN4, MAGEA3, SCRIB, ADAP1, KRAS, RAC2, GORASP2, NAGA, PVRL2, FBXO6, BCOR, TCF3, DHX58, B…	1513	2045	19113	1.56903	2.58843e-10	1.29421e-10	1.29252e-10
GOTERM_CC_FAT	GO:0005819~spindle	44	0.286608	7.21689e-14	KIF23, KIFC1, KIF4A, PRC1, NEK2, KNTC1, TTK, CBX3, AURKA, AURKB, PIN4, FAM83D, NUMA1, CDCA8, NDE1, SAC3D1, BUB1, SKA3, SKA2, SKA1, TUBG1, ASPM, KIF14, CDK1, CDC6, KIF11, DLGAP5, PSRC1, KIF15, TPX2, KIF18A, CENPF, NUSAP1, CDC20, BIRC5, CENPE, RACGAP1, CSPP1, CEP350, RCC2, SPAG5, PLK1, BUB1B, MAP9	1056	147	12782	3.62302	4.19997e-11	6.99996e-12	1.06137e-10
GOTERM_CC_FAT	GO:0000777~condensed chromosome kinetochore	27	0.175873	8.54732e-14	KNTC1, RANGAP1, SPC24, SPC25, KIF2C, NDE1, CENPA, HJURP, BUB1, SKA3, SKA2, SKA1, ZWILCH, ERCC6L, CENPO, CENPN, DSN1, NUF2, CASC5, CENPF, CENPE, NDC80, MLF1IP, SPAG5, ZWINT, BUB1B, SMC1A	1056	58	12782	5.6347	4.97535e-11	7.10765e-12	1.25733e-10
GOTERM_BP_FAT	GO:0006259~DNA metabolic process	95	0.618812	3.19684e-13	XRCC5, RBM4, PTTG1, MCM10, CDT1, CCNE2, MCM9, CDC45, RAD21, DKC1, FANCI, PMS2, H2AFX, FANCG, FANCA, TOP2A, ESCO1, CDC6, RBBP4, CCDC88A, POLH, DTL, GEN1, NEIL3, LIG1, POLE, MND1, MBD4, MCM2, RNASEH2A, RMI1, MCM4, GTF2H2, MCM6, RAD51, DCLRE1C, UHRF1, RFC4, FANCD2, RRM2, RAD18, RUVBL1, KPNA2, MED1, DSCC1, APEX2, C17ORF70, BLM, DNAH14, POLA1, PRKDC, BCCIP, PPT1, CHEK1, POLA2, TK1, TYMS, TYMP, CHD1L, …	1161	506	13528	2.18763	1.05063e-09	9.55123e-11	5.81413e-10
GOTERM_CC_FAT	GO:0031981~nuclear lumen	194	1.26368	2.34007e-12	RPP38, XRCC5, SNRPD3, ARNT2, RBM4, SNRPD1, NR2E3, MCM10, CBX5, G2E3, CDCA8, CSNK2A1, DDX11, OIP5, INTS4, RBM8A, INTS7, MS4A1, H2AFX, TGS1, CCNA2, PITX1, RDM1, MYO6, POLH, LIG1, ENC1, RBL1, POLE, MED14, ISG20L2, HES6, HNRNPR, SP140, SUZ12, NVL, KDM2B, RFC4, KDM2A, RCC2, CAMK4, DDX31, ANAPC7, DSCC1, CPSF3L, KIF4A, LMNB1, BLM, NEK2, LMNB2, SOX2, MYEF2, CHEK1, TADA1, BOP1, TRRAP, CHEK2, MYBL1, PIN4, …	1056	1450	12782	1.61945	1.36195e-09	1.70244e-10	3.44178e-09
GOTERM_BP_FAT	GO:0051276~chromosome organization	90	0.586243	2.86978e-12	XRCC5, KIFC1, RSF1, RBM4, ARID4B, EZH2, CBX4, CBX3, CBX2, PTTG1, CBX5, CDCA8, DKC1, DDX11, H2AFV, HIST1H2BK, H2AFZ, H2AFY, H2AFX, CDCA5, KDM5B, TOP2A, BRD8, RBBP4, SGOL2, RBL1, NUSAP1, ESPL1, MCM2, NCAPD3, NCAPD2, SUZ12, DCLRE1C, KDM2B, KDM2A, FANCD2, ZWINT, RUVBL1, CARM1, DSCC1, SMARCA4, BLM, HIST1H2AG, NEK2, HIST1H2AD, SOX2, PRKDC, TADA1, TRRAP, NCAPH, CHD1L, HIST1H4A, CENPA, NCAPG, NCAPG2, HJU…	1161	485	13528	2.16223	9.43308e-09	7.8609e-10	5.22017e-09
SP_PIR_KEYWORDS	atp-binding	175	1.13992	6.78717e-12	KIFC2, XRCC5, KIFC1, ATP6AP1, PASK, DTYMK, TTK, CASK, AURKA, AURKB, CCT3, DDX27, CSNK2A1, DDX11, CLK2, MAP3K9, WNK4, YARS, TNIK, MYO6, CSNK1G1, PIK3CB, LIG1, ABCC10, STK4, MARK2, EARS2, NVL, EIF2AK1, RFC4, CAMK4, DDX31, MST1R, FLAD1, NEK6, SMARCA4, KIF26B, KIF4A, FGFR3, PFKFB4, BLM, NEK2, ERBB3, DNAH14, PFKFB2, ERBB2, OAS3, MAP4K1, OAS1, CTPS2, CHEK1, OAS2, CHEK2, NAGK, CMPK2, EPHB2, TK1, QRSL1, …	1517	1326	19235	1.67341	4.07228e-09	5.09034e-10	1.00241e-08
SP_PIR_KEYWORDS	centromere	20	0.130276	8.03553e-12	CENPO, CENPN, CENPL, NEK2, SGOL2, SGOL1, SUV39H1, CENPE, BIRC5, AURKB, CENPI, SUV39H2, CBX5, KIF2C, CDCA8, RCC2, OIP5, HJURP, CENPA, ERCC6L	1517	38	19235	6.67349	4.82134e-09	5.35705e-10	1.18679e-08
GOTERM_BP_FAT	GO:0006260~DNA replication	48	0.312663	1.69046e-11	BLM, DNAH14, RBM4, POLA1, CHEK1, POLA2, MCM10, TK1, CDT1, CCNE2, MCM9, TYMS, TYMP, CDC45, DKC1, POLE2, POLQ, TOP2A, ATRIP, FEN1, GINS1, GINS2, CDC6, RBBP4, CCDC88A, POLH, DTL, LIG1, POLE, GINS4, CENPF, BRCA2, MCM2, CDC25C, RNASEH2A, RMI1, MCM4, BRCA1, CDC25A, RAD51, MCM6, DNA2, RFC4, RRM2, PCNA, CHTF18, MED1, DSCC1	1161	190	13528	2.94367	5.55654e-08	4.27426e-09	3.07493e-08
GOTERM_CC_FAT	GO:0000776~kinetochore	28	0.182387	3.18314e-11	KNTC1, RANGAP1, CBX5, SPC24, SPC25, KIF2C, NDE1, CENPA, HJURP, BUB1, SKA3, SKA2, SKA1, ZWILCH, ERCC6L, CENPO, CENPN, DSN1, NUF2, CENPF, CASC5, CENPE, NDC80, MLF1IP, SPAG5, ZWINT, BUB1B, SMC1A	1056	77	12782	4.40152	1.85258e-08	2.05843e-09	4.68165e-08
KEGG_PATHWAY	hsa04110:Cell cycle	35	0.227983	4.46614e-11	E2F1, E2F2, E2F3, E2F5, PRKDC, TTK, CHEK1, CHEK2, PTTG1, CCNE2, CCNE1, CDC45, RAD21, BUB1, CCNA2, CDC6, CDK1, RBL1, YWHAB, ESPL1, CDC20, MCM2, CDC25C, MCM4, CDC25A, CDC25B, MCM6, CCNB1, CCNB2, PLK1, PCNA, BUB1B, MDM2, ANAPC7, SMC1A	401	125	5085	3.55062	7.27981e-09	7.27981e-09	5.40992e-08
UP_SEQ_FEATURE	nucleotide phosphate-binding region:ATP	135	0.879364	5.10065e-11	KIFC2, KIFC1, PASK, DTYMK, TTK, CASK, AURKA, AURKB, DDX27, CSNK2A1, DDX11, CLK2, WNK4, MAP3K9, TNIK, MYO6, CSNK1G1, STK4, MARK2, EARS2, NVL, EIF2AK1, RFC4, CAMK4, DDX31, MST1R, NEK6, KIF26B, SMARCA4, KIF4A, FGFR3, PFKFB4, BLM, DNAH14, ERBB3, NEK2, ERBB2, PFKFB2, MAP4K1, CHEK1, CHEK2, NAGK, CMPK2, TK1, EPHB2, SBK1, DDX41, HELLS, DHX58, ERCC6L, RECQL4, ITK, KIF3A, RECQL5, ABCB8, MKI67, EPRS, ATAD2,…	1513	962	19113	1.77275	1.88163e-07	6.2721e-08	9.39603e-08
GOTERM_CC_FAT	GO:0015630~microtubule cytoskeleton	92	0.59927	6.08932e-11	KIFC2, KIF23, FAM110A, KIFC1, PRC1, KNTC1, TTLL5, CBX3, TTK, AURKA, AURKB, PAX2, GTSE1, RAB3IP, FAM83D, HOOK1, KIF2C, CCNE1, NDE1, CDCA8, CDC45, TUBG1, TOP2A, ASPM, KIF14, CDC6, CDK1, C2CD3, KIF11, IFT80, KIF15, TPX2, NUSAP1, ESPL1, KIF16B, SP140, KIF1A, ATG4D, CEP350, RCC2, SPAG5, FGFR1OP, LCK, BUB1B, STMN1, RUVBL1, KIF26B, CEP97, KIF4A, SHROOM2, DNAH14, NEK2, CHEK1, CEP55, KLC2, PIN4, DNAH5, NU…	1056	549	12782	2.02838	3.54398e-08	3.54398e-09	8.95597e-08
SP_PIR_KEYWORDS	ubl conjugation	94	0.612298	6.14189e-11	XRCC5, CBX4, RANGAP1, AURKA, PTTG1, NR2E3, MCM10, SLC7A5, MEGF10, CDT1, CDCA8, MGRN1, H2AFV, PAK2, HIST1H2BK, CASP8AP2, ANK3, FANCI, H2AFZ, H2AFY, H2AFX, RPN2, CDCA5, CDCA3, KIF14, CDK1, IRAK1, RBBP4, LIG1, LDB1, ENC1, SGOL1, ESR1, LEF1, NUSAP1, KIF16B, UBE2C, TRIM37, MIB1, UHRF1, CD86, EVPL, MAST2, UBE2K, FANCD2, BUB1B, TFAP2A, SPEF2, MDM2, GNAS, CHFR, UBE2S, XIAP, TNRC18, HIST1H2AG, HIST1H2AD, …	1517	588	19235	2.02702	3.68513e-08	3.68513e-09	9.0711e-08
GOTERM_BP_FAT	GO:0000070~mitotic sister chromatid segregation	19	0.123762	1.12664e-10	KIFC1, NEK2, DLGAP5, KIF18A, NUSAP1, ESPL1, NDC80, CENPE, NCAPD3, SMC4, NCAPD2, NCAPH, DDX11, NCAPG, ZWINT, RRS1, SMC1A, CDCA5, DSCC1	1161	36	13528	6.14968	3.70325e-07	2.64518e-08	2.04934e-07
GOTERM_CC_FAT	GO:0043232~intracellular non-membrane-bounded organelle	298	1.94112	1.19198e-10	XRCC5, FAM110A, KIFC2, HMGN1, RPP38, KIFC1, RANGAP1, AURKA, AURKB, CCT3, HOOK1, G2E3, CDCA8, HIST1H2BK, DDX11, H2AFV, HOMER3, H2AFZ, H2AFY, H2AFX, CDCA5, PITX1, POLH, TRPA1, ESPL1, ISG20L2, FARP1, NCAPD3, NCAPD2, RFC4, RCC2, CAMK4, CEP350, SPAG5, ZWINT, MST1R, KIF26B, ALDOA, KIF4A, LMNB1, NEK2, LMNB2, DNAH14, MYEF2, CHEK1, BOP1, MYBL1, PIN4, CAPZB, WDR55, SAC3D1, SKA3, SKA2, SKA1, WDHD1, DNMT3B, …	1056	2596	12782	1.38946	6.93734e-08	6.30667e-09	1.75313e-07
GOTERM_CC_FAT	GO:0043228~non-membrane-bounded organelle	298	1.94112	1.19198e-10	XRCC5, FAM110A, KIFC2, HMGN1, RPP38, KIFC1, RANGAP1, AURKA, AURKB, CCT3, HOOK1, G2E3, CDCA8, HIST1H2BK, DDX11, H2AFV, HOMER3, H2AFZ, H2AFY, H2AFX, CDCA5, PITX1, POLH, TRPA1, ESPL1, ISG20L2, FARP1, NCAPD3, NCAPD2, RFC4, RCC2, CAMK4, CEP350, SPAG5, ZWINT, MST1R, KIF26B, ALDOA, KIF4A, LMNB1, NEK2, LMNB2, DNAH14, MYEF2, CHEK1, BOP1, MYBL1, PIN4, CAPZB, WDR55, SAC3D1, SKA3, SKA2, SKA1, WDHD1, DNMT3B, …	1056	2596	12782	1.38946	6.93734e-08	6.30667e-09	1.75313e-07
GOTERM_BP_FAT	GO:0000819~sister chromatid segregation	19	0.123762	2.01888e-10	KIFC1, NEK2, DLGAP5, KIF18A, NUSAP1, ESPL1, NDC80, CENPE, NCAPD3, SMC4, NCAPD2, NCAPH, DDX11, NCAPG, ZWINT, RRS1, SMC1A, CDCA5, DSCC1	1161	37	13528	5.98347	6.63605e-07	4.42404e-08	3.67233e-07
GOTERM_MF_FAT	GO:0005524~ATP binding	190	1.23762	2.61996e-10	KIFC2, XRCC5, KIFC1, ATP6AP1, PASK, DTYMK, TTK, CASK, AURKA, AURKB, CCT3, DDX27, CSNK2A1, DDX11, CLK2, MAP3K9, WNK4, PMS2, RAB26, YARS, MYO6, TNIK, CSNK1G1, PIK3CB, LIG1, ABCC10, ABCC13, STK4, MARK2, EARS2, NVL, EIF2AK1, RFC4, RAB18, CAMK4, DDX31, MST1R, ZNF587, FLAD1, NEK6, SMARCA4, KIF26B, KIF4A, FGFR3, ENPP1, PFKFB4, BLM, NEK2, ERBB3, DNAH14, PFKFB2, ERBB2, OAS3, MAP4K1, OAS1, CTPS2, CHEK1, CH…	1080	1477	12983	1.54641	2.7955e-07	2.7955e-07	4.17368e-07
SP_PIR_KEYWORDS	dna replication	28	0.182387	3.8633e-10	BLM, POLA1, POLA2, MCM10, CDT1, CDC45, POLE2, PPP2R2C, GINS1, GINS2, CDC6, RBBP4, CCDC88A, POLH, DTL, LIG1, GINS4, POLE, MCM2, RMI1, MCM4, MCM6, DNA2, RFC4, RRM2, PCNA, CHTF18, DSCC1	1517	88	19235	4.03443	2.31798e-07	2.10725e-08	5.7058e-07
GOTERM_MF_FAT	GO:0032559~adenyl ribonucleotide binding	190	1.23762	7.92027e-10	KIFC2, XRCC5, KIFC1, ATP6AP1, PASK, DTYMK, TTK, CASK, AURKA, AURKB, CCT3, DDX27, CSNK2A1, DDX11, CLK2, MAP3K9, WNK4, PMS2, RAB26, YARS, MYO6, TNIK, CSNK1G1, PIK3CB, LIG1, ABCC10, ABCC13, STK4, MARK2, EARS2, NVL, EIF2AK1, RFC4, RAB18, CAMK4, DDX31, MST1R, ZNF587, FLAD1, NEK6, SMARCA4, KIF26B, KIF4A, FGFR3, ENPP1, PFKFB4, BLM, NEK2, ERBB3, DNAH14, PFKFB2, ERBB2, OAS3, MAP4K1, OAS1, CTPS2, CHEK1, CH…	1080	1497	12983	1.52575	8.45092e-07	4.22546e-07	1.26172e-06
GOTERM_MF_FAT	GO:0001882~nucleoside binding	200	1.30276	1.72853e-09	KIFC2, XRCC5, KIFC1, AURKA, CCT3, AURKB, DDX11, CLK2, WNK4, MAP3K9, RAB26, YARS, TNIK, PIK3CB, LIG1, ABCC10, ABCC13, MARK2, EIF2AK1, RFC4, CAMK4, RAB18, MST1R, NEK6, KIF26B, KIF4A, ENPP1, PFKFB4, DNAH14, ERBB3, NEK2, ERBB2, PFKFB2, OAS3, OAS1, CHEK1, CHEK2, OAS2, NAGK, TK1, EPHB2, QRSL1, KRAS, POLQ, DHX58, RECQL4, KIF3A, RECQL5, MKI67, FOXRED2, ATP11B, EPRS, RAD54L, KIF3C, GART, OASL, CCT5, ATP13…	1080	1612	12983	1.49148	1.84434e-06	6.1478e-07	2.75359e-06
SP_PIR_KEYWORDS	nucleotide-binding	200	1.30276	2.18441e-09	KIFC2, XRCC5, KIFC1, AURKA, CCT3, AURKB, DDX11, CLK2, WNK4, MAP3K9, RAB26, RAB27B, RAB27A, YARS, GBP5, OPA1, TNIK, PIK3CB, LIG1, SPAG1, ABCC10, MARK2, EIF2AK1, RFC4, CAMK4, RAB18, MST1R, NEK6, KIF26B, KIF4A, PFKFB4, DNAH14, ERBB3, NEK2, ERBB2, PFKFB2, OAS3, OAS1, CHEK1, CHEK2, OAS2, NAGK, TK1, EPHB2, QRSL1, KRAS, RAC2, DHX58, RECQL4, KIF3A, RECQL5, MKI67, ATP11B, EPRS, RAD54L, KIF3C, GART, CCT5, …	1517	1686	19235	1.50411	1.31065e-06	1.09221e-07	3.22621e-06
GOTERM_MF_FAT	GO:0030554~adenyl nucleotide binding	196	1.27671	2.34721e-09	KIFC2, XRCC5, KIFC1, AURKA, CCT3, AURKB, DDX11, CLK2, WNK4, MAP3K9, RAB26, YARS, TNIK, PIK3CB, LIG1, ABCC10, ABCC13, MARK2, EIF2AK1, RFC4, CAMK4, RAB18, MST1R, NEK6, KIF26B, KIF4A, PFKFB4, ENPP1, DNAH14, ERBB3, NEK2, ERBB2, PFKFB2, OAS3, OAS1, CHEK1, CHEK2, OAS2, NAGK, TK1, EPHB2, QRSL1, POLQ, DHX58, RECQL4, KIF3A, RECQL5, MKI67, FOXRED2, ATP11B, EPRS, RAD54L, KIF3C, GART, OASL, CCT5, ATP13A1, AT…	1080	1577	12983	1.49409	2.50447e-06	6.26119e-07	3.73918e-06
SP_PIR_KEYWORDS	DNA damage	44	0.286608	2.46493e-09	XRCC5, APEX2, C17ORF70, PRKDC, BCCIP, CHEK1, PTTG1, CHD1L, RAD21, FANCI, FBXO6, MUS81, PMS2, H2AFX, FANCG, ATRIP, FANCA, EXO1, POLH, DTL, GEN1, EME2, DTX3L, LIG1, NEIL3, POLE, EME1, BRIP1, BRCA2, ATAD5, MBD4, RAD54L, BRCA1, GTF2H2, RAD51, DCLRE1C, UHRF1, TIMELESS, FANCD2, RAD18, RAD54B, SMC1A, PARP1, BARD1	1517	205	19235	2.72148	1.47896e-06	1.13766e-07	3.64052e-06
GOTERM_MF_FAT	GO:0001883~purine nucleoside binding	197	1.28322	4.79041e-09	KIFC2, XRCC5, KIFC1, AURKA, CCT3, AURKB, DDX11, CLK2, WNK4, MAP3K9, RAB26, YARS, TNIK, PIK3CB, LIG1, ABCC10, ABCC13, MARK2, EIF2AK1, RFC4, CAMK4, RAB18, MST1R, NEK6, KIF26B, KIF4A, PFKFB4, ENPP1, DNAH14, ERBB3, NEK2, ERBB2, PFKFB2, OAS3, OAS1, CHEK1, CHEK2, OAS2, NAGK, TK1, EPHB2, QRSL1, KRAS, POLQ, DHX58, RECQL4, KIF3A, RECQL5, MKI67, FOXRED2, ATP11B, EPRS, RAD54L, KIF3C, GART, OASL, CCT5, ATP13…	1080	1601	12983	1.4792	5.11136e-06	1.02227e-06	7.63126e-06
GOTERM_BP_FAT	GO:0000075~cell cycle checkpoint	28	0.182387	5.31395e-09	BLM, KNTC1, TTK, CHEK1, TRRAP, CHEK2, GTSE1, CDT1, CCNE2, CDC45, BUB1, FBXO6, H2AFX, FANCG, ZWILCH, CCNA2, ATRIP, CDC6, CDK1, CENPF, BRIP1, BIRC5, CENPE, BRCA1, ZWINT, BUB1B, CHFR, SMC1A	1161	91	13528	3.58524	1.74668e-05	1.09168e-06	9.66604e-06
SP_PIR_KEYWORDS	chromosomal protein	35	0.227983	5.93889e-09	XRCC5, HMGN1, GALNT1, HMGB3, HIST1H2AG, HIST1H2AD, AURKB, KIF2C, CDCA8, H2AFV, HIST1H4A, HIST1H2BK, FANCI, CENPA, HJURP, HNRNPD, H2AFZ, H2AFY, H2AFX, CENPO, SETDB1, CENPN, HIST1H2BC, HIST1H2BD, CENPL, SUV39H1, AKAP8L, CENPF, BIRC5, MLF1IP, CENPI, SUV39H2, FANCD2, HIST1H3A, TELO2, HIST1H2AM, HIST1H3H, RNF40	1517	145	19235	3.0606	3.56333e-06	2.54524e-07	8.77129e-06
GOTERM_BP_FAT	GO:0006281~DNA repair	56	0.364773	6.59466e-09	XRCC5, RBM4, PTTG1, RAD21, FANCI, PMS2, H2AFX, FANCG, TOP2A, FANCA, ESCO1, POLH, GEN1, LIG1, NEIL3, POLE, MBD4, GTF2H2, RAD51, DCLRE1C, UHRF1, RFC4, FANCD2, RAD18, APEX2, BLM, C17ORF70, POLA1, PRKDC, BCCIP, CHEK1, TYMS, CHD1L, POLE2, FBXO6, MUS81, POLQ, ATRIP, FEN1, TRIP13, RECQL4, EXO1, RECQL5, EME2, EME1, BRIP1, BRCA2, RAD54L, BRCA1, DNA2, ATXN3, PCNA, RAD54B, PARP1, SMC1A, BARD1	1161	284	13528	2.29758	2.16764e-05	1.2751e-06	1.19956e-05
GOTERM_CC_FAT	GO:0070013~intracellular organelle lumen	212	1.38093	8.44237e-09	RPP38, XRCC5, G2E3, CDCA8, DDX11, RBM8A, INTS4, INTS7, H2AFX, CCNA2, PITX1, POLH, LIG1, POLE, MED14, ISG20L2, RFC4, CAMK4, RCC2, ABAT, ANAPC7, PRODH, CPSF3L, KIF4A, LMNB1, LMNB2, NEK2, MYEF2, CHEK1, TADA1, MYBL1, CHEK2, BOP1, PIN4, WDR55, NUP50, WDHD1, POLQ, TCF3, DNMT3B, NKX2-2, UTP23, AGBL2, DNMT3A, TSEN54, RECQL5, MKI67, EME1, FOXRED2, CDC20, OASL, PAXIP1, CCT5, NUP62, POP1, PCNA, PARP1, ADAR,…	1056	1779	12782	1.44243	4.91345e-06	4.09455e-07	1.24168e-05
GOTERM_CC_FAT	GO:0005654~nucleoplasm	121	0.788171	1.81702e-08	XRCC5, SNRPD3, ARNT2, RBM4, SNRPD1, NR2E3, MCM10, CBX5, CSNK2A1, INTS4, RBM8A, OIP5, INTS7, H2AFX, TGS1, CCNA2, MYO6, POLH, LIG1, RBL1, POLE, MED14, HES6, HNRNPR, SP140, SUZ12, RFC4, KDM2A, CAMK4, ANAPC7, DSCC1, CPSF3L, BLM, SOX2, CHEK1, TADA1, BOP1, CHEK2, TRRAP, WT1, CORO2A, HIST1H4A, POLE2, NUP50, POLQ, WDHD1, ATRIP, TCF3, RUNX2, TAF2, RECQL5, BRCA2, CDC20, BRCA1, DNA2, PAXIP1, PLK1, SMARCC1, …	1056	882	12782	1.66055	1.0575e-05	8.13466e-07	2.67241e-05
GOTERM_MF_FAT	GO:0032553~ribonucleotide binding	217	1.4135	1.99106e-08	KIFC2, XRCC5, KIFC1, AURKA, AURKB, CCT3, DDX11, CLK2, WNK4, MAP3K9, RAB26, RAB27B, RAB27A, YARS, OPA1, GBP5, TNIK, PIK3CB, LIG1, SPAG1, ABCC10, ABCC13, MARK2, EIF2AK1, RFC4, RAB18, CAMK4, MST1R, NEK6, KIF26B, KIF4A, ENPP1, PFKFB4, DNAH14, ERBB3, NEK2, ERBB2, PFKFB2, OAS3, OAS1, CHEK1, CHEK2, OAS2, NAGK, TK1, EPHB2, QRSL1, KRAS, RAC2, POLQ, DHX58, RECQL4, RANBP17, KIF3A, RECQL5, MKI67, ATP11B, EPR…	1080	1836	12983	1.42082	2.12444e-05	3.54077e-06	3.17182e-05
GOTERM_MF_FAT	GO:0032555~purine ribonucleotide binding	217	1.4135	1.99106e-08	KIFC2, XRCC5, KIFC1, AURKA, AURKB, CCT3, DDX11, CLK2, WNK4, MAP3K9, RAB26, RAB27B, RAB27A, YARS, OPA1, GBP5, TNIK, PIK3CB, LIG1, SPAG1, ABCC10, ABCC13, MARK2, EIF2AK1, RFC4, RAB18, CAMK4, MST1R, NEK6, KIF26B, KIF4A, ENPP1, PFKFB4, DNAH14, ERBB3, NEK2, ERBB2, PFKFB2, OAS3, OAS1, CHEK1, CHEK2, OAS2, NAGK, TK1, EPHB2, QRSL1, KRAS, RAC2, POLQ, DHX58, RECQL4, RANBP17, KIF3A, RECQL5, MKI67, ATP11B, EPR…	1080	1836	12983	1.42082	2.12444e-05	3.54077e-06	3.17182e-05
GOTERM_CC_FAT	GO:0043233~organelle lumen	214	1.39396	2.01357e-08	RPP38, XRCC5, G2E3, CDCA8, DDX11, RBM8A, INTS4, INTS7, H2AFX, CCNA2, PITX1, POLH, LIG1, POLE, MED14, ISG20L2, RFC4, F5, CAMK4, RCC2, ABAT, ANAPC7, PRODH, CPSF3L, KIF4A, LMNB1, LMNB2, NEK2, MYEF2, CHEK1, TADA1, MYBL1, CHEK2, BOP1, PIN4, WDR55, NUP50, WDHD1, POLQ, TCF3, DNMT3B, NKX2-2, UTP23, AGBL2, DNMT3A, TSEN54, RECQL5, MKI67, EME1, FOXRED2, CDC20, OASL, PAXIP1, CCT5, NUP62, POP1, PCNA, PARP1, A…	1056	1820	12782	1.42324	1.17189e-05	8.3707e-07	2.96149e-05
GOTERM_BP_FAT	GO:0006974~response to DNA damage stimulus	66	0.429911	2.25429e-08	XRCC5, RBM4, PTTG1, GTSE1, RAD21, FANCI, PMS2, H2AFX, FANCG, CCNA2, TOP2A, FANCA, ESCO1, CDK1, MYO6, POLH, DTL, GEN1, NEIL3, LIG1, POLE, MBD4, GTF2H2, RAD51, DCLRE1C, UHRF1, RFC4, TIMELESS, FANCD2, RAD18, APEX2, BLM, XIAP, C17ORF70, POLA1, PRKDC, BCCIP, CHEK1, CHEK2, TYMS, CHD1L, POLE2, FBXO6, MUS81, POLQ, ATRIP, FEN1, TRIP13, RECQL4, EXO1, RECQL5, EME2, EME1, BRIP1, BRCA2, ATAD5, RAD54L, BRCA1, …	1161	373	13528	2.06175	7.40957e-05	4.11657e-06	4.10053e-05
SP_PIR_KEYWORDS	dna repair	40	0.260552	2.93247e-08	XRCC5, APEX2, C17ORF70, PRKDC, CHEK1, BCCIP, PTTG1, RAD21, CHD1L, FANCI, FBXO6, MUS81, PMS2, H2AFX, FANCG, GAPDH, FANCA, ATRIP, EXO1, POLH, GEN1, EME2, LIG1, EME1, POLE, BRIP1, BRCA2, MBD4, RAD54L, BRCA1, GTF2H2, RAD51, DCLRE1C, UHRF1, FANCD2, RAD18, RAD54B, SMC1A, PARP1, BARD1	1517	191	19235	2.65542	1.75947e-05	1.17299e-06	4.33104e-05
GOTERM_CC_FAT	GO:0031974~membrane-enclosed lumen	216	1.40698	3.98479e-08	RPP38, XRCC5, G2E3, CDCA8, DDX11, RBM8A, INTS4, INTS7, H2AFX, CCNA2, PITX1, OPA1, POLH, LIG1, POLE, MED14, ISG20L2, RFC4, F5, CAMK4, RCC2, ABAT, ANAPC7, PRODH, CPSF3L, KIF4A, LMNB1, LMNB2, NEK2, MYEF2, CHEK1, TADA1, MYBL1, CHEK2, BOP1, PIN4, WDR55, NUP50, WDHD1, POLQ, TCF3, DNMT3B, NKX2-2, UTP23, AGBL2, DNMT3A, TSEN54, RECQL5, MKI67, EME1, FOXRED2, CDC20, OASL, PAXIP1, CCT5, NUP62, POP1, PCNA, PA…	1056	1856	12782	1.40867	2.31912e-05	1.5461e-06	5.8607e-05
GOTERM_BP_FAT	GO:0007017~microtubule-based process	50	0.32569	4.40103e-08	KIF23, KIFC2, KIFC1, PRC1, TTK, AURKA, GTSE1, HOOK1, KIF2C, NDE1, TUBG1, KIF14, KIF11, OPA1, KIF15, NUSAP1, ESPL1, KIF16B, TACC3, UBE2C, KIF1A, SPAG5, FGFR1OP, ZWINT, BUB1B, STMN1, KPNA2, KIF26B, KIF4A, NEK2, DNAH14, KLC2, DNAH5, SPC25, SAC3D1, CENPA, KIF3A, CKAP5, CEP135, PSRC1, KIF18A, KIF18B, BRCA2, NDC80, CENPE, KIF3C, BRCA1, TUBBP5, SMC1A, KIF20A	1161	253	13528	2.30277	0.000144651	7.61376e-06	8.00544e-05
GOTERM_BP_FAT	GO:0051726~regulation of cell cycle	60	0.390829	4.42857e-08	E2F1, E2F2, KNTC1, TTK, GTSE1, CDT1, CCNE2, CDC45, MTBP, CABLES2, H2AFX, FANCG, CCNA2, CABLES1, CDK1, CDC6, NUSAP1, ESPL1, TACC3, UBE2C, INHBA, TIMELESS, ZWINT, BUB1B, MDM2, CHFR, NEK6, SMARCA4, CDK5R1, BLM, NEK2, BCCIP, ANLN, ASNS, CHEK1, CHEK2, TRRAP, BOP1, SCRIB, OVOL2, CDC123, FBXO6, FAM5C, BUB1, ZWILCH, TCF3, ATRIP, DLGAP5, BRIP1, CENPF, BRCA2, BIRC5, CENPE, CDKN3, CDC25C, CDC25A, BRCA1, CCN…	1161	331	13528	2.11215	0.000145556	7.27832e-06	8.05553e-05
GOTERM_MF_FAT	GO:0000166~nucleotide binding	254	1.65451	4.51569e-08	XRCC5, KIFC2, KIFC1, U2AF2, AURKA, AURKB, CCT3, RNF213, DDX11, RBM8A, CLK2, LTB4R, MAP3K9, WNK4, RAB26, RAB27B, RAB27A, YARS, OPA1, GBP5, TNIK, PIK3CB, LIG1, POLE, SPAG1, ABCC10, ABCC13, MARK2, EIF2AK1, RFC4, RAB18, CAMK4, MST1R, NEK6, KIF26B, KIF4A, ENPP1, PFKFB4, NEK2, ERBB3, DNAH14, PFKFB2, ERBB2, OAS3, MYEF2, OAS1, CHEK1, IGF2BP3, CHEK2, OAS2, NAGK, EPHB2, TK1, QRSL1, KRAS, RAC2, POLQ, DHX58,…	1080	2245	12983	1.36009	4.81813e-05	6.88318e-06	7.19362e-05
GOTERM_MF_FAT	GO:0017076~purine nucleotide binding	223	1.45258	4.62011e-08	KIFC2, XRCC5, KIFC1, AURKA, AURKB, CCT3, DDX11, CLK2, WNK4, MAP3K9, RAB26, RAB27B, RAB27A, YARS, OPA1, GBP5, TNIK, PIK3CB, LIG1, SPAG1, ABCC10, ABCC13, MARK2, EIF2AK1, RFC4, RAB18, CAMK4, MST1R, NEK6, KIF26B, KIF4A, ENPP1, PFKFB4, DNAH14, ERBB3, NEK2, ERBB2, PFKFB2, OAS3, OAS1, CHEK1, CHEK2, OAS2, NAGK, TK1, EPHB2, QRSL1, KRAS, RAC2, POLQ, DHX58, RECQL4, RANBP17, KIF3A, RECQL5, MKI67, FOXRED2, AT…	1080	1918	12983	1.39768	4.92954e-05	6.16205e-06	7.35996e-05
UP_SEQ_FEATURE	domain:Kinesin-motor	17	0.110735	7.38208e-08	KIFC2, KIF14, KIF23, KIFC1, KIF4A, KIF3A, KIF11, KIF15, KIF18A, KIF18B, CENPE, KIF16B, KIF3C, KIF2C, KIF1A, KIF20A, KIF26B	1513	43	19113	4.99425	0.000272288	6.80789e-05	0.000135987
INTERPRO	IPR001752:Kinesin, motor region	17	0.110735	7.62435e-08	KIFC2, KIF14, KIF23, KIFC1, KIF4A, KIF3A, KIF11, KIF15, KIF18A, KIF18B, CENPE, KIF16B, KIF3C, KIF2C, KIF1A, KIF20A, KIF26B	1360	42	16659	4.95804	0.000135018	0.000135018	0.000129225
INTERPRO	IPR019821:Kinesin, motor region, conserved site	17	0.110735	7.62435e-08	KIFC2, KIF14, KIF23, KIFC1, KIF4A, KIF3A, KIF11, KIF15, KIF18A, KIF18B, CENPE, KIF16B, KIF3C, KIF2C, KIF1A, KIF20A, KIF26B	1360	42	16659	4.95804	0.000135018	0.000135018	0.000129225
GOTERM_CC_FAT	GO:0000785~chromatin	41	0.267066	1.12713e-07	HMGN1, HIST1H2AG, HIST1H2AD, ARID4B, CBX4, POLA1, CBX3, CBX2, CBX5, CSNK2A1, H2AFV, HIST1H4A, HIST1H2BK, CENPA, OIP5, CHD2, H2AFZ, H2AFY, H2AFX, CHD6, ASF1B, DNMT3B, HELLS, DNMT3A, HIST1H2BC, RBBP4, HIST1H2BD, IKZF1, SUV39H1, CENPF, MBD4, MCM2, TRIM24, SIRT7, SUV39H2, SUZ12, TIMELESS, SMARCC1, HIST1H3A, RAD18, HIST1H2AM, HIST1H3H, DSCC1, SMARCA4	1056	200	12782	2.48135	6.55966e-05	4.09992e-06	0.000165774
SP_PIR_KEYWORDS	cytoplasm	339	2.20818	1.36844e-07	ALDH8A1, FAM110A, HMGN1, KIFC1, S100A7, THOP1, PNKD, RUSC1, PTPN22, RANGAP1, AURKA, AURKB, PTTG1, CCT3, ACBD6, HOOK1, SHB, G2E3, CDCA8, MYD88, ISG15, RBM8A, HOMER3, RSPH1, CCNA2, CDCA3, LRRC6, YARS, TNIK, SPAG1, ESPL1, NCAPD2, PGLS, DCAF7, RCC2, CAMK4, CEP350, SPAG5, KIAA1524, EPS8L1, NEK6, CPSF3L, SLC2A10, CDK5R1, KIF4A, RALGPS2, NEK2, DNAH14, CHEK1, IGF2BP3, PIN4, CAPZB, SCRIB, NAA35, TK1, ADAP…	1517	3332	19235	1.29003	8.21029e-05	5.13163e-06	0.000202108
GOTERM_CC_FAT	GO:0005876~spindle microtubule	14	0.0911933	1.48787e-07	CDK1, KIF4A, KIF11, PRC1, KNTC1, KIF18A, NUSAP1, BIRC5, NUMA1, SPAG5, SKA3, SKA2, TUBG1, SKA1	1056	29	12782	5.84339	8.65904e-05	5.09376e-06	0.000218831
INTERPRO	IPR019786:Zinc finger, PHD-type, conserved site	25	0.162845	2.74952e-07	ASXL2, RSF1, PHF20, PHF11, WHSC1, SP110, PHF12, TRIM24, ZMYND8, SP140, UHRF1, TCF20, G2E3, KDM2B, PHF19, KDM2A, TRIM33, PHF16, WHSC1L1, KDM4B, KDM4C, TCF19, KDM4A, PHF20L1, KDM5B	1360	93	16659	3.29281	0.000486821	0.00024344	0.000466016
GOTERM_CC_FAT	GO:0000228~nuclear chromosome	35	0.227983	3.06061e-07	XRCC5, BLM, NEK2, POLA1, CBX3, CHEK1, POLA2, CBX5, CSNK2A1, RAD21, BUB1, H2AFY, H2AFX, TUBG1, DNMT3B, TOP2A, DNMT3A, RBBP4, SGOL2, SGOL1, SUV39H1, SYCE2, BIRC5, MCM2, SIRT7, TRIM24, NCAPD3, NCAPD2, RAD51, SUV39H2, SUZ12, TIMELESS, SMARCC1, RRS1, SMC1A	1056	162	12782	2.6151	0.000178112	9.89592e-06	0.000450143
SP_PIR_KEYWORDS	acetylation	275	1.7913	3.81338e-07	XRCC5, HMGN1, SYT1, DBF4B, S100A7, VAPB, THOP1, U2AF2, CDKN2AIPNL, C1ORF112, RANGAP1, AURKB, CCT3, PTTG1, EPT1, RNF213, HOOK1, HIST1H2BK, H2AFV, RBM8A, H2AFZ, H2AFX, RAB27B, SGPL1, YARS, OPA1, RAP1GDS1, SIPA1L3, PGLS, UHRF1, RFC4, RAB18, RCC2, CAMK4, ABAT, ALDOA, LMNB1, LMNB2, OAS3, MYEF2, SFXN1, BOP1, MYBL1, OAS2, PIN4, CAPZB, ZNF618, PPAT, ADAP1, KRAS, RAC2, NUP50, SKA1, WDHD1, BCOR, HNRNPAB, G…	1517	2635	19235	1.3233	0.000228777	1.34589e-05	0.000563207
SMART	SM00129:KISc	17	0.110735	4.2848e-07	KIFC2, KIF14, KIF23, KIFC1, KIF4A, KIF3A, KIF11, KIF15, KIF18A, KIF18B, CENPE, KIF16B, KIF3C, KIF2C, KIF1A, KIF20A, KIF26B	843	42	9079	4.35923	0.000135819	0.000135819	0.000577387
GOTERM_BP_FAT	GO:0007051~spindle organization	17	0.110735	4.56088e-07	KIF23, KIF11, PRC1, TTK, ESPL1, AURKA, NDC80, TACC3, UBE2C, SPC25, SAC3D1, SPAG5, ZWINT, BUB1B, TUBG1, STMN1, SMC1A	1161	45	13528	4.40188	0.00149804	7.13861e-05	0.000829618
INTERPRO	IPR001965:Zinc finger, PHD-type	24	0.156331	5.85476e-07	RSF1, PHF20, WHSC1, PHF11, TRIM24, PHF12, SP110, ZMYND8, SP140, UHRF1, TCF20, G2E3, PHF19, KDM2B, KDM2A, TRIM33, PHF16, WHSC1L1, KDM4B, KDM4C, TCF19, KDM4A, PHF20L1, KDM5B	1360	90	16659	3.26647	0.00103634	0.000345566	0.00099232
SP_PIR_KEYWORDS	coiled coil	217	1.4135	1.13057e-06	KIFC2, KIFC1, KIAA0556, VAPB, FAM105B, TPD52, HOOK1, HOMER3, C1ORF106, YEATS2, COL12A1, COL10A1, MATN3, LRRC6, OPA1, SIPA1L3, CCDC137, NCAPD3, CEP350, SPAG5, KIAA1524, ZWINT, ATPIF1, EPS8L1, CCDC96, KIF4A, LMNB1, TNRC18, DNAH14, LMNB2, NEK2, PTPLAD1, LETM2, SCRIB, SKA1, DHX58, MGAT4B, MGAT4A, KIF3A, BRI3BP, NUF2, NDC80, KIF3C, CSPP1, WDR67, RABEP2, NUP62, CCDC150, PKP4, MAP9, MSR1, GNL3L, P4HA3, …	1517	2019	19235	1.36279	0.000678114	3.76851e-05	0.00166976
SP_PIR_KEYWORDS	polymorphism	997	6.49427	1.33706e-06	ALDH8A1, SHKBP1, TMEM145, ISG15, LTB4R, GRIN2D, MAP3K9, YEATS2, LRRC37A3, RAB27B, ZNF101, RAB27A, CRTAM, LRRC6, C4A, PIK3CB, LIG1, EOMES, SIPA1L3, MED14, ESPL1, F7, ISG20L2, NCAPD3, NCAPD2, DCAF4, EIF2AK1, F5, KIAA1524, ZWINT, ZNF785, ABAT, ORAI2, RALGPS2, KIF4A, TNRC18, DNAH14, CACNB3, MYBL2, SCRIB, RAC2, UBASH3B, NCAPG2, RCCD1, DHX58, SGIP1, ASXL2, RECQL4, KIF3A, RECQL5, FOXRED2, NDC80, KIF3C, …	1517	11550	19235	1.09451	0.000801918	4.22222e-05	0.00197473
GOTERM_MF_FAT	GO:0003682~chromatin binding	32	0.208442	1.66087e-06	SOX2, EZH2, ARID4B, CBX4, POLA1, CBX3, CBX2, CBX5, CENPA, CHD2, H2AFY, CHD6, CDCA5, TOP2A, RUNX2, HELLS, DNMT3A, CDC6, POLE, SUV39H1, CENPF, LEF1, TRIM24, SUV39H2, SUZ12, DLX2, NUP62, SMARCC1, CUX1, SMC1A, SMARCA4, MED1	1080	150	12983	2.56454	0.00177058	0.000196886	0.00264578
GOTERM_BP_FAT	GO:0051321~meiotic cell cycle	25	0.162845	2.72454e-06	EXO1, MKI67, NEK2, SGOL2, SGOL1, SYCE2, BRCA2, MND1, CHEK1, ESPL1, RAD54L, SUV39H2, RAD51, CDC25B, NUMA1, RAD21, RSPH1, FANCD2, PLK1, H2AFX, RAD54B, TUBG1, SMC1A, FANCA, TRIP13	1161	100	13528	2.91301	0.00891559	0.000406989	0.0049558
GOTERM_MF_FAT	GO:0003777~microtubule motor activity	21	0.13679	3.11871e-06	KIFC2, KIF14, KIF23, KIFC1, KIF4A, KIF3A, KIF11, DNAH14, KIF15, KIF18A, KIF18B, CENPE, KLC2, KIF16B, KIF3C, DNAH5, KIF2C, KIF1A, SMC1A, KIF26B, KIF20A	1080	77	12983	3.27854	0.00332214	0.000332711	0.00496808
SP_PIR_KEYWORDS	chromatin regulator	38	0.247525	4.15291e-06	RSF1, EZH2, CBX4, CBX3, CBX2, TRRAP, KDM1B, H2AFY, CHD6, ASF1B, BCOR, KDM5B, BRD8, SETDB1, DNMT3A, RBBP4, IKZF1, DTX3L, WDR5, RBL1, SMYD3, SUV39H1, WHSC1, SUV39H2, SUZ12, KDM2B, KDM2A, MSL1, SMARCC1, WHSC1L1, KDM4B, KDM4C, DNMT1, RUVBL1, KDM4A, CARM1, RNF40, SMARCA4	1517	213	19235	2.26209	0.00248865	0.00012458	0.00613336
SP_PIR_KEYWORDS	isopeptide bond	50	0.32569	4.93244e-06	CBX4, RANGAP1, NR2E3, MCM10, SLC7A5, CASP8AP2, HIST1H2BK, H2AFV, ISG15, FANCI, ANK3, H2AFZ, H2AFY, H2AFX, RPN2, KIF14, CDK1, RBBP4, LIG1, LEF1, UHRF1, EVPL, FANCD2, UBE2K, SPEF2, TFAP2A, GNAS, TNRC18, HIST1H2AG, HIST1H2AD, SOX2, DIAPH3, CHEK1, GON4L, WT1, HIST1H4A, ATRIP, FN1, SETDB1, HIST1H2BC, HIST1H2BD, IKZF1, CENPE, STAT1, TRPS1, PKP4, TRAF3IP3, HIST1H3A, PCNA, HIST1H2AM, HIST1H3H, BARD1, ADAR	1517	319	19235	1.9874	0.0029551	0.000140917	0.0072846
SMART	SM00249:PHD	24	0.156331	4.96168e-06	RSF1, PHF20, WHSC1, PHF11, TRIM24, PHF12, SP110, ZMYND8, SP140, UHRF1, TCF20, G2E3, PHF19, KDM2B, KDM2A, TRIM33, PHF16, WHSC1L1, KDM4B, KDM4C, TCF19, KDM4A, PHF20L1, KDM5B	843	90	9079	2.87197	0.00157162	0.00078612	0.00668581
SP_PIR_KEYWORDS	cytoskeleton	83	0.540646	6.20913e-06	FAM110A, KIF23, KIFC1, ENAH, PRC1, SRCIN1, KNTC1, TTLL5, RANGAP1, AURKA, AURKB, ACTR3, FAM83D, HOOK1, KIF2C, NDE1, CDCA8, CTTN, ANK3, TUBG1, RHOF, PARVG, KIF14, IFT80, MICAL2, ENC1, SGOL1, ERMN, KIF15, TPX2, NUSAP1, RAI14, ARPC1B, RAB11FIP3, MAST2, EVPL, RCC2, CEP350, SPAG5, FGFR1OP, ARPC5L, BUB1B, ERC2, RUVBL1, CEP97, FGD1, ITGAL, KIF4A, SHROOM2, DNAH14, CDC42SE1, ANLN, CHEK1, CEP55, PIN4, CAPZB…	1517	636	19235	1.65473	0.00371856	0.000169326	0.00917002
GOTERM_BP_FAT	GO:0006310~DNA recombination	25	0.162845	6.76632e-06	RECQL4, XRCC5, EXO1, RECQL5, BLM, LIG1, EME2, EME1, RBM4, PRKDC, BRCA2, MND1, CHEK1, RAD54L, BRCA1, RAD51, DCLRE1C, RAD21, BCL11B, MUS81, PMS2, H2AFX, RAD54B, RUVBL1, TRIP13	1161	105	13528	2.77429	0.0219955	0.000966531	0.0123072
GOTERM_BP_FAT	GO:0033554~cellular response to stress	80	0.521105	9.08546e-06	XRCC5, VAPB, RBM4, PTTG1, PRDX1, GTSE1, RAD21, FANCI, MAP3K9, PMS2, H2AFX, FANCG, FANCA, TOP2A, CCNA2, SCAMP5, ESCO1, CLN3, CDK1, MYO6, TNIK, POLH, DTL, GEN1, NEIL3, LIG1, POLE, MBD4, GTF2H2, RAD51, DCLRE1C, UHRF1, RFC4, TIMELESS, FANCD2, CTSD, RAD18, VCAN, MAP3K13, APEX2, C17ORF70, BLM, XIAP, PTPLAD1, POLA1, MAP4K1, PRKDC, BCCIP, ASNS, CHEK1, CHEK2, TYMS, CHD1L, POLE2, TFEC, FBXO6, MUS81, POLQ, …	1161	566	13528	1.64693	0.0294225	0.00124356	0.0165251
GOTERM_CC_FAT	GO:0005815~microtubule organizing center	43	0.280094	9.27738e-06	FAM110A, CEP97, KIFC1, NEK2, TTLL5, CHEK1, AURKA, CEP55, PAX2, RAB3IP, CCNE1, CDC45, NDE1, SAC3D1, BUB1, ODF2, TUBG1, TOP2A, C2CD3, IFT80, NIN, CEP135, CKAP5, DLGAP5, KIF15, KIF18A, BRCA2, BIRC5, ESPL1, SFI1, BRCA1, SP140, CDC25B, CCNB1, CSPP1, PLK4, NUP62, CEP350, PLK1, FGFR1OP, LCK, BUB1B, RUVBL1	1056	253	12782	2.05723	0.00538491	0.000284142	0.013644
KEGG_PATHWAY	hsa03030:DNA replication	13	0.0846795	1.0463e-05	LIG1, POLE, POLA1, POLA2, MCM2, RNASEH2A, MCM4, MCM6, DNA2, RFC4, POLE2, PCNA, FEN1	401	36	5085	4.57918	0.00170403	0.000852379	0.0126733
GOTERM_BP_FAT	GO:0007346~regulation of mitotic cell cycle	31	0.201928	1.20949e-05	NEK2, KNTC1, TTK, ASNS, ANLN, TRRAP, GTSE1, SCRIB, CDT1, CDC123, MTBP, BUB1, ZWILCH, CCNA2, CDK1, CDC6, DLGAP5, CENPF, BRCA2, NUSAP1, ESPL1, BIRC5, CENPE, UBE2C, CDC25C, ZWINT, BUB1B, MDM2, CHFR, NEK6, SMARCA4	1161	152	13528	2.3764	0.0389763	0.00158899	0.0219983
SP_PIR_KEYWORDS	Chromosome partition	12	0.0781657	1.35646e-05	KIF2C, RAD21, NEK2, DSN1, SGOL2, SGOL1, BUB1, CASC5, BIRC5, ESPL1, PTTG1, NEK6	1517	31	19235	4.90824	0.00810579	0.000353799	0.020032
GOTERM_CC_FAT	GO:0044430~cytoskeletal part	116	0.755602	1.53919e-05	KIFC2, FAM110A, KIFC1, PRC1, KNTC1, CBX3, TTK, AURKA, AURKB, HOOK1, CDCA8, HOMER3, TUBG1, ASPM, C2CD3, MYO6, ESPL1, SP140, ARPC1B, RCC2, CEP350, SPAG5, FGFR1OP, STMN1, MST1R, KIF26B, CEP97, KIF4A, LMNB1, ADORA2A, DNAH14, LMNB2, NEK2, CHEK1, ANLN, PIN4, CAPZB, SAC3D1, ARPC2, SKA3, SKA2, SKA1, BMF, KIF3A, NIN, CKAP5, BRCA2, CDC20, KIF3C, BRCA1, CSPP1, PLK4, CORO1A, NUP62, PLK1, MYO19, MAP9, KIF23, …	1056	952	12782	1.47488	0.00891817	0.000447808	0.0226356
GOTERM_BP_FAT	GO:0051329~interphase of mitotic cell cycle	24	0.156331	1.57213e-05	E2F1, TAF2, CDC6, BLM, POLE, POLA1, CENPF, CHEK1, BIRC5, CDC25C, CDKN3, CDC25A, GTSE1, CCNB1, CCNE1, INHBA, DDX11, GSPT1, CDC123, MTBP, MDM2, TCF3, KPNA2, CDCA5	1161	103	13528	2.71503	0.0503639	0.00198558	0.0285931
GOTERM_BP_FAT	GO:0000226~microtubule cytoskeleton organization	30	0.195414	1.69597e-05	KIF23, PRC1, NEK2, TTK, AURKA, HOOK1, SPC25, KIF2C, NDE1, SAC3D1, CENPA, TUBG1, KIF11, CEP135, CKAP5, PSRC1, KIF18A, BRCA2, NUSAP1, NDC80, ESPL1, UBE2C, TACC3, BRCA1, SPAG5, ZWINT, FGFR1OP, BUB1B, STMN1, SMC1A	1161	147	13528	2.37796	0.0542215	0.00206257	0.030845
UP_SEQ_FEATURE	sequence variant	1024	6.67014	1.83245e-05	ALDH8A1, SHKBP1, TMEM145, ISG15, LTB4R, MAP3K9, GRIN2D, YEATS2, LRRC37A3, RAB27B, ZNF101, RAB27A, CRTAM, LRRC6, C4A, PIK3CB, LIG1, EOMES, SIPA1L3, MED14, ESPL1, F7, ISG20L2, NCAPD3, NCAPD2, DCAF4, EIF2AK1, F5, KIAA1524, ZWINT, ZNF785, ABAT, ORAI2, RALGPS2, KIF4A, TNRC18, DNAH14, CACNB3, MYBL2, PDSS1, SCRIB, RAC2, UBASH3B, NCAPG2, RCCD1, DHX58, SGIP1, ASXL2, RECQL4, KIF3A, RECQL5, FOXRED2, NDC80, …	1513	11992	19113	1.07869	0.0653656	0.013429	0.0337507
SP_PIR_KEYWORDS	transferase	153	0.996613	2.01284e-05	PASK, DTYMK, TTK, CASK, AURKA, AURKB, EPT1, GLYATL1, CSNK2A1, SCLY, CLK2, WNK4, MAP3K9, B3GALNT2, RPN2, TGS1, ESCO1, TNIK, POLH, CSNK1G1, PIK3CB, POLE, STK4, MARK2, EIF2AK1, CAMK4, PARP12, TRMT12, ABAT, MST1R, FLAD1, UGGT1, NEK6, GAL3ST4, FGFR3, GGCT, PFKFB4, NEK2, ERBB3, ERBB2, PFKFB2, OAS3, MAP4K1, OAS1, CHEK1, OAS2, CHEK2, NAGK, PDSS1, PPAT, NAA35, CMPK2, TK1, EPHB2, ECE2, SBK1, POLE2, LPCAT1,…	1517	1394	19235	1.39167	0.0120045	0.000503089	0.029724
GOTERM_BP_FAT	GO:0007126~meiosis	23	0.149818	2.18836e-05	EXO1, MKI67, NEK2, SGOL2, SGOL1, BRCA2, MND1, SYCE2, CHEK1, ESPL1, RAD54L, SUV39H2, RAD51, CDC25B, RAD21, PLK1, FANCD2, RSPH1, H2AFX, RAD54B, SMC1A, FANCA, TRIP13	1161	98	13528	2.73466	0.069406	0.00256571	0.0397986
GOTERM_BP_FAT	GO:0051327~M phase of meiotic cell cycle	23	0.149818	2.18836e-05	EXO1, MKI67, NEK2, SGOL2, SGOL1, BRCA2, MND1, SYCE2, CHEK1, ESPL1, RAD54L, SUV39H2, RAD51, CDC25B, RAD21, PLK1, FANCD2, RSPH1, H2AFX, RAD54B, SMC1A, FANCA, TRIP13	1161	98	13528	2.73466	0.069406	0.00256571	0.0397986
GOTERM_BP_FAT	GO:0051325~interphase	24	0.156331	2.57214e-05	E2F1, TAF2, CDC6, BLM, POLE, POLA1, CENPF, CHEK1, BIRC5, CDC25C, CDKN3, CDC25A, GTSE1, CCNB1, CCNE1, INHBA, DDX11, GSPT1, CDC123, MTBP, MDM2, TCF3, KPNA2, CDCA5	1161	106	13528	2.63819	0.0810718	0.00291118	0.0467767
SP_PIR_KEYWORDS	microtubule	38	0.247525	2.72874e-05	KIFC2, KIF23, KIFC1, SHROOM2, KIF4A, PRC1, DNAH14, KLC2, GTSE1, DNAH5, HOOK1, KIF2C, NDE1, SKA3, ODF2, SKA2, SKA1, TUBG1, KIF14, KIF11, KIF3A, NIN, KIF15, KIF18A, KIF18B, NUSAP1, CENPE, KIF16B, RACGAP1, KIF3C, CSPP1, KIF1A, RCC2, SPAG5, STMN1, MAP9, KIF20A, KIF26B	1517	231	19235	2.08583	0.0162393	0.000654691	0.0402938
GOTERM_CC_FAT	GO:0005813~centrosome	38	0.247525	3.48001e-05	FAM110A, CEP97, KIFC1, NEK2, CHEK1, AURKA, CEP55, PAX2, RAB3IP, CCNE1, CDC45, NDE1, SAC3D1, ODF2, TUBG1, TOP2A, NIN, CEP135, CKAP5, DLGAP5, KIF15, KIF18A, BRCA2, BIRC5, ESPL1, SFI1, SP140, CDC25B, CCNB1, CSPP1, PLK4, NUP62, CEP350, PLK1, FGFR1OP, LCK, BUB1B, RUVBL1	1056	224	12782	2.05339	0.0200503	0.000964011	0.0511706
UP_SEQ_FEATURE	cross-link:Glycyl lysine isopeptide (Lys-Gly) (interchain with G-Cter in ubiquitin)	34	0.22147	3.85122e-05	TNRC18, HIST1H2AG, HIST1H2AD, DIAPH3, CHEK1, GON4L, MCM10, SLC7A5, CASP8AP2, H2AFV, HIST1H2BK, ANK3, FANCI, H2AFZ, H2AFX, RPN2, ATRIP, KIF14, SETDB1, CDK1, HIST1H2BC, RBBP4, HIST1H2BD, LIG1, CENPE, UHRF1, EVPL, FANCD2, HIST1H3A, TRAF3IP3, PKP4, PCNA, SPEF2, GNAS, HIST1H2AM, HIST1H3H, BARD1	1513	199	19113	2.15832	0.132443	0.0234009	0.0709204
INTERPRO	IPR019787:Zinc finger, PHD-finger	20	0.130276	4.28156e-05	RSF1, PHF20, WHSC1, TRIM24, PHF12, SP110, ZMYND8, SP140, UHRF1, PHF19, KDM2B, KDM2A, TRIM33, PHF16, WHSC1L1, KDM4B, TCF19, KDM4A, PHF20L1, KDM5B	1360	85	16659	2.88218	0.0730244	0.0187785	0.0725435
GOTERM_BP_FAT	GO:0006323~DNA packaging	25	0.162845	4.58255e-05	RSF1, HIST1H2AG, HIST1H2AD, NCAPH, HIST1H2BK, HIST1H4A, H2AFV, HJURP, NCAPG2, NCAPG, CENPA, H2AFZ, H2AFY, H2AFX, ASF1B, CDCA5, TOP2A, HELLS, HIST1H2BC, HIST1H2BD, NUSAP1, MCM2, NCAPD3, SMC4, NCAPD2, HIST1H3A, HIST1H2AM, HIST1H3H	1161	117	13528	2.48975	0.139836	0.00500847	0.0833234
GOTERM_CC_FAT	GO:0000922~spindle pole	12	0.0781657	5.56705e-05	NDE1, NUMA1, KIF11, NEK2, PLK1, DLGAP5, KNTC1, BUB1, TPX2, CENPF, TUBG1, ASPM	1056	34	12782	4.27206	0.0318818	0.00147169	0.0818471
GOTERM_MF_FAT	GO:0003678~DNA helicase activity	13	0.0846795	6.3746e-05	RECQL4, XRCC5, RECQL5, BLM, BRIP1, MCM4, MCM6, DNA2, CHD1L, DDX11, CHD2, RAD54B, RUVBL1	1080	40	12983	3.90692	0.0657574	0.00616448	0.101501
GOTERM_CC_FAT	GO:0005874~microtubule	43	0.280094	6.48036e-05	KIFC2, KIF23, KIFC1, SHROOM2, KIF4A, PRC1, DNAH14, KNTC1, KLC2, GTSE1, DNAH5, HOOK1, KIF2C, NUMA1, NDE1, SKA3, ODF2, SKA2, SKA1, TUBG1, KIF14, CDK1, KIF11, KIF3A, NIN, KIF15, KIF18A, KIF18B, NUSAP1, BIRC5, CENPE, KIF16B, RACGAP1, KIF3C, CSPP1, TUBBP5, KIF1A, RCC2, SPAG5, STMN1, MAP9, KIF20A, KIF26B	1056	274	12782	1.89956	0.0370145	0.00163852	0.0952686
GOTERM_BP_FAT	GO:0006333~chromatin assembly or disassembly	26	0.169359	6.57308e-05	RSF1, HIST1H2AG, HIST1H2AD, ARID4B, CBX4, CBX3, CBX2, CBX5, HIST1H2BK, HIST1H4A, H2AFV, CENPA, HJURP, H2AFZ, CHD2, H2AFY, H2AFX, CHD6, ASF1B, HELLS, HIST1H2BC, HIST1H2BD, SUV39H1, MCM2, SUV39H2, SMARCC1, HIST1H3A, HIST1H2AM, HIST1H3H	1161	127	13528	2.38545	0.194316	0.00694558	0.119496
GOTERM_BP_FAT	GO:0006325~chromatin organization	56	0.364773	6.81962e-05	RSF1, EZH2, ARID4B, RBM4, CBX4, CBX3, CBX2, CBX5, HIST1H2BK, H2AFV, H2AFZ, H2AFY, H2AFX, KDM5B, BRD8, RBBP4, RBL1, MCM2, SUZ12, KDM2B, KDM2A, RUVBL1, CARM1, SMARCA4, HIST1H2AG, HIST1H2AD, SOX2, TADA1, TRRAP, CHD1L, HIST1H4A, HJURP, CENPA, CHD2, ASF1B, BCOR, CHD6, DNMT3B, HELLS, SETDB1, DNMT3A, HIST1H2BC, HIST1H2BD, SUV39H1, SMYD3, WHSC1, SUV39H2, PHF16, MSL1, SMARCC1, WHSC1L1, HIST1H3A, KDM4B, DN…	1161	378	13528	1.72623	0.200819	0.00698078	0.123976
GOTERM_CC_FAT	GO:0034399~nuclear periphery	16	0.104221	9.60364e-05	ATXN1, DNMT3A, NUMA1, ATXN3, KIF4A, LMNB1, BLM, LMNB2, ENC1, AKAP8L, POLA1, PCNA, CENPF, CAD, RUVBL1, MATR3	1056	61	12782	3.17486	0.0543624	0.00232628	0.141154
GOTERM_BP_FAT	GO:0050000~chromosome localization	8	0.0521105	0.000116338	NDE1, DLGAP5, KIF18A, CENPF, RRS1, BIRC5, CENPE, CDCA5	1161	15	13528	6.21441	0.317795	0.0115217	0.211406
GOTERM_BP_FAT	GO:0007052~mitotic spindle organization	8	0.0521105	0.000116338	KIF23, SPC25, KIF11, PRC1, TTK, NDC80, STMN1, SMC1A	1161	15	13528	6.21441	0.317795	0.0115217	0.211406
GOTERM_BP_FAT	GO:0051303~establishment of chromosome localization	8	0.0521105	0.000116338	NDE1, DLGAP5, KIF18A, CENPF, RRS1, BIRC5, CENPE, CDCA5	1161	15	13528	6.21441	0.317795	0.0115217	0.211406
GOTERM_CC_FAT	GO:0044454~nuclear chromosome part	24	0.156331	0.000141023	XRCC5, DNMT3A, RBBP4, BLM, SGOL2, SGOL1, POLA1, SYCE2, CBX3, SIRT7, POLA2, TRIM24, MCM2, NCAPD3, SUV39H2, CBX5, SUZ12, CSNK2A1, TIMELESS, SMARCC1, BUB1, H2AFY, H2AFX, DNMT3B	1056	122	12782	2.38115	0.078803	0.00327787	0.207212
INTERPRO	IPR015633:E2F Family	6	0.0390829	0.000162888	E2F1, E2F2, E2F3, E2F5, E2F7, E2F8	1360	8	16659	9.18695	0.250612	0.0560667	0.275722
GOTERM_BP_FAT	GO:0046649~lymphocyte activation	34	0.22147	0.000173938	ITGAL, MICB, BLM, IL21R, PRKDC, PTPN22, SOX4, TPD52, CD48, SHB, SLC11A1, BCL11B, MS4A1, CD2, TCF3, HELLS, BLNK, RAB27A, RHOH, GAPT, EXO1, CRTAM, TNFSF4, IKZF1, EOMES, DCLRE1C, CD86, PRLR, CD80, LAX1, ULBP2, PSEN2, LCK, CLEC7A	1161	199	13528	1.9908	0.435483	0.0166766	0.315919
GOTERM_MF_FAT	GO:0008094~DNA-dependent ATPase activity	15	0.0977071	0.000177764	RECQL4, XRCC5, RBBP4, BLM, BRIP1, GTF2H2, RAD51, DNA2, RFC4, CHD1L, DDX11, CHD2, RAD54B, TOP2A, SMARCA4	1080	57	12983	3.1635	0.172785	0.0156833	0.282807
GOTERM_BP_FAT	GO:0006302~double-strand break repair	16	0.104221	0.000179714	RECQL4, XRCC5, BLM, POLA1, PRKDC, BRCA2, BRIP1, RAD54L, BRCA1, RAD51, DCLRE1C, RAD21, H2AFX, RAD54B, FEN1, TRIP13	1161	62	13528	3.00697	0.4461	0.0167375	0.326393
GOTERM_BP_FAT	GO:0007093~mitotic cell cycle checkpoint	13	0.0846795	0.000186679	CDK1, KNTC1, TTK, CENPF, CENPE, TRRAP, GTSE1, ZWINT, BUB1, BUB1B, ZWILCH, CHFR, CCNA2	1161	43	13528	3.5227	0.45864	0.016902	0.339024
GOTERM_BP_FAT	GO:0051656~establishment of organelle localization	17	0.110735	0.000188543	ARFGAP1, COPA, SHROOM2, DLGAP5, KIF18A, CENPF, NUSAP1, NDC80, CENPE, BIRC5, ESPL1, NDE1, ARF1, CENPA, RRS1, CDCA5, RAB27A	1161	69	13528	2.87079	0.461948	0.0166118	0.342404
GOTERM_BP_FAT	GO:0007018~microtubule-based movement	23	0.149818	0.000208385	KIFC2, KIF14, KIF23, KIFC1, KIF4A, KIF3A, OPA1, KIF11, DNAH14, KIF15, KIF18A, KIF18B, CENPE, KLC2, KIF16B, KIF3C, DNAH5, TUBBP5, KIF2C, NDE1, KIF1A, KIF26B, KIF20A	1161	113	13528	2.37165	0.495926	0.0178657	0.378373
GOTERM_MF_FAT	GO:0019899~enzyme binding	68	0.442939	0.000225586	VAPB, SNRPD3, U2AF2, CBX4, CBX3, CAD, AURKA, RAB3IP, CBX5, NOD2, RBCK1, H2AFX, PAK1, CASP2, TOP2A, RHOH, IRAK1, RBBP4, CCDC88A, PHKG2, IPO9, GMPS, ECT2, PLAUR, THY1, RAB11FIP3, MAST2, LAX1, UBE2K, LCK, AKAP5, MDM2, RAD18, ABAT, ATPIF1, KPNA2, MAP3K13, FGD1, NEK2, PFKFB2, ERBB2, DIAPH3, APOC2, TRIB3, RTKN, CHEK1, CDH2, RIMS2, SKIL, BCOR, CD6, FGD3, EXOC2, SMG5, NLK, SMG7, YWHAB, AKAP8L, BIRC5, CEN…	1080	523	12983	1.563	0.213944	0.0183471	0.358761
GOTERM_BP_FAT	GO:0051640~organelle localization	20	0.130276	0.000251018	ARFGAP1, COPA, SHROOM2, NIN, DLGAP5, KIF18A, CENPF, NUSAP1, ESPL1, NDC80, CENPE, BIRC5, TACC3, NDE1, ARF1, CENPA, RRS1, CDCA5, ASPM, RAB27A	1161	92	13528	2.53305	0.561853	0.0209367	0.455616
GOTERM_BP_FAT	GO:0031570~DNA integrity checkpoint	14	0.0911933	0.000338429	CDK1, CDC6, BLM, BRIP1, CHEK1, CHEK2, BRCA1, GTSE1, CDT1, CDC45, FBXO6, H2AFX, ATRIP, CCNA2	1161	52	13528	3.13708	0.671299	0.0274319	0.613813
GOTERM_CC_FAT	GO:0000792~heterochromatin	12	0.0781657	0.000359454	SUZ12, DNMT3A, IKZF1, SMARCC1, H2AFY, CBX3, H2AFX, DNMT3B, HELLS, SMARCA4, CBX5, SUV39H2	1056	41	12782	3.54268	0.188799	0.00801539	0.527373
GOTERM_CC_FAT	GO:0000940~outer kinetochore of condensed chromosome	6	0.0390829	0.00036059	BUB1B, CENPF, SKA3, CENPE, SKA2, SKA1	1056	9	12782	8.06944	0.189336	0.00774399	0.529036
GOTERM_CC_FAT	GO:0005856~cytoskeleton	149	0.970558	0.000386905	KIFC2, FAM110A, KIFC1, ENAH, SRCIN1, PRC1, KNTC1, TTK, CBX3, CASK, AURKA, AURKB, CCT3, HOOK1, CDCA8, ANK3, HOMER3, TUBG1, ASPM, C2CD3, MYO6, ENC1, RAI14, ESPL1, SP140, FARP1, BICD1, ARPC1B, CEP350, RCC2, SPAG5, FGFR1OP, STMN1, ERC2, MST1R, KIF26B, ALDOA, CEP97, FGD1, KIF4A, LMNB1, ADORA2A, NEK2, DNAH14, LMNB2, CDC42SE1, CHEK1, ANLN, PIN4, CAPZB, SAC3D1, ARPC2, SKA3, SKA2, SKA1, STRBP, BMF, FGD3, …	1056	1381	12782	1.30595	0.201661	0.00801139	0.56754
GOTERM_BP_FAT	GO:0007076~mitotic chromosome condensation	7	0.0455967	0.000397147	NCAPH, NCAPG, NUSAP1, CDCA5, NCAPD3, NCAPD2, SMC4	1161	13	13528	6.27417	0.729012	0.0313441	0.719947
GOTERM_CC_FAT	GO:0000790~nuclear chromatin	14	0.0911933	0.000420589	SUZ12, DNMT3A, RBBP4, CSNK2A1, TIMELESS, SMARCC1, H2AFY, CBX3, H2AFX, SIRT7, TRIM24, DNMT3B, CBX5, SUV39H2	1056	55	12782	3.08106	0.217166	0.00840703	0.616809
SP_PIR_KEYWORDS	cell cycle control	10	0.0651381	0.000469255	CCNB1, CDK1, CCNE1, MKI67, CCNC, CDKN3, CDC25C, CCNA2, CDC25A, CDC25B	1517	31	19235	4.0902	0.245439	0.0107731	0.690819
GOTERM_CC_FAT	GO:0000794~condensed nuclear chromosome	13	0.0846795	0.000491515	BLM, NEK2, SGOL2, SGOL1, SUV39H1, BUB1, SYCE2, RRS1, CHEK1, TUBG1, SMC1A, NCAPD3, RAD51	1056	49	12782	3.21131	0.248837	0.0094924	0.720474
GOTERM_MF_FAT	GO:0004386~helicase activity	25	0.162845	0.000502121	XRCC5, BLM, DDX27, CHD1L, DDX11, CHD2, POLQ, DDX41, CHD6, HELLS, DHX58, ERCC6L, RECQL4, RECQL5, BRIP1, RAD54L, MCM4, MCM6, DDX58, DNA2, DDX31, CHTF18, RAD54B, RUVBL1, SMARCA4	1080	140	12983	2.14666	0.414856	0.0375551	0.796902
GOTERM_CC_FAT	GO:0016363~nuclear matrix	14	0.0911933	0.00050702	ATXN1, DNMT3A, NUMA1, ATXN3, KIF4A, LMNB1, BLM, ENC1, AKAP8L, POLA1, CENPF, CAD, RUVBL1, MATR3	1056	56	12782	3.02604	0.255588	0.00947611	0.743122
SP_PIR_KEYWORDS	dna-binding	186	1.21157	0.000532478	HMGN1, XRCC5, ARNT2, ZNF827, ZNF250, CBX2, NR2E3, ZIC1, FOXO6, ZIC2, H2AFV, HIST1H2BK, DDX11, H2AFZ, PHTF1, H2AFY, H2AFX, PITX1, DNAJC1, ZNF101, RDM1, POLH, NEIL3, POLE, SIX3, EOMES, SIX2, ZNF813, MND1, SIX4, SP140, ZNF500, ZNF233, UHRF1, KDM2A, TRIM33, ZNF786, GTF2IRD1, HES2, ZNF239, ZNF785, RAD18, TFAP2A, NFE2L3, ZNF587, XRN1, DSCC1, ZNF586, KIF4A, HMGB3, BLM, SOX2, ONECUT2, MYEF2, SOX4, MYBL1,…	1517	1868	19235	1.26253	0.27354	0.0117662	0.783554
GOTERM_BP_FAT	GO:0016568~chromatin modification	41	0.267066	0.000600104	RSF1, RBM4, EZH2, CBX4, CBX3, TADA1, CBX2, TRRAP, CHD1L, HJURP, H2AFY, CHD6, ASF1B, BCOR, KDM5B, DNMT3B, HELLS, BRD8, SETDB1, DNMT3A, RBBP4, RBL1, SMYD3, SUV39H1, WHSC1, SUV39H2, SUZ12, KDM2B, KDM2A, MSL1, PHF16, SMARCC1, WHSC1L1, KDM4B, KDM4C, DNMT1, RUVBL1, KDM4A, CARM1, RNF40, SMARCA4	1161	274	13528	1.74355	0.86098	0.0458929	1.08597
UP_SEQ_FEATURE	zinc finger region:PHD-type	13	0.0846795	0.000604411	UHRF1, RSF1, KDM2B, TRIM33, KDM2A, PHF16, PHF20, TCF19, TRIM24, SP110, PHF20L1, ZMYND8, SP140	1513	52	19113	3.15813	0.892509	0.272849	1.10756
GOTERM_CC_FAT	GO:0000796~condensin complex	5	0.032569	0.000604511	NCAPH, NCAPG, NCAPD3, NCAPD2, SMC4	1056	6	12782	10.0868	0.296672	0.0109376	0.88542
GOTERM_BP_FAT	GO:0043414~biopolymer methylation	16	0.104221	0.00062012	DNMT3A, RAB3D, EZH2, SUV39H1, SUV39H2, SUZ12, PRMT2, GSPT1, WHSC1L1, DNMT1, TGS1, CARM1, NSUN2, DNMT3B, FTSJ2, HELLS	1161	69	13528	2.70192	0.869837	0.0463111	1.122
SP_PIR_KEYWORDS	motor protein	23	0.149818	0.000630142	KIFC2, KIF14, KIF23, KIFC1, KIF4A, MYO6, KIF3A, KIF11, DNAH14, KIF15, KIF18A, KIF18B, CENPE, KLC2, KIF16B, KIF3C, DNAH5, KIF2C, KIF1A, MYO19, MYO5B, KIF26B, KIF20A	1517	132	19235	2.20933	0.31491	0.0134165	0.926646
GOTERM_CC_FAT	GO:0005730~nucleolus	83	0.540646	0.000644927	RPP38, SNRPD3, RBM4, GNL3L, SENP5, LSR, CBX5, DCAF13, G2E3, PARN, CDCA8, DKC1, DDX11, DGCR8, MS4A1, FTSJ2, TOP2A, DCAF17, TSEN15, PITX1, RDM1, BRD8, POLH, SOX11, TPX2, LEF1, NUSAP1, MBD4, POLR1B, ISG20L2, MCM4, NVL, KDM2B, PPM1E, CAMK4, RCC2, DDX31, MDM2, MTDH, BLM, NEK2, FKBP4, POLA1, MYEF2, TRIB3, BOP1, MYBL1, PIN4, WDR55, HJURP, MUS81, GPSM2, WDHD1, DNMT3B, NSUN2, NKX2-2, SETDB1, UTP23, AGBL2,…	1056	698	12782	1.43932	0.313033	0.0113133	0.944355
SP_PIR_KEYWORDS	helicase	23	0.149818	0.000776409	RECQL4, XRCC5, RECQL5, BLM, BRIP1, RAD54L, DDX58, DDX27, DNA2, CHD1L, DDX11, CHD2, CHTF18, DDX31, RAD54B, RUVBL1, POLQ, CHD6, DDX41, HELLS, DHX58, SMARCA4, ERCC6L	1517	134	19235	2.17635	0.372509	0.0159414	1.14059
INTERPRO	IPR000953:Chromo domain	10	0.0651381	0.000779112	SMARCC1, ARID4B, CHD2, CBX4, SUV39H1, CBX3, CBX2, CHD6, CBX5, SUV39H2	1360	32	16659	3.8279	0.748508	0.205512	1.31235
UP_SEQ_FEATURE	binding site:ATP	65	0.423398	0.000804262	CDK19, VARS2, PASK, CASK, TTK, AURKA, AURKB, PAK6, KIF2C, CSNK2A1, PAK2, CLK2, MAP3K9, WNK4, CDK12, PAK1, CSK, TOP2A, IRAK1, CDK1, TNIK, CSNK1G1, PHKG2, LIG1, PBK, STK4, EARS2, MARK2, EIF2AK1, MAST2, CAMK4, LCK, BUB1B, MST1R, MAP3K13, MELK, NEK6, SGK494, FRK, FGFR3, NEK2, ERBB3, ERBB2, MAP4K1, CHEK1, CHEK2, NAGK, EPHB2, SBK1, BUB1, MARS, ITK, PDK3, NLK, EPRS, PLK4, TEX14, RPS6KA1, ATP2A3, PLK1, U…	1513	542	19113	1.51497	0.9486	0.309966	1.47122
GOTERM_BP_FAT	GO:0030261~chromosome condensation	9	0.0586243	0.000819843	NCAPH, NCAPG2, NCAPG, NUSAP1, CDCA5, TOP2A, NCAPD3, NCAPD2, SMC4	1161	25	13528	4.19473	0.93252	0.0594318	1.48083
GOTERM_MF_FAT	GO:0003677~DNA binding	234	1.52423	0.000833979	HMGN1, XRCC5, ZNF250, PTTG1, DDX11, H2AFV, HIST1H2BK, H2AFZ, PHTF1, H2AFY, H2AFX, PITX1, ZNF101, ESCO1, POLH, LIG1, POLE, EOMES, ZNF500, ZNF233, UHRF1, RFC4, ZNF786, ZNF785, ZNF239, HES2, KIF4A, TNRC18, MYEF2, MYBL1, MYBL2, PIN4, ZNF618, TCF20, LHX2, ZNF74, ZNF124, WDHD1, POLQ, DNMT3B, TCF3, NKX2-2, HNRNPAB, RECQL4, DNMT3A, ZNF623, IKZF3, IKZF1, EME2, EME1, RAD54L, DLX2, OASL, TRPS1, PCNA, TCF19,…	1080	2331	12983	1.20677	0.589437	0.0576217	1.32031
SP_PIR_KEYWORDS	phosphoric monoester hydrolase	15	0.0977071	0.000845835	PTPRJ, PTPN7, PTPN6, PFKFB4, PTPRF, ACP5, CDC25C, CDKN3, PTPRO, ACPP, CDC25A, CDC25B, PTPN1, INPP4A, PPP2R2C	1517	69	19235	2.75644	0.398131	0.0167815	1.24199
GOTERM_BP_FAT	GO:0045184~establishment of protein localization	92	0.59927	0.000879211	COPA, MSR1, AP1G2, PDIA3, XPO6, AP1G1, XPO5, ATP6AP1, VPS37C, PDIA4, RAB3IP, CXCL10, HOOK1, AP1S3, AP1S2, ANK3, HOMER3, AAGAB, RAB26, RAB27B, NSF, RAB27A, TOMM34, SCAMP5, SYNRG, SCAMP3, MYO6, GOLT1A, RAB39B, SIX3, SIX2, IPO9, RAB11FIP4, ATG4D, RAB11FIP3, RAB18, TNFSF13B, LAX1, NUP205, PSEN2, AKAP5, GNAS, COL1A1, KPNA2, ARFGAP1, AFTPH, RAB3D, PPT1, POLA2, NAPB, RIMS2, NECAB3, SLC11A1, CSE1L, BLOC1…	1161	769	13528	1.394	0.944493	0.0622292	1.58725
UP_SEQ_FEATURE	domain:Fibrillar collagen NC1	6	0.0390829	0.000948158	COL1A2, COL1A1, COL24A1, COL5A2, COL11A1, COL5A1	1513	11	19113	6.89046	0.969785	0.322146	1.73227
UP_SEQ_FEATURE	repeat:WD 2	38	0.247525	0.00096677	COPA, LRBA, BOP1, LLGL2, SHKBP1, DCAF13, KIAA1432, CORO2A, WDR55, DCAF10, WDR76, TRAF7, WDHD1, WDR34, PPP2R2C, WDFY3, RBBP4, IFT80, DTL, WDR5, TLE3, CDC20B, CDC20, WDR90, PRPF4, DCAF4, BRWD3, ARPC1B, WDR66, CORO1A, WDR67, BRWD1, POC1A, RFWD3, DCAF7, DCAF8, WDR89, WDR4	1513	274	19113	1.75196	0.971792	0.300097	1.76599
UP_SEQ_FEATURE	repeat:WD 1	38	0.247525	0.00096677	COPA, LRBA, BOP1, LLGL2, SHKBP1, DCAF13, KIAA1432, CORO2A, WDR55, DCAF10, WDR76, TRAF7, WDHD1, WDR34, PPP2R2C, WDFY3, RBBP4, IFT80, DTL, WDR5, TLE3, CDC20B, CDC20, WDR90, PRPF4, DCAF4, BRWD3, ARPC1B, WDR66, CORO1A, WDR67, BRWD1, POC1A, RFWD3, DCAF7, DCAF8, WDR89, WDR4	1513	274	19113	1.75196	0.971792	0.300097	1.76599
GOTERM_CC_FAT	GO:0012505~endomembrane system	90	0.586243	0.00101982	SYT1, COPA, AP1G2, XPO6, AP1G1, VAPB, LEMD2, UBQLN4, CBX3, RANGAP1, EPS15L1, CHPF2, CBX5, TMF1, ACTR3, AP1S3, PIGM, AP1S2, RPN2, RAB27B, JPH1, GOLGA3, SCAMP5, RAB27A, CLN3, SGPL1, SYNRG, SCAMP3, MYO6, PIGW, CACNG4, IPO9, KRTCAP2, CDS1, SP140, CHST1, ARHGAP32, SQLE, NUP205, ASPHD2, NUCB2, MDM2, GNAS, KCNH2, CUX1, KPNA2, MATR3, ARFGAP1, GALNT2, TYRP1, AFTPH, MTDH, LMNB1, ADORA2A, LMNB2, GRB2, CYP2B…	1056	782	12782	1.39306	0.447797	0.0173142	1.48948
SP_PIR_KEYWORDS	wd repeat	38	0.247525	0.00103458	COPA, LRBA, BOP1, LLGL2, SHKBP1, DCAF13, KIAA1432, CORO2A, WDR55, DCAF10, WDR76, TRAF7, WDHD1, WDR34, PPP2R2C, WDFY3, RBBP4, IFT80, DTL, WDR5, TLE3, CDC20B, CDC20, WDR90, PRPF4, DCAF4, BRWD3, ARPC1B, WDR66, CORO1A, WDR67, BRWD1, POC1A, RFWD3, DCAF7, DCAF8, WDR89, WDR4	1517	276	19235	1.74575	0.46263	0.0198351	1.51716
INTERPRO	IPR000885:Fibrillar collagen, C-terminal	6	0.0390829	0.00109075	COL1A2, COL1A1, COL24A1, COL5A2, COL11A1, COL5A1	1360	11	16659	6.68142	0.855253	0.24127	1.83272
INTERPRO	IPR003316:Transcription factor E2F/dimerisation partner (TDP)	6	0.0390829	0.00109075	E2F1, E2F2, E2F3, E2F5, E2F7, E2F8	1360	11	16659	6.68142	0.855253	0.24127	1.83272
SP_PIR_KEYWORDS	kinase	78	0.508077	0.00109148	CDK19, SEPHS2, SEPHS1, DTYMK, PASK, NELL2, CASK, TTK, AURKA, AURKB, PAK6, PACSIN1, CSNK2A1, PAK2, CLK2, MAP3K9, WNK4, CDK12, PAK1, CSK, IRAK1, CDK1, TNIK, CSNK1G1, PIK3CB, PHKG2, PBK, STK4, PLAUR, MARK2, EIF2AK1, MAST2, CAMK4, LCK, AKAP5, BUB1B, MST1R, MAP3K13, NEK6, MELK, SGK494, FRK, CDK5R1, ALDH18A1, FGFR3, PFKFB4, ADPGK, ERBB3, NEK2, PFKFB2, ERBB2, MAP4K1, TFG, PRKDC, CHEK1, CHEK2, NAGK, ZMYN…	1517	688	19235	1.43752	0.480684	0.0202681	1.59997
UP_SEQ_FEATURE	short sequence motif:Nuclear localization signal	43	0.280094	0.00110819	KIF23, KIF4A, LMNB1, BLM, ZC3HAV1, LMNB2, CRABP2, CBX2, SP110, MYBL2, DDX27, KIF2C, TCF20, PAK2, LHX2, BUB1, FANCA, TCF3, PITX1, SIM2, FYB, ASXL2, DTL, JARID2, TLE3, AKAP8L, CENPF, BRIP1, CASC5, TRIM24, MLF1IP, HNRNPR, SP140, ATXN1, PAXIP1, GTF2IRD1, BUB1B, MDM2, DNMT1, PARP1, KPNA2, MATR3, CPSF1	1513	325	19113	1.67138	0.983267	0.310543	2.02183
INTERPRO	IPR019781:WD40 repeat, subgroup	35	0.227983	0.00127157	COPA, LRBA, BOP1, LLGL2, DCAF13, CORO2A, WDR55, DCAF10, WDR76, TRAF7, WDHD1, WDR34, WDFY3, RBBP4, IFT80, DTL, WDR5, TLE3, CDC20B, CDC20, WDR90, PRPF4, DCAF4, BRWD3, WDR66, ARPC1B, CORO1A, WDR67, BRWD1, POC1A, RFWD3, DCAF7, DCAF8, WDR89, WDR4	1360	242	16659	1.77159	0.894957	0.24548	2.13347
GOTERM_BP_FAT	GO:0051452~intracellular pH reduction	6	0.0390829	0.0013678	CLN3, SLC11A1, ATP6V0E2, ATP6V1H, PPT1, CLN6	1161	11	13528	6.35565	0.98888	0.0931746	2.45899
INTERPRO	IPR015943:WD40/YVTN repeat-like	41	0.267066	0.00138639	COPA, PLXNA3, LRBA, BOP1, LLGL2, SHKBP1, DCAF13, KIAA1432, CORO2A, WDR55, DCAF10, WDR76, SEMA3F, TRAF7, WDHD1, WDR34, PPP2R2C, WDFY3, RBBP4, IFT80, DTL, WDR5, TLE3, CDC20, CDC20B, WDR90, PRPF4, BRWD3, DCAF4, ARPC1B, WDR66, CORO1A, WDR67, BRWD1, POC1A, RFWD3, DCAF7, DCAF8, WDR89, WDR4, SEMA4D	1360	300	16659	1.67407	0.914308	0.238907	2.32399
UP_SEQ_FEATURE	repeat:WD 4	35	0.227983	0.00143907	COPA, LRBA, BOP1, LLGL2, SHKBP1, DCAF13, CORO2A, WDR55, DCAF10, WDR76, TRAF7, WDHD1, WDR34, PPP2R2C, WDFY3, RBBP4, IFT80, DTL, WDR5, TLE3, CDC20B, CDC20, WDR90, PRPF4, BRWD3, WDR66, ARPC1B, CORO1A, WDR67, BRWD1, POC1A, DCAF7, DCAF8, WDR89, WDR4	1513	251	19113	1.76151	0.995071	0.357708	2.61797
GOTERM_MF_FAT	GO:0003774~motor activity	24	0.156331	0.0014449	KIFC2, KIF14, KIF23, KIFC1, KIF4A, MYO6, KIF3A, KIF11, DNAH14, KIF15, KIF18A, KIF18B, CENPE, KLC2, KIF16B, KIF3C, DNAH5, KIF2C, KIF1A, MYO19, SMC1A, MYO5B, KIF26B, KIF20A	1080	142	12983	2.03177	0.786223	0.0919233	2.2771
GOTERM_CC_FAT	GO:0005635~nuclear envelope	31	0.201928	0.00146928	MTDH, XPO6, LMNB1, LMNB2, LEMD2, POLA1, CBX3, RANGAP1, CBX5, CSE1L, RAC2, NUP210, NUP50, SHISA5, TNPO1, RANBP17, MYO6, IPO13, ATP11B, CENPF, IPO9, SP140, DNASE1, NUP62, NUP205, NUCB2, PCNA, PARP1, KCNH2, KPNA2, MATR3	1056	205	12782	1.83039	0.575035	0.0241535	2.13934
GOTERM_MF_FAT	GO:0016879~ligase activity, forming carbon-nitrogen bonds	34	0.22147	0.00148984	LMO7, TTLL5, CTPS2, ASNS, CAD, TTLL12, QRSL1, G2E3, FBXO6, TRAF7, BCOR, HERC6, UBE2L6, TMEM189, UBE2C, FAAH2, GMPS, TSPAN17, BRCA1, GART, MIB1, UBE2O, UBE2K, UBE2W, MDM2, FBXL6, CHFR, ZNF587, PAICS, UBE2S, UBE2T, RNF40, BARD1, FBXO11	1080	231	12983	1.76937	0.796247	0.089334	2.34714
SP_PIR_KEYWORDS	dna condensation	6	0.0390829	0.00149459	NCAPH, NCAPG2, NCAPG, NCAPD3, NCAPD2, SMC4	1517	12	19235	6.33982	0.592382	0.0268282	2.18483
GOTERM_BP_FAT	GO:0010564~regulation of cell cycle process	21	0.13679	0.00155764	NEK2, DLGAP5, KNTC1, CENPF, TTK, NUSAP1, BRCA2, ESPL1, CENPE, ANLN, BIRC5, UBE2C, CDC25C, BRCA1, GTSE1, CDT1, PLK4, TIMELESS, BUB1, NEK6, SMARCA4	1161	114	13528	2.14643	0.994047	0.103288	2.79571
UP_SEQ_FEATURE	repeat:WD 5	33	0.214956	0.00155882	COPA, LRBA, BOP1, LLGL2, SHKBP1, DCAF13, CORO2A, WDR55, DCAF10, WDR76, TRAF7, WDHD1, WDR34, PPP2R2C, WDFY3, RBBP4, IFT80, DTL, WDR5, TLE3, CDC20B, CDC20, WDR90, PRPF4, BRWD3, WDR66, ARPC1B, CORO1A, WDR67, BRWD1, POC1A, DCAF8, WDR89	1513	233	19113	1.78915	0.996833	0.357694	2.83288
GOTERM_BP_FAT	GO:0065004~protein-DNA complex assembly	18	0.117249	0.00169597	HIST1H2BC, RSF1, HIST1H2BD, HIST1H2AG, HIST1H2AD, CENPF, CENPE, MCM2, HIST1H4A, HIST1H2BK, H2AFV, HJURP, CENPA, HIST1H3A, H2AFZ, H2AFY, H2AFX, HIST1H2AM, ASF1B, HELLS, HIST1H3H	1161	91	13528	2.3048	0.996225	0.109736	3.04039
UP_SEQ_FEATURE	domain:Ig-like V-type	21	0.13679	0.00171792	HAPLN1, CRTAM, VSTM2A, CADM1, SIGLEC10, ILDR2, LSR, SIGLEC15, THY1, TIGIT, SIRPG, CD86, CD80, ICOS, PVRL2, SIGLEC7, CD2, CEACAM7, CD300LF, CEACAM6, VCAN	1513	124	19113	2.13938	0.998241	0.36432	3.1177
GOTERM_BP_FAT	GO:0032259~methylation	16	0.104221	0.00176384	DNMT3A, RAB3D, EZH2, SUV39H1, SUV39H2, SUZ12, PRMT2, GSPT1, WHSC1L1, DNMT1, TGS1, CARM1, NSUN2, DNMT3B, FTSJ2, HELLS	1161	76	13528	2.45306	0.996981	0.111682	3.16022
INTERPRO	IPR001680:WD40 repeat	37	0.241011	0.00181833	COPA, LRBA, BOP1, LLGL2, SHKBP1, DCAF13, CORO2A, WDR55, DCAF10, WDR76, TRAF7, WDHD1, WDR34, PPP2R2C, WDFY3, RBBP4, IFT80, DTL, WDR5, TLE3, CDC20B, CDC20, WDR90, PRPF4, DCAF4, BRWD3, ARPC1B, WDR66, CORO1A, WDR67, BRWD1, POC1A, RFWD3, DCAF7, DCAF8, WDR89, WDR4	1360	266	16659	1.70385	0.960173	0.275534	3.03761
SP_PIR_KEYWORDS	ligase	40	0.260552	0.0018682	VARS2, XIAP, TTLL5, SAE1, CTPS2, ASNS, CAD, TRIM11, QRSL1, G2E3, MGRN1, TRAF7, MARS, YARS, DTX3L, LIG1, HERC6, UBE2L6, EPRS, UBE2C, GMPS, BRCA1, GART, EARS2, TRIM37, UBE2O, MIB1, UHRF1, TRIM33, UBE2K, UBE2W, RAD18, MDM2, CHFR, UBE2S, PAICS, RNF40, UBE2T, BARD1, SLC27A4	1517	305	19235	1.6629	0.674362	0.0324606	2.72398
GOTERM_CC_FAT	GO:0005720~nuclear heterochromatin	9	0.0586243	0.00187296	SUZ12, DNMT3A, SMARCC1, H2AFY, CBX3, H2AFX, DNMT3B, CBX5, SUV39H2	1056	29	12782	3.75647	0.664149	0.0298533	2.71961
SP_PIR_KEYWORDS	dna recombination	10	0.0651381	0.00188433	DCLRE1C, XRCC5, EME2, LIG1, EME1, MUS81, PRKDC, MND1, H2AFX, RUVBL1	1517	37	19235	3.42693	0.677503	0.0318161	2.74719
UP_SEQ_FEATURE	repeat:WD 3	36	0.234497	0.00191643	COPA, LRBA, BOP1, LLGL2, SHKBP1, DCAF13, CORO2A, WDR55, DCAF10, WDR76, TRAF7, WDHD1, WDR34, PPP2R2C, WDFY3, RBBP4, IFT80, DTL, WDR5, TLE3, CDC20B, CDC20, WDR90, PRPF4, BRWD3, WDR66, ARPC1B, CORO1A, WDR67, BRWD1, POC1A, RFWD3, DCAF7, DCAF8, WDR89, WDR4	1513	265	19113	1.71612	0.999155	0.376101	3.47199
SMART	SM00298:CHROMO	10	0.0651381	0.00192159	SMARCC1, ARID4B, CHD2, CBX4, SUV39H1, CBX3, CBX2, CHD6, CBX5, SUV39H2	843	32	9079	3.36558	0.456503	0.183921	2.55859
SMART	SM00038:COLFI	6	0.0390829	0.00194615	COL1A2, COL1A1, COL24A1, COL5A2, COL11A1, COL5A1	843	11	9079	5.87447	0.460725	0.143056	2.59089
BIOCARTA	h_g2Pathway:Cell Cycle: G2/M Checkpoint	9	0.0586243	0.00198487	CCNB1, CDK1, RPS6KA1, PLK1, PRKDC, MDM2, CHEK1, CHEK2, BRCA1	158	23	1437	3.55889	0.341135	0.341135	2.47894
INTERPRO	IPR019775:WD40 repeat, conserved site	38	0.247525	0.00200067	COPA, LRBA, BOP1, LLGL2, SHKBP1, DCAF13, KIAA1432, CORO2A, WDR55, DCAF10, WDR76, TRAF7, WDHD1, WDR34, PPP2R2C, WDFY3, RBBP4, IFT80, DTL, WDR5, TLE3, CDC20B, CDC20, WDR90, PRPF4, DCAF4, BRWD3, ARPC1B, WDR66, CORO1A, WDR67, BRWD1, POC1A, RFWD3, DCAF7, DCAF8, WDR89, WDR4	1360	277	16659	1.6804	0.971181	0.275614	3.33738
INTERPRO	IPR006117:2-5-oligoadenylate synthetase, conserved site	4	0.0260552	0.00203483	OASL, OAS3, OAS1, OAS2	1360	4	16659	12.2493	0.972877	0.259636	3.39344
INTERPRO	IPR018952:2'-5'-oligoadenylate synthetase 1, domain 2/C-terminal	4	0.0260552	0.00203483	OASL, OAS3, OAS1, OAS2	1360	4	16659	12.2493	0.972877	0.259636	3.39344
GOTERM_MF_FAT	GO:0046982~protein heterodimerization activity	31	0.201928	0.00205765	ITGAL, TYRP1, ADORA2A, ERBB3, VAPB, ERBB2, ARNT2, POLA1, APOC2, SAE1, POLA2, TPD52, PDSS1, TAP2, TAP1, ENO2, ROBO2, TCF3, TOP2A, SIM2, IRAK1, IKZF3, IKZF1, BIRC5, SMC4, INHBA, TIMELESS, PFDN6, PPP2R4, SMC1A, BARD1	1080	208	12983	1.79164	0.88895	0.114939	3.22802
GOTERM_BP_FAT	GO:0008104~protein localization	101	0.657895	0.00206957	XPO6, AP1G2, XPO5, AP1G1, ATP6AP1, AURKB, CXCL10, HOOK1, HOMER3, ANK3, WNK4, AAGAB, RAB26, RAB27B, SCAMP5, RAB27A, SCAMP3, MYO6, GOLT1A, SGOL2, SIX3, SIX2, TACC3, RAB18, FGFR1OP, AKAP5, COL1A1, ARFGAP1, AFTPH, PPT1, NAPB, RIMS2, SLC11A1, CSE1L, BLOC1S3, NUP50, DOPEY2, SEC23IP, SEC61A2, RANBP17, RABIF, NDC80, REEP1, RABEP2, NUP62, ARF1, PLEKHA8, TRPS1, PTTG1IP, PCNA, SYTL1, COPA, MSR1, PDIA3, PAX6…	1161	882	13528	1.3343	0.998897	0.127327	3.69831
GOTERM_CC_FAT	GO:0031262~Ndc80 complex	4	0.0260552	0.00210479	SPC24, SPC25, NUF2, NDC80	1056	4	12782	12.1042	0.706618	0.0325995	3.0514
UP_SEQ_FEATURE	active site:For GATase activity	5	0.032569	0.00210671	CAD, ASNS, CTPS2, GMPS, PPAT	1513	8	19113	7.89532	0.999582	0.385066	3.81041
UP_SEQ_FEATURE	propeptide:C-terminal propeptide	5	0.032569	0.00210671	COL1A2, COL1A1, COL5A2, COL11A1, COL5A1	1513	8	19113	7.89532	0.999582	0.385066	3.81041
GOTERM_BP_FAT	GO:0000059~protein import into nucleus, docking	7	0.0455967	0.00212326	RANBP17, XPO6, CSE1L, IPO13, NUP205, IPO9, TNPO1	1161	17	13528	4.79789	0.999076	0.128022	3.79251
GOTERM_BP_FAT	GO:0045851~pH reduction	6	0.0390829	0.00218013	CLN3, SLC11A1, ATP6V0E2, ATP6V1H, PPT1, CLN6	1161	12	13528	5.82601	0.999234	0.128866	3.8922
SP_PIR_KEYWORDS	tyrosine-specific phosphatase	9	0.0586243	0.00223168	PTPN7, PTPRJ, PTPN6, PTPRF, PTPN1, CDC25C, PTPRO, CDC25A, CDC25B	1517	31	19235	3.68118	0.738286	0.0365515	3.24586
GOTERM_BP_FAT	GO:0015031~protein transport	89	0.579729	0.00223242	COPA, MSR1, AP1G2, PDIA3, XPO6, AP1G1, XPO5, ATP6AP1, VPS37C, PDIA4, RAB3IP, CXCL10, HOOK1, AP1S3, AP1S2, HOMER3, AAGAB, RAB26, RAB27B, NSF, RAB27A, TOMM34, SCAMP5, SYNRG, SCAMP3, MYO6, GOLT1A, RAB39B, SIX3, SIX2, IPO9, RAB11FIP4, ATG4D, RAB11FIP3, RAB18, TNFSF13B, LAX1, NUP205, PSEN2, AKAP5, GNAS, COL1A1, KPNA2, ARFGAP1, AFTPH, RAB3D, PPT1, POLA2, NAPB, RIMS2, NECAB3, SLC11A1, CSE1L, BLOC1S3, NU…	1161	762	13528	1.36093	0.999355	0.12943	3.98377
SP_PIR_KEYWORDS	Fanconi anemia	6	0.0390829	0.00227195	FANCD2, FANCI, BRIP1, BRCA2, FANCG, FANCA	1517	13	19235	5.85214	0.744548	0.0362124	3.30352
GOTERM_BP_FAT	GO:0042110~T cell activation	22	0.143304	0.00232702	ITGAL, MICB, CRTAM, TNFSF4, IKZF1, BLM, EOMES, PRKDC, PTPN22, SOX4, CD48, SLC11A1, CD86, PRLR, CD80, BCL11B, LCK, PSEN2, CD2, CLEC7A, RAB27A, RHOH	1161	126	13528	2.03448	0.999528	0.132215	4.14923
INTERPRO	IPR013763:Cyclin-related	10	0.0651381	0.00238606	CCNE2, CCNB1, CCNE1, CDK5R1, CCNB2, CCNF, RBL1, CCNC, CCNA2, CABLES1	1360	37	16659	3.31061	0.985459	0.277793	3.9681
GOTERM_BP_FAT	GO:0006606~protein import into nucleus	17	0.110735	0.00239253	FYB, RANBP17, PDIA3, XPO6, IPO13, ATP6AP1, SIX3, SIX2, IPO9, POLA2, SLC11A1, CSE1L, TRPS1, NUP205, PTTG1IP, KPNA2, TNPO1	1161	86	13528	2.30331	0.999619	0.133382	4.26364
GOTERM_CC_FAT	GO:0030496~midbody	7	0.0455967	0.00243241	KIF23, CDK1, NEK2, PSRC1, CENPF, BIRC5, AURKB	1056	18	12782	4.70718	0.757654	0.0366127	3.51848
GOTERM_MF_FAT	GO:0004653~polypeptide N-acetylgalactosaminyltransferase activity	7	0.0455967	0.00252002	GALNT2, GALNT1, GALNT10, GALNT7, GALNT6, GALNT5, GALNT14	1080	18	12983	4.67495	0.932272	0.132116	3.93982
GOTERM_BP_FAT	GO:0051253~negative regulation of RNA metabolic process	48	0.312663	0.00266027	E2F1, GLIS3, RSF1, MTDH, SOX2, CBX4, CBX3, CBX2, NR2E3, PAX2, CBFA2T2, WT1, CBX5, SAP30, OVOL2, POU2F1, SKIL, NR2F2, BCOR, KDM5B, DNMT3B, HELLS, HNRNPAB, SIM2, ZNF281, DNMT3A, TNFSF4, IKZF1, RFX5, JARID2, LDB1, RBL1, SIX3, LEF1, ILF3, PHF12, TRIM24, SIRT7, SUZ12, DLX2, SALL4, IRF7, TRPS1, MDM2, DNMT1, CUX1, BARD1, SMARCA4	1161	362	13528	1.54502	0.999842	0.144746	4.72995
UP_SEQ_FEATURE	region of interest:Catalytic subdomain A	7	0.0455967	0.00267733	GALNT2, GALNT1, GALNT10, GALNT7, GALNT6, GALNT5, GALNT14	1513	19	19113	4.65409	0.999949	0.441086	4.81862
UP_SEQ_FEATURE	region of interest:Catalytic subdomain B	7	0.0455967	0.00267733	GALNT2, GALNT1, GALNT10, GALNT7, GALNT6, GALNT5, GALNT14	1513	19	19113	4.65409	0.999949	0.441086	4.81862
GOTERM_BP_FAT	GO:0060173~limb development	19	0.123762	0.00273055	C2CD3, CRABP2, LEF1, MMP13, HOXC10, SALL4, DKK1, HOXC11, COMP, CHST11, PSEN2, GNAS, FBN2, BMPR1B, NR2F2, PITX1, FLVCR1, SMARCA4, MED1	1161	103	13528	2.1494	0.999875	0.145875	4.85199
GOTERM_BP_FAT	GO:0048736~appendage development	19	0.123762	0.00273055	C2CD3, CRABP2, LEF1, MMP13, HOXC10, SALL4, DKK1, HOXC11, COMP, CHST11, PSEN2, GNAS, FBN2, BMPR1B, NR2F2, PITX1, FLVCR1, SMARCA4, MED1	1161	103	13528	2.1494	0.999875	0.145875	4.85199
INTERPRO	IPR000253:Forkhead-associated	9	0.0586243	0.00276853	KIF14, KIF1A, MKI67, FOXK2, TCF19, PHF12, KIF16B, CHEK2, CHFR	1360	31	16659	3.55624	0.992627	0.295809	4.59022
GOTERM_CC_FAT	GO:0000139~Golgi membrane	28	0.182387	0.00277743	ARFGAP1, GALNT2, COPA, AFTPH, AP1G2, AP1G1, CHPF2, TMF1, AP1S3, ACTR3, AP1S2, B4GALNT3, DOPEY2, GOLGA3, SCAMP5, CLN3, SYNRG, ICA1, SCAMP3, ST6GAL2, CHST1, GJB2, ARHGAP32, B3GAT3, ARF1, GNAS, CUX1, COG2	1056	186	12782	1.82213	0.801847	0.040656	4.0081
SP_PIR_KEYWORDS	bromodomain	10	0.0651381	0.00278321	BRWD3, BRWD1, TRIM33, ATAD2, TRIM24, SP110, ZMYND8, SP140, SMARCA4, BRD8	1517	39	19235	3.25119	0.812177	0.0430524	4.03275
UP_SEQ_FEATURE	domain:FHA	9	0.0586243	0.00283814	KIF14, KIF1A, MKI67, FOXK2, TCF19, PHF12, KIF16B, CHEK2, CHFR	1513	32	19113	3.5529	0.999972	0.441492	5.10093
GOTERM_BP_FAT	GO:0045321~leukocyte activation	35	0.227983	0.00283835	ITGAL, MICB, BLM, IL21R, PRKDC, PTPN22, SOX4, TLR6, TPD52, CD48, SHB, SLC11A1, BCL11B, MS4A1, CD2, TCF3, HELLS, BLNK, RAB27A, RHOH, GAPT, EXO1, CRTAM, TNFSF4, IKZF1, EOMES, DCLRE1C, CD86, PRLR, CD80, LAX1, ULBP2, PSEN2, LCK, CLEC7A	1161	242	13528	1.68521	0.999912	0.14878	5.03889
GOTERM_BP_FAT	GO:0040001~establishment of mitotic spindle localization	5	0.032569	0.00284099	NDE1, CENPA, NUSAP1, ESPL1, NDC80	1161	8	13528	7.28252	0.999913	0.146579	5.04347
INTERPRO	IPR007125:Histone core	11	0.0716519	0.00286814	HIST1H2BC, HIST1H2BD, HIST1H2AG, HIST1H2AD, H2AFV, HIST1H4A, HIST1H2BK, CENPA, HIST1H3A, H2AFZ, H2AFY, H2AFX, HIST1H2AM, HIST1H3H	1360	45	16659	2.99426	0.993822	0.287602	4.75161
GOTERM_CC_FAT	GO:0005794~Golgi apparatus	96	0.625326	0.00289075	AP1G2, AP1G1, VAPB, PASK, CBX4, SYT7, UXS1, G2E3, PACSIN1, ANK3, B3GALNT2, PHTF1, RAB27B, SCAMP5, RAB27A, SCAMP3, MYO6, GOLT1A, TMEM132A, BICD1, RNF24, PTGFRN, ARFGAP1, FGD1, GAL3ST4, AFTPH, GRB2, MYEF2, PPT1, NAPB, ECE2, LPCAT1, ARPC2, GORASP2, DOPEY2, SLC30A8, FGD3, SETDB1, MGAT4B, MGAT4A, ST6GAL2, B3GAT3, ARF1, SYT17, CLCN5, COPA, NCS1, CHPF2, CXADR, LSR, TMF1, ACTR3, AP1S3, AP1S2, CHST10, CHS…	1056	872	12782	1.33257	0.814528	0.0412465	4.16841
GOTERM_BP_FAT	GO:0000080~G1 phase of mitotic cell cycle	7	0.0455967	0.00295628	E2F1, CDC6, CDC123, MTBP, MDM2, CDC25C, TCF3	1161	18	13528	4.53134	0.999941	0.149725	5.24298
GOTERM_BP_FAT	GO:0051170~nuclear import	17	0.110735	0.00304801	FYB, RANBP17, PDIA3, XPO6, IPO13, ATP6AP1, SIX3, SIX2, IPO9, POLA2, SLC11A1, CSE1L, TRPS1, NUP205, PTTG1IP, KPNA2, TNPO1	1161	88	13528	2.25096	0.999956	0.151677	5.40142
INTERPRO	IPR002999:Tudor domain	8	0.0521105	0.00306883	SETDB1, PHF19, ARID4B, KDM4B, KDM4C, PHF20, KDM4A, PHF20L1	1360	25	16659	3.91976	0.995675	0.288374	5.076
GOTERM_BP_FAT	GO:0045892~negative regulation of transcription, DNA-dependent	47	0.306149	0.00323229	E2F1, GLIS3, RSF1, MTDH, SOX2, CBX4, CBX3, CBX2, NR2E3, PAX2, CBFA2T2, WT1, CBX5, SAP30, OVOL2, POU2F1, SKIL, NR2F2, BCOR, KDM5B, DNMT3B, HELLS, HNRNPAB, SIM2, ZNF281, DNMT3A, TNFSF4, IKZF1, RFX5, JARID2, LDB1, RBL1, SIX3, LEF1, ILF3, PHF12, TRIM24, SIRT7, SUZ12, DLX2, SALL4, IRF7, TRPS1, MDM2, DNMT1, CUX1, SMARCA4	1161	356	13528	1.53833	0.999976	0.157719	5.71898
GOTERM_BP_FAT	GO:0006261~DNA-dependent DNA replication	13	0.0846795	0.00327668	BLM, POLA1, BRCA2, MCM2, MCM4, MCM6, RAD51, CCNE2, DNA2, CDC45, RFC4, POLE2, FEN1	1161	58	13528	2.61166	0.999979	0.157381	5.79533
INTERPRO	IPR017441:Protein kinase, ATP binding site	55	0.35826	0.00334267	CDK19, PASK, TTK, CASK, AURKA, AURKB, PAK6, CSNK2A1, PAK2, CLK2, MAP3K9, WNK4, CDK12, PAK1, CSK, IRAK1, CDK1, TNIK, CSNK1G1, PHKG2, PBK, STK4, MARK2, EIF2AK1, MAST2, CAMK4, LCK, BUB1B, MST1R, MAP3K13, MELK, NEK6, SGK494, FRK, FGFR3, NEK2, ERBB3, ERBB2, TFG, MAP4K1, CHEK1, CHEK2, EPHB2, SBK1, BUB1, ITK, NIN, NLK, PLK4, RPS6KA1, PLK1, ULK3, JAK3, BMPR1B, CIT	1360	455	16659	1.48068	0.997341	0.294474	5.51697
GOTERM_MF_FAT	GO:0004003~ATP-dependent DNA helicase activity	8	0.0521105	0.00340104	RECQL4, XRCC5, DNA2, CHD1L, BLM, DDX11, CHD2, BRIP1	1080	25	12983	3.84681	0.973618	0.166194	5.28254
GOTERM_MF_FAT	GO:0004519~endonuclease activity	18	0.117249	0.00343828	RPP38, EXO1, APEX2, GEN1, EME2, EME1, MBD4, RNASEH2A, DCLRE1C, DNASE1, DNA2, RNASET2, POP1, MUS81, PMS2, FEN1, TSEN15, ZC3H12D	1080	100	12983	2.16383	0.97465	0.160541	5.33891
INTERPRO	IPR000719:Protein kinase, core	57	0.371287	0.0034384	CDK19, PASK, TTK, CASK, AURKA, AURKB, PAK6, CSNK2A1, PAK2, CLK2, MAP3K9, WNK4, CDK12, PAK1, CSK, IRAK1, CDK1, TNIK, CSNK1G1, PHKG2, PBK, STK4, MARK2, EIF2AK1, KSR2, MAST2, CAMK4, LCK, MST1R, MAP3K13, MELK, NEK6, SGK494, FRK, FGFR3, NEK2, ERBB3, ERBB2, TFG, TRIB3, MAP4K1, CHEK1, CHEK2, EPHB2, SBK1, BUB1, ITK, NIN, NLK, PLK4, TEX14, RPS6KA1, PLK1, ULK3, JAK3, BMPR1B, CIT	1360	476	16659	1.46682	0.997757	0.287434	5.67066
UP_SEQ_FEATURE	zinc finger region:PHD-type 1	9	0.0586243	0.00349072	G2E3, PHF19, WHSC1L1, KDM4B, KDM4C, WHSC1, PHF12, KDM4A, KDM5B	1513	33	19113	3.44523	0.999998	0.492843	6.23849
GOTERM_MF_FAT	GO:0042623~ATPase activity, coupled	37	0.241011	0.00354449	XRCC5, BLM, ATP6AP1, DDX27, CHD1L, DDX11, TAP2, TAP1, CHD2, POLQ, CHD6, DDX41, TOP2A, NSF, DHX58, RECQL4, RBBP4, RECQL5, ABCB8, ATP11B, BRIP1, ATP6V1H, ABCC10, ABCC13, GTF2H2, RAD51, DDX58, DNA2, RFC4, ATP6V0E2, ATP13A1, ATP2A3, DDX31, ABCC4, RAD54B, ABCC5, SMARCA4	1080	272	12983	1.63525	0.977375	0.1582	5.4995
UP_SEQ_FEATURE	domain:Tudor 1	5	0.032569	0.00355537	SETDB1, KDM4B, KDM4C, KDM4A, PHF20L1	1513	9	19113	7.01807	0.999998	0.481574	6.3505
UP_SEQ_FEATURE	domain:JmjN	5	0.032569	0.00355537	JARID2, KDM4B, KDM4C, KDM4A, KDM5B	1513	9	19113	7.01807	0.999998	0.481574	6.3505
UP_SEQ_FEATURE	domain:Tudor 2	5	0.032569	0.00355537	SETDB1, KDM4B, KDM4C, KDM4A, PHF20L1	1513	9	19113	7.01807	0.999998	0.481574	6.3505
GOTERM_CC_FAT	GO:0005795~Golgi stack	11	0.0716519	0.0036863	CLN3, GALNT2, TOM1L1, SULF2, GORASP2, SULF1, NUCB2, B4GALNT3, CHPF2, NECAB3, COG2	1056	46	12782	2.89447	0.883445	0.0510737	5.28682
SP_PIR_KEYWORDS	nucleosome core	11	0.0716519	0.00368633	HIST1H2BC, HIST1H2BD, HIST1H2AG, HIST1H2AD, H2AFV, HIST1H4A, HIST1H2BK, CENPA, HIST1H3A, H2AFZ, H2AFY, H2AFX, HIST1H2AM, HIST1H3H	1517	48	19235	2.90575	0.890943	0.0552335	5.3084
INTERPRO	IPR004367:Cyclin, C-terminal	6	0.0390829	0.00384189	CCNE2, CCNB1, CCNE1, CCNB2, CCNF, CCNA2	1360	14	16659	5.24968	0.998905	0.301482	6.31591
SP_PIR_KEYWORDS	Endonuclease	13	0.0846795	0.00387152	DCLRE1C, EXO1, DNASE1, GEN1, EME2, RNASET2, EME1, MUS81, PMS2, RNASEH2A, FEN1, ZC3H12D, TSEN15	1517	64	19235	2.57555	0.902453	0.056525	5.56801
GOTERM_MF_FAT	GO:0046983~protein dimerization activity	64	0.416884	0.00391566	CADM1, VAPB, E2F8, SLC6A4, ARNT2, SAE1, TPD52, MAP3K9, SLC24A2, ROBO2, TOP2A, IRAK1, CCDC88A, LDB1, STK4, INHBA, EIF2AK1, TIMELESS, PFDN6, TFAP2A, SPEF2, ABAT, ATPIF1, NFE2L3, MAP3K13, CLN6, ITGAL, TYRP1, GGCT, ENPP1, ADORA2A, ERBB3, ERBB2, POLA1, APOC2, ASNS, POLA2, PDSS1, ZNF618, SLC11A1, ANXA9, RPL7, NUP210, TAP2, PVRL2, TAP1, CD2, ENO2, TCF3, SIM2, IKZF3, IKZF1, CENPF, BIRC5, CELSR1, SMC4, CO…	1080	542	12983	1.41949	0.984796	0.166406	6.0587
GOTERM_MF_FAT	GO:0042054~histone methyltransferase activity	10	0.0651381	0.00395865	SETDB1, SUZ12, WHSC1L1, EZH2, SMYD3, SUV39H1, WHSC1, CARM1, SUV39H2, FBXO11	1080	39	12983	3.08238	0.98548	0.161671	6.12326
GOTERM_BP_FAT	GO:0000724~double-strand break repair via homologous recombination	7	0.0455967	0.00401118	BLM, BRCA2, H2AFX, RAD54B, RAD54L, BRCA1, RAD51	1161	19	13528	4.29285	0.999998	0.186514	7.05012
GOTERM_BP_FAT	GO:0007098~centrosome cycle	7	0.0455967	0.00401118	NDE1, KIF11, SAC3D1, NEK2, CEP135, BRCA2, BRCA1	1161	19	13528	4.29285	0.999998	0.186514	7.05012
GOTERM_BP_FAT	GO:0000725~recombinational repair	7	0.0455967	0.00401118	BLM, BRCA2, H2AFX, RAD54B, RAD54L, BRCA1, RAD51	1161	19	13528	4.29285	0.999998	0.186514	7.05012
KEGG_PATHWAY	hsa05322:Systemic lupus erythematosus	17	0.110735	0.00412503	HIST1H2BC, HIST1H2BD, C4A, HIST1H2AG, HIST1H2AD, SNRPD3, SNRPD1, CD86, HIST1H4A, HIST1H2BK, CD80, H2AFV, FCGR1A, HIST1H3A, H2AFZ, H2AFY, H2AFX, HIST1H2AM, FCGR3B, HIST1H3H	401	99	5085	2.17751	0.490217	0.201156	4.88377
SP_PIR_KEYWORDS	nucleotide binding	18	0.117249	0.00414999	KIF23, KIFC1, KIF11, MYO6, DTYMK, CENPE, KIF3C, TK1, RAB31, KRAS, ARF1, RAC2, TAP2, TAP1, GNAS, ABCC5, NSF, RAB27A	1517	107	19235	2.13302	0.917518	0.0590431	5.95716
INTERPRO	IPR001487:Bromodomain	10	0.0651381	0.00420369	BRWD3, BRWD1, TRIM33, ATAD2, TRIM24, SP110, ZMYND8, SP140, SMARCA4, BRD8	1360	40	16659	3.06232	0.999425	0.31135	6.89094
INTERPRO	IPR006670:Cyclin	10	0.0651381	0.00420369	CCNE2, CCNB1, CCNE1, CCNB2, CCNF, RBL1, CABLES2, CCNC, CCNA2, CABLES1	1360	40	16659	3.06232	0.999425	0.31135	6.89094
GOTERM_MF_FAT	GO:0004672~protein kinase activity	70	0.455967	0.00428925	CDK19, PASK, CASK, TTK, CAD, AURKA, AURKB, PAK6, PACSIN1, CSNK2A1, PAK2, CLK2, MAP3K9, WNK4, CDK12, PAK1, CSK, IRAK1, CDK1, TNIK, CSNK1G1, PHKG2, PBK, STK4, GTF2H2, MARK2, EIF2AK1, KSR2, MAST2, CAMK4, LCK, BUB1B, MST1R, KCNH2, MAP3K13, NEK6, MELK, SGK494, FRK, CDK5R1, FGFR3, NEK2, ERBB3, ERBB2, PHKA1, MAP4K1, TFG, TRIB3, PRKDC, CHEK1, CHEK2, POLR2D, EPHB2, SBK1, BUB1, ATRIP, ITK, NIN, PDK3, NLK, …	1080	606	12983	1.3886	0.989811	0.167614	6.61841
UP_SEQ_FEATURE	short sequence motif:KEN box	4	0.0260552	0.00437484	SGOL1, NUSAP1, CDCA5, CDCA3	1513	5	19113	10.106	1	0.537079	7.75911
GOTERM_MF_FAT	GO:0060589~nucleoside-triphosphatase regulator activity	51	0.332204	0.0043955	IQGAP3, RANGAP1, RAB3IP, PAK2, ARHGAP1, ARHGAP11A, DEPDC1B, ARHGAP8, DNAJC1, RHOH, TNIK, RAP1GDS1, SIPA1L3, ARHGAP27, DEPDC1, ECT2, FARP1, THY1, ARHGAP32, RAB11FIP3, ATPIF1, ARFGAP1, FGD1, RALGPS2, PTPLAD1, RALGAPB, RTKN, RABGAP1L, CDC42SE1, MAP4K1, CYTH2, RIMS2, ADAP1, DOCK1, GMIP, RASGRP1, GPSM2, FGD3, RABIF, KIAA1244, RACGAP1, DOCK5, VAV2, WDR67, RABEP2, CHML, SYDE2, GRTP1, RGS5, CIT, SYTL1	1080	413	12983	1.48447	0.990908	0.165383	6.77701
GOTERM_MF_FAT	GO:0016887~ATPase activity	43	0.280094	0.00444672	XRCC5, RSF1, BLM, ATP6AP1, DNAH5, DDX27, CHD1L, DDX11, TAP2, TAP1, CHD2, POLQ, CHD6, DDX41, TOP2A, NSF, DHX58, ABCA12, RECQL4, RBBP4, RECQL5, ABCB8, ATP11B, BRIP1, ATP6V1H, ABCC10, ATAD2, ABCC13, GTF2H2, RAD51, DDX58, DNA2, RFC4, ATP6V0E2, ATP13A1, ATP2A3, DDX31, ABCC4, PPP2R4, RAD54B, RUVBL1, ABCC5, SMARCA4	1080	334	12983	1.54765	0.991393	0.161482	6.85338
KEGG_PATHWAY	hsa05219:Bladder cancer	10	0.0651381	0.00453663	E2F1, E2F2, TYMP, E2F3, FGFR3, KRAS, MMP9, ERBB2, MDM2, MMP1	401	42	5085	3.01924	0.523436	0.169135	5.35888
UP_SEQ_FEATURE	topological domain:Lumenal	52	0.338718	0.00458322	CHPF2, UXS1, PIGM, CHST10, B3GALNT2, LRRC59, CHST11, RPN2, CHST15, GOLM1, DNAJC1, SGPL1, GOLT1A, PIGW, MOGS, MOXD1, CHST1, MANEAL, ZDHHC16, ASPHD2, PSEN2, CUX1, GALNT2, GALNT1, GAL3ST4, MTDH, GALNT7, GALNT6, GALNT5, EDEM1, ECE2, GALNT10, LPCAT1, NUP210, TAP2, TAP1, HS6ST3, B4GALNT3, GALNT14, SEC61A2, RHBDF2, MGAT4B, MGAT4A, ST6GAL2, HS3ST3A1, TMED9, LAMP3, CLGN, B3GAT3, ATP2A3, NCLN, YIPF1	1513	444	19113	1.47948	1	0.537121	8.1141
GOTERM_BP_FAT	GO:0051453~regulation of intracellular pH	6	0.0390829	0.00476657	CLN3, SLC11A1, ATP6V0E2, ATP6V1H, PPT1, CLN6	1161	14	13528	4.99372	1	0.214644	8.32412
INTERPRO	IPR006116:2-5-oligoadenylate synthetase, ubiquitin-like region	4	0.0260552	0.0047778	OASL, OAS3, OAS1, OAS2	1360	5	16659	9.79941	0.999793	0.332285	7.7966
GOTERM_MF_FAT	GO:0042802~identical protein binding	73	0.475508	0.00479053	SYT1, CADM1, VAPB, E2F7, E2F8, SLC6A4, PASK, UBQLN4, TPD52, HOOK1, NDE1, PRMT2, CASP8AP2, PAK2, MAP3K9, ROBO2, CASP2, TOP2A, IRAK1, CCDC88A, LDB1, STK4, RAD51, MCM6, INHBA, EIF2AK1, TIMELESS, COL1A2, MDM2, ABAT, GNAS, ATPIF1, COL1A1, MAP3K13, SMARCA4, CLN6, ALDOA, TYRP1, FGFR3, ENPP1, GGCT, PFKFB4, ERBB3, ERBB2, APOC2, TFG, ASNS, SLC11A1, ANXA9, RPL7, BLOC1S3, TAP2, PVRL2, TAP1, CD2, ENO2, GPSM2,…	1080	640	12983	1.37118	0.994047	0.167225	7.36452
KEGG_PATHWAY	hsa03410:Base excision repair	9	0.0586243	0.00484728	APEX2, POLE2, NEIL3, LIG1, POLE, PCNA, MBD4, PARP1, FEN1	401	35	5085	3.26078	0.547075	0.146496	5.71601
UP_SEQ_FEATURE	repeat:WD 6	27	0.175873	0.00492452	COPA, LRBA, BOP1, LLGL2, DCAF13, WDR55, DCAF10, WDR76, TRAF7, WDHD1, PPP2R2C, RBBP4, IFT80, DTL, WDR5, TLE3, CDC20B, CDC20, WDR90, PRPF4, BRWD3, WDR66, ARPC1B, BRWD1, POC1A, DCAF8, WDR89	1513	192	19113	1.77645	1	0.546972	8.69274
PIR_SUPERFAMILY	PIRSF005670:polypeptide N-acetylgalactosaminyltransferase	5	0.032569	0.00513065	GALNT2, GALNT1, GALNT10, GALNT6, GALNT14	574	10	7396	6.44251	0.955945	0.955945	7.32686
GOTERM_BP_FAT	GO:0045934~negative regulation of nucleobase, nucleoside, nucleotide and nucleic acid metabolic process	62	0.403856	0.00514944	E2F1, RSF1, CBX4, CBX3, CBX2, NR2E3, PAX2, CBFA2T2, CBX5, CDT1, SAP30, CDC45, NR2F2, KDM5B, ZNF281, CDC6, LDB1, RBL1, SIX3, LEF1, SUZ12, TRIM33, TIMELESS, HES2, MDM2, ATPIF1, CUX1, SMARCA4, GLIS3, MTDH, BLM, SOX2, WT1, OVOL2, POU2F1, SKIL, BCOR, RUNX2, DNMT3B, HELLS, SIM2, HNRNPAB, DNMT3A, TNFSF4, IKZF1, RFX5, JARID2, YWHAB, CENPF, BRCA2, ILF3, PHF12, SIRT7, TRIM24, BRCA1, ATXN1, DLX2, SALL4, TRP…	1161	512	13528	1.41099	1	0.226725	8.96352
GOTERM_MF_FAT	GO:0004222~metalloendopeptidase activity	18	0.117249	0.0051924	UQCRC2, ADAM28, ADAMTS17, MMP9, THOP1, MMP13, MMP1, MMP11, ADAMTS6, ECE2, THSD4, NLN, ADAM19, ADAM8, LMLN, ADAM12, PHEX, ADAMDEC1	1080	104	12983	2.08061	0.996131	0.174315	7.95861
UP_SEQ_FEATURE	domain:Protein kinase	54	0.351746	0.00537778	CDK19, PASK, TTK, CASK, AURKA, AURKB, PAK6, CSNK2A1, PAK2, CLK2, MAP3K9, WNK4, CDK12, PAK1, CSK, IRAK1, CDK1, TNIK, CSNK1G1, PHKG2, PBK, STK4, MARK2, EIF2AK1, KSR2, MAST2, CAMK4, LCK, BUB1B, MST1R, MAP3K13, MELK, NEK6, SGK494, FRK, FGFR3, NEK2, ERBB3, ERBB2, TRIB3, MAP4K1, CHEK1, CHEK2, EPHB2, SBK1, BUB1, ITK, NLK, PLK4, TEX14, PLK1, ULK3, BMPR1B, CIT	1513	469	19113	1.45449	1	0.563445	9.45586
INTERPRO	IPR001494:Importin-beta, N-terminal	6	0.0390829	0.00537995	RANBP17, XPO6, CSE1L, IPO13, IPO9, TNPO1	1360	15	16659	4.89971	0.999929	0.352253	8.73759
GOTERM_CC_FAT	GO:0044450~microtubule organizing center part	12	0.0781657	0.00541661	PLK4, CEP135, CKAP5, LCK, BIRC5, ODF2, CEP55, TUBG1, SFI1, PAX2, TOP2A, BRCA1	1056	56	12782	2.59375	0.957618	0.0725002	7.67749
GOTERM_BP_FAT	GO:0006271~DNA strand elongation during DNA replication	4	0.0260552	0.00551041	DNA2, RFC4, POLA1, FEN1	1161	5	13528	9.32162	1	0.23745	9.5625
GOTERM_BP_FAT	GO:0006346~methylation-dependent chromatin silencing	4	0.0260552	0.00551041	DNMT3A, DNMT3B, HELLS, SMARCA4	1161	5	13528	9.32162	1	0.23745	9.5625
UP_SEQ_FEATURE	domain:Helicase ATP-binding	18	0.117249	0.00572934	RECQL4, RECQL5, BLM, BRIP1, RAD54L, DDX58, DDX27, CHD1L, DDX11, CHD2, DDX31, RAD54B, CHD6, DDX41, HELLS, DHX58, SMARCA4, ERCC6L	1513	110	19113	2.06714	1	0.571666	10.0436
SP_PIR_KEYWORDS	host-virus interaction	36	0.234497	0.0059025	MICB, AP1G2, VAPB, GRB2, POLA1, SP110, CXADR, MMP1, ISG15, PAK2, CENPA, TAP2, PVRL2, TAP1, RBCK1, TNPO1, F11R, IL2RB, RBL1, SUV39H1, ATP6V1H, KCTD5, STAT1, CDC25C, MLF1IP, RAB11FIP4, CD86, CCR5, TFRC, CD80, IRF7, LCK, MDM2, KDM4A, CARM1, KPNA2	1517	285	19235	1.60164	0.971333	0.0810939	8.37205
GOTERM_BP_FAT	GO:0034504~protein localization in nucleus	17	0.110735	0.00595385	FYB, RANBP17, PDIA3, XPO6, IPO13, ATP6AP1, SIX3, SIX2, IPO9, POLA2, SLC11A1, CSE1L, TRPS1, NUP205, PTTG1IP, KPNA2, TNPO1	1161	94	13528	2.10728	1	0.250732	10.2932
SMART	SM00240:FHA	9	0.0586243	0.00604681	KIF14, KIF1A, MKI67, FOXK2, TCF19, PHF12, KIF16B, CHEK2, CHFR	843	31	9079	3.12674	0.853782	0.319231	7.84792
BIOCARTA	h_ranMSpathway:Role of Ran in mitotic spindle regulation	6	0.0390829	0.00611657	NUMA1, KIF15, TPX2, AURKA, RANGAP1, KPNA2	158	12	1437	4.54747	0.724295	0.474924	7.45863
INTERPRO	IPR003349:Transcription factor jumonji, JmjN	5	0.032569	0.00620424	JARID2, KDM4B, KDM4C, KDM4A, KDM5B	1360	10	16659	6.12463	0.999984	0.380731	10.0111
SMART	SM00333:TUDOR	8	0.0521105	0.00623424	SETDB1, PHF19, ARID4B, KDM4B, KDM4C, PHF20, KDM4A, PHF20L1	843	25	9079	3.44636	0.862267	0.281369	8.08181
UP_SEQ_FEATURE	domain:SH3	25	0.162845	0.00660709	FRK, RUSC1, CASK, CACNB3, SLA, CTTN, PACSIN1, PRMT2, DOCK1, UBASH3B, MAP3K9, DLG3, CSK, PIK3R2, CASKIN1, FYB, ITK, MPP3, ARHGAP27, DOCK5, SAMSN1, ARHGAP32, LCK, EPS8L1, SASH3	1513	177	19113	1.78425	1	0.609589	11.4953
GOTERM_MF_FAT	GO:0016884~carbon-nitrogen ligase activity, with glutamine as amido-N-donor	5	0.032569	0.00662684	QRSL1, CAD, ASNS, FAAH2, GMPS	1080	10	12983	6.01065	0.99917	0.210597	10.0502
KEGG_PATHWAY	hsa04914:Progesterone-mediated oocyte maturation	15	0.0977071	0.00664056	CDK1, PIK3CB, CDC25C, CDC25A, CDC25B, CCNB1, CCNB2, KRAS, RPS6KA1, PLK1, BUB1, ANAPC7, PIK3R3, CCNA2, PIK3R2	401	86	5085	2.21177	0.662443	0.165568	7.75357
GOTERM_BP_FAT	GO:0000077~DNA damage checkpoint	11	0.0716519	0.0066537	CDK1, BLM, FBXO6, BRIP1, H2AFX, CHEK1, CHEK2, CCNA2, ATRIP, GTSE1, BRCA1	1161	48	13528	2.67026	1	0.272416	11.4351
GOTERM_MF_FAT	GO:0016706~oxidoreductase activity, acting on paired donors, with incorporation or reduction of molecular oxygen, 2-oxoglutarate as one donor, and incorporation of one atom each of oxygen into both donors	8	0.0521105	0.00672839	P4HB, TET3, KDM2B, HIF1AN, KDM2A, ASPHD2, P4HA3, KDM4A	1080	28	12983	3.43466	0.999256	0.207347	10.1966
GOTERM_BP_FAT	GO:0031497~chromatin assembly	16	0.104221	0.00674391	HIST1H2BC, RSF1, HIST1H2BD, HIST1H2AG, HIST1H2AD, MCM2, HIST1H4A, HIST1H2BK, H2AFV, HJURP, CENPA, HIST1H3A, H2AFZ, H2AFY, H2AFX, HIST1H2AM, ASF1B, HELLS, HIST1H3H	1161	87	13528	2.1429	1	0.272213	11.5813
BIOCARTA	h_bard1Pathway:BRCA1-dependent Ub-ligase activity	5	0.032569	0.00675586	FANCD2, FANCG, FANCA, BRCA1, BARD1	158	8	1437	5.68434	0.759141	0.377813	8.20786
UP_SEQ_FEATURE	domain:Ig-like C2-type	17	0.110735	0.00687039	CRTAM, IGFBPL1, LRRN2, SLAMF8, SIGLEC15, IGSF6, CD96, CD86, IL18BP, CILP2, UNC5B, CD80, UNC5A, SEMA3F, CD2, CEACAM7, SEMA4D	1513	103	19113	2.08498	1	0.610129	11.9264
GOTERM_BP_FAT	GO:0051318~G1 phase	7	0.0455967	0.00691718	E2F1, CDC6, CDC123, MTBP, MDM2, CDC25C, TCF3	1161	21	13528	3.88401	1	0.27483	11.8614
GOTERM_BP_FAT	GO:0051172~negative regulation of nitrogen compound metabolic process	62	0.403856	0.00692578	E2F1, RSF1, CBX4, CBX3, CBX2, NR2E3, PAX2, CBFA2T2, CBX5, CDT1, SAP30, CDC45, NR2F2, KDM5B, ZNF281, CDC6, LDB1, RBL1, SIX3, LEF1, SUZ12, TRIM33, TIMELESS, HES2, MDM2, ATPIF1, CUX1, SMARCA4, GLIS3, MTDH, BLM, SOX2, WT1, OVOL2, POU2F1, SKIL, BCOR, RUNX2, DNMT3B, HELLS, SIM2, HNRNPAB, DNMT3A, TNFSF4, IKZF1, RFX5, JARID2, YWHAB, CENPF, BRCA2, ILF3, PHF12, SIRT7, TRIM24, BRCA1, ATXN1, DLX2, SALL4, TRP…	1161	519	13528	1.39196	1	0.271874	11.8753
INTERPRO	IPR014001:DEAD-like helicase, N-terminal	18	0.117249	0.00702806	RECQL4, RECQL5, BLM, BRIP1, RAD54L, DDX58, DDX27, CHD1L, CHD2, DDX31, RAD54B, POLQ, CHD6, DDX41, DHX58, HELLS, SMARCA4, ERCC6L	1360	109	16659	2.02281	0.999996	0.405743	11.2671
SP_PIR_KEYWORDS	collagen	16	0.104221	0.00724372	CTHRC1, MSR1, COL22A1, AMACR, COL5A2, MMP13, COL5A1, MMP1, C1QTNF6, COL1A2, COL12A1, COL1A1, COL24A1, COL11A1, COL8A2, COL10A1	1517	95	19235	2.13552	0.987248	0.0964674	10.181
GOTERM_MF_FAT	GO:0030695~GTPase regulator activity	49	0.319177	0.00733849	ARFGAP1, FGD1, RALGPS2, PTPLAD1, RALGAPB, IQGAP3, RTKN, MAP4K1, RABGAP1L, CDC42SE1, RANGAP1, CYTH2, RIMS2, RAB3IP, ADAP1, DOCK1, GMIP, PAK2, RASGRP1, ARHGAP1, GPSM2, ARHGAP11A, DEPDC1B, ARHGAP8, FGD3, RHOH, TNIK, RABIF, KIAA1244, RAP1GDS1, ARHGAP27, SIPA1L3, DEPDC1, DOCK5, RACGAP1, VAV2, ECT2, FARP1, THY1, WDR67, ARHGAP32, RAB11FIP3, RABEP2, SYDE2, CHML, GRTP1, RGS5, CIT, SYTL1	1080	404	12983	1.45803	0.999614	0.217761	11.0713
INTERPRO	IPR018359:Bromodomain, conserved site	9	0.0586243	0.00738123	BRWD3, BRWD1, TRIM33, ATAD2, TRIM24, SP110, SP140, SMARCA4, BRD8	1360	36	16659	3.06232	0.999998	0.408341	11.8005
GOTERM_BP_FAT	GO:0051293~establishment of spindle localization	5	0.032569	0.00741227	NDE1, CENPA, NUSAP1, ESPL1, NDC80	1161	10	13528	5.82601	1	0.284661	12.6573
GOTERM_BP_FAT	GO:0051653~spindle localization	5	0.032569	0.00741227	NDE1, CENPA, NUSAP1, ESPL1, NDC80	1161	10	13528	5.82601	1	0.284661	12.6573
UP_SEQ_FEATURE	repeat:WD 7	22	0.143304	0.00742539	IFT80, DTL, WDR5, TLE3, CDC20, CDC20B, BOP1, WDR90, PRPF4, LLGL2, BRWD3, WDR66, DCAF13, POC1A, BRWD1, WDR55, DCAF10, DCAF8, WDR76, TRAF7, WDHD1, PPP2R2C	1513	150	19113	1.85277	1	0.625418	12.8287
GOTERM_BP_FAT	GO:0048015~phosphoinositide-mediated signaling	16	0.104221	0.00750334	PIK3CB, ERBB2, NCS1, AURKA, NDC80, UBE2C, TYMS, RFC4, HIST1H4A, LTB4R, SPAG5, ZWINT, PCNA, BUB1B, TOP2A, FEN1	1161	88	13528	2.11855	1	0.284338	12.803
PIR_SUPERFAMILY	PIRSF001771:cyclin, A/B/D/E types	5	0.032569	0.00757407	CCNE2, CCNB1, CCNE1, CCNB2, CCNA2	574	11	7396	5.85683	0.990097	0.900488	10.6373
GOTERM_BP_FAT	GO:0042770~DNA damage response, signal transduction	15	0.0977071	0.0076179	CDK1, MYO6, BLM, BRCA2, BRIP1, MBD4, CHEK1, CHEK2, BRCA1, GTSE1, FBXO6, H2AFX, SMC1A, ATRIP, CCNA2	1161	80	13528	2.18475	1	0.284766	12.9859
UP_SEQ_FEATURE	domain:JmjC	8	0.0521105	0.0077174	KDM2B, HIF1AN, KDM2A, JARID2, KDM4B, KDM4C, KDM4A, KDM5B	1513	30	19113	3.36867	1	0.626753	13.2999
INTERPRO	IPR011989:Armadillo-like helical	20	0.130276	0.00777698	AP1G2, XPO6, XPO5, IPO13, AP1G1, CKAP5, CTNND2, RAP1GDS1, ATP6V1H, HEATR1, IPO9, ZYG11A, HEATR2, CSE1L, INTS4, KIAA1524, ARMC9, PKP4, KPNA2, TNPO1	1360	128	16659	1.91395	0.999999	0.412455	12.3946
GOTERM_BP_FAT	GO:0001775~cell activation	38	0.247525	0.00799547	ITGAL, MICB, BLM, ADORA2A, IL21R, PRKDC, PTPN22, SOX4, TLR6, TPD52, CD48, SHB, SLC11A1, BLOC1S3, BCL11B, CD2, MS4A1, TCF3, HELLS, BLNK, RAB27A, RHOH, GAPT, EXO1, CRTAM, TNFSF4, IKZF1, PIK3CB, EOMES, DCLRE1C, CD86, PRLR, CD80, LAX1, ULBP2, PSEN2, LCK, CLEC7A	1161	287	13528	1.54278	1	0.293332	13.5861
GOTERM_MF_FAT	GO:0015631~tubulin binding	17	0.110735	0.00809455	ALDOA, CCDC88A, VAPB, PSRC1, KIF18A, BRCA2, NUSAP1, BIRC5, RACGAP1, BRCA1, HOOK1, NDE1, NUMA1, ATG4D, SKA2, STMN1, SKA1	1080	100	12983	2.04362	0.999829	0.231096	12.1442
SP_PIR_KEYWORDS	Immunoglobulin domain	53	0.345232	0.00814805	IGHG1, MICB, CADM1, ILDR2, CXADR, FCRL5, LSR, FCRL3, CD48, CD96, CILP2, UNC5B, UNC5A, SEMA3F, OSCAR, CEACAM7, CEACAM6, CEACAM5, ROBO2, FCGR3B, F11R, CRTAM, PTPRF, SIGLEC10, SIGLEC15, THY1, IGSF6, CD86, SIRPG, IL18BP, CD80, IGSF3, SIGLEC7, FAIM3, CD300LF, FCRLA, VCAN, PTGFRN, SEMA4D, FCRLB, IGSF9, FGFR3, IGFBPL1, FCGR1A, ICOS, PVRL2, FCGR1B, CD2, HAPLN1, VSTM2A, LRRN2, SLAMF8, TIGIT	1517	470	19235	1.42983	0.992619	0.105567	11.3819
BIOCARTA	h_atrbrcaPathway:Role of BRCA1, BRCA2 and ATR in Cancer Susceptibility	8	0.0521105	0.00877176	FANCD2, BRCA2, CHEK1, FANCG, CHEK2, FANCA, BRCA1, RAD51	158	23	1437	3.16346	0.842794	0.370323	10.534
GOTERM_BP_FAT	GO:0030071~regulation of mitotic metaphase/anaphase transition	7	0.0455967	0.00883374	DLGAP5, BUB1, CENPF, TTK, CENPE, ESPL1, NEK6	1161	22	13528	3.70746	1	0.315299	14.9048
INTERPRO	IPR008271:Serine/threonine protein kinase, active site	43	0.280094	0.00893369	SGK494, CDK19, NEK2, PASK, TTK, CASK, MAP4K1, CHEK1, AURKA, CHEK2, AURKB, PAK6, CSNK2A1, PAK2, SBK1, CLK2, MAP3K9, WNK4, CDK12, BUB1, PAK1, IRAK1, CDK1, TNIK, CSNK1G1, NLK, PHKG2, PBK, STK4, MARK2, EIF2AK1, MAST2, KSR2, CAMK4, RPS6KA1, PLK1, ULK3, BUB1B, BMPR1B, CIT, MAP3K13, MELK, NEK6	1360	354	16659	1.48791	1	0.444906	14.1096
INTERPRO	IPR003042:Aromatic-ring hydroxylase-like	4	0.0260552	0.00897719	KDM1B, SQLE, MICAL2, KMO	1360	6	16659	8.16618	1	0.434684	14.1734
GOTERM_BP_FAT	GO:0006270~DNA replication initiation	6	0.0390829	0.00900179	CCNE2, CDC45, POLA1, MCM2, MCM4, MCM6	1161	16	13528	4.36951	1	0.316865	15.1668
GOTERM_BP_FAT	GO:0030641~regulation of cellular pH	6	0.0390829	0.00900179	CLN3, SLC11A1, ATP6V0E2, ATP6V1H, PPT1, CLN6	1161	16	13528	4.36951	1	0.316865	15.1668
SP_PIR_KEYWORDS	hydroxylation	13	0.0846795	0.00908314	U2AF2, COL1A2, CELSR3, COL12A1, CELSR2, COL1A1, F7, CELSR1, COL11A1, COL8A2, COL5A2, COL5A1, COL10A1	1517	71	19235	2.32162	0.995809	0.114552	12.6078
GOTERM_CC_FAT	GO:0005637~nuclear inner membrane	7	0.0455967	0.00926445	LMNB1, LMNB2, LEMD2, ATP11B, PCNA, CBX3, MATR3	1056	23	12782	3.68388	0.99556	0.118365	12.7937
GOTERM_CC_FAT	GO:0005721~centromeric heterochromatin	4	0.0260552	0.00927249	IKZF1, CBX3, HELLS, CBX5	1056	6	12782	8.06944	0.995581	0.115933	12.8041
SP_PIR_KEYWORDS	P-loop	18	0.117249	0.00937974	KIF23, KIFC1, KIF11, MYO6, DTYMK, CENPE, KIF3C, TK1, RAB31, KRAS, ARF1, RAC2, TAP2, TAP1, GNAS, ABCC5, NSF, RAB27A	1517	116	19235	1.96753	0.996498	0.115667	12.9933
UP_SEQ_FEATURE	repeat:HEAT 7	7	0.0455967	0.00944427	HEATR2, INTS4, NCAPG, CKAP5, IPO13, LOC377711, TNPO1	1513	24	19113	3.68448	1	0.688654	16.0377
GOTERM_MF_FAT	GO:0048256~flap endonuclease activity	4	0.0260552	0.00945384	EXO1, DNA2, MUS81, FEN1	1080	6	12983	8.0142	0.99996	0.257769	14.0426
GOTERM_BP_FAT	GO:0010558~negative regulation of macromolecule biosynthetic process	64	0.416884	0.00949158	E2F1, RSF1, CBX4, CBX3, CBX2, NR2E3, PAX2, CBFA2T2, CBX5, CDT1, SAP30, CDC45, NR2F2, KDM5B, ZNF281, CDC6, LDB1, RBL1, SIX3, LEF1, SUZ12, INHBA, EIF2AK1, TRIM33, TIMELESS, HES2, MDM2, CUX1, SMARCA4, GLIS3, MTDH, BLM, ENPP1, SOX2, IGF2BP3, WT1, OVOL2, POU2F1, SKIL, BCOR, RUNX2, DNMT3B, HELLS, SIM2, HNRNPAB, DNMT3A, TNFSF4, IKZF1, RFX5, JARID2, YWHAB, CENPF, BRCA2, ILF3, PHF12, SIRT7, TRIM24, BRCA1,…	1161	547	13528	1.36331	1	0.327537	15.9263
SMART	SM00385:CYCLIN	10	0.0651381	0.00957407	CCNE2, CCNB1, CCNE1, CCNB2, CCNF, RBL1, CABLES2, CCNC, CCNA2, CABLES1	843	40	9079	2.69247	0.952622	0.353161	12.1584
SMART	SM00297:BROMO	10	0.0651381	0.00957407	BRWD3, BRWD1, TRIM33, ATAD2, TRIM24, SP110, ZMYND8, SP140, SMARCA4, BRD8	843	40	9079	2.69247	0.952622	0.353161	12.1584
SP_PIR_KEYWORDS	protein transport	54	0.351746	0.00960724	COPA, XPO6, AP1G2, XPO5, AP1G1, VPS37C, RAB3IP, AP1S3, HOOK1, AP1S2, AAGAB, RAB26, NSF, SCAMP5, SCAMP3, SYNRG, MYO6, RAB39B, GOLT1A, IPO9, ATG4D, RAB18, NUP205, KPNA2, ARFGAP1, AFTPH, RAB3D, NAPB, CSE1L, NUP210, TAP2, TAP1, SEC16A, NUP50, LSG1, DOPEY2, TNPO1, EXOC2, MYO5B, SNX20, SEC61A2, RANBP17, RABIF, IPO13, SNX25, KIF18A, CADPS, RABEP2, NUP62, TOM1L1, ARF1, PLEKHA8, KIF20A, COG2	1517	485	19235	1.41175	0.996949	0.115947	13.288
SMART	SM00545:JmjN	5	0.032569	0.00977789	JARID2, KDM4B, KDM4C, KDM4A, KDM5B	843	10	9079	5.38493	0.955615	0.322507	12.4017
GOTERM_BP_FAT	GO:0035107~appendage morphogenesis	17	0.110735	0.00981019	C2CD3, CRABP2, LEF1, MMP13, HOXC10, SALL4, DKK1, HOXC11, CHST11, PSEN2, GNAS, FBN2, BMPR1B, PITX1, FLVCR1, SMARCA4, MED1	1161	99	13528	2.00085	1	0.333067	16.4168
GOTERM_BP_FAT	GO:0035108~limb morphogenesis	17	0.110735	0.00981019	C2CD3, CRABP2, LEF1, MMP13, HOXC10, SALL4, DKK1, HOXC11, CHST11, PSEN2, GNAS, FBN2, BMPR1B, PITX1, FLVCR1, SMARCA4, MED1	1161	99	13528	2.00085	1	0.333067	16.4168
GOTERM_MF_FAT	GO:0004842~ubiquitin-protein ligase activity	22	0.143304	0.00998667	UBE2L6, LMO7, UBE2C, TSPAN17, BRCA1, MIB1, UBE2O, G2E3, UBE2K, FBXO6, UBE2W, MDM2, TRAF7, FBXL6, BCOR, CHFR, ZNF587, UBE2S, UBE2T, RNF40, BARD1, FBXO11	1080	147	12983	1.79911	0.999978	0.263599	14.7763
GOTERM_BP_FAT	GO:0006188~IMP biosynthetic process	4	0.0260552	0.0103202	ATIC, PAICS, PPAT, GART	1161	6	13528	7.76802	1	0.343591	17.1964
GOTERM_BP_FAT	GO:0007089~traversing start control point of mitotic cell cycle	4	0.0260552	0.0103202	CDC6, MTBP, MDM2, CDC25C	1161	6	13528	7.76802	1	0.343591	17.1964
GOTERM_BP_FAT	GO:0022616~DNA strand elongation	4	0.0260552	0.0103202	DNA2, RFC4, POLA1, FEN1	1161	6	13528	7.76802	1	0.343591	17.1964
GOTERM_BP_FAT	GO:0006189~'de novo' IMP biosynthetic process	4	0.0260552	0.0103202	ATIC, PAICS, PPAT, GART	1161	6	13528	7.76802	1	0.343591	17.1964
GOTERM_BP_FAT	GO:0046040~IMP metabolic process	4	0.0260552	0.0103202	ATIC, PAICS, PPAT, GART	1161	6	13528	7.76802	1	0.343591	17.1964
GOTERM_BP_FAT	GO:0034508~centromere complex assembly	4	0.0260552	0.0103202	HJURP, CENPF, CENPE, HELLS	1161	6	13528	7.76802	1	0.343591	17.1964
GOTERM_BP_FAT	GO:0016481~negative regulation of transcription	55	0.35826	0.0104183	E2F1, RSF1, CBX4, CBX3, CBX2, NR2E3, PAX2, CBFA2T2, CBX5, SAP30, NR2F2, KDM5B, ZNF281, LDB1, RBL1, SIX3, LEF1, SUZ12, TRIM33, TIMELESS, HES2, MDM2, CUX1, SMARCA4, GLIS3, MTDH, SOX2, WT1, OVOL2, POU2F1, SKIL, BCOR, RUNX2, DNMT3B, HELLS, SIM2, HNRNPAB, DNMT3A, TNFSF4, IKZF1, RFX5, JARID2, YWHAB, CENPF, ILF3, SIRT7, TRIM24, PHF12, BRCA1, ATXN1, DLX2, SALL4, TRPS1, IRF7, DNMT1	1161	459	13528	1.39621	1	0.34283	17.3456
PIR_SUPERFAMILY	PIRSF001771:Cyclin_A_B_D_E	5	0.032569	0.0106749	CCNE2, CCNB1, CCNE1, CCNB2, CCNA2	574	12	7396	5.36876	0.998518	0.885994	14.6799
INTERPRO	IPR006025:Peptidase M, neutral zinc metallopeptidases, zinc-binding site	16	0.104221	0.0107476	ADAM28, ADAMTS17, MMP9, THOP1, MMP13, MMP1, MMP11, ADAMTS6, ECE2, NLN, ADAM19, ADAM8, LMLN, ADAM12, PHEX, ADAMDEC1	1360	96	16659	2.04154	1	0.483096	16.7355
GOTERM_BP_FAT	GO:0051310~metaphase plate congression	5	0.032569	0.0108663	KIF18A, CENPF, RRS1, CENPE, CDCA5	1161	11	13528	5.29637	1	0.351235	18.0235
INTERPRO	IPR013129:Transcription factor jumonji	7	0.0455967	0.0109109	KDM2B, KDM2A, JARID2, KDM4B, KDM4C, KDM4A, KDM5B	1360	24	16659	3.5727	1	0.476725	16.9681
INTERPRO	IPR001140:ABC transporter, transmembrane region	7	0.0455967	0.0109109	ABCB8, TAP2, TAP1, ABCC4, ABCC10, ABCC13, ABCC5	1360	24	16659	3.5727	1	0.476725	16.9681
INTERPRO	IPR003347:Transcription factor jumonji/aspartyl beta-hydroxylase	8	0.0521105	0.0109244	KDM2B, HIF1AN, KDM2A, JARID2, KDM4B, KDM4C, KDM4A, KDM5B	1360	31	16659	3.1611	1	0.466093	16.9873
SP_PIR_KEYWORDS	serine/threonine-protein kinase	44	0.286608	0.0109506	SGK494, CDK19, NEK2, PASK, PRKDC, TTK, CASK, MAP4K1, CHEK1, AURKA, CHEK2, AURKB, PAK6, CSNK2A1, PAK2, SBK1, CLK2, MAP3K9, WNK4, CDK12, BUB1, PAK1, CDK1, IRAK1, TNIK, CSNK1G1, NLK, PHKG2, PBK, STK4, MARK2, PLK4, EIF2AK1, MAST2, CAMK4, RPS6KA1, PLK1, ULK3, BUB1B, BMPR1B, CIT, MAP3K13, MELK, NEK6	1517	381	19235	1.46431	0.998649	0.128586	15.009
GOTERM_CC_FAT	GO:0044431~Golgi apparatus part	37	0.241011	0.0109762	ARFGAP1, GALNT2, COPA, AFTPH, AP1G2, AP1G1, SYT7, CHPF2, NECAB3, TMF1, ACTR3, AP1S3, PACSIN1, AP1S2, GORASP2, PHTF1, B4GALNT3, DOPEY2, GOLGA3, SCAMP5, CLN3, SYNRG, SCAMP3, ICA1, ST6GAL2, CHST1, GJB2, ARHGAP32, B3GAT3, TOM1L1, SULF2, ARF1, SULF1, NUCB2, GNAS, CUX1, SYT17, COG2	1056	294	12782	1.52331	0.998377	0.133024	14.9836
GOTERM_MF_FAT	GO:0005201~extracellular matrix structural constituent	15	0.0977071	0.0110051	MATN3, COL5A2, COL5A1, WNT7B, BGN, COMP, COL1A2, COL12A1, FBN2, COL1A1, COL24A1, COL11A1, COL8A2, MUC5B, FN1	1080	86	12983	2.09674	0.999993	0.279627	16.1622
SP_PIR_KEYWORDS	repressor	49	0.319177	0.0111726	GLIS3, ETV7, E2F7, RBM4, E2F8, EZH2, CBX4, PAX6, MYEF2, CBX3, CBX2, TMF1, KDM1B, SAP30, CASP8AP2, TFEC, BCL11B, BCOR, DNMT3B, EWSR1, SETDB1, ZNF281, ASXL2, DNMT3A, RBBP4, PRAME, IKZF1, JARID2, RBL1, TLE3, SUV39H1, CCNC, HES6, PHF12, TRIM24, MLF1IP, SUV39H2, SUZ12, ZNF138, KDM2B, PHF19, KDM2A, TRIM33, TRPS1, NCOA5, ZNF418, HES2, DNMT1, CUX1	1517	435	19235	1.42828	0.998819	0.128533	15.2903
INTERPRO	IPR017442:Serine/threonine protein kinase-related	43	0.280094	0.0112291	SGK494, CDK19, NEK2, PASK, TTK, CASK, TRIB3, MAP4K1, CHEK1, AURKA, CHEK2, AURKB, PAK6, CSNK2A1, PAK2, SBK1, CLK2, MAP3K9, WNK4, CDK12, PAK1, IRAK1, CDK1, TNIK, CSNK1G1, NLK, PHKG2, PBK, STK4, MARK2, PLK4, EIF2AK1, MAST2, KSR2, CAMK4, RPS6KA1, PLK1, ULK3, BMPR1B, CIT, MAP3K13, MELK, NEK6	1360	359	16659	1.46718	1	0.464726	17.4197
INTERPRO	IPR017986:WD40 repeat, region	31	0.201928	0.0112849	COPA, BOP1, DCAF13, CORO2A, WDR55, DCAF10, TRAF7, WDHD1, WDR34, WDFY3, RBBP4, IFT80, DTL, WDR5, TLE3, CDC20B, CDC20, WDR90, PRPF4, DCAF4, BRWD3, WDR66, ARPC1B, CORO1A, WDR67, BRWD1, POC1A, DCAF7, DCAF8, WDR89, WDR4	1360	238	16659	1.59549	1	0.456142	17.4987
OMIM_DISEASE	Breast cancer, susceptibility to	4	0.0260552	0.011368	CHEK2, BARD1, RAD51, HMMR	274	7	3671	7.65589	0.996962	0.996962	15.2075
SP_PIR_KEYWORDS	purine biosynthesis	5	0.032569	0.0113777	ATIC, PAICS, GMPS, PPAT, GART	1517	12	19235	5.28318	0.998957	0.128304	15.5494
KEGG_PATHWAY	hsa04114:Oocyte meiosis	17	0.110735	0.011475	CDK1, SGOL1, YWHAB, AURKA, CDC20, ESPL1, PTTG1, CDC25C, CCNE2, CCNB1, CCNE1, CCNB2, RPS6KA1, PLK1, BUB1, ANAPC7, SMC1A	401	110	5085	1.95976	0.847599	0.235664	13.047
GOTERM_CC_FAT	GO:0005814~centriole	8	0.0521105	0.0115894	PLK4, CEP135, BIRC5, ODF2, CEP55, TUBG1, SFI1, TOP2A	1056	31	12782	3.12366	0.998869	0.137127	15.7556
UP_SEQ_FEATURE	metal ion-binding site:Iron; catalytic	7	0.0455967	0.011612	TET3, KDM2B, HIF1AN, KDM2A, KDM4B, KDM4C, KDM4A	1513	25	19113	3.53711	1	0.750904	19.3587
GOTERM_BP_FAT	GO:0006334~nucleosome assembly	15	0.0977071	0.011656	HIST1H2BC, RSF1, HIST1H2BD, HIST1H2AG, HIST1H2AD, MCM2, HIST1H4A, HIST1H2BK, H2AFV, HJURP, CENPA, HIST1H3A, H2AFZ, H2AFY, H2AFX, HIST1H2AM, ASF1B, HIST1H3H	1161	84	13528	2.08072	1	0.367952	19.206
GOTERM_BP_FAT	GO:0002757~immune response-activating signal transduction	11	0.0716519	0.0117906	IRAK1, MICB, NOD2, MYD88, LAX1, PSEN2, PTPN22, CACNB3, CLEC7A, TLR6, THY1	1161	52	13528	2.46485	1	0.36787	19.4059
GOTERM_MF_FAT	GO:0008376~acetylgalactosaminyltransferase activity	8	0.0521105	0.0120146	GALNT2, GALNT1, GALNT10, GALNT7, GALNT6, GALNT5, B4GALNT3, GALNT14	1080	31	12983	3.10227	0.999997	0.294306	17.5151
INTERPRO	IPR003599:Immunoglobulin subtype	40	0.260552	0.0120921	FGFR3, CADM1, ILDR2, CXADR, LSR, FCRL5, FCRL3, CD48, CD96, UNC5A, SEMA3F, FCGR1A, PVRL2, OSCAR, FCGR1B, CEACAM7, CEACAM6, CEACAM5, FCGR3B, F11R, CRTAM, VSTM2A, SIGLEC10, SIGLEC15, MXRA5, THY1, TIGIT, IGSF6, SIRPG, CD80, SIGLEC7, IGSF3, FAIM3, CD300LF, FCRLA, VCAN, SEMA4D, FCRLB, PTGFRN, IGSF9	1360	330	16659	1.48476	1	0.469372	18.6328
GOTERM_BP_FAT	GO:0002684~positive regulation of immune system process	32	0.208442	0.0124818	MICB, CADM1, BLM, PTPN22, CACNB3, TLR6, SLC11A1, SH2D1A, NOD2, MYD88, BLOC1S3, TAP2, PVRL2, CD2, TCF3, IRAK1, CRTAM, C4A, IKZF1, CFB, F7, THY1, CORO1A, CD86, SIRPG, TNFSF13B, CD80, LAX1, LCK, PSEN2, CLEC7A, SASH3	1161	238	13528	1.56666	1	0.381258	20.4251
INTERPRO	IPR014400:Cyclin, A/B/D/E	5	0.032569	0.012817	CCNE2, CCNB1, CCNE1, CCNB2, CCNA2	1360	12	16659	5.10386	1	0.479378	19.6389
INTERPRO	IPR014021:Helicase, superfamily 1 and 2, ATP-binding	17	0.110735	0.0129443	RECQL4, RECQL5, BLM, RAD54L, DDX58, DDX27, CHD1L, CHD2, DDX31, RAD54B, POLQ, CHD6, DDX41, DHX58, HELLS, SMARCA4, ERCC6L	1360	107	16659	1.94614	1	0.473205	19.8143
INTERPRO	IPR001650:DNA/RNA helicase, C-terminal	17	0.110735	0.0129443	RECQL4, RECQL5, BLM, RAD54L, DDX58, DDX27, CHD1L, CHD2, DDX31, RAD54B, POLQ, CHD6, DDX41, DHX58, HELLS, SMARCA4, ERCC6L	1360	107	16659	1.94614	1	0.473205	19.8143
INTERPRO	IPR000330:SNF2-related	8	0.0521105	0.0130223	CHD1L, CHD2, RAD54B, CHD6, RAD54L, HELLS, ERCC6L, SMARCA4	1360	32	16659	3.06232	1	0.466025	19.9217
SMART	SM00320:WD40	37	0.241011	0.0130838	COPA, LRBA, BOP1, LLGL2, SHKBP1, DCAF13, CORO2A, WDR55, DCAF10, WDR76, TRAF7, WDHD1, WDR34, PPP2R2C, WDFY3, RBBP4, IFT80, DTL, WDR5, TLE3, CDC20B, CDC20, WDR90, PRPF4, DCAF4, BRWD3, ARPC1B, WDR66, CORO1A, WDR67, BRWD1, POC1A, RFWD3, DCAF7, DCAF8, WDR89, WDR4	843	266	9079	1.49806	0.984624	0.371161	16.2615
GOTERM_CC_FAT	GO:0005871~kinesin complex	6	0.0390829	0.0130979	KIF23, KIF2C, KIF11, KIF15, KLC2, KIF3C	1056	18	12782	4.03472	0.999535	0.150632	17.627
INTERPRO	IPR003593:ATPase, AAA+ type, core	21	0.13679	0.0131373	CDC6, ABCB8, ATAD2, ABCC10, ATAD5, RNF213, MCM4, DNAH5, RAD51, DDX58, NVL, RFC4, TAP2, TAP1, ABCC4, CHTF18, RUVBL1, NSF, ABCC5, ABCA12, TRIP13	1360	144	16659	1.78635	1	0.460075	20.0797
GOTERM_BP_FAT	GO:0006897~endocytosis	30	0.195414	0.0131377	MSR1, ADORA2A, AP1G1, CDC42SE1, EPS15L1, CYTH2, PPT1, MEGF10, AP1S3, SLC11A1, PACSIN1, AP1S2, KRAS, DOCK1, FCGR1A, MICALL2, CLN3, SYNRG, MYO6, ARHGAP27, ATP6V1H, GTF2H2, CORO1A, RABEP2, RAB18, GRIA2, TFRC, LRP8, CLEC7A, CLCN5	1161	220	13528	1.58891	1	0.393259	21.381
GOTERM_BP_FAT	GO:0010324~membrane invagination	30	0.195414	0.0131377	MSR1, ADORA2A, AP1G1, CDC42SE1, EPS15L1, CYTH2, PPT1, MEGF10, AP1S3, SLC11A1, PACSIN1, AP1S2, KRAS, DOCK1, FCGR1A, MICALL2, CLN3, SYNRG, MYO6, ARHGAP27, ATP6V1H, GTF2H2, CORO1A, RABEP2, RAB18, GRIA2, TFRC, LRP8, CLEC7A, CLCN5	1161	220	13528	1.58891	1	0.393259	21.381
GOTERM_CC_FAT	GO:0005583~fibrillar collagen	5	0.032569	0.0133353	COL1A2, COL1A1, COL5A2, COL11A1, COL5A1	1056	12	12782	5.0434	0.999596	0.15022	17.9179
SP_PIR_KEYWORDS	Lectin	22	0.143304	0.0134958	GALNT2, GALNT1, OLR1, ATRNL1, GALNT7, GALNT6, SELL, GALNT5, SIGLEC10, CLEC11A, CLEC18A, GALNT10, KLRG2, NPTX2, CLEC3A, SIGLEC7, CLEC2D, VCAN, CLEC7A, SELPLG, CLEC5A, GALNT14	1517	159	19235	1.75441	0.999712	0.147733	18.1826
SP_PIR_KEYWORDS	dioxygenase	12	0.0781657	0.013511	TDO2, TET3, KDM2B, HIF1AN, KDM2A, ASPHD2, P4HA3, EGLN3, KDM4B, KDM4C, KDM4A, KDM5B	1517	66	19235	2.30539	0.999715	0.145261	18.2012
GOTERM_CC_FAT	GO:0005657~replication fork	8	0.0521105	0.0138046	RFC4, BLM, POLA1, PCNA, RAD18, H2AFX, CHEK1, POLA2	1056	32	12782	3.02604	0.999693	0.152197	18.4903
GOTERM_BP_FAT	GO:0006913~nucleocytoplasmic transport	23	0.149818	0.0138514	FYB, RANBP17, PDIA3, XPO6, IPO13, SMG5, XPO5, ATP6AP1, SMG7, SIX3, SIX2, IPO9, POLA2, ATXN1, SLC11A1, CAMK4, CSE1L, TRPS1, NUP205, PTTG1IP, LSG1, KPNA2, TNPO1	1161	156	13528	1.71793	1	0.406071	22.4088
GOTERM_BP_FAT	GO:0007010~cytoskeleton organization	52	0.338718	0.0138945	KIF23, PRC1, LMO7, TTK, AURKA, HOOK1, KIF2C, NDE1, PACSIN1, PAK2, ANK3, TUBG1, PAK1, ARHGAP8, RHOF, KIF11, ERMN, NUSAP1, ESPL1, TACC3, UBE2C, THY1, SPAG5, FGFR1OP, ZWINT, BUB1B, STMN1, ALDOA, FGD1, NEK2, DIAPH3, CYTH2, ANLN, CAPZB, SPC25, KRAS, RAC2, SAC3D1, CENPA, FGD3, CKAP5, CEP135, PSRC1, KIF18A, BRCA2, EVL, NDC80, RACGAP1, BRCA1, CORO1A, ANTXR1, SMC1A	1161	436	13528	1.38969	1	0.403548	22.4705
UP_SEQ_FEATURE	repeat:HEAT 8	6	0.0390829	0.0140093	HEATR2, INTS4, NCAPG, CKAP5, IPO13, TNPO1	1513	19	19113	3.98922	1	0.803369	22.8866
UP_SEQ_FEATURE	domain:EGF-like 1; calcium-binding	6	0.0390829	0.0140093	UMODL1, SCUBE3, CELSR3, CELSR2, F7, CELSR1	1513	19	19113	3.98922	1	0.803369	22.8866
UP_SEQ_FEATURE	domain:Ricin B-type lectin	7	0.0455967	0.014108	GALNT2, GALNT1, GALNT10, GALNT7, GALNT6, GALNT5, GALNT14	1513	26	19113	3.40106	1	0.795734	23.0286
GOTERM_BP_FAT	GO:0009306~protein secretion	8	0.0521105	0.0141281	TNFSF13B, BLOC1S3, LAX1, GNAS, PDIA4, NECAB3, SEC61A2, CXCL10	1161	31	13528	3.00697	1	0.405283	22.804
GOTERM_BP_FAT	GO:0002440~production of molecular mediator of immune response	8	0.0521105	0.0141281	EXO1, GALNT2, SLC11A1, NOD2, TNFSF13B, LAX1, PMS2, PRKDC	1161	31	13528	3.00697	1	0.405283	22.804
GOTERM_MF_FAT	GO:0004674~protein serine/threonine kinase activity	50	0.32569	0.0144028	SGK494, CDK19, CDK5R1, NEK2, PHKA1, PASK, MAP4K1, CASK, TTK, PRKDC, AURKA, CHEK1, AURKB, CHEK2, PAK6, CSNK2A1, PAK2, SBK1, CLK2, MAP3K9, WNK4, BUB1, CDK12, PAK1, ATRIP, CDK1, IRAK1, TNIK, CSNK1G1, PHKG2, NLK, PBK, STK4, GTF2H2, MARK2, PLK4, EIF2AK1, MAST2, KSR2, NUP62, RPS6KA1, CAMK4, PLK1, ULK3, BUB1B, BMPR1B, CIT, MAP3K13, NEK6, MELK	1080	430	12983	1.39783	1	0.334593	20.6347
GOTERM_BP_FAT	GO:0006730~one-carbon metabolic process	18	0.117249	0.0145215	DNMT3A, RAB3D, EZH2, SUV39H1, SUV39H2, SUZ12, MTHFD2, PRMT2, GSPT1, WHSC1L1, DNMT1, KDM4A, TGS1, CARM1, DNMT3B, NSUN2, FTSJ2, HELLS	1161	112	13528	1.87265	1	0.410438	23.3623
SP_PIR_KEYWORDS	sh3 domain	27	0.175873	0.0145273	FYB, CASKIN1, ITK, FRK, GRB2, RUSC1, MPP3, ARHGAP27, CASK, CACNB3, DOCK5, VAV2, SAMSN1, SLA, CTTN, ARHGAP32, PACSIN1, DOCK1, PRMT2, UBASH3B, MAP3K9, LCK, DLG3, CSK, EPS8L1, SASH3, PIK3R2	1517	210	19235	1.63024	0.999846	0.152671	19.437
SP_PIR_KEYWORDS	Signal-anchor	47	0.306149	0.0147483	GALNT2, GAL3ST4, GALNT1, MSR1, ENPP1, GALNT7, GALNT6, GALNT5, TFR2, ABHD2, CHPF2, UXS1, EDEM1, ECE2, GALNT10, CHST10, LPCAT1, CHST11, LRRC59, B3GALNT2, CLEC2D, HS6ST3, B4GALNT3, CHST15, GOLM1, PAG1, GALNT14, MGAT4B, MGAT4A, SGPL1, HPN, ST6GAL2, TNFSF4, HS3ST3A1, OLR1, MOGS, CHST1, MANEAL, B3GAT3, TNFSF13B, TFRC, LAX1, ASPHD2, CXORF61, CLEC7A, PHEX, CLEC5A	1517	421	19235	1.41554	0.999866	0.152183	19.7034
SP_PIR_KEYWORDS	extracellular matrix	30	0.195414	0.0148512	ADAMTS17, CTHRC1, MMP9, POSTN, MMP1, CILP2, COMP, COL12A1, FBN2, VWA1, COL11A1, COL8A2, COL10A1, FN1, HAPLN1, WNT10A, COL22A1, MMP13, COL5A2, COL5A1, MMP11, ADAMTS6, WNT7B, BGN, THSD4, COL1A2, VCAN, MFAP2, COL1A1, EPYC	1517	241	19235	1.57838	0.999874	0.150603	19.8272
GOTERM_MF_FAT	GO:0070035~purine NTP-dependent helicase activity	16	0.104221	0.015004	RECQL4, XRCC5, RECQL5, BLM, BRIP1, DDX58, DDX27, DNA2, CHD1L, DDX11, CHD2, DDX31, POLQ, CHD6, DDX41, DHX58	1080	98	12983	1.96266	1	0.338737	21.4024
GOTERM_MF_FAT	GO:0008026~ATP-dependent helicase activity	16	0.104221	0.015004	RECQL4, XRCC5, RECQL5, BLM, BRIP1, DDX58, DDX27, DNA2, CHD1L, DDX11, CHD2, DDX31, POLQ, CHD6, DDX41, DHX58	1080	98	12983	1.96266	1	0.338737	21.4024
SP_PIR_KEYWORDS	cyclin	10	0.0651381	0.0151042	CCNE2, CCNB1, CCNE1, CDK5R1, CCNB2, CCNF, CABLES2, CCNC, CCNA2, CABLES1	1517	50	19235	2.53593	0.999892	0.150465	20.1308
GOTERM_BP_FAT	GO:0031577~spindle checkpoint	5	0.032569	0.0152093	BUB1, CENPF, TTK, BIRC5, CENPE	1161	12	13528	4.85501	1	0.421651	24.3295
INTERPRO	IPR006671:Cyclin, N-terminal	8	0.0521105	0.0153945	CCNE2, CCNB1, CCNE1, CCNB2, CCNF, CABLES2, CCNC, CCNA2	1360	33	16659	2.96952	1	0.505646	23.122
GOTERM_BP_FAT	GO:0035113~embryonic appendage morphogenesis	15	0.0977071	0.015651	C2CD3, CRABP2, LEF1, MMP13, HOXC10, SALL4, DKK1, HOXC11, CHST11, PSEN2, GNAS, FBN2, FLVCR1, SMARCA4, MED1	1161	87	13528	2.00897	1	0.427387	24.9445
GOTERM_BP_FAT	GO:0030326~embryonic limb morphogenesis	15	0.0977071	0.015651	C2CD3, CRABP2, LEF1, MMP13, HOXC10, SALL4, DKK1, HOXC11, CHST11, PSEN2, GNAS, FBN2, FLVCR1, SMARCA4, MED1	1161	87	13528	2.00897	1	0.427387	24.9445
KEGG_PATHWAY	hsa00240:Pyrimidine metabolism	15	0.0977071	0.0156661	POLE, DTYMK, POLA1, CTPS2, CAD, POLR3A, POLA2, POLR1B, POLR2D, TK1, CMPK2, TYMS, TYMP, POLE2, RRM2	401	95	5085	2.00223	0.923753	0.275101	17.4089
GOTERM_BP_FAT	GO:0031327~negative regulation of cellular biosynthetic process	64	0.416884	0.0157184	E2F1, RSF1, CBX4, CBX3, CBX2, NR2E3, PAX2, CBFA2T2, CBX5, CDT1, SAP30, CDC45, NR2F2, KDM5B, ZNF281, CDC6, LDB1, RBL1, SIX3, LEF1, SUZ12, INHBA, EIF2AK1, TRIM33, TIMELESS, HES2, MDM2, CUX1, SMARCA4, GLIS3, MTDH, BLM, ENPP1, SOX2, IGF2BP3, WT1, OVOL2, POU2F1, SKIL, BCOR, RUNX2, DNMT3B, HELLS, SIM2, HNRNPAB, DNMT3A, TNFSF4, IKZF1, RFX5, JARID2, YWHAB, CENPF, BRCA2, ILF3, PHF12, SIRT7, TRIM24, BRCA1,…	1161	561	13528	1.32929	1	0.425358	25.0379
OMIM_DISEASE	Ehlers-Danlos syndrome, type I	3	0.0195414	0.0157207	COL1A1, COL5A2, COL5A1	274	3	3671	13.3978	0.999676	0.981991	20.4377
GOTERM_MF_FAT	GO:0016881~acid-amino acid ligase activity	27	0.175873	0.0157714	LMO7, TTLL5, TTLL12, G2E3, FBXO6, TRAF7, BCOR, HERC6, UBE2L6, TMEM189, UBE2C, TSPAN17, BRCA1, MIB1, UBE2O, UBE2K, MDM2, UBE2W, FBXL6, ZNF587, CHFR, PAICS, UBE2S, UBE2T, RNF40, FBXO11, BARD1	1080	201	12983	1.6148	1	0.345612	22.3722
UP_SEQ_FEATURE	short sequence motif:DEAH box	9	0.0586243	0.0157758	RECQL4, CHD1L, RECQL5, BLM, CHD2, BRIP1, CHD6, HELLS, ERCC6L	1513	42	19113	2.70697	1	0.821885	25.3923
INTERPRO	IPR002119:Histone H2A	6	0.0390829	0.0158502	H2AFV, HIST1H2AG, HIST1H2AD, HIST1H3A, H2AFZ, H2AFY, H2AFX, HIST1H2AM, HIST1H3H	1360	19	16659	3.86819	1	0.507069	23.7228
GOTERM_BP_FAT	GO:0051169~nuclear transport	23	0.149818	0.0159024	FYB, RANBP17, PDIA3, XPO6, IPO13, SMG5, XPO5, ATP6AP1, SMG7, SIX3, SIX2, IPO9, POLA2, ATXN1, SLC11A1, CAMK4, CSE1L, TRPS1, NUP205, PTTG1IP, LSG1, KPNA2, TNPO1	1161	158	13528	1.69618	1	0.425723	25.2924
GOTERM_BP_FAT	GO:0008213~protein amino acid alkylation	9	0.0586243	0.0159624	SUZ12, PRMT2, RAB3D, GSPT1, WHSC1L1, EZH2, SUV39H1, CARM1, SUV39H2	1161	39	13528	2.68893	1	0.423601	25.3752
GOTERM_BP_FAT	GO:0006479~protein amino acid methylation	9	0.0586243	0.0159624	SUZ12, PRMT2, RAB3D, GSPT1, WHSC1L1, EZH2, SUV39H1, CARM1, SUV39H2	1161	39	13528	2.68893	1	0.423601	25.3752
SP_PIR_KEYWORDS	golgi apparatus	62	0.403856	0.0163673	COPA, AP1G2, AP1G1, NCS1, CHPF2, UXS1, TMF1, AP1S3, AP1S2, CHST10, CHST11, B3GALNT2, CHST15, GOLM1, GOLGA3, SCAMP5, SYNRG, MYO6, GOLT1A, TMEM132A, BICD1, CHST1, ARHGAP32, MANEAL, PSEN2, RNF24, PTGFRN, CUX1, TRAPPC10, ARFGAP1, GALNT2, GAL3ST4, GALNT1, GALNT7, GRB2, GALNT6, GALNT5, LRBA, RSAD2, NECAB3, ECE2, GALNT10, LPCAT1, GORASP2, RASGRP1, SEC16A, B4GALNT3, GALNT14, MGAT4B, MGAT4A, ICA1, ST6GAL2…	1517	588	19235	1.33697	0.99995	0.159462	21.6303
SP_PIR_KEYWORDS	systemic lupus erythematosus	7	0.0455967	0.0166708	XRCC5, TNFSF4, RASGRP1, SNRPD3, SNRPD1, PCNA, PTPN22	1517	27	19235	3.28731	0.999958	0.159628	21.9867
GOTERM_BP_FAT	GO:0051297~centrosome organization	8	0.0521105	0.0167814	NDE1, KIF11, SAC3D1, NEK2, CEP135, CKAP5, BRCA2, BRCA1	1161	32	13528	2.91301	1	0.436444	26.4969
GOTERM_BP_FAT	GO:0010948~negative regulation of cell cycle process	7	0.0455967	0.016815	BUB1, CENPF, TTK, CENPE, ESPL1, BRCA1, SMARCA4	1161	25	13528	3.26257	1	0.433787	26.5426
GOTERM_BP_FAT	GO:0051319~G2 phase	4	0.0260552	0.0169175	BLM, CENPF, KPNA2, GTSE1	1161	7	13528	6.6583	1	0.432492	26.6817
GOTERM_BP_FAT	GO:0000085~G2 phase of mitotic cell cycle	4	0.0260552	0.0169175	BLM, CENPF, KPNA2, GTSE1	1161	7	13528	6.6583	1	0.432492	26.6817
GOTERM_BP_FAT	GO:0002456~T cell mediated immunity	4	0.0260552	0.0169175	SLC11A1, CRTAM, CADM1, RAB27A	1161	7	13528	6.6583	1	0.432492	26.6817
PIR_SUPERFAMILY	PIRSF038098:SOX-12/11/4a	3	0.0195414	0.0170523	SOX11, SOX12, SOX4	574	3	7396	12.885	0.999971	0.926465	22.4637
PIR_SUPERFAMILY	PIRSF038671:cadherin EGF LAG seven-pass G-type receptors	3	0.0195414	0.0170523	CELSR3, CELSR2, CELSR1	574	3	7396	12.885	0.999971	0.926465	22.4637
PIR_SUPERFAMILY	PIRSF038098:SOX-12/11/4a protein	3	0.0195414	0.0170523	SOX11, SOX12, SOX4	574	3	7396	12.885	0.999971	0.926465	22.4637
KEGG_PATHWAY	hsa05340:Primary immunodeficiency	8	0.0521105	0.0172828	DCLRE1C, RFX5, TAP2, ICOS, LCK, TAP1, JAK3, BLNK	401	35	5085	2.89847	0.941675	0.270757	19.0372
INTERPRO	IPR019782:WD40 repeat 2	29	0.1889	0.0173336	COPA, BOP1, LLGL2, CORO2A, DCAF13, WDR55, DCAF10, TRAF7, WDHD1, WDFY3, RBBP4, IFT80, DTL, WDR5, TLE3, CDC20B, CDC20, WDR90, PRPF4, DCAF4, BRWD3, ARPC1B, CORO1A, BRWD1, POC1A, DCAF7, DCAF8, WDR89, WDR4	1360	226	16659	1.57181	1	0.530126	25.6483
UP_SEQ_FEATURE	domain:Laminin EGF-like	3	0.0195414	0.0177747	CELSR3, CELSR2, CELSR1	1513	3	19113	12.6325	1	0.848974	28.1347
UP_SEQ_FEATURE	region of interest:Cyclin A/CDK2 binding	3	0.0195414	0.0177747	E2F1, E2F2, E2F3	1513	3	19113	12.6325	1	0.848974	28.1347
UP_SEQ_FEATURE	region of interest:Interaction with the PRC2/EED-EZH2 complex	3	0.0195414	0.0177747	DNMT3A, DNMT1, DNMT3B	1513	3	19113	12.6325	1	0.848974	28.1347
SP_PIR_KEYWORDS	hydrolase	146	0.951016	0.0178886	RPP38, XRCC5, THOP1, MMP9, PNKD, PTPN22, OTUB2, MMP1, APOBEC3B, DDX27, APOBEC3A, PGP, DDX11, PMS2, HTRA4, ADAM8, PTPRJ, F12, NUDT12, C4A, PTPRF, SPAG1, ESPL1, MOGS, F7, ISG20L2, RNASEH2A, NAPSB, PTPRO, DCLRE1C, ADAMTS6, PGLS, DDX31, XRN1, SMARCA4, CPSF3L, STYXL1, ERMP1, ENPP1, PFKFB4, BLM, PFKFB2, ACP5, PPT1, AGMAT, ECE2, NAGA, POLQ, DDX41, HELLS, DHX58, ERCC6L, PTPN7, ADAM28, AGBL2, RECQL4, PTPN…	1517	1555	19235	1.1905	0.99998	0.167702	23.4015
GOTERM_CC_FAT	GO:0030130~clathrin coat of trans-Golgi network vesicle	5	0.032569	0.0180253	AP1S3, SYNRG, AFTPH, AP1S2, AP1G2	1056	13	12782	4.65545	0.999975	0.190815	23.4731
UP_SEQ_FEATURE	domain:Helicase C-terminal	16	0.104221	0.0180936	RECQL4, RECQL5, BLM, RAD54L, DDX58, DDX27, CHD1L, CHD2, DDX31, RAD54B, CHD6, DDX41, DHX58, HELLS, SMARCA4, ERCC6L	1513	105	19113	1.92496	1	0.846041	28.5633
INTERPRO	IPR008160:Collagen triple helix repeat	14	0.0911933	0.0181424	CTHRC1, C1QTNF6, MSR1, COL22A1, AMACR, COL1A2, COL12A1, COL1A1, COL24A1, COL11A1, COL8A2, COL5A2, COL5A1, COL10A1	1360	84	16659	2.04154	1	0.537925	26.6787
SP_PIR_KEYWORDS	zinc	199	1.29625	0.018295	DBF4B, S100A7, THOP1, PNKD, ZNF250, RNF213, G2E3, ADAM8, ZNF101, ESCO1, POLE, ZNF500, ZNF233, ADAMTS6, UHRF1, PARP12, ZNF786, ZNF239, ZNF785, ERMP1, RIMS2, ZNF618, ADAP1, TCF20, LHX2, ZNF74, ZNF124, DNMT3B, DHX58, ASXL2, AGBL2, DNMT3A, ZNF623, IKZF3, IKZF1, SMYD3, ZBTB42, TRPS1, TCF19, TRAFD1, PARP1, ADAR, DPP3, ZFP41, PHF20, ZNF682, MGRN1, NR2F6, NR2F2, ZNF281, ZNF33A, MICAL2, ZNF544, ZNF142, PO…	1517	2189	19235	1.15269	0.999985	0.1686	23.8683
GOTERM_BP_FAT	GO:0010629~negative regulation of gene expression	58	0.377801	0.0183429	E2F1, RSF1, XPO5, CBX4, CBX3, CBX2, NR2E3, PAX2, CBFA2T2, CBX5, SAP30, DGCR8, NR2F2, KDM5B, ZNF281, LDB1, RBL1, SIX3, LEF1, SUZ12, TRIM33, TIMELESS, HES2, MDM2, CUX1, SMARCA4, GLIS3, MTDH, SOX2, WT1, OVOL2, POU2F1, SKIL, BCOR, RUNX2, DNMT3B, HELLS, SIM2, HNRNPAB, DNMT3A, TNFSF4, IKZF1, RFX5, JARID2, YWHAB, CENPF, ILF3, PHF12, SIRT7, TRIM24, BRCA1, ATXN1, DLX2, SALL4, TRPS1, IRF7, DNMT1, ADAR	1161	504	13528	1.34091	1	0.45585	28.5916
GOTERM_CC_FAT	GO:0044451~nucleoplasm part	61	0.397342	0.0185323	E2F1, E2F2, E2F3, E2F5, E2F7, RBM4, E2F8, EZH2, ARNT2, NR2E3, CBX5, SAP30, CSNK2A1, DKC1, OIP5, RBM8A, INTS4, INTS7, CDK12, TGS1, BRD8, ANKS1B, RBBP4, MYO6, RBL1, LEF1, MED14, HES6, PRPF4, GTF2H2, RAD51, SUZ12, RUVBL1, CHFR, CPSF1, MED1, CPSF3L, BLM, SOX2, PRKDC, TADA1, TRRAP, CHEK2, POLR2D, WT1, CORO2A, LSG1, POU2F1, RUNX2, TCF3, GTF3C1, GTF3C4, GTF3C3, TAF2, YWHAB, POLR3A, PHF12, ATXN1, PAXIP1,…	1056	555	12782	1.33037	0.999981	0.192224	24.0522
GOTERM_CC_FAT	GO:0031252~cell leading edge	20	0.130276	0.0185724	FGD1, ENAH, CCDC88A, MYO6, ADORA2A, KIF18A, EVL, CDH2, CAPZB, SCRIB, ACTR3, CORO1A, CTTN, ARPC2, ARHGAP1, GNAS, ROBO2, ANTXR1, THEM4, FGD3	1056	138	12782	1.75423	0.999982	0.189272	24.0978
INTERPRO	IPR000751:M-phase inducer phosphatase	3	0.0195414	0.0188676	CDC25C, CDC25A, CDC25B	1360	3	16659	12.2493	1	0.543655	27.5912
INTERPRO	IPR017386:SOX-12/11/4a	3	0.0195414	0.0188676	SOX11, SOX12, SOX4	1360	3	16659	12.2493	1	0.543655	27.5912
GOTERM_CC_FAT	GO:0032133~chromosome passenger complex	3	0.0195414	0.0192981	CDCA8, BIRC5, AURKB	1056	3	12782	12.1042	0.999988	0.192641	24.9192
GOTERM_MF_FAT	GO:0016702~oxidoreductase activity, acting on single donors with incorporation of molecular oxygen, incorporation of two atoms of oxygen	12	0.0781657	0.0193035	TDO2, TET3, KDM2B, HIF1AN, KDM2A, ASPHD2, P4HA3, EGLN3, KDM4B, KDM4C, KDM4A, KDM5B	1080	66	12983	2.18569	1	0.397865	26.6932
GOTERM_MF_FAT	GO:0019787~small conjugating protein ligase activity	23	0.149818	0.0193888	UBE2L6, LMO7, TMEM189, UBE2C, TSPAN17, BRCA1, MIB1, UBE2O, G2E3, UBE2K, FBXO6, UBE2W, MDM2, TRAF7, FBXL6, BCOR, CHFR, ZNF587, UBE2S, UBE2T, RNF40, BARD1, FBXO11	1080	166	12983	1.6656	1	0.391894	26.7948
KEGG_PATHWAY	hsa03440:Homologous recombination	7	0.0455967	0.0194354	BLM, EME1, MUS81, BRCA2, RAD54B, RAD54L, RAD51	401	28	5085	3.1702	0.959203	0.27379	21.1594
INTERPRO	IPR000772:Ricin B lectin	7	0.0455967	0.0194656	GALNT2, GALNT1, GALNT10, GALNT7, GALNT6, GALNT5, GALNT14	1360	27	16659	3.17574	1	0.546707	28.3356
GOTERM_BP_FAT	GO:0002764~immune response-regulating signal transduction	11	0.0716519	0.0194709	IRAK1, MICB, NOD2, MYD88, LAX1, PSEN2, PTPN22, CACNB3, CLEC7A, TLR6, THY1	1161	56	13528	2.28879	1	0.472666	30.0694
SP_PIR_KEYWORDS	ATP	29	0.1889	0.0195236	KIF23, KIFC1, FRK, FGFR3, ERBB3, NEK2, ERBB2, TK1, CSNK2A1, MAP3K9, TAP2, TAP1, CSK, TOP2A, MARS, CDK1, IRAK1, KIF11, PHKG2, EPRS, CENPE, CAMK4, RPS6KA1, PLK1, ATP2A3, ATPIF1, MST1R, PGK1, ABCC5	1517	236	19235	1.55809	0.999993	0.176289	25.2635
GOTERM_MF_FAT	GO:0051864~histone demethylase activity (H3-K36 specific)	3	0.0195414	0.0195584	KDM2B, KDM2A, KDM4A	1080	3	12983	12.0213	1	0.387453	26.9962
UP_SEQ_FEATURE	domain:Bromo	7	0.0455967	0.020172	TRIM33, ATAD2, TRIM24, SP110, ZMYND8, SP140, SMARCA4	1513	28	19113	3.15813	1	0.868896	31.298
SP_PIR_KEYWORDS	glutamine amidotransferase	4	0.0260552	0.0202442	ASNS, CTPS2, GMPS, PPAT	1517	8	19235	6.33982	0.999995	0.179566	26.0705
SP_PIR_KEYWORDS	neuronal ceroid lipofuscinosis	4	0.0260552	0.0202442	CLN3, CTSD, PPT1, CLN6	1517	8	19235	6.33982	0.999995	0.179566	26.0705
UP_SEQ_FEATURE	region of interest:Transactivation	4	0.0260552	0.0204479	E2F1, E2F2, E2F3, E2F5	1513	8	19113	6.31626	1	0.865425	31.6534
UP_SEQ_FEATURE	domain:MCM	4	0.0260552	0.0204479	MCM9, MCM2, MCM4, MCM6	1513	8	19113	6.31626	1	0.865425	31.6534
SP_PIR_KEYWORDS	multifunctional enzyme	12	0.0781657	0.0204509	MTHFD2, ECE2, ALDH18A1, ENPP1, PFKFB4, ATIC, PFKFB2, EPRS, CAD, GAPDH, PAICS, GART	1517	70	19235	2.17365	0.999996	0.178637	26.3006
GOTERM_BP_FAT	GO:0002286~T cell activation during immune response	5	0.032569	0.0205048	SLC11A1, ITGAL, PSEN2, EOMES, RAB27A	1161	13	13528	4.48155	1	0.487085	31.3986
UP_SEQ_FEATURE	domain:Importin N-terminal	5	0.032569	0.0205258	XPO6, CSE1L, IPO13, IPO9, TNPO1	1513	14	19113	4.51161	1	0.859386	31.7536
GOTERM_MF_FAT	GO:0034061~DNA polymerase activity	9	0.0586243	0.0206182	ESCO1, DKC1, POLH, POLE2, DNAH14, POLE, POLA1, POLA2, POLQ	1080	42	12983	2.57599	1	0.396626	28.2432
GOTERM_MF_FAT	GO:0008276~protein methyltransferase activity	10	0.0651381	0.0206241	SETDB1, SUZ12, WHSC1L1, EZH2, SMYD3, SUV39H1, WHSC1, CARM1, SUV39H2, FBXO11	1080	50	12983	2.40426	1	0.3899	28.25
GOTERM_MF_FAT	GO:0003684~damaged DNA binding	10	0.0651381	0.0206241	ESCO1, POLH, NEIL3, RAD18, H2AFX, FANCG, POLQ, FEN1, BRCA1, RAD51	1080	50	12983	2.40426	1	0.3899	28.25
SP_PIR_KEYWORDS	chromosomal rearrangement	33	0.214956	0.0206976	IGHG1, STIL, FGFR3, LMNB1, TFG, RNF213, WT1, TPM3, CD96, CHST11, MSI2, CNTNAP2, ROBO2, TCF3, EWSR1, ZC3H12D, RHOH, BCL9, ASXL2, CASC5, WHSC1, TRIM24, GMPS, BRWD3, SUZ12, TRIM33, FGFR1OP, WHSC1L1, IGSF3, MLLT11, LCK, COL1A2, COL1A1	1517	279	19235	1.49974	0.999996	0.17805	26.5742
GOTERM_BP_FAT	GO:0045842~positive regulation of mitotic metaphase/anaphase transition	3	0.0195414	0.0207828	DLGAP5, CENPE, ESPL1	1161	3	13528	11.652	1	0.488406	31.752
GOTERM_BP_FAT	GO:0001913~T cell mediated cytotoxicity	3	0.0195414	0.0207828	CRTAM, CADM1, RAB27A	1161	3	13528	11.652	1	0.488406	31.752
GOTERM_BP_FAT	GO:0006273~lagging strand elongation	3	0.0195414	0.0207828	DNA2, POLA1, FEN1	1161	3	13528	11.652	1	0.488406	31.752
SMART	SM00558:JmjC	8	0.0521105	0.020947	KDM2B, HIF1AN, KDM2A, JARID2, KDM4B, KDM4C, KDM4A, KDM5B	843	31	9079	2.77932	0.998782	0.488841	24.8185
GOTERM_BP_FAT	GO:0000910~cytokinesis	9	0.0586243	0.0213081	PRC1, PLK1, NUSAP1, BRCA2, BIRC5, ANLN, ESPL1, AURKB, RACGAP1	1161	41	13528	2.55776	1	0.493757	32.4149
GOTERM_MF_FAT	GO:0004518~nuclease activity	22	0.143304	0.0213648	RPP38, EXO1, APEX2, ENPP1, GEN1, EME2, EME1, MBD4, ISG20L2, RNASEH2A, DCLRE1C, DNASE1, DNA2, PARN, RNASET2, POP1, MUS81, PMS2, XRN1, FEN1, ZC3H12D, TSEN15	1080	158	12983	1.67385	1	0.394039	29.1096
GOTERM_BP_FAT	GO:0006401~RNA catabolic process	12	0.0781657	0.0214097	DNA2, PARN, GSPT1, SMG5, RBM8A, RNASET2, SMG7, HNRNPD, POP1, OAS2, RNASEH2A, FEN1	1161	65	13528	2.15114	1	0.492118	32.5424
GOTERM_MF_FAT	GO:0016701~oxidoreductase activity, acting on single donors with incorporation of molecular oxygen	12	0.0781657	0.0214207	TDO2, TET3, KDM2B, HIF1AN, KDM2A, ASPHD2, P4HA3, EGLN3, KDM4B, KDM4C, KDM4A, KDM5B	1080	67	12983	2.15307	1	0.38834	29.1741
COG_ONTOLOGY	Chromatin structure and dynamics / Cell division and chromosome partitioning	3	0.0195414	0.0216195	NCAPG, NCAPD3, NCAPD2	172	3	1950	11.3372	0.513865	0.513865	17.3682
INTERPRO	IPR018525:DNA-dependent ATPase MCM, conserved site	4	0.0260552	0.0222043	MCM9, MCM2, MCM4, MCM6	1360	8	16659	6.12463	1	0.586754	31.6537
GOTERM_CC_FAT	GO:0005581~collagen	8	0.0521105	0.022242	COL1A2, COL12A1, COL1A1, COL24A1, COL5A2, COL11A1, COL5A1, COL10A1	1056	35	12782	2.76667	0.999998	0.215278	28.1666
SMART	SM00487:DEXDc	18	0.117249	0.0224855	RECQL4, RECQL5, BLM, BRIP1, RAD54L, DDX58, DDX27, CHD1L, CHD2, DDX31, RAD54B, POLQ, CHD6, DDX41, DHX58, HELLS, SMARCA4, ERCC6L	843	109	9079	1.77851	0.99926	0.480759	26.395
SP_PIR_KEYWORDS	ubl conjugation pathway	54	0.351746	0.0228046	CBX4, SAE1, SENP5, OTUB2, DCAF13, G2E3, ZYG11A, DCAF10, MGRN1, ISG15, MTBP, RBCK1, DCAF17, CDCA3, FBXL20, DTL, DTX3L, ENC1, HERC6, TMEM189, UBE2C, DCAF4, TRIM37, UBE2O, MIB1, UHRF1, KDM2B, DCAF7, ATG4D, TRIM33, KDM2A, DCAF8, UBE2K, MDM2, RAD18, UBE2W, FBXL6, ANAPC7, CHFR, UBE2S, UBE2T, FBXO11, XIAP, TRIM11, FBXO6, FBXO41, USP35, TRAF7, FBXO45, UBE2L6, CDC20, BRCA1, RNF40, BARD1	1517	509	19235	1.34519	0.999999	0.191796	28.8732
GOTERM_BP_FAT	GO:0050778~positive regulation of immune response	21	0.13679	0.0228283	IRAK1, CRTAM, MICB, CADM1, C4A, CFB, PTPN22, CACNB3, TLR6, THY1, SLC11A1, SH2D1A, NOD2, MYD88, TNFSF13B, LAX1, TAP2, PSEN2, PVRL2, CLEC7A, SASH3	1161	145	13528	1.68753	1	0.511345	34.2992
GOTERM_MF_FAT	GO:0030674~protein binding, bridging	15	0.0977071	0.022869	GRB2, RUSC1, FKBP4, RBM4, SLA, CBX5, SHB, SH2D1A, EVPL, ARHGAP1, COL1A2, COL11A1, COL8A2, PAG1, BLNK	1080	94	12983	1.91829	1	0.402058	30.8256
GOTERM_CC_FAT	GO:0008278~cohesin complex	4	0.0260552	0.0229024	SGOL2, SGOL1, SMC1A, CDCA5	1056	8	12782	6.05208	0.999999	0.217426	28.8769
GOTERM_BP_FAT	GO:0017157~regulation of exocytosis	8	0.0521105	0.0231063	SYT1, RAB3D, NCS1, TRAF7, RAB26, RAB27B, NSF, SCAMP5	1161	34	13528	2.74165	1	0.512344	34.6383
INTERPRO	IPR001173:Glycosyl transferase, family 2	7	0.0455967	0.0231122	GALNT2, GALNT1, GALNT10, GALNT7, GALNT6, GALNT5, GALNT14	1360	28	16659	3.06232	1	0.593538	32.7214
INTERPRO	IPR017940:ABC transporter integral membrane type 1	7	0.0455967	0.0231122	ABCB8, TAP2, TAP1, ABCC4, ABCC10, ABCC13, ABCC5	1360	28	16659	3.06232	1	0.593538	32.7214
GOTERM_BP_FAT	GO:0009890~negative regulation of biosynthetic process	64	0.416884	0.0233881	E2F1, RSF1, CBX4, CBX3, CBX2, NR2E3, PAX2, CBFA2T2, CBX5, CDT1, SAP30, CDC45, NR2F2, KDM5B, ZNF281, CDC6, LDB1, RBL1, SIX3, LEF1, SUZ12, INHBA, EIF2AK1, TRIM33, TIMELESS, HES2, MDM2, CUX1, SMARCA4, GLIS3, MTDH, BLM, ENPP1, SOX2, IGF2BP3, WT1, OVOL2, POU2F1, SKIL, BCOR, RUNX2, DNMT3B, HELLS, SIM2, HNRNPAB, DNMT3A, TNFSF4, IKZF1, RFX5, JARID2, YWHAB, CENPF, BRCA2, ILF3, PHF12, SIRT7, TRIM24, BRCA1,…	1161	573	13528	1.30145	1	0.513382	34.9804
KEGG_PATHWAY	hsa05223:Non-small cell lung cancer	10	0.0651381	0.0234627	E2F1, E2F2, E2F3, KRAS, GRB2, PIK3CB, ERBB2, PIK3R3, STK4, PIK3R2	401	54	5085	2.3483	0.979142	0.296592	24.9935
GOTERM_CC_FAT	GO:0012506~vesicle membrane	21	0.13679	0.0235128	SYT1, COPA, ICA1, AFTPH, SYNRG, TYRP1, MYO6, AP1G2, GRB2, CACNG4, AP1S3, SLC11A1, CORO1A, ECE2, AP1S2, GRIA2, MDM2, ABCC4, RAB27B, GAD1, RAB27A	1056	151	12782	1.68336	0.999999	0.219081	29.5276
GOTERM_CC_FAT	GO:0030136~clathrin-coated vesicle	19	0.123762	0.023529	CLN3, EPN3, SYT1, ICA1, AFTPH, SYNRG, MYO6, CADM1, AP1G2, AP1G1, RGS19, SYT9, PPT1, SYT7, SYNGR3, AP1S3, AP1S2, GRIA2, SYT17, SYTL1	1056	132	12782	1.74227	0.999999	0.215819	29.5448
GOTERM_CC_FAT	GO:0032993~protein-DNA complex	14	0.0911933	0.0235684	XRCC5, HIST1H2BC, HIST1H2BD, HIST1H2AG, HIST1H2AD, POLA1, POLA2, HIST1H4A, HIST1H2BK, H2AFV, CENPA, HIST1H3A, H2AFZ, H2AFY, H2AFX, HIST1H2AM, HIST1H3H	1056	86	12782	1.97045	0.999999	0.212843	29.5865
GOTERM_CC_FAT	GO:0012510~trans-Golgi network transport vesicle membrane	5	0.032569	0.0236205	AP1S3, SYNRG, AFTPH, AP1S2, AP1G2	1056	14	12782	4.32292	0.999999	0.21006	29.6418
KEGG_PATHWAY	hsa05212:Pancreatic cancer	12	0.0781657	0.0238114	E2F1, E2F2, E2F3, KRAS, RAC2, PIK3CB, ERBB2, BRCA2, PIK3R3, STAT1, RAD51, PIK3R2	401	72	5085	2.11347	0.980321	0.27917	25.3173
SP_PIR_KEYWORDS	metal-binding	263	1.71313	0.0241489	SYT1, DBF4B, S100A7, THOP1, PNKD, SYT9, ZNF250, AURKB, SYT7, EPT1, RNF213, G2E3, ADAM8, ZNF101, COL10A1, ESCO1, NUDT12, POLH, LIG1, POLE, ZNF500, MARK2, ADAMTS6, ZNF233, UHRF1, F5, PARP12, ZNF786, ZNF785, ZNF239, NEK6, ERMP1, ENPP1, NEK2, CYP2B6, ACP5, CHEK2, RIMS2, PDSS1, ZNF618, PPAT, ADAP1, TCF20, LHX2, ZNF74, ZNF124, DNMT3B, DHX58, CYP2B7P1, MGAT4B, ASXL2, AGBL2, DNMT3A, ZNF623, MGAT4A, IKZF3…	1517	2972	19235	1.12205	1	0.199269	30.3048
GOTERM_MF_FAT	GO:0008022~protein C-terminus binding	20	0.130276	0.024305	XRCC5, CADM1, MKI67, CEP135, ERBB2, SLC6A4, YWHAB, CENPF, CDC20, SAE1, RACGAP1, RAD51, ATXN1, CORO1A, SDC1, SMARCC1, LCK, CSK, TOP2A, NSF	1080	141	12983	1.70515	1	0.414794	32.4274
SP_PIR_KEYWORDS	Proto-oncogene	28	0.182387	0.024312	STIL, ERBB2, TFG, PTTG1, CHEK2, RNF213, TPM3, CDT1, MYCL1, WISP1, KRAS, RAC2, SKIL, TCF3, EWSR1, BCL9, WHSC1, GMPS, RAD54L, ECT2, SUZ12, WHSC1L1, MLLT11, LCK, MDM2, GNAS, RAD54B, AGR2	1517	230	19235	1.54361	1	0.19781	30.4766
PIR_SUPERFAMILY	PIRSF002048:histone H2A	5	0.032569	0.0244469	H2AFV, HIST1H2AG, HIST1H2AD, HIST1H3A, H2AFZ, H2AFX, HIST1H2AM, HIST1H3H	574	15	7396	4.29501	1	0.950448	30.6587
INTERPRO	IPR001452:Src homology-3 domain	27	0.175873	0.0251167	FYB, CASKIN1, ITK, FRK, GRB2, RUSC1, MPP3, ARHGAP27, CASK, CACNB3, DOCK5, VAV2, SAMSN1, SLA, CTTN, ARHGAP32, PACSIN1, DOCK1, PRMT2, UBASH3B, MAP3K9, LCK, DLG3, CSK, EPS8L1, SASH3, PIK3R2	1360	213	16659	1.55272	1	0.616535	35.0233
GOTERM_BP_FAT	GO:0016567~protein ubiquitination	18	0.117249	0.0251298	LMO7, SAE1, TMEM189, UBE2C, TSPAN17, BRCA1, SUZ12, MIB1, G2E3, TRIM33, GSPT1, MDM2, TRAF7, CHFR, ZNF587, RNF40, BARD1, FBXO11	1161	119	13528	1.76249	1	0.535827	37.0577
SMART	SM00414:H2A	6	0.0390829	0.0262385	H2AFV, HIST1H2AG, HIST1H2AD, HIST1H3A, H2AFZ, H2AFY, H2AFX, HIST1H2AM, HIST1H3H	843	19	9079	3.40101	0.999781	0.5046	30.1132
UP_SEQ_FEATURE	region of interest:Globular	5	0.032569	0.0262748	KIF2C, KIF4A, KIF3A, KIF3C, KIF20A	1513	15	19113	4.21084	1	0.914188	38.7672
GOTERM_BP_FAT	GO:0034728~nucleosome organization	15	0.0977071	0.0266897	HIST1H2BC, RSF1, HIST1H2BD, HIST1H2AG, HIST1H2AD, MCM2, HIST1H4A, HIST1H2BK, H2AFV, HJURP, CENPA, HIST1H3A, H2AFZ, H2AFY, H2AFX, HIST1H2AM, ASF1B, HIST1H3H	1161	93	13528	1.87936	1	0.554418	38.8647
GOTERM_BP_FAT	GO:0046112~nucleobase biosynthetic process	5	0.032569	0.0268001	CAD, PAICS, GMPS, PPAT, GART	1161	14	13528	4.16144	1	0.552666	38.9906
GOTERM_BP_FAT	GO:0031023~microtubule organizing center organization	8	0.0521105	0.0268136	NDE1, KIF11, SAC3D1, NEK2, CEP135, CKAP5, BRCA2, BRCA1	1161	35	13528	2.66332	1	0.549625	39.0061
KEGG_PATHWAY	hsa00512:O-Glycan biosynthesis	7	0.0455967	0.0268269	GALNT2, GALNT1, GALNT10, GALNT7, GALNT6, GALNT5, GALNT14	401	30	5085	2.95885	0.988115	0.288915	28.0643
GOTERM_MF_FAT	GO:0008565~protein transporter activity	14	0.0911933	0.0270059	RANBP17, XPO6, AP1G2, IPO13, AP1G1, XPO5, IPO9, AP1S3, AP1S2, CSE1L, KPNA2, TNPO1, SEC61A2, COG2	1080	87	12983	1.93446	1	0.442466	35.3465
UP_SEQ_FEATURE	compositionally biased region:Poly-His	10	0.0651381	0.0275738	ZNF281, DLX2, NLK, ONECUT2, FBXO41, ERC2, FAM84A, ZIC1, C21ORF58, ZIC2	1513	55	19113	2.29682	1	0.919203	40.2546
UP_SEQ_FEATURE	repeat:HEAT 6	7	0.0455967	0.0277956	HEATR2, INTS4, NCAPG, CKAP5, IPO13, LOC377711, TNPO1	1513	30	19113	2.94759	1	0.915917	40.5052
UP_SEQ_FEATURE	zinc finger region:PHD-type 2	7	0.0455967	0.0277956	PHF19, WHSC1L1, KDM4B, KDM4C, WHSC1, KDM4A, KDM5B	1513	30	19113	2.94759	1	0.915917	40.5052
GOTERM_BP_FAT	GO:0046777~protein amino acid autophosphorylation	14	0.0911933	0.028476	IRAK1, NEK2, ERBB2, NLK, CAD, TRIM24, STK4, EIF2AK1, CSNK2A1, PAK2, MAP3K9, CDK12, PAK1, MAP3K13	1161	85	13528	1.91916	1	0.56844	40.8737
SP_PIR_KEYWORDS	metalloprotease	20	0.130276	0.0285736	ADAM28, DPP3, AGBL2, ADAMTS17, ERMP1, MMP9, THOP1, XPNPEP3, MMP13, MMP1, MMP11, ADAMTS6, ECE2, NLN, ADAM19, ADAM8, PHEX, LMLN, ADAM12, ADAMDEC1	1517	151	19235	1.67942	1	0.225697	34.8291
SP_PIR_KEYWORDS	Transcription	187	1.21808	0.0286526	ARNT2, RBM4, ZNF827, CBX4, ZNF250, CBX3, CBX2, NR2E3, FOXO6, TCEAL3, KDM1B, CDCA7, CASP8AP2, PHTF1, TGS1, PITX1, ZNF101, PRAME, RBL1, EOMES, ZNF814, ZNF813, MED14, HES6, ZNF500, SUZ12, ZNF233, UHRF1, KDM2B, KDM2A, TRIM33, TIMELESS, ZNF786, GTF2IRD1, HES2, ZNF239, ZNF785, TFAP2A, NFE2L3, ZNF587, ZNF586, SMARCA4, SOX2, ONECUT2, SOX4, MYEF2, TADA1, TRRAP, MYBL1, SP110, MYBL2, ZNF618, WT1, TCF20, OVO…	1517	2071	19235	1.1449	1	0.223371	34.9073
UP_SEQ_FEATURE	domain:Thioredoxin 1	4	0.0260552	0.0288941	P4HB, PDIA3, PDIA5, PDIA4	1513	9	19113	5.61445	1	0.919166	41.7313
UP_SEQ_FEATURE	domain:Thioredoxin 2	4	0.0260552	0.0288941	P4HB, PDIA3, PDIA5, PDIA4	1513	9	19113	5.61445	1	0.919166	41.7313
UP_SEQ_FEATURE	short sequence motif:DEF box	4	0.0260552	0.0288941	E2F1, E2F2, E2F3, E2F5	1513	9	19113	5.61445	1	0.919166	41.7313
GOTERM_MF_FAT	GO:0042803~protein homodimerization activity	39	0.254039	0.0292085	TYRP1, CADM1, GGCT, ENPP1, ERBB3, VAPB, SLC6A4, E2F8, APOC2, ASNS, TPD52, SLC11A1, ANXA9, RPL7, MAP3K9, TAP2, PVRL2, TAP1, ENO2, CD2, TCF3, TOP2A, IRAK1, CCDC88A, LDB1, CENPF, BIRC5, STK4, CORO1A, EIF2AK1, PRLR, TIMELESS, ABAT, ATPIF1, PPP2R4, MAP3K13, RNF40, BARD1, CLN6	1080	334	12983	1.40368	1	0.462157	37.639
INTERPRO	IPR003129:Laminin G, thrombospondin-type, N-terminal	6	0.0390829	0.0292974	COL22A1, NELL2, COL12A1, COL24A1, COL11A1, COL5A1	1360	22	16659	3.34071	1	0.666163	39.5879
INTERPRO	IPR000313:PWWP	6	0.0390829	0.0292974	DNMT3A, PWWP2A, WHSC1L1, WHSC1, ZMYND8, DNMT3B	1360	22	16659	3.34071	1	0.666163	39.5879
INTERPRO	IPR009072:Histone-fold	10	0.0651381	0.0294281	HIST1H2BC, HIST1H2BD, HIST1H2AG, HIST1H2AD, H2AFV, HIST1H4A, HIST1H2BK, CENPA, HIST1H3A, H2AFZ, H2AFY, HIST1H2AM, HIST1H3H	1360	54	16659	2.26838	1	0.660261	39.7257
UP_SEQ_FEATURE	domain:Rho-GAP	11	0.0716519	0.03079	ARHGAP32, SYDE2, GMIP, ARHGAP1, ARHGAP27, ARHGAP11A, DEPDC1B, DEPDC1, ARHGAP8, RACGAP1, PIK3R2	1513	65	19113	2.13781	1	0.927345	43.7916
INTERPRO	IPR011991:Winged helix repressor DNA-binding	24	0.156331	0.0311527	E2F1, E2F2, DEPDC7, E2F3, ETV7, E2F5, RFX5, E2F7, FOXM1, E2F8, PAX6, LARP1B, DEPDC1, PAX2, FOXO6, LARP4, PAX9, IRF7, SPIB, DEPDC1B, FOXD1, EWSR1, ZBP1, ADAR	1360	187	16659	1.5721	1	0.67404	41.5154
UP_SEQ_FEATURE	domain:TSP N-terminal	6	0.0390829	0.0311826	COL22A1, NELL2, COL12A1, COL24A1, COL11A1, COL5A1	1513	23	19113	3.29544	1	0.925502	44.2096
INTERPRO	IPR001208:DNA-dependent ATPase MCM	4	0.0260552	0.0313177	MCM9, MCM2, MCM4, MCM6	1360	9	16659	5.44412	1	0.668761	41.684
BBID	84.Ubiquitination_Pathways_Cell_Cycle	5	0.032569	0.0314036	E2F1, CDC6, SH2D1A, PLK1, CDC20	40	12	358	3.72917	0.769553	0.769553	26.0352
GOTERM_MF_FAT	GO:0004520~endodeoxyribonuclease activity	6	0.0390829	0.0314175	EXO1, DNA2, DNASE1, MUS81, MBD4, FEN1	1080	22	12983	3.27854	1	0.480562	39.8616
SP_PIR_KEYWORDS	hydroxylysine	7	0.0455967	0.0317261	COL1A2, COL12A1, COL1A1, COL5A2, COL11A1, COL5A1, COL10A1	1517	31	19235	2.86314	1	0.241449	37.8839
SP_PIR_KEYWORDS	triple helix	7	0.0455967	0.0317261	COL1A2, COL12A1, COL1A1, COL5A2, COL11A1, COL5A1, COL10A1	1517	31	19235	2.86314	1	0.241449	37.8839
GOTERM_BP_FAT	GO:0033043~regulation of organelle organization	28	0.182387	0.0317285	SHROOM2, NEK2, TTK, CAPZB, ACTR3, KISS1R, ARPC2, BUB1, SKA3, SKA2, SKA1, DNMT3B, CCDC88A, DLGAP5, PSRC1, CENPF, NUSAP1, ESPL1, CENPE, CDC25C, BRCA1, ARPC1B, PLK4, CORO1A, ARPC5L, AKAP5, DNMT1, NEK6	1161	217	13528	1.50349	1	0.605314	44.3725
INTERPRO	IPR002290:Serine/threonine protein kinase	31	0.201928	0.0323961	CDK19, NEK2, PASK, CASK, MAP4K1, TTK, CHEK1, AURKA, AURKB, CHEK2, PAK6, CSNK2A1, PAK2, SBK1, CLK2, CDK12, PAK1, CDK1, TNIK, NLK, PHKG2, STK4, MARK2, PLK4, MAST2, CAMK4, RPS6KA1, PLK1, CIT, NEK6, MELK	1360	259	16659	1.46613	1	0.674243	42.7746
GOTERM_CC_FAT	GO:0000786~nucleosome	11	0.0716519	0.0325908	HIST1H2BC, HIST1H2BD, HIST1H2AG, HIST1H2AD, H2AFV, HIST1H4A, HIST1H2BK, CENPA, HIST1H3A, H2AFZ, H2AFY, H2AFX, HIST1H2AM, HIST1H3H	1056	63	12782	2.11343	1	0.274865	38.573
GOTERM_MF_FAT	GO:0016864~intramolecular oxidoreductase activity, transposing S-S bonds	4	0.0260552	0.0328675	P4HB, PDIA3, PDIA5, PDIA4	1080	9	12983	5.3428	1	0.489727	41.2798
GOTERM_MF_FAT	GO:0003756~protein disulfide isomerase activity	4	0.0260552	0.0328675	P4HB, PDIA3, PDIA5, PDIA4	1080	9	12983	5.3428	1	0.489727	41.2798
UP_SEQ_FEATURE	domain:Post-SET	5	0.032569	0.0328936	SETDB1, WHSC1L1, SUV39H1, WHSC1, SUV39H2	1513	16	19113	3.94766	1	0.931593	45.997
UP_SEQ_FEATURE	short sequence motif:"KMSKS" region	5	0.032569	0.0328936	YARS, VARS2, EPRS, MARS, EARS2	1513	16	19113	3.94766	1	0.931593	45.997
GOTERM_BP_FAT	GO:0043933~macromolecular complex subunit organization	76	0.49505	0.0329951	E2F2, SYT1, E2F3, OCLN, RSF1, XPO6, SNRPD3, SNRPD1, KNTC1, SLC7A7, TRIM4, KCNQ5, KIF2C, NOD2, HIST1H2BK, H2AFV, PAK2, H2AFZ, H2AFY, H2AFX, TUBG1, TGS1, FANCA, IRAK1, SCUBE3, CCDC88C, IPO9, MED14, MCM2, GTF2H2, RAD51, PFDN6, RRM2, NUP205, MDM2, ATPIF1, STMN1, MED1, BLM, HIST1H2AG, GRB2, HIST1H2AD, FKBP4, APOC2, ANLN, CDH2, POLR2D, PDSS1, LPXN, HIST1H4A, CSE1L, CENPA, HJURP, TAP2, SKIL, ASF1B, TNPO…	1161	710	13528	1.24726	1	0.616723	45.6814
SP_PIR_KEYWORDS	amino acid transport	3	0.0195414	0.0334537	SLC38A5, SLC1A4, SLC38A1	1517	4	19235	9.50972	1	0.249897	39.5008
BIOCARTA	h_npcPathway:Mechanism of Protein Import into the Nucleus	5	0.032569	0.0336691	NUP62, NUP210, IL4I1, RANGAP1, KPNA2	158	12	1437	3.78956	0.999248	0.762706	35.1247
UP_SEQ_FEATURE	region of interest:I-domain	3	0.0195414	0.0336897	EXO1, GEN1, FEN1	1513	4	19113	9.47439	1	0.932109	46.8101
UP_SEQ_FEATURE	glycosylation site:O-linked (Fuc)	3	0.0195414	0.0336897	F12, F7, PLAU	1513	4	19113	9.47439	1	0.932109	46.8101
UP_SEQ_FEATURE	domain:EGF-like 2; calcium-binding	10	0.0651381	0.0339156	CRELD2, UMODL1, SCUBE3, COMP, NELL2, CELSR3, LRP8, VCAN, CELSR2, CELSR1	1513	57	19113	2.21623	1	0.929475	47.0386
GOTERM_BP_FAT	GO:0060627~regulation of vesicle-mediated transport	15	0.0977071	0.0339875	SYT1, RAB3D, ATP6AP1, NCS1, APOC2, PPT1, SLC11A1, MIB1, PACSIN1, TRAF7, CLEC7A, RAB26, RAB27B, NSF, SCAMP5	1161	96	13528	1.82063	1	0.624623	46.6865
SMART	SM00458:RICIN	7	0.0455967	0.0340653	GALNT2, GALNT1, GALNT10, GALNT7, GALNT6, GALNT5, GALNT14	843	27	9079	2.79219	0.999983	0.570506	37.3145
GOTERM_BP_FAT	GO:0021872~generation of neurons in the forebrain	5	0.032569	0.0341269	DLX2, PLXNA3, SOX2, PAX6, ASPM	1161	15	13528	3.88401	1	0.622997	46.8263
UP_SEQ_FEATURE	compositionally biased region:Poly-Lys	25	0.162845	0.0344165	RPP38, UTP23, TAF2, LRRC6, MTDH, MARCKSL1, PTPLAD1, CTNND2, POLA1, LEF1, GON4L, ILF3, ZMYND8, BRCA1, DKC1, SPATS2, PKP4, ERC2, DEPDC1B, STRBP, CHD6, KIAA1211, KDM5B, IQCE, SMARCA4	1513	205	19113	1.54055	1	0.928403	47.5422
SMART	SM00490:HELICc	17	0.110735	0.03451	RECQL4, RECQL5, BLM, RAD54L, DDX58, DDX27, CHD1L, CHD2, DDX31, RAD54B, POLQ, CHD6, DDX41, DHX58, HELLS, SMARCA4, ERCC6L	843	106	9079	1.72724	0.999985	0.548512	37.7023
GOTERM_BP_FAT	GO:0048538~thymus development	6	0.0390829	0.0353585	CCNB2, IKZF1, JARID2, BCL11B, PSEN2, SIX4	1161	22	13528	3.17782	1	0.633142	48.0462
GOTERM_BP_FAT	GO:0016571~histone methylation	6	0.0390829	0.0353585	SUZ12, WHSC1L1, EZH2, SUV39H1, CARM1, SUV39H2	1161	22	13528	3.17782	1	0.633142	48.0462
GOTERM_BP_FAT	GO:0009113~purine base biosynthetic process	4	0.0260552	0.0356609	PAICS, GMPS, PPAT, GART	1161	9	13528	5.17868	1	0.633227	48.3416
GOTERM_BP_FAT	GO:0051298~centrosome duplication	4	0.0260552	0.0356609	NDE1, SAC3D1, CEP135, BRCA2	1161	9	13528	5.17868	1	0.633227	48.3416
GOTERM_BP_FAT	GO:0033205~cytokinesis during cell cycle	4	0.0260552	0.0356609	PLK1, NUSAP1, BRCA2, RACGAP1	1161	9	13528	5.17868	1	0.633227	48.3416
GOTERM_BP_FAT	GO:0007080~mitotic metaphase plate congression	4	0.0260552	0.0356609	KIF18A, RRS1, CENPE, CDCA5	1161	9	13528	5.17868	1	0.633227	48.3416
INTERPRO	IPR006086:XPG I	3	0.0195414	0.0357004	EXO1, GEN1, FEN1	1360	4	16659	9.18695	1	0.703215	45.9981
INTERPRO	IPR006084:DNA repair protein (XPGC)/yeast Rad	3	0.0195414	0.0357004	EXO1, GEN1, FEN1	1360	4	16659	9.18695	1	0.703215	45.9981
INTERPRO	IPR010918:AIR synthase related protein, C-terminal	3	0.0195414	0.0357004	SEPHS2, SEPHS1, GART	1360	4	16659	9.18695	1	0.703215	45.9981
INTERPRO	IPR005792:Protein disulphide isomerase	3	0.0195414	0.0357004	P4HB, PDIA3, PDIA4	1360	4	16659	9.18695	1	0.703215	45.9981
INTERPRO	IPR001525:C-5 cytosine-specific DNA methylase	3	0.0195414	0.0357004	DNMT3A, DNMT1, DNMT3B	1360	4	16659	9.18695	1	0.703215	45.9981
INTERPRO	IPR019974:XPG conserved site	3	0.0195414	0.0357004	EXO1, GEN1, FEN1	1360	4	16659	9.18695	1	0.703215	45.9981
INTERPRO	IPR008918:Helix-hairpin-helix motif, class 2	3	0.0195414	0.0357004	EXO1, GEN1, FEN1	1360	4	16659	9.18695	1	0.703215	45.9981
INTERPRO	IPR000728:AIR synthase related protein	3	0.0195414	0.0357004	SEPHS2, SEPHS1, GART	1360	4	16659	9.18695	1	0.703215	45.9981
GOTERM_CC_FAT	GO:0031965~nuclear membrane	12	0.0781657	0.0362331	MTDH, MYO6, LMNB1, NUP62, LMNB2, SHISA5, NUCB2, LEMD2, ATP11B, PCNA, CBX3, MATR3	1056	73	12782	1.98973	1	0.296803	41.8881
SP_PIR_KEYWORDS	trna processing	11	0.0716519	0.0362413	RPP38, TSEN54, TRMT6, QTRTD1, TRMT12, PUS10, WDR4, POP1, DUS1L, NSUN2, TSEN15	1517	67	19235	2.08173	1	0.264805	42.0273
INTERPRO	IPR002464:DNA/RNA helicase, ATP-dependent, DEAH-box type, conserved site	8	0.0521105	0.0362814	RECQL4, CHD1L, RECQL5, BLM, DDX11, CHD2, BRIP1, CHD6	1360	39	16659	2.51267	1	0.702403	46.5469
GOTERM_CC_FAT	GO:0000791~euchromatin	3	0.0195414	0.0364914	DNMT3A, CBX3, TRIM24	1056	4	12782	9.07812	1	0.294575	42.1167
UP_SEQ_FEATURE	site:Cleavage; by caspase-3	6	0.0390829	0.0369032	UNC5B, UNC5A, BUB1B, PRKDC, STK4, GOLGA3	1513	24	19113	3.15813	1	0.937602	49.9758
GOTERM_MF_FAT	GO:0003886~DNA (cytosine-5-)-methyltransferase activity	3	0.0195414	0.0369689	DNMT3A, DNMT1, DNMT3B	1080	4	12983	9.01597	1	0.524944	45.1236
KEGG_PATHWAY	hsa04520:Adherens junction	12	0.0781657	0.0370736	PTPRJ, PTPN6, CSNK2A1, RAC2, PTPRF, ERBB2, NLK, PVRL2, LMO7, LEF1, SSX2IP, PTPN1	401	77	5085	1.97623	0.997883	0.355866	36.721
GOTERM_CC_FAT	GO:0030659~cytoplasmic vesicle membrane	19	0.123762	0.0371012	SYT1, COPA, ICA1, AFTPH, SYNRG, TYRP1, MYO6, AP1G2, CACNG4, AP1S3, SLC11A1, CORO1A, ECE2, AP1S2, GRIA2, MDM2, ABCC4, RAB27B, RAB27A	1056	139	12782	1.65453	1	0.294794	42.6532
SP_PIR_KEYWORDS	zinc-finger	156	1.01615	0.0371537	DBF4B, ZC3HAV1, RBM4, ZNF827, ZNF250, NR2E3, MCM10, ZIC1, RNF213, ZIC2, KDM1B, G2E3, RBCK1, ZNF101, ESCO1, NEIL3, DTX3L, POLE, ZNF813, SP140, ZNF500, SUZ12, TRIM37, MIB1, ZNF233, UHRF1, KDM2B, KDM2A, PARP12, TRIM33, ZNF786, ZNF239, ZNF785, RAD18, RNF24, ZNF587, ZNF586, FBXO11, ARFGAP1, FGD1, SP110, RIMS2, ZMYND8, ZNF618, WT1, ADAP1, TCF20, OVOL2, GMIP, RNF165, RNFT2, ZNF74, ZNF124, TRAF7, DDX41, …	1517	1718	19235	1.15135	1	0.267426	42.8326
GOTERM_CC_FAT	GO:0030135~coated vesicle	21	0.13679	0.0380986	CLN3, COPA, EPN3, SYT1, ICA1, AFTPH, SYNRG, MYO6, CADM1, AP1G2, AP1G1, RGS19, SYT9, PPT1, SYT7, SYNGR3, AP1S3, PACSIN1, AP1S2, GRIA2, SYT17, SYTL1	1056	159	12782	1.59866	1	0.297585	43.5206
KEGG_PATHWAY	hsa04115:p53 signaling pathway	11	0.0716519	0.0383849	CCNE2, CCNB1, CDK1, CCNE1, CCNB2, RRM2, SHISA5, MDM2, CHEK1, CHEK2, GTSE1	401	68	5085	2.05131	0.998305	0.346447	37.7569
SP_PIR_KEYWORDS	methyltransferase	19	0.123762	0.03863	SETDB1, DNMT3A, EZH2, SMYD3, SUV39H1, WHSC1, SUV39H2, TYMS, ECE2, METTL13, PRMT2, WHSC1L1, TRMT12, DNMT1, TGS1, CARM1, DNMT3B, NSUN2, FTSJ2	1517	146	19235	1.65009	1	0.273435	44.1136
SP_PIR_KEYWORDS	nuclease	15	0.0977071	0.0386625	EXO1, GEN1, EME2, EME1, ISG20L2, RNASEH2A, DCLRE1C, DNASE1, PARN, RNASET2, MUS81, PMS2, XRN1, FEN1, ZC3H12D	1517	106	19235	1.79429	1	0.27053	44.1414
UP_SEQ_FEATURE	metal ion-binding site:Zinc 2; in inhibited form	4	0.0260552	0.0388958	MMP9, MMP13, MMP1, MMP11	1513	10	19113	5.05301	1	0.943281	51.8484
UP_SEQ_FEATURE	zinc finger region:PHD-type 3	4	0.0260552	0.0388958	G2E3, WHSC1L1, WHSC1, KDM5B	1513	10	19113	5.05301	1	0.943281	51.8484
GOTERM_BP_FAT	GO:0002377~immunoglobulin production	7	0.0455967	0.0391539	EXO1, GALNT2, NOD2, TNFSF13B, LAX1, PMS2, PRKDC	1161	30	13528	2.71881	1	0.665143	51.6414
GOTERM_BP_FAT	GO:0051261~protein depolymerization	3	0.0195414	0.0392111	KIF2C, KIF18A, STMN1	1161	4	13528	8.73902	1	0.662648	51.6937
GOTERM_BP_FAT	GO:0007019~microtubule depolymerization	3	0.0195414	0.0392111	KIF2C, KIF18A, STMN1	1161	4	13528	8.73902	1	0.662648	51.6937
GOTERM_BP_FAT	GO:0060235~lens induction in camera-type eye	3	0.0195414	0.0392111	SOX2, SIX3, POU2F1	1161	4	13528	8.73902	1	0.662648	51.6937
GOTERM_BP_FAT	GO:0007035~vacuolar acidification	3	0.0195414	0.0392111	SLC11A1, ATP6V0E2, ATP6V1H	1161	4	13528	8.73902	1	0.662648	51.6937
GOTERM_BP_FAT	GO:0007042~lysosomal lumen acidification	3	0.0195414	0.0392111	CLN3, PPT1, CLN6	1161	4	13528	8.73902	1	0.662648	51.6937
COG_ONTOLOGY	Cell division and chromosome partitioning	16	0.104221	0.0393416	KIF4A, CCDC88C, PPFIA1, NDC80, CENPE, IPO9, RAB11FIP4, CCNE1, RAB11FIP3, EVPL, CEP350, FKBP15, ODF2, PIK3R3, CIT, IQCE	172	106	1950	1.71128	0.734065	0.484311	29.5545
GOTERM_BP_FAT	GO:0045089~positive regulation of innate immune response	9	0.0586243	0.0399449	IRAK1, SH2D1A, NOD2, CRTAM, MYD88, CADM1, PVRL2, CLEC7A, TLR6	1161	46	13528	2.27974	1	0.666565	52.3604
SP_PIR_KEYWORDS	egf-like domain	27	0.175873	0.0399458	ADAM28, F12, MATN3, CRELD2, ATRNL1, SCUBE3, SELL, NELL2, CELSR3, CELSR2, CELSR1, F7, MEGF10, ITGBL1, CLEC18A, UMODL1, TMEM8A, COMP, GP2, CNTNAP2, VCAN, LRP8, FBN2, ADAM19, ADAM8, ADAM12, PLAU	1517	230	19235	1.48848	1	0.275181	45.2327
GOTERM_BP_FAT	GO:0016569~covalent chromatin modification	18	0.117249	0.0407314	DNMT3A, EZH2, RBM4, SUV39H1, TADA1, TRRAP, SUV39H2, SUZ12, PHF16, WHSC1L1, KDM4A, RUVBL1, CARM1, DNMT3B, RNF40, HELLS, SMARCA4, BRD8	1161	126	13528	1.66457	1	0.670862	53.0653
GOTERM_BP_FAT	GO:0065003~macromolecular complex assembly	71	0.46248	0.0409503	E2F2, SYT1, E2F3, RSF1, OCLN, XPO6, SNRPD3, SNRPD1, KNTC1, SLC7A7, TRIM4, KCNQ5, NOD2, HIST1H2BK, H2AFV, PAK2, H2AFZ, H2AFY, H2AFX, TUBG1, TGS1, FANCA, IRAK1, SCUBE3, CCDC88C, IPO9, MED14, MCM2, GTF2H2, RAD51, PFDN6, RRM2, NUP205, MDM2, ATPIF1, MED1, BLM, HIST1H2AG, GRB2, HIST1H2AD, FKBP4, ANLN, CDH2, POLR2D, PDSS1, LPXN, HIST1H4A, CSE1L, HJURP, CENPA, TAP2, SKIL, ASF1B, TNPO1, GTF3C4, HELLS, SCO…	1161	665	13528	1.24405	1	0.669902	53.2597
INTERPRO	IPR000242:Protein-tyrosine phosphatase, receptor/non-receptor type	8	0.0521105	0.0409976	PTPN7, PTPRJ, PTPN6, PTP4A3, PTPRF, PTPN22, PTPN1, PTPRO	1360	40	16659	2.44985	1	0.740227	50.8117
INTERPRO	IPR006662:Thioredoxin-like subdomain	4	0.0260552	0.0420806	P4HB, PDIA3, PDIA5, PDIA4	1360	10	16659	4.89971	1	0.743239	51.7448
GOTERM_BP_FAT	GO:0030004~cellular monovalent inorganic cation homeostasis	6	0.0390829	0.0420965	CLN3, SLC11A1, ATP6V0E2, ATP6V1H, PPT1, CLN6	1161	23	13528	3.03966	1	0.677271	54.2654
GOTERM_BP_FAT	GO:0009112~nucleobase metabolic process	6	0.0390829	0.0420965	TYMP, CAD, PAICS, GMPS, PPAT, GART	1161	23	13528	3.03966	1	0.677271	54.2654
GOTERM_MF_FAT	GO:0005096~GTPase activator activity	27	0.175873	0.0428469	ARFGAP1, PTPLAD1, RALGAPB, IQGAP3, RABGAP1L, RANGAP1, ADAP1, DOCK1, GMIP, ARHGAP1, GPSM2, DEPDC1B, ARHGAP11A, ARHGAP8, RAP1GDS1, ARHGAP27, SIPA1L3, DEPDC1, RACGAP1, THY1, WDR67, ARHGAP32, RABEP2, CHML, SYDE2, GRTP1, RGS5	1080	220	12983	1.47534	1	0.572398	50.223
SP_PIR_KEYWORDS	DNA binding	37	0.241011	0.0428776	XRCC5, HMGN1, HIST1H2AG, HIST1H2AD, FOXK2, PAX6, POLA1, PRKDC, ZNF250, SOX4, ZKSCAN1, MYBL1, MYBL2, WT1, HIST1H4A, HIST1H2BK, HNRNPD, POU2F1, H2AFZ, H2AFX, SPIB, NR2F2, FOXD1, TCF3, TOP2A, INSM1, ZNF93, HIST1H2BC, SOX11, POLE, ESR1, HOXC10, HOXC11, HOXC13, HIST1H3A, NUCB2, TFAP2A, DNMT1, HIST1H2AM, HIST1H3H	1517	340	19235	1.37984	1	0.289286	47.6515
GOTERM_CC_FAT	GO:0030133~transport vesicle	11	0.0716519	0.0431431	AP1S3, SYT1, SYNRG, AFTPH, AP1S2, BGN, RAB3D, AP1G2, SYT13, YIPF1, RAB27A	1056	66	12782	2.01736	1	0.326237	47.7238
INTERPRO	IPR003959:ATPase, AAA-type, core	9	0.0586243	0.0432496	NVL, CDC6, RFC4, CHTF18, ATAD2, ATAD5, RUVBL1, NSF, TRIP13	1360	49	16659	2.24986	1	0.746831	52.7332
SMART	SM00382:AAA	21	0.13679	0.043316	CDC6, ABCB8, ATAD2, ABCC10, ATAD5, RNF213, MCM4, DNAH5, RAD51, DDX58, NVL, RFC4, TAP2, TAP1, ABCC4, CHTF18, RUVBL1, NSF, ABCC5, ABCA12, TRIP13	843	144	9079	1.57061	0.999999	0.607739	44.9382
GOTERM_CC_FAT	GO:0031519~PcG protein complex	4	0.0260552	0.0433433	SUZ12, EZH2, CBX2, BCOR	1056	10	12782	4.84167	1	0.323444	47.8844
SMART	SM00350:MCM	4	0.0260552	0.0436401	MCM9, MCM2, MCM4, MCM6	843	9	9079	4.78661	0.999999	0.586895	45.1891
GOTERM_BP_FAT	GO:0033365~protein localization in organelle	20	0.130276	0.0437811	FYB, RANBP17, PDIA3, XPO6, IPO13, ATP6AP1, SIX3, PAX6, SIX2, IPO9, POLA2, RAB3IP, SLC11A1, CSE1L, TRPS1, NUP205, PTTG1IP, KPNA2, TNPO1, TOMM34	1161	146	13528	1.59617	1	0.688976	55.7066
GOTERM_MF_FAT	GO:0016862~intramolecular oxidoreductase activity, interconverting keto- and enol-groups	4	0.0260552	0.0441135	P4HB, PDIA3, PDIA5, PDIA4	1080	10	12983	4.80852	1	0.576678	51.262
INTERPRO	IPR000198:RhoGAP	11	0.0716519	0.044187	ARHGAP32, SYDE2, GMIP, ARHGAP1, ARHGAP27, ARHGAP11A, DEPDC1B, DEPDC1, ARHGAP8, RACGAP1, PIK3R2	1360	67	16659	2.01107	1	0.748407	53.512
GOTERM_MF_FAT	GO:0042169~SH2 domain binding	6	0.0390829	0.0442216	NUP62, LAX1, NLK, LCK, PAG1, SHCBP1	1080	24	12983	3.00532	1	0.571154	51.3497
INTERPRO	IPR003616:Post-SET zinc-binding region	5	0.032569	0.0444863	SETDB1, WHSC1L1, SUV39H1, WHSC1, SUV39H2	1360	17	16659	3.60272	1	0.744864	53.7582
BIOCARTA	h_stathminPathway:Stathmin and breast cancer resistance to antimicrotubule agents	5	0.032569	0.0445999	CCNB1, CDK1, CAMK4, CD2, STMN1	158	13	1437	3.49805	0.999931	0.797472	43.8099
INTERPRO	IPR000742:EGF-like, type 3	24	0.156331	0.0446297	ADAM28, F12, MATN3, CRELD2, ATRNL1, SCUBE3, SELL, NELL2, CELSR3, CELSR2, F7, CELSR1, MEGF10, CLEC18A, UMODL1, COMP, CNTNAP2, LRP8, VCAN, FBN2, ADAM19, ADAM8, ADAM12, PLAU	1360	194	16659	1.51537	1	0.740142	53.8757
KEGG_PATHWAY	hsa05215:Prostate cancer	13	0.0846795	0.0446385	E2F1, E2F2, E2F3, PIK3CB, GRB2, ERBB2, LEF1, CCNE2, CCNE1, KRAS, MDM2, PIK3R3, PIK3R2	401	89	5085	1.85225	0.999415	0.372001	42.4867
SP_PIR_KEYWORDS	exocytosis	9	0.0586243	0.04479	CADPS, RAB3D, SRCIN1, SYTL1, SLC17A9, EXOC2, RAB27A, LLGL2, SCAMP5	1517	51	19235	2.23758	1	0.297067	49.1753
SP_PIR_KEYWORDS	phosphotransferase	24	0.156331	0.0454075	FRK, CDK1, FGFR3, PFKFB4, ERBB3, PIK3CB, PHKG2, ERBB2, PDK3, PHKA1, DTYMK, PRKDC, TTK, AURKA, TK1, CSNK2A1, CAMK4, RPS6KA1, CLK2, PLK1, MAP3K9, MST1R, PGK1, CSK	1517	201	19235	1.51399	1	0.297382	49.6584
SMART	SM00279:HhH2	3	0.0195414	0.0454101	EXO1, GEN1, FEN1	843	4	9079	8.0774	1	0.579618	46.5403
SMART	SM00484:XPGI	3	0.0195414	0.0454101	EXO1, GEN1, FEN1	843	4	9079	8.0774	1	0.579618	46.5403
GOTERM_MF_FAT	GO:0008047~enzyme activator activity	38	0.247525	0.0454905	ARFGAP1, CDK5R1, ERBB3, PTPLAD1, RALGAPB, IQGAP3, APOC2, RABGAP1L, SAE1, RANGAP1, ADAP1, DOCK1, CASP8AP2, GMIP, ARHGAP1, GPSM2, ARHGAP11A, DEPDC1B, ARHGAP8, GTF3C4, DNAJC1, FN1, RAP1GDS1, ARHGAP27, SIPA1L3, DEPDC1, RACGAP1, THY1, WDR67, ARHGAP32, RABEP2, PRLR, CHML, SYDE2, TOM1L1, GRTP1, RGS5, PPP2R4	1080	335	12983	1.36361	1	0.575354	52.3685
GOTERM_MF_FAT	GO:0016278~lysine N-methyltransferase activity	7	0.0455967	0.0454967	SETDB1, WHSC1L1, EZH2, SMYD3, SUV39H1, WHSC1, SUV39H2	1080	32	12983	2.62966	1	0.569196	52.3735
GOTERM_MF_FAT	GO:0016279~protein-lysine N-methyltransferase activity	7	0.0455967	0.0454967	SETDB1, WHSC1L1, EZH2, SMYD3, SUV39H1, WHSC1, SUV39H2	1080	32	12983	2.62966	1	0.569196	52.3735
GOTERM_MF_FAT	GO:0003887~DNA-directed DNA polymerase activity	7	0.0455967	0.0454967	ESCO1, POLH, POLE2, POLE, POLA1, POLA2, POLQ	1080	32	12983	2.62966	1	0.569196	52.3735
GOTERM_MF_FAT	GO:0018024~histone-lysine N-methyltransferase activity	7	0.0455967	0.0454967	SETDB1, WHSC1L1, EZH2, SMYD3, SUV39H1, WHSC1, SUV39H2	1080	32	12983	2.62966	1	0.569196	52.3735
GOTERM_BP_FAT	GO:0018209~peptidyl-serine modification	8	0.0521105	0.045622	GALNT2, GALNT1, BGN, SBK1, NLK, PRKDC, MAP4K1, STK4	1161	39	13528	2.39016	1	0.701375	57.2323
INTERPRO	IPR000608:Ubiquitin-conjugating enzyme, E2	8	0.0521105	0.0460947	UBE2O, UBE2K, UBE2L6, UBE2W, TMEM189, UBE2C, UBE2S, UBE2T	1360	41	16659	2.3901	1	0.745914	55.0599
GOTERM_BP_FAT	GO:0010605~negative regulation of macromolecule metabolic process	77	0.501563	0.0463377	E2F1, RSF1, XPO5, CBX4, CBX3, CBX2, NR2E3, PAX2, CBFA2T2, CBX5, CDT1, SAP30, CDC45, DGCR8, NR2F2, KDM5B, DNAJC1, ZNF281, CLN3, CDC6, LDB1, RBL1, SIX3, LEF1, UBE2C, SUZ12, INHBA, EIF2AK1, TIMELESS, TRIM33, PSME2, PSEN2, HES2, BUB1B, MDM2, ANAPC7, CUX1, SMARCA4, GLIS3, MTDH, ENPP1, BLM, SOX2, IGF2BP3, WT1, OVOL2, POU2F1, SKIL, BCOR, DNMT3B, RUNX2, HELLS, SIM2, HNRNPAB, DNMT3A, TNFSF4, IKZF1, RFX5, …	1161	734	13528	1.22235	1	0.704294	57.812
SMART	SM00210:TSPN	6	0.0390829	0.0471995	COL22A1, NELL2, COL12A1, COL24A1, COL11A1, COL5A1	843	22	9079	2.93724	1	0.573223	47.8751
SMART	SM00293:PWWP	6	0.0390829	0.0471995	DNMT3A, PWWP2A, WHSC1L1, WHSC1, ZMYND8, DNMT3B	843	22	9079	2.93724	1	0.573223	47.8751
GOTERM_BP_FAT	GO:0007088~regulation of mitosis	10	0.0651381	0.0474313	NEK2, DLGAP5, BUB1, CENPF, NUSAP1, TTK, CENPE, ESPL1, CDC25C, NEK6	1161	56	13528	2.08072	1	0.710089	58.6833
GOTERM_BP_FAT	GO:0006338~chromatin remodeling	10	0.0651381	0.0474313	RBBP4, RSF1, CHD1L, HJURP, SMARCC1, CBX3, CHD6, HELLS, SMARCA4, SUV39H2	1161	56	13528	2.08072	1	0.710089	58.6833
GOTERM_BP_FAT	GO:0051783~regulation of nuclear division	10	0.0651381	0.0474313	NEK2, DLGAP5, BUB1, CENPF, NUSAP1, TTK, CENPE, ESPL1, CDC25C, NEK6	1161	56	13528	2.08072	1	0.710089	58.6833
BIOCARTA	h_ctla4Pathway:The Co-Stimulatory Signal During T-cell Activation	6	0.0390829	0.0477595	ITK, CD86, CD80, GRB2, ICOS, LCK	158	19	1437	2.87209	0.999966	0.769644	46.113
GOTERM_BP_FAT	GO:0001909~leukocyte mediated cytotoxicity	4	0.0260552	0.0477674	CRTAM, CADM1, PRDX1, RAB27A	1161	10	13528	4.66081	1	0.709915	58.9477
UP_SEQ_FEATURE	short sequence motif:"HIGH" region	5	0.032569	0.0487878	YARS, VARS2, EPRS, MARS, EARS2	1513	18	19113	3.50903	1	0.971229	60.2036
GOTERM_BP_FAT	GO:0051249~regulation of lymphocyte activation	20	0.130276	0.0491558	HMGB3, IKZF1, BLM, ADORA2A, ERBB2, THY1, TIGIT, INHBA, CORO1A, CD86, SIRPG, TNFSF13B, CD80, LAX1, BLOC1S3, LCK, CD2, TCF3, SASH3, PAG1	1161	148	13528	1.5746	1	0.717688	60.0229
SP_PIR_KEYWORDS	trimer	6	0.0390829	0.0494924	COL1A2, COL12A1, COL1A1, COL5A2, COL11A1, COL5A1	1517	26	19235	2.92607	1	0.316613	52.748
SP_PIR_KEYWORDS	protein phosphatase	17	0.110735	0.0497336	PTPRJ, PTPN7, STYXL1, PTPN6, PTPRF, PTPN22, CDC25C, CDKN3, PTPRO, CDC25A, CDC25B, PPM1E, PTP4A3, PPM1J, PPEF1, PPM1H, PTPN1	1517	130	19235	1.65811	1	0.314683	52.9247
GOTERM_BP_FAT	GO:0034470~ncRNA processing	24	0.156331	0.0499084	UTP23, RPP38, CPSF3L, TSEN54, PUS10, HEATR1, BOP1, PIN4, DCAF13, WDR55, DKC1, RPL7, DGCR8, INTS4, INTS7, TRMT6, QTRTD1, TRMT12, WDR4, POP1, DUS1L, NSUN2, FTSJ2, TSEN15	1161	187	13528	1.49545	1	0.720535	60.5946
SP_PIR_KEYWORDS	Ehlers-Danlos syndrome	4	0.0260552	0.0499412	COL1A2, COL1A1, COL5A2, COL5A1	1517	11	19235	4.61077	1	0.312617	53.0764
UP_SEQ_FEATURE	repeat:HEAT 4	8	0.0521105	0.050153	HEATR2, INTS4, NCAPG, CKAP5, IPO13, LOC377711, TNPO1, NCAPD3	1513	43	19113	2.35024	1	0.972164	61.2427
UP_SEQ_FEATURE	short sequence motif:Cysteine switch	8	0.0521105	0.050153	ADAM28, ADAMTS17, MMP9, ADAM19, ADAM12, MMP13, MMP1, MMP11	1513	43	19113	2.35024	1	0.972164	61.2427
GOTERM_MF_FAT	GO:0008237~metallopeptidase activity	23	0.149818	0.0503945	UQCRC2, AGBL2, ADAM28, TAF2, DPP3, ADAMTS17, ERMP1, MMP9, THOP1, XPNPEP3, MMP13, MMP1, MMP11, ADAMTS6, ECE2, THSD4, NLN, ADAM19, ADAM8, PHEX, ADAM12, LMLN, ADAMDEC1	1080	183	12983	1.51087	1	0.601303	56.121
PIR_SUPERFAMILY	PIRSF002255:collagen alpha 1(I) chain	3	0.0195414	0.0511947	COL1A2, COL1A1, COL5A2	574	5	7396	7.73101	1	0.99509	54.0392
INTERPRO	IPR012680:Laminin G, subdomain 2	8	0.0521105	0.0515798	NELL2, CELSR3, CNTNAP2, CELSR2, CELSR1, COL24A1, COL11A1, COL5A1	1360	42	16659	2.33319	1	0.779688	59.2445
INTERPRO	IPR013106:Immunoglobulin V-set	29	0.1889	0.0516707	IGHG1, CADM1, ILDR2, CXADR, FCRL5, FCRL3, CD96, PVRL2, CD2, CEACAM7, CEACAM6, CEACAM5, F11R, HAPLN1, CRTAM, VSTM2A, SIGLEC10, SIGLEC15, IGSF6, TIGIT, CD86, SIRPG, CD80, SIGLEC7, IGSF3, CD300LF, VCAN, PTGFRN, IGSF9	1360	249	16659	1.42662	1	0.774941	59.3107
GOTERM_BP_FAT	GO:0002221~pattern recognition receptor signaling pathway	5	0.032569	0.0519278	IRAK1, NOD2, MYD88, CLEC7A, TLR6	1161	17	13528	3.42707	1	0.732298	62.0906
GOTERM_BP_FAT	GO:0006297~nucleotide-excision repair, DNA gap filling	5	0.032569	0.0519278	RFC4, POLE2, LIG1, POLE, PCNA	1161	17	13528	3.42707	1	0.732298	62.0906
SP_PIR_KEYWORDS	skin	3	0.0195414	0.0528707	S100A7, COL1A2, COL1A1	1517	5	19235	7.60778	1	0.32475	55.1685
KEGG_PATHWAY	hsa04514:Cell adhesion molecules (CAMs)	17	0.110735	0.0532294	F11R, ITGAL, OCLN, CADM1, PTPRF, SELL, CDH2, SDC1, CD86, CD80, ICOS, PVRL2, CD2, CNTNAP2, VCAN, CD6, SELPLG	401	132	5085	1.63313	0.999866	0.408126	48.4477
UP_SEQ_FEATURE	domain:Glutamine amidotransferase type-1	3	0.0195414	0.053233	CAD, CTPS2, GMPS	1513	5	19113	7.57951	1	0.976174	63.4936
GOTERM_CC_FAT	GO:0031988~membrane-bounded vesicle	59	0.384315	0.0534904	COPA, SYT1, PDIA3, CADM1, AP1G2, AP1G1, SYT9, PDIA4, SYT7, PRDX1, AP1S3, SLC1A4, PACSIN1, AP1S2, DNAJC5, RAB27B, DPP7, RAB27A, EPN3, CRISP3, CLN3, SYNRG, MYO6, CCDC88A, ANP32E, CACNG4, BGN, F5, CTSD, MDM2, IBSP, ALDOA, TYRP1, AFTPH, RAB3D, GRB2, PPT1, SLC11A1, ECE2, TRAF7, SLC39A4, SLC30A8, GAD1, FN1, P4HB, ICA1, YWHAB, RGS19, CASC5, BRCA2, RACGAP1, SYNGR3, CORO1A, TFRC, GRIA2, SYT13, ABCC4, SYTL…	1056	568	12782	1.2573	1	0.379691	55.4493
SP_PIR_KEYWORDS	SH2 domain	15	0.0977071	0.0536554	FRK, ITK, PTPN6, GRB2, VAV2, STAT1, SLA, SHB, SH2D1A, LCK, JAK3, PIK3R3, CSK, PIK3R2, BLNK	1517	111	19235	1.71346	1	0.32559	55.714
BBID	1.RBphosphoE2F	5	0.032569	0.0539868	E2F1, CDK1, TYMS, RBL1, TK1	40	14	358	3.19643	0.922148	0.72098	40.8186
GOTERM_BP_FAT	GO:0019220~regulation of phosphate metabolic process	53	0.345232	0.0540903	TTK, LPAR2, TLR6, CCNE2, NOD2, KISS1R, PAK2, MAP3K9, PAK1, PPP1R14B, IRAK1, CDC6, CCDC88A, PIK3CB, CCDC88C, RBL1, THY1, INHBA, CARD14, CD80, LAX1, PSEN2, MAP3K13, CDK5R1, BLM, ENPP1, ADORA2A, PTPLAD1, ERBB2, PFKFB2, TRIB3, MAP4K1, CHEK1, BCCIP, SLC11A1, KRAS, TRAF7, CD6, SMG5, SMG7, YWHAB, CENPE, VAV2, CDC25C, CDKN3, CDC25A, CDC25B, ATXN1, PRLR, NUP62, LRP8, PPP2R4, BARD1	1161	485	13528	1.27331	1	0.744379	63.633
GOTERM_BP_FAT	GO:0051174~regulation of phosphorus metabolic process	53	0.345232	0.0540903	TTK, LPAR2, TLR6, CCNE2, NOD2, KISS1R, PAK2, MAP3K9, PAK1, PPP1R14B, IRAK1, CDC6, CCDC88A, PIK3CB, CCDC88C, RBL1, THY1, INHBA, CARD14, CD80, LAX1, PSEN2, MAP3K13, CDK5R1, BLM, ENPP1, ADORA2A, PTPLAD1, ERBB2, PFKFB2, TRIB3, MAP4K1, CHEK1, BCCIP, SLC11A1, KRAS, TRAF7, CD6, SMG5, SMG7, YWHAB, CENPE, VAV2, CDC25C, CDKN3, CDC25A, CDC25B, ATXN1, PRLR, NUP62, LRP8, PPP2R4, BARD1	1161	485	13528	1.27331	1	0.744379	63.633
UP_SEQ_FEATURE	repeat:HEAT 5	7	0.0455967	0.0544435	HEATR2, INTS4, NCAPG, CKAP5, IPO13, LOC377711, TNPO1	1513	35	19113	2.5265	1	0.976596	64.3439
GOTERM_MF_FAT	GO:0016779~nucleotidyltransferase activity	17	0.110735	0.0544887	ESCO1, POLH, DNAH14, POLE, POLA1, OAS3, POLR3A, OAS1, POLA2, OAS2, POLR1B, POLR2D, CDS1, DKC1, POLE2, POLQ, FLAD1	1080	125	12983	1.6349	1	0.62471	59.0396
SP_PIR_KEYWORDS	glycolysis	8	0.0521105	0.0548344	GPR173, ALDOA, ADPGK, TMEM8A, ENO2, PGK1, DHTKD1, GAPDH	1517	44	19235	2.30539	1	0.328394	56.522
GOTERM_MF_FAT	GO:0005529~sugar binding	24	0.156331	0.0552544	ALDOA, GALNT2, GALNT1, SORD, OLR1, GALNT7, ATRNL1, GALNT6, SELL, GALNT5, SIGLEC10, CLEC11A, CLEC18A, GALNT10, KLRG2, NPTX2, CLEC3A, SIGLEC7, CLEC2D, VCAN, CLEC7A, SELPLG, CLEC5A, GALNT14	1080	195	12983	1.47954	1	0.62401	59.5649
GOTERM_BP_FAT	GO:0017038~protein import	18	0.117249	0.0555018	FYB, RANBP17, PDIA3, XPO6, IPO13, ATP6AP1, SIX3, SIX2, IPO9, POLA2, SLC11A1, CSE1L, TRPS1, NUP205, PTTG1IP, KPNA2, TNPO1, TOMM34	1161	131	13528	1.60104	1	0.751003	64.6076
UP_SEQ_FEATURE	DNA-binding region:HMG box	8	0.0521105	0.0557425	HMGXB4, SOX11, SOX2, SOX12, SOX4, LEF1, WHSC1, WDHD1	1513	44	19113	2.29682	1	0.97714	65.2356
GOTERM_BP_FAT	GO:0007423~sensory organ development	28	0.182387	0.0559572	SHROOM2, ERBB3, ERBB2, SOX2, PAX6, NR2E3, ZIC1, PAX2, WT1, EPHB2, BLOC1S3, BCL11B, POU2F1, COL11A1, COL8A2, MYO6, IKZF1, SIX3, SIX2, GJB6, SIX4, COL5A2, COL5A1, THY1, HOXC13, CUX1, BMPR1B, MED1	1161	229	13528	1.4247	1	0.75136	64.9167
INTERPRO	IPR018117:C-5 cytosine-specific DNA methylase, active site	3	0.0195414	0.0563154	DNMT3A, DNMT1, DNMT3B	1360	5	16659	7.34956	1	0.7989	62.5597
INTERPRO	IPR004589:DNA helicase, ATP-dependent, RecQ type	3	0.0195414	0.0563154	RECQL4, RECQL5, BLM	1360	5	16659	7.34956	1	0.7989	62.5597
INTERPRO	IPR000991:Glutamine amidotransferase class-I, C-terminal	3	0.0195414	0.0563154	CAD, CTPS2, GMPS	1360	5	16659	7.34956	1	0.7989	62.5597
INTERPRO	IPR006085:XPG N-terminal	3	0.0195414	0.0563154	EXO1, GEN1, FEN1	1360	5	16659	7.34956	1	0.7989	62.5597
INTERPRO	IPR018329:DNA helicase, ATP-dependent, RecQ type, N-terminal	3	0.0195414	0.0563154	RECQL4, RECQL5, BLM	1360	5	16659	7.34956	1	0.7989	62.5597
INTERPRO	IPR006166:DNA repair nuclease, XPF-type/Helicase	3	0.0195414	0.0563154	EME2, EME1, MUS81	1360	5	16659	7.34956	1	0.7989	62.5597
INTERPRO	IPR007603:Protein of unknown function DUF580	3	0.0195414	0.0563154	SLC44A1, SLC44A4, SLC44A5	1360	5	16659	7.34956	1	0.7989	62.5597
INTERPRO	IPR001245:Tyrosine protein kinase	16	0.104221	0.0566345	ITK, FRK, FGFR3, NIN, ERBB3, ERBB2, TFG, EPHB2, TEX14, MAP3K9, LCK, JAK3, MST1R, CSK, MAP3K13, NEK6	1360	118	16659	1.66092	1	0.795766	62.7736
GOTERM_BP_FAT	GO:0006468~protein amino acid phosphorylation	70	0.455967	0.0566508	CDK19, PASK, CASK, TTK, CAD, LPAR2, AURKA, AURKB, PAK6, KISS1R, CSNK2A1, PAK2, CLK2, MAP3K9, WNK4, CDK12, PAK1, CSK, IRAK1, CDK1, TNIK, CSNK1G1, PIK3CB, PHKG2, PBK, STK4, MARK2, EIF2AK1, KSR2, MAST2, CAMK4, LCK, MST1R, MAP3K13, NEK6, MELK, SGK494, FRK, CDK5R1, FGFR3, NEK2, ERBB3, PTPLAD1, ERBB2, MAP4K1, TFG, TRIB3, PRKDC, CHEK1, CHEK2, EPHB2, SBK1, BUB1, CD6, FYB, ITK, NIN, PDK3, NLK, TRIM24, STA…	1161	667	13528	1.22285	1	0.753212	65.3826
SP_PIR_KEYWORDS	rna-binding	54	0.351746	0.0569096	ZC3HAV1, XPO5, SNRPD3, U2AF2, RBM4, APOBEC3B, PARN, DKC1, DGCR8, DDX11, RBM8A, RDM1, YARS, HNRNPR, EARS2, KDM2B, LARP4, FAM120A, ESRP1, DDX31, XRN1, MATR3, CPSF1, MRPS17, OAS3, MYEF2, OAS1, LARP1B, OAS2, IGF2BP3, WT1, RPL7, HNRNPD, ZNF74, MSI2, STRBP, DDX41, NSUN2, EWSR1, DHX58, RBM26, HNRNPAB, MARS, CSTF2, RBM12B, MEX3A, EPRS, ILF3, ELAVL2, ATXN1, DDX58, OASL, EIF4E2, ADAR	1517	540	19235	1.26796	1	0.335546	57.9107
GOTERM_CC_FAT	GO:0031982~vesicle	68	0.442939	0.0574257	SYT1, COPA, AP1G2, PDIA3, CADM1, AP1G1, SYT9, PDIA4, SYT7, TLR6, PRDX1, AP1S3, SLC1A4, PACSIN1, NOD2, AP1S2, DNAJC5, RAB27B, DPP7, SCAMP5, RAB27A, CLN3, CRISP3, EPN3, SYNRG, MYO6, CCDC88A, ANP32E, CACNG4, MIB1, BGN, F5, CTSD, MDM2, GNAS, IBSP, ALDOA, TYRP1, AFTPH, RAB3D, GRB2, PPT1, GPRC5A, SLC11A1, ECE2, TRAF7, SLC39A4, SLC30A8, GAD1, SEC23IP, FN1, P4HB, ICA1, YWHAB, RGS19, BRCA2, CASC5, RACGAP1…	1056	670	12782	1.22848	1	0.397202	58.0973
INTERPRO	IPR001818:Peptidase M10A and M12B, matrixin and adamalysin	8	0.0521105	0.0574584	ADAM28, ADAMTS17, MMP9, ADAM19, MMP13, ADAMDEC1, MMP1, MMP11	1360	43	16659	2.27893	1	0.79564	63.3209
GOTERM_CC_FAT	GO:0030121~AP-1 adaptor complex	3	0.0195414	0.0575267	SYNRG, AFTPH, AP1G2	1056	5	12782	7.2625	1	0.393313	58.1633
GOTERM_CC_FAT	GO:0010369~chromocenter	3	0.0195414	0.0575267	OIP5, CBX3, CBX5	1056	5	12782	7.2625	1	0.393313	58.1633
GOTERM_BP_FAT	GO:0070727~cellular macromolecule localization	46	0.299635	0.0578305	COPA, PDIA3, XPO6, AP1G2, AP1G1, XPO5, ATP6AP1, PAX6, NAPB, AURKB, POLA2, RIMS2, RAB3IP, AP1S3, SLC11A1, AP1S2, CSE1L, HOMER3, TAP2, TNPO1, SEC23IP, RAB27A, TOMM34, SEC61A2, FYB, RANBP17, SYNRG, MYO6, IPO13, YWHAB, SIX3, SIX2, IPO9, REEP1, BICD1, ATG4D, TOM1L1, CHML, TRPS1, NUP205, AKAP5, PTTG1IP, PCNA, KPNA2, SYTL1, COG2	1161	414	13528	1.29467	1	0.758018	66.1617
BIOCARTA	h_mPRPathway:How Progesterone Initiates the Oocyte Maturation	6	0.0390829	0.0582522	CCNB1, CDK1, RPS6KA1, GNAS, CDC25C, PAQR5	158	20	1437	2.72848	0.999997	0.793089	53.1523
GOTERM_MF_FAT	GO:0008409~5'-3' exonuclease activity	3	0.0195414	0.0582566	EXO1, XRN1, FEN1	1080	5	12983	7.21278	1	0.638166	61.564
GOTERM_MF_FAT	GO:0032452~histone demethylase activity	3	0.0195414	0.0582566	KDM2B, KDM2A, KDM4A	1080	5	12983	7.21278	1	0.638166	61.564
GOTERM_MF_FAT	GO:0009008~DNA-methyltransferase activity	3	0.0195414	0.0582566	DNMT3A, DNMT1, DNMT3B	1080	5	12983	7.21278	1	0.638166	61.564
GOTERM_CC_FAT	GO:0030658~transport vesicle membrane	6	0.0390829	0.0582904	AP1S3, SYT1, SYNRG, AFTPH, AP1S2, AP1G2	1056	26	12782	2.79327	1	0.39307	58.6591
GOTERM_BP_FAT	GO:0034660~ncRNA metabolic process	28	0.182387	0.058451	RPP38, CPSF3L, VARS2, PUS10, BOP1, PIN4, DCAF13, WDR55, DKC1, RPL7, INTS4, TRMT6, INTS7, QTRTD1, FTSJ2, NSUN2, DUS1L, TSEN15, MARS, UTP23, YARS, TSEN54, EPRS, HEATR1, EARS2, TRMT12, WDR4, POP1	1161	230	13528	1.41851	1	0.759314	66.5647
GOTERM_MF_FAT	GO:0016893~endonuclease activity, active with either ribo- or deoxyribonucleic acids and producing 5'-phosphomonoesters	7	0.0455967	0.058726	RPP38, EXO1, DNA2, DNASE1, POP1, RNASEH2A, FEN1	1080	34	12983	2.47497	1	0.635416	61.868
GOTERM_BP_FAT	GO:0032446~protein modification by small protein conjugation	18	0.117249	0.0588516	LMO7, SAE1, TMEM189, UBE2C, TSPAN17, BRCA1, SUZ12, MIB1, G2E3, TRIM33, GSPT1, MDM2, TRAF7, CHFR, ZNF587, RNF40, BARD1, FBXO11	1161	132	13528	1.58891	1	0.75927	66.8226
GOTERM_BP_FAT	GO:0001654~eye development	18	0.117249	0.0588516	SHROOM2, IKZF1, SOX2, PAX6, SIX3, NR2E3, PAX2, COL5A2, COL5A1, WT1, EPHB2, THY1, BLOC1S3, BCL11B, POU2F1, BMPR1B, COL8A2, MED1	1161	132	13528	1.58891	1	0.75927	66.8226
GOTERM_CC_FAT	GO:0005643~nuclear pore	12	0.0781657	0.0590376	RANBP17, XPO6, CSE1L, NUP62, IPO13, NUP210, NUP205, NUP50, IPO9, RANGAP1, KPNA2, TNPO1	1056	79	12782	1.83861	1	0.392751	59.139
UP_SEQ_FEATURE	compositionally biased region:Poly-Ala	41	0.267066	0.059396	SHROOM2, E2F3, RSF1, CLCN2, SOX2, RBM4, ONECUT2, CBX4, CHPF2, ZIC1, ZIC2, FAM83D, TCF20, HOMER3, LHX2, GRIN2D, CDK12, MSI2, CABLES2, FBXO41, ABHD12, ARHGAP8, FOXD1, RUNX2, BCL9, MICALL2, CKAP4, NLK, SOX12, COL22A1, SIX3, TLE3, SPAG1, EOMES, TRIM24, TRIM37, SUZ12, ATP13A1, PARP12, MSL1, SMARCC1	1513	393	19113	1.3179	1	0.980993	67.6316
GOTERM_BP_FAT	GO:0051129~negative regulation of cellular component organization	19	0.123762	0.0602013	PLXNA3, SHROOM2, PTPRF, CENPF, APOC2, TTK, ESPL1, CENPE, CAPZB, BRCA1, THY1, EPHB2, CORO1A, PACSIN1, SEMA3F, BUB1, DNMT1, DNMT3B, SCAMP5	1161	142	13528	1.55907	1	0.764828	67.6775
GOTERM_CC_FAT	GO:0030027~lamellipodium	11	0.0716519	0.0605184	ACTR3, FGD1, CORO1A, ENAH, CTTN, CCDC88A, EVL, ANTXR1, CDH2, CAPZB, FGD3	1056	70	12782	1.90208	1	0.396264	60.0746
GOTERM_BP_FAT	GO:0043586~tongue development	4	0.0260552	0.0616054	HOXC13, ERBB3, ERBB2, SOX2	1161	11	13528	4.2371	1	0.7705	68.5447
GOTERM_BP_FAT	GO:0045841~negative regulation of mitotic metaphase/anaphase transition	4	0.0260552	0.0616054	BUB1, CENPF, TTK, CENPE	1161	11	13528	4.2371	1	0.7705	68.5447
GOTERM_BP_FAT	GO:0007094~mitotic cell cycle spindle assembly checkpoint	4	0.0260552	0.0616054	BUB1, CENPF, TTK, CENPE	1161	11	13528	4.2371	1	0.7705	68.5447
GOTERM_BP_FAT	GO:0002089~lens morphogenesis in camera-type eye	4	0.0260552	0.0616054	SHROOM2, SOX2, SIX3, POU2F1	1161	11	13528	4.2371	1	0.7705	68.5447
UP_SEQ_FEATURE	metal ion-binding site:Calcium 1	8	0.0521105	0.0617039	SYT1, ATP2A3, NPTX2, MMP9, SYT9, SYT7, MMP13, SYT17, MMP1	1513	45	19113	2.24578	1	0.982593	69.0638
SP_PIR_KEYWORDS	disease mutation	143	0.931475	0.0617912	VAPB, PNKD, CASK, NR2E3, ZIC2, SLC7A7, MYD88, WNK4, PMS2, ROBO2, PITX1, RAB27A, COL10A1, PTPRJ, F12, WNT10A, MATN3, YARS, OPA1, MYO6, POLH, VANGL1, C4A, LIG1, SIX3, F7, MOGS, RNASEH2A, DCLRE1C, F5, COL1A2, ABAT, TFAP2A, COL1A1, PRODH, ALDOA, FGD1, SLC2A10, FGFR3, CLCN2, ENPP1, BLM, LMNB2, PHKA1, APOC2, PPT1, CHEK2, PDSS1, WT1, EPHB2, KRAS, RAC2, NAGA, BCOR, RUNX2, DNMT3B, GAD1, FN1, GABRD, RECQL4…	1517	1591	19235	1.13965	1	0.355887	61.0161
GOTERM_BP_FAT	GO:0002285~lymphocyte activation during immune response	5	0.032569	0.0623942	SLC11A1, ITGAL, PSEN2, EOMES, RAB27A	1161	18	13528	3.23667	1	0.772565	69.0222
GOTERM_BP_FAT	GO:0006342~chromatin silencing	5	0.032569	0.0623942	DNMT3A, SIRT7, DNMT3B, HELLS, SMARCA4	1161	18	13528	3.23667	1	0.772565	69.0222
GOTERM_BP_FAT	GO:0009168~purine ribonucleoside monophosphate biosynthetic process	5	0.032569	0.0623942	ATIC, PAICS, GMPS, PPAT, GART	1161	18	13528	3.23667	1	0.772565	69.0222
GOTERM_BP_FAT	GO:0009127~purine nucleoside monophosphate biosynthetic process	5	0.032569	0.0623942	ATIC, PAICS, GMPS, PPAT, GART	1161	18	13528	3.23667	1	0.772565	69.0222
GOTERM_BP_FAT	GO:0032508~DNA duplex unwinding	5	0.032569	0.0623942	RECQL4, MCM2, MCM4, MCM6, RAD51	1161	18	13528	3.23667	1	0.772565	69.0222
GOTERM_BP_FAT	GO:0032392~DNA geometric change	5	0.032569	0.0623942	RECQL4, MCM2, MCM4, MCM6, RAD51	1161	18	13528	3.23667	1	0.772565	69.0222
SP_PIR_KEYWORDS	transcription regulation	179	1.16597	0.0624226	ARNT2, RBM4, ZNF827, CBX4, ZNF250, CBX3, CBX2, NR2E3, FOXO6, TCEAL3, KDM1B, CDCA7, CASP8AP2, PHTF1, TGS1, PITX1, ZNF101, PRAME, RBL1, EOMES, ZNF813, MED14, HES6, ZNF500, SUZ12, ZNF233, UHRF1, KDM2B, KDM2A, TIMELESS, TRIM33, ZNF786, GTF2IRD1, HES2, ZNF239, ZNF785, TFAP2A, NFE2L3, ZNF587, ZNF586, SMARCA4, SOX2, ONECUT2, SOX4, TADA1, TRRAP, MYBL1, SP110, MYBL2, ZNF618, WT1, TCF20, OVOL2, LHX2, TFEC,…	1517	2026	19235	1.12026	1	0.355624	61.4018
UP_SEQ_FEATURE	domain:Chromo 1	4	0.0260552	0.0633719	CHD2, CBX3, CHD6, CBX5	1513	12	19113	4.21084	1	0.983319	70.0613
UP_SEQ_FEATURE	domain:BRCT 2	4	0.0260552	0.0633719	PAXIP1, ECT2, BRCA1, BARD1	1513	12	19113	4.21084	1	0.983319	70.0613
UP_SEQ_FEATURE	domain:DRBM 2	4	0.0260552	0.0633719	DGCR8, ILF3, STRBP, ADAR	1513	12	19113	4.21084	1	0.983319	70.0613
UP_SEQ_FEATURE	domain:BRCT 1	4	0.0260552	0.0633719	PAXIP1, ECT2, BRCA1, BARD1	1513	12	19113	4.21084	1	0.983319	70.0613
UP_SEQ_FEATURE	domain:DRBM 1	4	0.0260552	0.0633719	DGCR8, ILF3, STRBP, ADAR	1513	12	19113	4.21084	1	0.983319	70.0613
INTERPRO	IPR000910:High mobility group, HMG1/HMG2	9	0.0586243	0.0640288	HMGB3, HMGXB4, SOX11, SOX2, SOX12, SOX4, LEF1, WHSC1, WDHD1	1360	53	16659	2.08006	1	0.826065	67.4218
GOTERM_BP_FAT	GO:0007127~meiosis I	8	0.0521105	0.0641976	RAD21, FANCD2, SYCE2, CHEK1, ESPL1, RAD54B, TRIP13, RAD51	1161	42	13528	2.21943	1	0.780093	70.0882
SP_PIR_KEYWORDS	magnesium	45	0.293121	0.0644053	ITGAL, FGFR3, NEK2, ADPGK, FOXK2, EPT1, CHEK2, AURKB, PSPH, PDSS1, PPAT, MTHFD2, PARN, ITGAX, HPSE, GRIN2D, MUS81, ENO2, NSF, ZC3H12D, FEN1, EXO1, IRAK1, POLH, NUDT12, GEN1, NLK, LIG1, EME1, ATP11B, NIPA2, POLR3A, CDS1, STK4, MARK2, DCLRE1C, MAST2, PPM1E, ATP13A1, RPS6KA1, ATP2A3, PPEF1, BMPR1B, MAP3K13, NEK6	1517	442	19235	1.29091	1	0.36161	62.5899
BIOCARTA	h_srcRPTPPathway:Activation of Src by Protein-tyrosine phosphatase alpha	4	0.0260552	0.065535	CCNB1, CDK1, GRB2, CSK	158	9	1437	4.04219	0.999999	0.794346	57.529
SMART	SM00508:PostSET	5	0.032569	0.0658986	SETDB1, WHSC1L1, SUV39H1, WHSC1, SUV39H2	843	17	9079	3.16761	1	0.679338	60.0928
GOTERM_CC_FAT	GO:0030125~clathrin vesicle coat	5	0.032569	0.0659418	AP1S3, SYNRG, AFTPH, AP1S2, AP1G2	1056	19	12782	3.18531	1	0.419499	63.3335
SP_PIR_KEYWORDS	methylation	27	0.175873	0.0661174	RAB3D, HIST1H2AG, SNRPD3, HIST1H2AD, SNRPD1, NFATC2IP, KRAS, HIST1H4A, HIST1H2BK, RAC2, GORASP2, HNRNPD, H2AFY, RAB27B, RHOF, GAPDH, EWSR1, RHOH, RAB27A, HNRNPAB, HIST1H2BC, GBP5, HIST1H2BD, RAB39B, ILF3, RAB18, FAM120A, HIST1H3A, HIST1H2AM, HIST1H3H	1517	242	19235	1.41467	1	0.366206	63.5885
SMART	SM00409:IG	40	0.260552	0.0663806	FGFR3, CADM1, ILDR2, CXADR, LSR, FCRL5, FCRL3, CD48, CD96, UNC5A, SEMA3F, FCGR1A, PVRL2, OSCAR, FCGR1B, CEACAM7, CEACAM6, CEACAM5, FCGR3B, F11R, CRTAM, VSTM2A, SIGLEC10, SIGLEC15, MXRA5, THY1, TIGIT, IGSF6, SIRPG, CD80, SIGLEC7, IGSF3, FAIM3, CD300LF, FCRLA, VCAN, SEMA4D, FCRLB, PTGFRN, IGSF9	843	330	9079	1.30544	1	0.663339	60.3694
GOTERM_BP_FAT	GO:0002705~positive regulation of leukocyte mediated immunity	7	0.0455967	0.0664573	SH2D1A, NOD2, CRTAM, CADM1, TAP2, PVRL2, SASH3	1161	34	13528	2.39895	1	0.789635	71.3752
GOTERM_BP_FAT	GO:0002708~positive regulation of lymphocyte mediated immunity	7	0.0455967	0.0664573	SH2D1A, NOD2, CRTAM, CADM1, TAP2, PVRL2, SASH3	1161	34	13528	2.39895	1	0.789635	71.3752
OMIM_DISEASE	Myocardial infarction, susceptibility to	4	0.0260552	0.0666496	TNFSF4, OLR1, ESR1, LRP8	274	13	3671	4.1224	1	0.999991	63.0352
SP_PIR_KEYWORDS	sulfation	8	0.0521105	0.066963	IBSP, CCR5, F5, C4A, MFAP2, SELPLG, COL5A1, FN1	1517	46	19235	2.20515	1	0.366814	64.0723
SP_PIR_KEYWORDS	hydroxyproline	7	0.0455967	0.0673352	COL1A2, COL12A1, COL1A1, COL5A2, COL11A1, COL5A1, COL10A1	1517	37	19235	2.39885	1	0.365315	64.2834
INTERPRO	IPR000980:SH2 motif	15	0.0977071	0.067413	FRK, ITK, PTPN6, GRB2, VAV2, STAT1, SLA, SHB, SH2D1A, LCK, JAK3, PIK3R3, CSK, PIK3R2, BLNK	1360	111	16659	1.65531	1	0.8376	69.3617
GOTERM_CC_FAT	GO:0030665~clathrin coated vesicle membrane	9	0.0586243	0.0675485	AP1S3, SYT1, SYNRG, ICA1, AFTPH, AP1S2, MYO6, AP1G2, GRIA2	1056	53	12782	2.05542	1	0.423081	64.2503
INTERPRO	IPR006076:FAD dependent oxidoreductase	4	0.0260552	0.0683123	GPD2, PCYOX1L, SQLE, FOXRED2	1360	12	16659	4.08309	1	0.837343	69.8587
GOTERM_BP_FAT	GO:0034621~cellular macromolecular complex subunit organization	40	0.260552	0.0683231	RSF1, XPO6, HIST1H2AG, HIST1H2AD, SNRPD3, FKBP4, SNRPD1, ANLN, KIF2C, CSE1L, PAK2, H2AFV, HIST1H4A, HIST1H2BK, HJURP, CENPA, H2AFZ, H2AFY, H2AFX, TUBG1, TGS1, ASF1B, TNPO1, HELLS, SCO2, RANBP17, HIST1H2BC, HIST1H2BD, IPO13, KIF18A, CENPF, EVL, CENPE, IPO9, MCM2, TUBBP5, PRLR, PFDN6, NUP205, HIST1H3A, STMN1, HIST1H2AM, HIST1H3H	1161	357	13528	1.30555	1	0.796741	72.3981
GOTERM_BP_FAT	GO:0010212~response to ionizing radiation	10	0.0651381	0.0684637	DCLRE1C, BLM, FANCD2, PRKDC, BRCA2, H2AFX, RAD54B, RAD54L, DNMT3B, BRCA1	1161	60	13528	1.942	1	0.795219	72.4738
GOTERM_MF_FAT	GO:0042393~histone binding	8	0.0521105	0.0689819	RBBP4, RSF1, HJURP, H2AFX, IPO9, ASF1B, NCAPD2, SMARCA4	1080	44	12983	2.18569	1	0.69066	67.9746
GOTERM_MF_FAT	GO:0008170~N-methyltransferase activity	9	0.0586243	0.069762	SETDB1, WHSC1L1, EZH2, SMYD3, SUV39H1, WHSC1, CARM1, SUV39H2, FBXO11	1080	53	12983	2.04135	1	0.68935	68.3994
BIOCARTA	h_her2Pathway:Role of ERBB2 in Signal Transduction and Oncology	6	0.0390829	0.0699612	GRB2, ERBB3, PIK3CB, ERBB2, ESR1, CARM1	158	21	1437	2.59855	1	0.781967	60.0018
SMART	SM00485:XPGN	3	0.0195414	0.0710907	EXO1, GEN1, FEN1	843	5	9079	6.46192	1	0.671489	62.9805
GOTERM_MF_FAT	GO:0016564~transcription repressor activity	35	0.227983	0.0717617	E2F1, RSF1, E2F7, EZH2, CBX4, TRIB3, CBX3, CBX2, CBFA2T2, CBX5, SAP30, CASP8AP2, TFEC, POU2F1, SKIL, NR2F2, BCOR, KDM5B, DNMT3B, SIM2, ZNF281, PRAME, IKZF1, JARID2, LDB1, YWHAB, SIX3, ILF3, PHF12, TRIM24, ATXN1, TRPS1, MDM2, KDM4A, CUX1	1080	316	12983	1.33147	1	0.694532	69.4644
SMART	SM00194:PTPc	8	0.0521105	0.0722971	PTPN7, PTPRJ, PTPN6, PTP4A3, PTPRF, PTPN22, PTPN1, PTPRO	843	40	9079	2.15397	1	0.66085	63.6231
GOTERM_BP_FAT	GO:0034613~cellular protein localization	45	0.293121	0.0728239	COPA, PDIA3, XPO6, AP1G2, AP1G1, XPO5, ATP6AP1, PAX6, NAPB, AURKB, POLA2, RIMS2, RAB3IP, AP1S3, SLC11A1, AP1S2, CSE1L, HOMER3, TAP2, TNPO1, SEC23IP, TOMM34, SEC61A2, RAB27A, FYB, RANBP17, SYNRG, MYO6, IPO13, YWHAB, SIX3, SIX2, IPO9, REEP1, ATG4D, TOM1L1, CHML, TRPS1, NUP205, AKAP5, PTTG1IP, PCNA, KPNA2, SYTL1, COG2	1161	411	13528	1.27577	1	0.813495	74.7255
GOTERM_BP_FAT	GO:0043010~camera-type eye development	15	0.0977071	0.0729558	SHROOM2, IKZF1, SOX2, PAX6, SIX3, NR2E3, PAX2, WT1, EPHB2, THY1, BCL11B, POU2F1, BMPR1B, COL8A2, MED1	1161	107	13528	1.63346	1	0.811972	74.7908
GOTERM_MF_FAT	GO:0008017~microtubule binding	11	0.0716519	0.0733364	HOOK1, NDE1, NUMA1, CCDC88A, ATG4D, PSRC1, KIF18A, NUSAP1, BIRC5, SKA2, SKA1	1080	72	12983	1.83659	1	0.69733	70.2793
SP_PIR_KEYWORDS	meiosis	8	0.0521105	0.073585	EXO1, NEK2, RSPH1, SGOL2, MND1, SYCE2, H2AFX, SMC1A	1517	47	19235	2.15824	1	0.38928	67.6597
GOTERM_BP_FAT	GO:0009064~glutamine family amino acid metabolic process	9	0.0586243	0.0736677	ALDH18A1, CAD, ASNS, CTPS2, SIRT7, GAD1, GMPS, PPAT, PRODH	1161	52	13528	2.0167	1	0.813039	75.1406
GOTERM_BP_FAT	GO:0006541~glutamine metabolic process	5	0.032569	0.0738792	CAD, ASNS, CTPS2, GMPS, PPAT	1161	19	13528	3.06632	1	0.811889	75.2436
GOTERM_BP_FAT	GO:0002218~activation of innate immune response	5	0.032569	0.0738792	IRAK1, NOD2, MYD88, CLEC7A, TLR6	1161	19	13528	3.06632	1	0.811889	75.2436
GOTERM_BP_FAT	GO:0002758~innate immune response-activating signal transduction	5	0.032569	0.0738792	IRAK1, NOD2, MYD88, CLEC7A, TLR6	1161	19	13528	3.06632	1	0.811889	75.2436
GOTERM_MF_FAT	GO:0031625~ubiquitin protein ligase binding	7	0.0455967	0.0740213	UBE2K, ERBB2, NLK, RAD18, AURKA, SKIL, RNF40	1080	36	12983	2.33747	1	0.695543	70.6273
SP_PIR_KEYWORDS	Endocytosis	13	0.0846795	0.074198	SYNRG, MSR1, MYO6, AP1G1, ARHGAP27, EPS15L1, AP1S3, PACSIN1, AP1S2, RABEP2, TFRC, FKBP15, LRP8	1517	96	19235	1.71703	1	0.388656	67.9744
SP_PIR_KEYWORDS	nucleotidyltransferase	11	0.0716519	0.0743815	POLH, POLE2, POLE, OAS3, POLA1, OAS1, POLR3A, POLR1B, OAS2, FLAD1, CDS1	1517	76	19235	1.83521	1	0.38625	68.068
GOTERM_BP_FAT	GO:0050863~regulation of T cell activation	16	0.104221	0.0749529	IKZF1, BLM, ADORA2A, ERBB2, THY1, TIGIT, CORO1A, CD86, SIRPG, TNFSF13B, CD80, LAX1, LCK, CD2, PAG1, SASH3	1161	117	13528	1.59344	1	0.814522	75.7606
UP_SEQ_FEATURE	propeptide:N-terminal propeptide	3	0.0195414	0.0757316	COL1A2, COL1A1, COL11A1	1513	6	19113	6.31626	1	0.992109	76.5599
UP_SEQ_FEATURE	region of interest:N-domain	3	0.0195414	0.0757316	EXO1, GEN1, FEN1	1513	6	19113	6.31626	1	0.992109	76.5599
GOTERM_BP_FAT	GO:0002694~regulation of leukocyte activation	21	0.13679	0.0758223	HMGB3, IKZF1, BLM, ADORA2A, ERBB2, THY1, TIGIT, INHBA, CORO1A, CD86, SIRPG, TNFSF13B, CD80, LAX1, BLOC1S3, LCK, PVRL2, CD2, TCF3, SASH3, PAG1	1161	166	13528	1.47405	1	0.816218	76.1716
SP_PIR_KEYWORDS	GTPase activation	19	0.123762	0.0762159	ARFGAP1, RALGAPB, RAP1GDS1, RABGAP1L, SIPA1L3, ARHGAP27, RANGAP1, DEPDC1, RACGAP1, ADAP1, ARHGAP32, SYDE2, GMIP, CHML, GRTP1, ARHGAP1, ARHGAP11A, DEPDC1B, ARHGAP8	1517	159	19235	1.51518	1	0.390722	68.99
GOTERM_CC_FAT	GO:0005875~microtubule associated complex	14	0.0911933	0.0763041	KIFC2, KIF23, KIFC1, KIF11, DNAH14, KIF15, BIRC5, AURKB, KLC2, KIF3C, DNAH5, KIF2C, CDCA8, ATG4D	1056	102	12782	1.66136	1	0.459862	68.882
GOTERM_BP_FAT	GO:0007155~cell adhesion	72	0.468994	0.0763349	CADM1, NELL2, CASK, LMO7, POSTN, CXADR, MEGF10, CD96, WISP1, CHST10, COL12A1, CNTNAP2, ROBO2, ADAM8, COL11A1, PARVG, F11R, PTPRF, PIK3CB, COL22A1, SIGLEC10, LEF1, PCDH7, THY1, SIRPG, F5, SIGLEC7, VCAN, SEMA4D, COL24A1, ADAM12, IBSP, ITGAL, CDK5R1, PLXNC1, PPFIA1, CTNND2, CDH2, SCRIB, ITGBL1, LPXN, ANXA9, ITGAX, COMP, PVRL2, CD2, SSX2IP, LMLN, CD6, SELPLG, COL8A2, FN1, HAPLN1, OLR1, SELL, LRRN2, C…	1161	700	13528	1.19849	1	0.816373	76.4109
KEGG_PATHWAY	hsa03450:Non-homologous end-joining	4	0.0260552	0.0764719	DCLRE1C, XRCC5, PRKDC, FEN1	401	13	5085	3.90178	0.999998	0.513445	61.8503
SP_PIR_KEYWORDS	rna editing	4	0.0260552	0.077007	HMGN1, GRIA2, CYFIP2, WT1	1517	13	19235	3.90142	1	0.390838	69.3799
SP_PIR_KEYWORDS	trna-binding	4	0.0260552	0.077007	YARS, XPO5, NSUN2, MARS	1517	13	19235	3.90142	1	0.390838	69.3799
GOTERM_BP_FAT	GO:0045839~negative regulation of mitosis	4	0.0260552	0.0770707	BUB1, CENPF, TTK, CENPE	1161	12	13528	3.88401	1	0.817465	76.7504
GOTERM_BP_FAT	GO:0007096~regulation of exit from mitosis	4	0.0260552	0.0770707	KNTC1, BIRC5, ANLN, UBE2C	1161	12	13528	3.88401	1	0.817465	76.7504
GOTERM_BP_FAT	GO:0051784~negative regulation of nuclear division	4	0.0260552	0.0770707	BUB1, CENPF, TTK, CENPE	1161	12	13528	3.88401	1	0.817465	76.7504
GOTERM_BP_FAT	GO:0022610~biological adhesion	72	0.468994	0.0771058	CADM1, NELL2, CASK, LMO7, POSTN, CXADR, MEGF10, CD96, WISP1, CHST10, COL12A1, CNTNAP2, ROBO2, ADAM8, COL11A1, PARVG, F11R, PTPRF, PIK3CB, COL22A1, SIGLEC10, LEF1, PCDH7, THY1, SIRPG, F5, SIGLEC7, VCAN, SEMA4D, COL24A1, ADAM12, IBSP, ITGAL, CDK5R1, PLXNC1, PPFIA1, CTNND2, CDH2, SCRIB, ITGBL1, LPXN, ANXA9, ITGAX, COMP, PVRL2, CD2, SSX2IP, LMLN, CD6, SELPLG, COL8A2, FN1, HAPLN1, OLR1, SELL, LRRN2, C…	1161	701	13528	1.19678	1	0.815612	76.7664
UP_SEQ_FEATURE	compositionally biased region:Pro/Ser/Thr-rich	4	0.0260552	0.077697	CD96, PAX6, POLA2, RUNX2	1513	13	19113	3.88693	1	0.992489	77.4613
UP_SEQ_FEATURE	domain:ABC transmembrane type-1	4	0.0260552	0.077697	ABCB8, TAP2, TAP1, ABCC13	1513	13	19113	3.88693	1	0.992489	77.4613
KEGG_PATHWAY	hsa04810:Regulation of actin cytoskeleton	24	0.156331	0.078303	FGD1, ITGAL, ENAH, FGFR3, PIK3CB, DIAPH3, IQGAP3, VAV2, PAK6, ARPC1B, KRAS, DOCK1, ITGAX, RAC2, PAK2, ARPC2, ARPC5L, CYFIP2, PAK1, CSK, PIK3R3, FGD3, FN1, PIK3R2	401	215	5085	1.41553	0.999998	0.503175	62.7565
SP_PIR_KEYWORDS	Apoptosis	39	0.254039	0.0791206	E2F1, CADM1, XIAP, EGLN3, RTKN, TRIB3, SHB, G2E3, DOCK1, RAD21, CASP8AP2, PAK2, UNC5B, UNC5A, COMP, SHISA5, BUB1, TNFRSF18, C11ORF82, TRAF7, PAK1, BMF, CASP2, API5, SGPL1, OPA1, PRAME, BIRC5, STK4, NLRP2, DNASE1, ZDHHC16, SULF1, CYFIP2, BUB1B, PDCD6, NEK6, DAP3, TP53INP1	1517	381	19235	1.29791	1	0.396283	70.3993
GOTERM_BP_FAT	GO:0006399~tRNA metabolic process	16	0.104221	0.0794051	RPP38, TSEN54, YARS, VARS2, PUS10, EPRS, EARS2, TRMT6, QTRTD1, TRMT12, WDR4, POP1, NSUN2, DUS1L, TSEN15, MARS	1161	118	13528	1.57994	1	0.8231	77.7971
KEGG_PATHWAY	hsa04660:T cell receptor signaling pathway	14	0.0911933	0.0797822	PAK6, PTPN6, ITK, KRAS, PAK2, GRB2, PIK3CB, RASGRP1, ICOS, LCK, PAK1, PIK3R3, VAV2, PIK3R2	401	108	5085	1.64381	0.999999	0.492181	63.4741
INTERPRO	IPR005788:Disulphide isomerase	3	0.0195414	0.0799846	P4HB, PDIA3, PDIA4	1360	6	16659	6.12463	1	0.878657	75.6577
INTERPRO	IPR017926:Glutamine amidotransferase type 1	3	0.0195414	0.0799846	CAD, CTPS2, GMPS	1360	6	16659	6.12463	1	0.878657	75.6577
INTERPRO	IPR013598:Exportin-1/Importin-beta-like	3	0.0195414	0.0799846	XPO6, XPO5, IPO13	1360	6	16659	6.12463	1	0.878657	75.6577
SMART	SM00212:UBCc	8	0.0521105	0.0805522	UBE2O, UBE2K, UBE2L6, UBE2W, TMEM189, UBE2C, UBE2S, UBE2T	843	41	9079	2.10144	1	0.685727	67.751
SP_PIR_KEYWORDS	ribosome biogenesis	8	0.0521105	0.0805791	UTP23, DCAF13, DKC1, RRS1, GNL3L, HEATR1, ISG20L2, BOP1	1517	48	19235	2.11327	1	0.398999	71.0842
GOTERM_CC_FAT	GO:0000127~transcription factor TFIIIC complex	3	0.0195414	0.0816538	GTF3C1, GTF3C4, GTF3C3	1056	6	12782	6.05208	1	0.479157	71.43
GOTERM_CC_FAT	GO:0005652~nuclear lamina	3	0.0195414	0.0816538	LMNB1, LMNB2, PCNA	1056	6	12782	6.05208	1	0.479157	71.43
GOTERM_MF_FAT	GO:0050656~3'-phosphoadenosine 5'-phosphosulfate binding	3	0.0195414	0.082658	GAL3ST4, ENPP1, CHST15	1080	6	12983	6.01065	1	0.731546	74.7005
GOTERM_BP_FAT	GO:0006220~pyrimidine nucleotide metabolic process	7	0.0455967	0.0834102	TYMS, TYMP, DTYMK, MBD4, CAD, CTPS2, CMPK2	1161	36	13528	2.26567	1	0.836658	79.49
GOTERM_MF_FAT	GO:0016763~transferase activity, transferring pentosyl groups	8	0.0521105	0.0836663	ART3, TYMP, PARP12, PARP9, ZC3HAV1, QTRTD1, PARP1, PPAT	1080	46	12983	2.09066	1	0.73101	75.1398
GOTERM_BP_FAT	GO:0006886~intracellular protein transport	41	0.267066	0.0849339	COPA, PDIA3, XPO6, AP1G2, XPO5, AP1G1, ATP6AP1, NAPB, POLA2, RIMS2, AP1S3, SLC11A1, AP1S2, CSE1L, HOMER3, TAP2, TNPO1, SEC23IP, TOMM34, SEC61A2, RAB27A, FYB, RANBP17, SYNRG, MYO6, IPO13, YWHAB, SIX3, SIX2, IPO9, ATG4D, TOM1L1, CHML, TRPS1, NUP205, AKAP5, PCNA, PTTG1IP, KPNA2, SYTL1, COG2	1161	374	13528	1.27736	1	0.840372	80.1014
UP_SEQ_FEATURE	repeat:HEAT 2	9	0.0586243	0.0850865	HEATR2, INTS4, NCAPG, CKAP5, IPO13, LOC377711, PRKDC, TNPO1, NCAPD3	1513	58	19113	1.96022	1	0.994964	80.5655
UP_SEQ_FEATURE	repeat:HEAT 1	9	0.0586243	0.0850865	HEATR2, INTS4, NCAPG, CKAP5, IPO13, LOC377711, PRKDC, TNPO1, NCAPD3	1513	58	19113	1.96022	1	0.994964	80.5655
GOTERM_CC_FAT	GO:0045120~pronucleus	4	0.0260552	0.0859388	BLM, EZH2, CENPF, CCNA2	1056	13	12782	3.72436	1	0.49297	73.3291
GOTERM_CC_FAT	GO:0030131~clathrin adaptor complex	6	0.0390829	0.0860483	AP1S3, SYNRG, AFTPH, AP1S2, AP1G2, AP1G1	1056	29	12782	2.50431	1	0.488992	73.3761
GOTERM_CC_FAT	GO:0030660~Golgi-associated vesicle membrane	6	0.0390829	0.0860483	AP1S3, COPA, SYNRG, AFTPH, AP1S2, AP1G2	1056	29	12782	2.50431	1	0.488992	73.3761
SP_PIR_KEYWORDS	cytoplasmic vesicle	26	0.169359	0.0861856	COPA, SYT1, AP1G2, AP1G1, SYT9, SYT7, TLR6, GPRC5A, SYNGR2, AP1S3, AP1S2, TRAF7, SLC30A8, DPP7, SEC23IP, SCAMP5, EPN3, ICA1, CCDC88A, MYO6, RACGAP1, SYNGR3, CADPS, CORO1A, GNAS, SCN8A, SYT17	1517	238	19235	1.38517	1	0.417698	73.5818
GOTERM_BP_FAT	GO:0045165~cell fate commitment	18	0.117249	0.0862198	ONECUT2, SOX2, SIX3, PAX6, PRKDC, MYEF2, PAX2, HOXC10, DLX2, HOXC11, PSEN2, POU2F1, NR2F2, TCF3, RUNX2, NKX2-2, PITX1, SMARCA4	1161	139	13528	1.5089	1	0.843129	80.6039
GOTERM_BP_FAT	GO:0009126~purine nucleoside monophosphate metabolic process	5	0.032569	0.0863506	ATIC, PAICS, GMPS, PPAT, GART	1161	20	13528	2.91301	1	0.841777	80.6543
GOTERM_BP_FAT	GO:0009167~purine ribonucleoside monophosphate metabolic process	5	0.032569	0.0863506	ATIC, PAICS, GMPS, PPAT, GART	1161	20	13528	2.91301	1	0.841777	80.6543
GOTERM_BP_FAT	GO:0000723~telomere maintenance	6	0.0390829	0.0866185	DCLRE1C, XRCC5, DKC1, BLM, PRKDC, PARP1	1161	28	13528	2.49686	1	0.840915	80.7573
GOTERM_BP_FAT	GO:0032963~collagen metabolic process	6	0.0390829	0.0866185	MMP9, COL1A1, MMP13, COL5A1, MMP1, MMP11	1161	28	13528	2.49686	1	0.840915	80.7573
GOTERM_BP_FAT	GO:0032319~regulation of Rho GTPase activity	6	0.0390829	0.0866185	FGD1, SYDE2, GMIP, ARHGAP27, SCRIB, FGD3	1161	28	13528	2.49686	1	0.840915	80.7573
GOTERM_BP_FAT	GO:0051294~establishment of spindle orientation	3	0.0195414	0.0873573	NDE1, CENPA, NDC80	1161	6	13528	5.82601	1	0.841715	81.0384
GOTERM_BP_FAT	GO:0042791~5S class rRNA transcription	3	0.0195414	0.0873573	GTF3C1, GTF3C4, GTF3C3	1161	6	13528	5.82601	1	0.841715	81.0384
GOTERM_BP_FAT	GO:0000132~establishment of mitotic spindle orientation	3	0.0195414	0.0873573	NDE1, CENPA, NDC80	1161	6	13528	5.82601	1	0.841715	81.0384
GOTERM_BP_FAT	GO:0042797~tRNA transcription from RNA polymerase III promoter	3	0.0195414	0.0873573	GTF3C1, GTF3C4, GTF3C3	1161	6	13528	5.82601	1	0.841715	81.0384
GOTERM_BP_FAT	GO:0060443~mammary gland morphogenesis	3	0.0195414	0.0873573	ERBB3, ERBB2, SCRIB	1161	6	13528	5.82601	1	0.841715	81.0384
GOTERM_BP_FAT	GO:0051983~regulation of chromosome segregation	3	0.0195414	0.0873573	KIF2C, CENPE, ESPL1	1161	6	13528	5.82601	1	0.841715	81.0384
GOTERM_BP_FAT	GO:0000079~regulation of cyclin-dependent protein kinase activity	9	0.0586243	0.0878479	CCNE2, CDC6, CDK5R1, BLM, BCCIP, CHEK1, CDKN3, CDC25C, CDC25A	1161	54	13528	1.942	1	0.841642	81.223
GOTERM_BP_FAT	GO:0045088~regulation of innate immune response	9	0.0586243	0.0878479	IRAK1, SH2D1A, NOD2, CRTAM, MYD88, CADM1, PVRL2, CLEC7A, TLR6	1161	54	13528	1.942	1	0.841642	81.223
SMART	SM00324:RhoGAP	11	0.0716519	0.088261	ARHGAP32, SYDE2, GMIP, ARHGAP1, ARHGAP27, ARHGAP11A, DEPDC1B, DEPDC1, ARHGAP8, RACGAP1, PIK3R2	843	67	9079	1.76819	1	0.704909	71.2099
SMART	SM00326:SH3	27	0.175873	0.0883696	FYB, CASKIN1, ITK, FRK, GRB2, RUSC1, MPP3, ARHGAP27, CASK, CACNB3, DOCK5, VAV2, SAMSN1, SLA, CTTN, ARHGAP32, PACSIN1, DOCK1, PRMT2, UBASH3B, MAP3K9, LCK, DLG3, CSK, EPS8L1, SASH3, PIK3R2	843	213	9079	1.36519	1	0.690613	71.2561
PIR_SUPERFAMILY	PIRSF002385:B/K protein/synaptotagmin	4	0.0260552	0.0887165	SYT1, SYT13, SYT9, SYT7, SYT17	574	14	7396	3.68143	1	0.999683	74.6973
SP_PIR_KEYWORDS	citrullination	5	0.032569	0.0900442	HIST1H4A, HIST1H2AG, HIST1H2AD, HIST1H3A, CXCL11, HIST1H2AM, HIST1H3H, CXCL10	1517	22	19235	2.88173	1	0.429105	75.1823
OMIM_DISEASE	A genome-wide association study of breast and prostate cancer in the NHLBI's Framingham Heart Study	3	0.0195414	0.0902148	HAPLN1, ABCC4, COL1A1	274	7	3671	5.74192	1	0.999994	74.4408
GOTERM_BP_FAT	GO:0008219~cell death	73	0.475508	0.0904891	E2F1, E2F2, MICB, CADM1, VAPB, ATP6AP1, SHB, G2E3, RAD21, UNC5B, CASP8AP2, PAK2, UNC5A, PAK1, C11ORF82, CASP2, TOP2A, API5, SGPL1, CLN3, YARS, OPA1, ESPL1, STK4, ECT2, NLRP2, ZDHHC16, PSEN2, LCK, BUB1B, CTSD, NEK6, CLN6, FGD1, XIAP, GGCT, ADORA2A, ERBB3, EGLN3, TRIB3, RTKN, PRKDC, PPT1, SCRIB, KRAS, DOCK1, CSE1L, SHISA5, TNFRSF18, TRAF7, DDX41, BMF, FGD3, PTPN6, OLR1, YWHAB, BIRC5, REEP1, GJB6, V…	1161	719	13528	1.18303	1	0.848852	82.1877
GOTERM_BP_FAT	GO:0070271~protein complex biogenesis	53	0.345232	0.091155	E2F2, SYT1, E2F3, RSF1, OCLN, XPO6, KNTC1, SLC7A7, TRIM4, KCNQ5, NOD2, PAK2, TUBG1, FANCA, IRAK1, SCUBE3, CCDC88C, MED14, IPO9, GTF2H2, RAD51, PFDN6, RRM2, NUP205, MDM2, ATPIF1, MED1, BLM, GRB2, FKBP4, ANLN, CDH2, POLR2D, PDSS1, LPXN, CSE1L, TAP2, SKIL, TNPO1, SCO2, GTF3C4, TAF2, RANBP17, IL2RB, IPO13, YWHAB, CENPF, EPRS, CENPE, TRIM24, TUBBP5, PRLR, IRF7	1161	505	13528	1.22289	1	0.849322	82.4235
GOTERM_BP_FAT	GO:0006461~protein complex assembly	53	0.345232	0.091155	E2F2, SYT1, E2F3, RSF1, OCLN, XPO6, KNTC1, SLC7A7, TRIM4, KCNQ5, NOD2, PAK2, TUBG1, FANCA, IRAK1, SCUBE3, CCDC88C, MED14, IPO9, GTF2H2, RAD51, PFDN6, RRM2, NUP205, MDM2, ATPIF1, MED1, BLM, GRB2, FKBP4, ANLN, CDH2, POLR2D, PDSS1, LPXN, CSE1L, TAP2, SKIL, TNPO1, SCO2, GTF3C4, TAF2, RANBP17, IL2RB, IPO13, YWHAB, CENPF, EPRS, CENPE, TRIM24, TUBBP5, PRLR, IRF7	1161	505	13528	1.22289	1	0.849322	82.4235
GOTERM_MF_FAT	GO:0015175~neutral amino acid transmembrane transporter activity	5	0.032569	0.0912725	SLC38A5, SLC1A4, SLC38A1, SLC7A5, SLC7A11	1080	21	12983	2.86221	1	0.757892	78.2311
GOTERM_CC_FAT	GO:0044433~cytoplasmic vesicle part	22	0.143304	0.0914764	CLN3, SYT1, COPA, ICA1, AFTPH, SYNRG, TYRP1, MYO6, AP1G2, CACNG4, AP1S3, SLC11A1, CORO1A, ECE2, AP1S2, F5, GRIA2, MDM2, ABCC4, RAB27B, RAB27A, FN1	1056	187	12782	1.42402	1	0.506759	75.6094
KEGG_PATHWAY	hsa00250:Alanine, aspartate and glutamate metabolism	6	0.0390829	0.0917639	ABAT, IL4I1, CAD, ASNS, GAD1, PPAT	401	31	5085	2.45435	1	0.526257	68.836
UP_SEQ_FEATURE	cross-link:Glycyl lysine isopeptide (Lys-Gly) (interchain with G-Cter in SUMO)	12	0.0781657	0.0920978	IKZF1, UBE2K, TRPS1, SOX2, CBX4, LEF1, TFAP2A, RANGAP1, NR2E3, STAT1, WT1, ADAR	1513	89	19113	1.70326	1	0.996509	83.1334
UP_SEQ_FEATURE	domain:Peptidase M12B	7	0.0455967	0.092604	ADAM28, ADAMTS6, ADAMTS17, ADAM19, ADAM12, ADAM8, ADAMDEC1	1513	40	19113	2.21069	1	0.996307	83.3058
GOTERM_BP_FAT	GO:0031214~biomineral formation	7	0.0455967	0.0927032	IBSP, CNNM4, ENPP1, COL1A1, FAM83H, PHEX, MMP13	1161	37	13528	2.20444	1	0.852634	82.9602
INTERPRO	IPR016135:Ubiquitin-conjugating enzyme/RWD-like	8	0.0521105	0.0928326	UBE2O, UBE2K, UBE2L6, UBE2W, TMEM189, UBE2C, UBE2S, UBE2T	1360	48	16659	2.04154	1	0.911982	80.8202
UP_SEQ_FEATURE	domain:C-type lectin	11	0.0716519	0.0929187	CLEC18A, ATRNL1, KLRG2, OLR1, SELL, CLEC3A, CLEC2D, VCAN, CLEC7A, CLEC5A, CLEC11A	1513	79	19113	1.75896	1	0.996053	83.4121
GOTERM_BP_FAT	GO:0009968~negative regulation of signal transduction	26	0.169359	0.0929243	ENPP1, ERBB3, ONECUT2, EZH2, SOX2, RGS10, NOD2, OVOL2, HMGXB4, CHST11, SKIL, RUNX2, RHOH, PRAME, PTPRF, NLK, SIX3, RGS19, GTF2H2, THY1, ATXN1, DKK1, NUP62, TRIM33, RGS5, PTPN1	1161	221	13528	1.37083	1	0.851654	83.0356
UP_SEQ_FEATURE	metal ion-binding site:Zinc 2; catalytic	4	0.0260552	0.0932891	MMP9, MMP13, MMP1, MMP11	1513	14	19113	3.60929	1	0.995805	83.5364
UP_SEQ_FEATURE	binding site:2-oxoglutarate	4	0.0260552	0.0932891	TET3, HIF1AN, P4HA3, EGLN3	1513	14	19113	3.60929	1	0.995805	83.5364
UP_SEQ_FEATURE	compositionally biased region:Poly-Asn	4	0.0260552	0.0932891	ANK3, EOMES, TTLL5, KIF3C	1513	14	19113	3.60929	1	0.995805	83.5364
COG_ONTOLOGY	DNA replication, recombination, and repair	11	0.0716519	0.093313	DDX58, DNA2, ZNF93, MCM9, NUDT12, PAX9, NEIL3, MUS81, POLQ, DHX58, NBPF8	172	72	1950	1.73207	0.960546	0.659567	57.4729
UP_SEQ_FEATURE	domain:IQ 2	6	0.0390829	0.0939547	IQGAP3, SPATA17, MYO19, MYO5B, ASPM, IQCE	1513	31	19113	2.445	1	0.995628	83.7577
UP_SEQ_FEATURE	domain:IQ 1	6	0.0390829	0.0939547	IQGAP3, SPATA17, MYO19, MYO5B, ASPM, IQCE	1513	31	19113	2.445	1	0.995628	83.7577
GOTERM_BP_FAT	GO:0001556~oocyte maturation	4	0.0260552	0.0940405	CCNB1, BRCA2, TRIP13, CDC25B	1161	13	13528	3.58524	1	0.85352	83.4113
GOTERM_BP_FAT	GO:0031572~G2/M transition DNA damage checkpoint	4	0.0260552	0.0940405	CDK1, BLM, CCNA2, BRCA1	1161	13	13528	3.58524	1	0.85352	83.4113
GOTERM_BP_FAT	GO:0021879~forebrain neuron differentiation	4	0.0260552	0.0940405	DLX2, PLXNA3, SOX2, PAX6	1161	13	13528	3.58524	1	0.85352	83.4113
INTERPRO	IPR002870:Peptidase M12B, propeptide	7	0.0455967	0.0942145	ADAM28, ADAMTS6, ADAMTS17, ADAM19, ADAM12, ADAM8, ADAMDEC1	1360	39	16659	2.19859	1	0.912311	81.3095
GOTERM_BP_FAT	GO:0051235~maintenance of location	10	0.0651381	0.0945364	PDIA3, ENPP1, S100A7, ANK3, FGFR1OP, YWHAB, NDC80, SLC30A8, TACC3, ASPM	1161	64	13528	1.82063	1	0.853416	83.5757
GOTERM_BP_FAT	GO:0022604~regulation of cell morphogenesis	17	0.110735	0.09473	ALDOA, FGD1, PLXNA3, PTPRF, ERMN, CDC42SE1, CDH2, THY1, EPHB2, ACTR3, CORO1A, METRN, SEMA3F, ROBO2, SEMA4D, FGD3, FN1	1161	131	13528	1.51209	1	0.852368	83.6395
GOTERM_BP_FAT	GO:0021543~pallium development	8	0.0521105	0.0951571	DLX2, NDE1, PLXNA3, SOX2, PAX6, LEF1, LRP8, TACC3	1161	46	13528	2.02644	1	0.852057	83.7793
GOTERM_BP_FAT	GO:0043549~regulation of kinase activity	39	0.254039	0.0952133	CDK5R1, BLM, ADORA2A, PTPLAD1, ERBB2, PFKFB2, TRIB3, MAP4K1, CHEK1, BCCIP, LPAR2, TLR6, CCNE2, SLC11A1, KISS1R, KRAS, PAK2, MAP3K9, TRAF7, PAK1, CDC6, IRAK1, CCDC88A, PIK3CB, RBL1, CENPE, CDKN3, VAV2, CDC25C, CDC25A, CDC25B, THY1, CARD14, PRLR, NUP62, LAX1, PSEN2, LRP8, MAP3K13	1161	357	13528	1.27291	1	0.850591	83.7976
GOTERM_BP_FAT	GO:0006289~nucleotide-excision repair	9	0.0586243	0.0954922	ATXN3, RFC4, POLE2, NEIL3, LIG1, POLE, PCNA, BRCA2, GTF2H2	1161	55	13528	1.90669	1	0.849826	83.8882
KEGG_PATHWAY	hsa05211:Renal cell carcinoma	10	0.0651381	0.0959496	PAK6, KRAS, PAK2, GRB2, PIK3CB, ARNT2, EGLN3, PAK1, PIK3R3, PIK3R2	401	70	5085	1.81154	1	0.526383	70.5318
INTERPRO	IPR006210:EGF-like	23	0.149818	0.0965003	ADAM28, F12, MATN3, CRELD2, ATRNL1, SCUBE3, SELL, NELL2, CELSR3, CELSR2, F7, CELSR1, MEGF10, ITGBL1, CLEC18A, COMP, FAM5C, CNTNAP2, LRP8, VCAN, FBN2, ADAM8, PLAU	1360	201	16659	1.40166	1	0.914729	82.093
GOTERM_CC_FAT	GO:0030119~AP-type membrane coat adaptor complex	6	0.0390829	0.0965971	AP1S3, SYNRG, AFTPH, AP1S2, AP1G2, AP1G1	1056	30	12782	2.42083	1	0.522429	77.555
GOTERM_BP_FAT	GO:0006793~phosphorus metabolic process	96	0.625326	0.0967632	UQCRC2, CDK19, SLC20A1, ATP6AP1, PASK, CASK, TTK, PTPN22, CAD, LPAR2, AURKA, AURKB, PAK6, KISS1R, CSNK2A1, PAK2, CLK2, MAP3K9, WNK4, CDK12, PAK1, CSK, PTPRJ, CDK1, IRAK1, TNIK, CSNK1G1, PTPRF, PIK3CB, PHKG2, ATP6V1H, PBK, STK4, PTPRO, MARK2, EIF2AK1, MAST2, PPM1E, KSR2, CAMK4, PPM1J, PPEF1, LCK, MST1R, MAP3K13, NEK6, MELK, SGK494, FRK, STYXL1, CDK5R1, FGFR3, ENPP1, ERBB3, NEK2, PTPLAD1, ERBB2, MA…	1161	973	13528	1.14963	1	0.852148	84.2951
GOTERM_BP_FAT	GO:0006796~phosphate metabolic process	96	0.625326	0.0967632	UQCRC2, CDK19, SLC20A1, ATP6AP1, PASK, CASK, TTK, PTPN22, CAD, LPAR2, AURKA, AURKB, PAK6, KISS1R, CSNK2A1, PAK2, CLK2, MAP3K9, WNK4, CDK12, PAK1, CSK, PTPRJ, CDK1, IRAK1, TNIK, CSNK1G1, PTPRF, PIK3CB, PHKG2, ATP6V1H, PBK, STK4, PTPRO, MARK2, EIF2AK1, MAST2, PPM1E, KSR2, CAMK4, PPM1J, PPEF1, LCK, MST1R, MAP3K13, NEK6, MELK, SGK494, FRK, STYXL1, CDK5R1, FGFR3, ENPP1, ERBB3, NEK2, PTPLAD1, ERBB2, MA…	1161	973	13528	1.14963	1	0.852148	84.2951
KEGG_PATHWAY	hsa04620:Toll-like receptor signaling pathway	13	0.0846795	0.0969397	IRAK1, PIK3CB, CXCL9, STAT1, TLR6, CXCL11, CXCL10, CD86, MYD88, CD80, IRF7, PIK3R3, PIK3R2	401	101	5085	1.63218	1	0.514525	70.9204
PIR_SUPERFAMILY	PIRSF001487:protein disulfide-isomerase	3	0.0195414	0.0969733	P4HB, PDIA3, PDIA5	574	7	7396	5.52215	1	0.999565	77.8847
UP_SEQ_FEATURE	repeat:HEAT 3	8	0.0521105	0.0971228	HEATR2, INTS4, NCAPG, CKAP5, IPO13, LOC377711, TNPO1, NCAPD3	1513	50	19113	2.0212	1	0.996084	84.7726
GOTERM_BP_FAT	GO:0030199~collagen fibril organization	6	0.0390829	0.0976472	COL1A2, COL12A1, COL1A1, COL5A2, COL11A1, COL5A1	1161	29	13528	2.41076	1	0.853242	84.5724
GOTERM_BP_FAT	GO:0002831~regulation of response to biotic stimulus	6	0.0390829	0.0976472	DDX58, MICB, NOD2, CRTAM, PVRL2, ATP6V1H	1161	29	13528	2.41076	1	0.853242	84.5724
GOTERM_BP_FAT	GO:0032200~telomere organization	6	0.0390829	0.0976472	DCLRE1C, XRCC5, DKC1, BLM, PRKDC, PARP1	1161	29	13528	2.41076	1	0.853242	84.5724
GOTERM_MF_FAT	GO:0010843~promoter binding	9	0.0586243	0.0977018	XRCC5, ZNF281, TAF2, OVOL2, IKZF1, ESR1, NR2F2, TCF3, WT1	1080	57	12983	1.8981	1	0.777476	80.5592
KEGG_PATHWAY	hsa04650:Natural killer cell mediated cytotoxicity	16	0.104221	0.0979034	PTPN6, ITGAL, MICB, PIK3CB, GRB2, VAV2, CD48, SH2D1A, KRAS, RAC2, LCK, ULBP2, PAK1, PIK3R3, FCGR3B, PIK3R2	401	133	5085	1.52551	1	0.503301	71.2941
UP_SEQ_FEATURE	compositionally biased region:Pro-rich	88	0.573215	0.0982016	KIFC2, XRCC5, FAM110A, ENAH, PRR15, PRR14, PRR13, PRR11, ZNF827, VPS37C, EPS15L1, C22ORF29, CBFA2T2, FOXO6, FLJ22184, SEZ6L2, CD96, RAD21, DCAF10, PRRT3, MAP3K9, PWWP2A, C1ORF106, CABLES2, GOLGA3, C6ORF132, CASKIN1, F12, COL22A1, LEF1, MED14, ARRDC1, KDM2B, DOK3, PPM1E, KSR2, RAB11FIP3, MANEAL, KLRG2, KLHL17, HES2, ZNF710, FCRLA, GNAS, IGSF9, EPS8L1, FGD1, GLIS3, TNRC18, DIAPH3, ZNF367, RTKN, TRR…	1513	960	19113	1.15798	1	0.996019	85.1043
GOTERM_BP_FAT	GO:0009100~glycoprotein metabolic process	24	0.156331	0.0982477	MGAT4B, CLN3, GALNT2, MGAT4A, GALNT1, GAL3ST4, ST6GAL2, GALNT7, GALNT6, MOGS, PMM2, GALNT10, BGN, SULF2, HPSE, B3GALNT2, CHST11, PSEN2, SULF1, FBXO6, RPN2, COL11A1, UGGT1, COG2	1161	202	13528	1.3844	1	0.853465	84.758
GOTERM_BP_FAT	GO:0006955~immune response	70	0.455967	0.098603	IGHG1, MICB, CADM1, S100A7, SUSD2, CXCL11, TLR6, PRDX1, CXCL10, CD96, SH2D1A, NOD2, MYD88, LTB4R, MS4A1, PMS2, FCGR3B, PAG1, RAB27A, CRISP3, F12, CRTAM, GBP5, C4A, EOMES, DCLRE1C, IGSF6, CD86, CCR7, IL18BP, CCR5, TNFSF13B, LAX1, PSEN2, ULBP2, FAIM3, CD300LF, SEMA4D, CLEC5A, GALNT2, ITGAL, ENPP1, CXCL9, OAS3, ACP5, RSAD2, PRKDC, OAS1, OAS2, SLC11A1, ICOS, TAP2, FCGR1A, FCGR1B, TAP1, DHX58, BLNK, F…	1161	690	13528	1.18209	1	0.852949	84.8669
GOTERM_CC_FAT	GO:0005667~transcription factor complex	24	0.156331	0.0990198	E2F1, TAF2, E2F2, E2F3, E2F5, E2F7, SOX2, ARNT2, E2F8, RBM4, RBL1, PRKDC, LEF1, NR2E3, TRRAP, HES6, GTF2H2, POU2F1, PARP1, TCF3, GTF3C1, RUNX2, GTF3C4, GTF3C3	1056	210	12782	1.38333	1	0.527262	78.4242
INTERPRO	IPR004841:Amino acid permease-associated region	5	0.032569	0.0992852	SLC12A8, SLC12A1, SLC7A5, SLC7A11, SLC7A7	1360	22	16659	2.78392	1	0.918123	83.0059
INTERPRO	IPR001762:Blood coagulation inhibitor, Disintegrin	5	0.032569	0.0992852	ADAM28, ADAM19, ADAM12, ADAM8, ADAMDEC1	1360	22	16659	2.78392	1	0.918123	83.0059
GOTERM_BP_FAT	GO:0030101~natural killer cell activation	5	0.032569	0.0997671	IKZF1, IL21R, ULBP2, CD2, RAB27A	1161	21	13528	2.77429	1	0.854852	85.2185
GOTERM_BP_FAT	GO:0000086~G2/M transition of mitotic cell cycle	5	0.032569	0.0997671	CCNB1, TAF2, DDX11, BIRC5, CHEK1	1161	21	13528	2.77429	1	0.854852	85.2185
GOTERM_BP_FAT	GO:0045814~negative regulation of gene expression, epigenetic	5	0.032569	0.0997671	DNMT3A, SIRT7, DNMT3B, HELLS, SMARCA4	1161	21	13528	2.77429	1	0.854852	85.2185
GOTERM_BP_FAT	GO:0018210~peptidyl-threonine modification	5	0.032569	0.0997671	GALNT2, GALNT1, SBK1, NLK, CAD	1161	21	13528	2.77429	1	0.854852	85.2185
GOTERM_BP_FAT	GO:0001912~positive regulation of leukocyte mediated cytotoxicity	5	0.032569	0.0997671	SH2D1A, CRTAM, CADM1, TAP2, PVRL2	1161	21	13528	2.77429	1	0.854852	85.2185
SP_PIR_KEYWORDS	pyrimidine biosynthesis	3	0.0195414	0.0999506	CAD, CTPS2, CMPK2	1517	7	19235	5.43413	1	0.461757	78.8871
SP_PIR_KEYWORDS	igg-binding protein	3	0.0195414	0.0999506	FCGR1A, FCGR1B, FCGR3B	1517	7	19235	5.43413	1	0.461757	78.8871

## Sheet: KEGG upregualted coding genes
Category	Term	Count	%	PValue	Genes	List Total	Pop Hits	Pop Total	Fold Enrichment	Bonferroni	Benjamini	FDR
KEGG_PATHWAY	hsa04110:Cell cycle	35	0.227983	4.46614e-11	E2F1, E2F2, E2F3, E2F5, PRKDC, TTK, CHEK1, CHEK2, PTTG1, CCNE2, CCNE1, CDC45, RAD21, BUB1, CCNA2, CDC6, CDK1, RBL1, YWHAB, ESPL1, CDC20, MCM2, CDC25C, MCM4, CDC25A, CDC25B, MCM6, CCNB1, CCNB2, PLK1, PCNA, BUB1B, MDM2, ANAPC7, SMC1A	401	125	5085	3.55062	7.27981e-09	7.27981e-09	5.40992e-08
KEGG_PATHWAY	hsa03030:DNA replication	13	0.0846795	1.0463e-05	LIG1, POLE, POLA1, POLA2, MCM2, RNASEH2A, MCM4, MCM6, DNA2, RFC4, POLE2, PCNA, FEN1	401	36	5085	4.57918	0.00170403	0.000852379	0.0126733
KEGG_PATHWAY	hsa05322:Systemic lupus erythematosus	17	0.110735	0.00412503	HIST1H2BC, HIST1H2BD, C4A, HIST1H2AG, HIST1H2AD, SNRPD3, SNRPD1, CD86, HIST1H4A, HIST1H2BK, CD80, H2AFV, FCGR1A, HIST1H3A, H2AFZ, H2AFY, H2AFX, HIST1H2AM, FCGR3B, HIST1H3H	401	99	5085	2.17751	0.490217	0.201156	4.88377
KEGG_PATHWAY	hsa05219:Bladder cancer	10	0.0651381	0.00453663	E2F1, E2F2, TYMP, E2F3, FGFR3, KRAS, MMP9, ERBB2, MDM2, MMP1	401	42	5085	3.01924	0.523436	0.169135	5.35888
KEGG_PATHWAY	hsa03410:Base excision repair	9	0.0586243	0.00484728	APEX2, POLE2, NEIL3, LIG1, POLE, PCNA, MBD4, PARP1, FEN1	401	35	5085	3.26078	0.547075	0.146496	5.71601
KEGG_PATHWAY	hsa04914:Progesterone-mediated oocyte maturation	15	0.0977071	0.00664056	CDK1, PIK3CB, CDC25C, CDC25A, CDC25B, CCNB1, CCNB2, KRAS, RPS6KA1, PLK1, BUB1, ANAPC7, PIK3R3, CCNA2, PIK3R2	401	86	5085	2.21177	0.662443	0.165568	7.75357
KEGG_PATHWAY	hsa04114:Oocyte meiosis	17	0.110735	0.011475	CDK1, SGOL1, YWHAB, AURKA, CDC20, ESPL1, PTTG1, CDC25C, CCNE2, CCNB1, CCNE1, CCNB2, RPS6KA1, PLK1, BUB1, ANAPC7, SMC1A	401	110	5085	1.95976	0.847599	0.235664	13.047
KEGG_PATHWAY	hsa00240:Pyrimidine metabolism	15	0.0977071	0.0156661	POLE, DTYMK, POLA1, CTPS2, CAD, POLR3A, POLA2, POLR1B, POLR2D, TK1, CMPK2, TYMS, TYMP, POLE2, RRM2	401	95	5085	2.00223	0.923753	0.275101	17.4089
KEGG_PATHWAY	hsa05340:Primary immunodeficiency	8	0.0521105	0.0172828	DCLRE1C, RFX5, TAP2, ICOS, LCK, TAP1, JAK3, BLNK	401	35	5085	2.89847	0.941675	0.270757	19.0372
KEGG_PATHWAY	hsa03440:Homologous recombination	7	0.0455967	0.0194354	BLM, EME1, MUS81, BRCA2, RAD54B, RAD54L, RAD51	401	28	5085	3.1702	0.959203	0.27379	21.1594
KEGG_PATHWAY	hsa05223:Non-small cell lung cancer	10	0.0651381	0.0234627	E2F1, E2F2, E2F3, KRAS, GRB2, PIK3CB, ERBB2, PIK3R3, STK4, PIK3R2	401	54	5085	2.3483	0.979142	0.296592	24.9935
KEGG_PATHWAY	hsa05212:Pancreatic cancer	12	0.0781657	0.0238114	E2F1, E2F2, E2F3, KRAS, RAC2, PIK3CB, ERBB2, BRCA2, PIK3R3, STAT1, RAD51, PIK3R2	401	72	5085	2.11347	0.980321	0.27917	25.3173
KEGG_PATHWAY	hsa00512:O-Glycan biosynthesis	7	0.0455967	0.0268269	GALNT2, GALNT1, GALNT10, GALNT7, GALNT6, GALNT5, GALNT14	401	30	5085	2.95885	0.988115	0.288915	28.0643
KEGG_PATHWAY	hsa04520:Adherens junction	12	0.0781657	0.0370736	PTPRJ, PTPN6, CSNK2A1, RAC2, PTPRF, ERBB2, NLK, PVRL2, LMO7, LEF1, SSX2IP, PTPN1	401	77	5085	1.97623	0.997883	0.355866	36.721
KEGG_PATHWAY	hsa04115:p53 signaling pathway	11	0.0716519	0.0383849	CCNE2, CCNB1, CDK1, CCNE1, CCNB2, RRM2, SHISA5, MDM2, CHEK1, CHEK2, GTSE1	401	68	5085	2.05131	0.998305	0.346447	37.7569
KEGG_PATHWAY	hsa05215:Prostate cancer	13	0.0846795	0.0446385	E2F1, E2F2, E2F3, PIK3CB, GRB2, ERBB2, LEF1, CCNE2, CCNE1, KRAS, MDM2, PIK3R3, PIK3R2	401	89	5085	1.85225	0.999415	0.372001	42.4867
KEGG_PATHWAY	hsa04514:Cell adhesion molecules (CAMs)	17	0.110735	0.0532294	F11R, ITGAL, OCLN, CADM1, PTPRF, SELL, CDH2, SDC1, CD86, CD80, ICOS, PVRL2, CD2, CNTNAP2, VCAN, CD6, SELPLG	401	132	5085	1.63313	0.999866	0.408126	48.4477
KEGG_PATHWAY	hsa03450:Non-homologous end-joining	4	0.0260552	0.0764719	DCLRE1C, XRCC5, PRKDC, FEN1	401	13	5085	3.90178	0.999998	0.513445	61.8503
KEGG_PATHWAY	hsa04810:Regulation of actin cytoskeleton	24	0.156331	0.078303	FGD1, ITGAL, ENAH, FGFR3, PIK3CB, DIAPH3, IQGAP3, VAV2, PAK6, ARPC1B, KRAS, DOCK1, ITGAX, RAC2, PAK2, ARPC2, ARPC5L, CYFIP2, PAK1, CSK, PIK3R3, FGD3, FN1, PIK3R2	401	215	5085	1.41553	0.999998	0.503175	62.7565
KEGG_PATHWAY	hsa04660:T cell receptor signaling pathway	14	0.0911933	0.0797822	PAK6, PTPN6, ITK, KRAS, PAK2, GRB2, PIK3CB, RASGRP1, ICOS, LCK, PAK1, PIK3R3, VAV2, PIK3R2	401	108	5085	1.64381	0.999999	0.492181	63.4741
KEGG_PATHWAY	hsa00250:Alanine, aspartate and glutamate metabolism	6	0.0390829	0.0917639	ABAT, IL4I1, CAD, ASNS, GAD1, PPAT	401	31	5085	2.45435	1	0.526257	68.836
KEGG_PATHWAY	hsa05211:Renal cell carcinoma	10	0.0651381	0.0959496	PAK6, KRAS, PAK2, GRB2, PIK3CB, ARNT2, EGLN3, PAK1, PIK3R3, PIK3R2	401	70	5085	1.81154	1	0.526383	70.5318
KEGG_PATHWAY	hsa04620:Toll-like receptor signaling pathway	13	0.0846795	0.0969397	IRAK1, PIK3CB, CXCL9, STAT1, TLR6, CXCL11, CXCL10, CD86, MYD88, CD80, IRF7, PIK3R3, PIK3R2	401	101	5085	1.63218	1	0.514525	70.9204
KEGG_PATHWAY	hsa04650:Natural killer cell mediated cytotoxicity	16	0.104221	0.0979034	PTPN6, ITGAL, MICB, PIK3CB, GRB2, VAV2, CD48, SH2D1A, KRAS, RAC2, LCK, ULBP2, PAK1, PIK3R3, FCGR3B, PIK3R2	401	133	5085	1.52551	1	0.503301	71.2941

## Sheet: GO downregualted coding genes
Category	Term	Count	%	PValue	Genes	List Total	Pop Hits	Pop Total	Fold Enrichment	Bonferroni	Benjamini	FDR
GOTERM_CC_FAT	GO:0044421~extracellular region part	135	0.989083	2.03487e-16	A2M, MASP1, BTD, LTBP4, CRHBP, EDN1, FGF10, FSTL1, TNFSF12, CXCL12, MMRN2, APOD, TPT1, CFH, CPA1, CFD, TFPI2, SPON1, EGFR, CRTAP, OLFML2A, SERPING1, PRELP, VEGFC, ADAMTS9, EGFLAM, THBD, SERPINF1, NAV2, F3, PLA2G2A, TFPI, ADAMTS1, RELN, EFNA5, LAMC1, MFAP4, DST, ADAMTS5, RBP4, HDLBP, MFNG, MAMDC2, CLU, TIMP4, CX3CL1, VIT, FXYD6, TIMP3, LAMB3, LAMB2, ANGPTL2, OLFM1, ANGPTL4, LPL, BMP2, LGALS3, EFEM…	869	960	12782	2.06843	1.00808e-13	1.00808e-13	3.10862e-13
SP_PIR_KEYWORDS	signal	293	2.14668	2.56788e-13	A2M, RARRES2, PEAR1, PTGS2, BTD, MASP1, FAM20A, SCN3B, GPR124, LTBP4, CRHBP, EDN1, FSTL1, SIDT2, DNASE1L3, APOD, CCBE1, CFH, CFD, FAM150B, RECK, TYRO3, F10, PTPRM, GPR133, CRTAP, LIFR, OLFML2A, SERPING1, LHFP, COLEC11, CD40, PIK3IP1, SIRPA, PRELP, TMEM132C, VEGFC, ADAMTS9, EGFLAM, HEPACAM, SERPINF1, CD34, F3, PDGFRL, TFPI, ROR1, PLA2G2A, PDGFRA, ADAMTS1, EFNA5, LAMC1, ADAMTS5, HSD17B11, RBP4, IL1…	1169	3250	19235	1.48341	1.63065e-10	1.63065e-10	3.82205e-10
GOTERM_BP_FAT	GO:0010033~response to organic substance	103	0.754634	2.95292e-13	ADCY4, A2M, THRA, PTGS2, STAT5A, SNCA, STAT5B, FOXO1, AQP1, PRKAR2B, GSTM3, EIF4EBP2, DDAH2, AKIRIN2, GNG7, EGFR, PLD1, IRS2, SOCS2, CRYAB, LIFR, CDO1, IRS1, MSX1, THBD, JUN, HSPB7, PDGFRA, HSPB2, RBP4, CAV2, IL1R1, CAV1, ALDOC, PFKFB1, TIMP4, TIMP3, PEMT, GYS2, KLF10, TGFBR2, EPHX1, SMAD3, CPS1, KCNJ8, ALDH2, FABP4, TGFBR3, PPARA, LEPR, TACR1, PPARG, RHOQ, LATS2, ACVR1C, FOS, NDUFS4, ANG, GSN, M…	912	721	13528	2.11905	1.01678e-09	1.01678e-09	5.39924e-10
UP_SEQ_FEATURE	signal peptide	293	2.14668	4.7907e-13	A2M, RARRES2, PEAR1, PTGS2, BTD, MASP1, FAM20A, SCN3B, GPR124, LTBP4, CRHBP, EDN1, FSTL1, SIDT2, DNASE1L3, APOD, CCBE1, CFH, CFD, FAM150B, RECK, TYRO3, F10, PTPRM, GPR133, CRTAP, LIFR, OLFML2A, SERPING1, LHFP, COLEC11, CD40, PIK3IP1, SIRPA, PRELP, TMEM132C, VEGFC, ADAMTS9, EGFLAM, HEPACAM, SERPINF1, CD34, F3, PDGFRL, TFPI, ROR1, PLA2G2A, PDGFRA, ADAMTS1, EFNA5, LAMC1, ADAMTS5, HSD17B11, RBP4, IL1…	1168	3250	19113	1.47527	1.49132e-09	1.49132e-09	8.66185e-10
GOTERM_BP_FAT	GO:0051270~regulation of cell motion	44	0.322368	1.83206e-12	DLC1, PARD3, NRP1, ENPP2, TACR1, STAT5B, EDN1, KIT, CXCL12, CITED2, VCL, S1PR1, BCL2, TEK, ROBO4, RRAS, BCL6, TIE1, FGF2, PIK3R1, B4GALT1, EGFR, SELP, IRS2, PLD1, F10, PTPRM, EGFL7, SMAD3, IGF1, CHST3, IGF2, IL6R, IRS1, KDR, LAMA2, VEGFC, LAMA4, LAMA3, RRAS2, F3, PDGFRA, TGFBR3, ARAP3	912	193	13528	3.38169	6.30789e-09	3.15394e-09	3.34959e-09
GOTERM_BP_FAT	GO:0009725~response to hormone stimulus	64	0.468899	3.92626e-12	ADCY4, PPARA, A2M, THRA, PTGS2, STAT5A, LEPR, TACR1, STAT5B, PPARG, FOXO1, RHOQ, AQP1, LATS2, ACVR1C, PRKAR2B, FOS, GSTM3, EIF4EBP2, ANG, SIK2, GNG7, GHR, PLD1, IRS2, EGR2, SOCS2, ACADS, CRYAB, IL6R, CDO1, UBE2B, IRS1, ADM, CCND2, PDGFRA, CA4, ALPL, CAV2, RBP4, CAV1, PFKFB1, OXTR, GNG11, TIMP4, GNG12, TIMP3, ALDH1A2, SORBS1, BCL2, PIK3R1, BCKDHB, TGFBR2, RCAN1, IGF2, CPS1, ADIPOQ, PCK1, LEP, DUSP…	912	367	13528	2.58674	1.35183e-08	4.50609e-09	7.17841e-09
GOTERM_BP_FAT	GO:0009719~response to endogenous stimulus	68	0.498205	4.56158e-12	ADCY4, PPARA, A2M, THRA, PTGS2, STAT5A, LEPR, TACR1, STAT5B, PPARG, FOXO1, RHOQ, AQP1, LATS2, ACVR1C, PRKAR2B, FOS, GSTM3, EIF4EBP2, ANG, SIK2, GNG7, GHR, PLD1, IRS2, EGR2, SOCS2, ACADS, CRYAB, IL6R, CDO1, UBE2B, IRS1, GNAL, ADM, CCND2, PDGFRA, CA4, ALPL, CAV2, RBP4, CAV1, ALDOC, PFKFB1, OXTR, GNG11, TIMP4, GNG12, TIMP3, ALDH1A2, SORBS1, BCL2, PEMT, PIK3R1, BCKDHB, TGFBR2, RCAN1, IGF2, CPS1, ADIP…	912	405	13528	2.49053	1.57055e-08	3.92637e-09	8.33987e-09
GOTERM_BP_FAT	GO:0042127~regulation of cell proliferation	106	0.776614	5.35884e-12	DLC1, PTGS2, STAT5A, STAT5B, EDN1, FOXO1, FGF10, TNFSF12, VIPR1, MXI1, AGTR1, S1PR1, CDKN2C, AKIRIN2, EGFR, IRS2, PTPRM, LIFR, CD40, PROX1, IRS1, VEGFC, MSX1, JUN, F3, TBRG1, PLA2G2A, PDGFRA, ADAMTS1, LAMC1, PMP22, SMARCA2, CAV2, FGFR1, RBP4, CNBP, CAV1, CLU, SESN1, HOXA3, TEK, ADRA2A, PEMT, AXIN2, B4GALT1, BMP2, TESC, KLF10, TGFBR2, KLF11, SMAD3, DUSP22, KDR, CDKN1C, NOTCH2, ATF3, NOTCH4, FABP4,…	912	787	13528	1.99788	1.84504e-08	3.69009e-09	9.79747e-09
SP_PIR_KEYWORDS	disease mutation	163	1.19423	2.13296e-11	LDHB, ALAD, SNCAIP, THRB, BTD, SCN3B, STAT5B, SNCA, FGF10, TSPAN7, MXI1, VCL, SLC25A20, AGTR1, ASPA, CDKN2C, CFH, CFD, HADH, WWOX, EGFR, ALDH6A1, CRYAB, CRTAP, LIFR, PNPLA2, SERPING1, CD40, IRS1, MSX1, THBD, CD36, HUWE1, PRCD, HSPB8, PDGFRL, BIN1, PMP22, PCCA, FGFR1, RBP4, CAV1, ASS1, GNE, GLUD1, ACAT1, TIMP3, HADHA, LAMB3, HOXA2, LAMB2, DMD, TEK, GYS2, RPL5, MOCS1, LPL, EPAS1, EFEMP2, MET, EFEMP…	1169	1591	19235	1.68576	1.35443e-08	6.77215e-09	3.17466e-08
GOTERM_BP_FAT	GO:0001568~blood vessel development	48	0.351674	4.71462e-11	EMCN, CAV1, NRP1, LMO2, LEPR, EDN1, FOXO1, FGF10, TNFSF12, GJA4, TCF7L2, CXCL12, CDH5, CITED2, HOXA3, S1PR1, ANG, CCBE1, ROBO4, SOX17, FGF1, FIGF, PPAP2B, FGF2, ANGPTL4, B4GALT1, RECK, SELP, EPAS1, EGFL7, TGFBR2, APOLD1, COL15A1, ARHGAP24, PROX1, SLIT2, KDR, VEGFC, LAMA4, MEOX2, JUN, NTRK2, NOTCH4, ECSCR, ITGA7, TGFBR3, ZFPM2, ENG	912	245	13528	2.90612	1.62324e-07	2.7054e-08	8.61968e-08
GOTERM_BP_FAT	GO:0040012~regulation of locomotion	41	0.300388	9.91242e-11	DLC1, ENPP2, TACR1, SNCA, EDN1, FGF10, KIT, CXCL12, CITED2, VCL, S1PR1, BCL2, TEK, ROBO4, RRAS, TIE1, FGF2, PIK3R1, EGFR, SELP, IRS2, PLD1, F10, PTPRM, EGFL7, SMAD3, IGF1, IGF2, IL6R, IRS1, SLIT2, KDR, LAMA2, VEGFC, LAMA4, LAMA3, RRAS2, F3, PDGFRA, TGFBR3, ARAP3	912	192	13528	3.16753	3.41285e-07	4.8755e-08	1.81228e-07
GOTERM_BP_FAT	GO:0030334~regulation of cell migration	38	0.278409	1.12115e-10	DLC1, ENPP2, TACR1, EDN1, KIT, CXCL12, CITED2, VCL, S1PR1, BCL2, TEK, ROBO4, RRAS, TIE1, FGF2, PIK3R1, EGFR, SELP, IRS2, PLD1, F10, PTPRM, EGFL7, SMAD3, IGF1, IGF2, IL6R, IRS1, KDR, LAMA2, VEGFC, LAMA4, LAMA3, RRAS2, F3, PDGFRA, TGFBR3, ARAP3	912	169	13528	3.33531	3.86011e-07	4.82513e-08	2.04978e-07
GOTERM_BP_FAT	GO:0001944~vasculature development	48	0.351674	1.12142e-10	EMCN, CAV1, NRP1, LMO2, LEPR, EDN1, FOXO1, FGF10, TNFSF12, GJA4, TCF7L2, CXCL12, CDH5, CITED2, HOXA3, S1PR1, ANG, CCBE1, ROBO4, SOX17, FGF1, FIGF, PPAP2B, FGF2, ANGPTL4, B4GALT1, RECK, SELP, EPAS1, EGFL7, TGFBR2, APOLD1, COL15A1, ARHGAP24, PROX1, SLIT2, KDR, VEGFC, LAMA4, MEOX2, JUN, NTRK2, NOTCH4, ECSCR, ITGA7, TGFBR3, ZFPM2, ENG	912	251	13528	2.83665	3.86104e-07	4.29005e-08	2.05028e-07
SP_PIR_KEYWORDS	Secreted	167	1.22353	1.86974e-10	A2M, RARRES2, MASP1, BTD, FAM20A, LTBP4, EDN1, FGF10, FSTL1, TNFSF12, CXCL12, MMRN2, OLFML1, ST3GAL3, APOD, CCBE1, CFH, LGI4, CPA1, PDGFD, CFD, FAM150B, TFPI2, SPON1, EGFR, RNLS, TUB, F10, CRTAP, LIFR, OLFML2A, SERPING1, CD40, COLEC11, PRELP, PCOLCE2, VEGFC, ADAMTS9, EGFLAM, LYNX1, SERPINF1, CPE, PDGFRL, TFPI, ADAMTS1, RELN, LAMC1, MFAP4, ADAMTS5, HSD17B11, RBP4, EMCN, MAMDC2, ENPP2, CLU, PAMR1, …	1169	1689	19235	1.62691	1.18728e-07	3.95761e-08	2.78288e-07
GOTERM_CC_FAT	GO:0031012~extracellular matrix	58	0.42494	2.656e-10	LTBP4, MMP28, MMRN2, GPC3, ANG, FGF1, TFPI2, SPON1, CRTAP, OLFML2A, PRELP, ADAMTS9, EGFLAM, NAV2, F3, ADAMTS1, WNT11, RELN, LAMC1, MFAP4, DST, ADAMTS5, TF, FMOD, MAMDC2, CD248, ADAMTS15, TIMP4, DCN, VIT, TIMP3, SMOC2, LAMB3, COL17A1, LAMB2, COL6A6, TNN, ANGPTL4, DPT, LPL, FLRT2, COL4A2, LGALS3, EFEMP2, EFEMP1, COL15A1, NID1, EMILIN2, SOD3, LAMA2, VWF, LAMA4, FBLN1, COL14A1, LAMA3, FBLN2, FREM1, F…	869	345	12782	2.47279	1.20582e-07	6.02911e-08	3.77282e-07
GOTERM_BP_FAT	GO:0007167~enzyme linked receptor protein signaling pathway	57	0.417613	4.12201e-10	NRP1, STAT5A, STAT5B, FOXO1, RHOQ, FGF10, FSTL1, FOS, EIF4EBP2, TIE1, FGF1, SIK2, FGF2, GNG7, GHR, EGFR, IRS2, SOCS2, ARID5B, LIFR, IRS1, VEGFC, ADRB2, MSX1, CHRDL1, JUN, ROR1, PDGFRA, FMOD, FGFR1, NDN, ADCYAP1R1, KIT, SORBS1, TEK, FIGF, PIK3R1, BMP2, KL, KLF10, FLT4, SMAD6, MET, TGFBR2, AXL, SMAD3, DUSP22, IGF2, KDR, NTRK3, NTRK2, TGFBR3, GDF10, SPTBN1, ENG, GFRA2, BMP6	912	342	13528	2.47222	1.41921e-06	1.41921e-07	7.53623e-07
GOTERM_CC_FAT	GO:0005578~proteinaceous extracellular matrix	54	0.395633	1.04766e-09	LTBP4, MMP28, MMRN2, GPC3, ANG, FGF1, TFPI2, SPON1, CRTAP, PRELP, ADAMTS9, EGFLAM, NAV2, ADAMTS1, RELN, WNT11, LAMC1, MFAP4, DST, ADAMTS5, FMOD, TF, MAMDC2, CD248, ADAMTS15, TIMP4, DCN, VIT, TIMP3, SMOC2, LAMB3, COL17A1, LAMB2, COL6A6, TNN, ANGPTL4, DPT, FLRT2, COL4A2, LGALS3, EFEMP2, EFEMP1, COL15A1, NID1, EMILIN2, LAMA2, VWF, LAMA4, FBLN1, LAMA3, COL14A1, FBLN2, FREM1, FBLN5	869	320	12782	2.48212	4.75638e-07	1.58546e-07	1.48819e-06
GOTERM_BP_FAT	GO:0032101~regulation of response to external stimulus	35	0.256429	1.23438e-09	PPARA, CAV1, A2M, PTGS2, MASP1, C3, STAT5A, STAT5B, PPARG, EDN1, FGF10, CX3CL1, CXCL12, AGTR1, S1PR1, SAA1, BCL6, NT5E, SELP, TGFBR2, SMAD3, IGF2, SERPING1, IL6R, ADIPOQ, SLIT2, KDR, LEP, NTRK3, ADRB2, SERPINF1, F3, PLA2G2A, FABP4, CMA1	912	159	13528	3.2652	4.24996e-06	3.86361e-07	2.2568e-06
GOTERM_CC_FAT	GO:0005615~extracellular space	90	0.659389	1.46467e-09	A2M, MASP1, BTD, LEPR, CRHBP, EDN1, IGFBP6, FGF10, FSTL1, TNFSF12, CXCL12, MMRN2, GPC3, APOD, ANG, GSN, SAA1, GPX3, TPT1, CFH, LOXL4, SEPP1, CPA1, CFD, FGF1, FGF2, GPIHBP1, GHR, EGFR, HYAL1, EGFL7, SERPING1, IL6R, SLIT2, SLIT3, VEGFC, THBD, SERPINF1, ADM, CPAMD8, F3, CPXM1, TFPI, PLA2G2A, EFNA5, RELN, TF, RBP4, HDLBP, MFNG, C3, CXCL2, CLU, TIMP4, KIT, CX3CL1, FXYD6, CCL28, C1QTNF7, C1QTNF1, TNN, …	869	685	12782	1.93255	6.64958e-07	1.66239e-07	2.08054e-06
GOTERM_CC_FAT	GO:0005576~extracellular region	200	1.46531	5.63102e-09	RARRES2, A2M, MASP1, BTD, FAM20A, LTBP4, CRHBP, EDN1, FSTL1, APOD, CCBE1, CFH, FAM150B, CFD, F10, CRTAP, LIFR, APOLD1, OLFML2A, SERPING1, CD40, COLEC11, PRELP, VEGFC, ADAMTS9, EGFLAM, SERPINF1, NAV2, F3, PDGFRL, PLA2G2A, TFPI, ADAMTS1, EFNA5, LAMC1, ADAMTS5, HSD17B11, RBP4, MFNG, EMCN, ENPP2, VIT, LAMB3, LAMB2, OLFM1, PLTP, BMP2, LGALS3, C16ORF89, TINAGL1, EMILIN2, LAMA2, APOL3, LAMA4, COL14A1, L…	869	2010	12782	1.46357	2.55648e-06	5.11296e-07	7.9988e-06
SP_PIR_KEYWORDS	angiogenesis	20	0.146531	7.43447e-09	PTPRB, COL4A2, NRP1, EPAS1, EGFL7, APOLD1, COL15A1, IGF2, TNFSF12, ARHGAP24, KDR, VEGFC, ANG, ECSCR, CCBE1, ROBO4, FGF1, FIGF, FGF2, ANGPTL4	1169	66	19235	4.98613	4.72088e-06	1.18022e-06	1.10653e-05
GOTERM_CC_FAT	GO:0044459~plasma membrane part	214	1.56788	1.00188e-08	DLC1, VAPA, PTGS2, AQP7, TMEM11, LPAR1, AQP1, AMOTL1, AMOTL2, AGTR1, S1PR1, AIF1L, RAPGEF2, GNG7, TYRO3, PLD1, PTPRM, F10, MAGI1, GPER, LIFR, GEM, CD40, PGM5, EGFLAM, CD36, HEPACAM, PTRF, CD34, F3, PDGFRA, ROR1, EFNA5, HAS3, PMP22, ADD3, ADD1, PALM, EMCN, IL1R1, ENPP2, GNAI1, MMD, MME, FCGRT, RAB40B, SLC29A1, DMD, PEMT, MAOA, TGFBR2, MAOB, KDR, NTRK3, NOTCH2, SYNE1, LAMA3, ATP2A2, KCNJ8, CD59, NT…	869	2203	12782	1.42882	4.54851e-06	7.58087e-07	1.42316e-05
GOTERM_BP_FAT	GO:0019216~regulation of lipid metabolic process	27	0.197817	1.83519e-08	PPARA, CAV1, THRB, STAT5A, ABHD5, SNCA, STAT5B, PPARG, NR3C1, AGTR1, SLC25A20, ACSL1, SORBS1, PPAP2A, NR1H3, IRS2, MLXIPL, CIDEA, PNPLA2, IGF2, ACACB, ADIPOQ, PROX1, IRS1, GIMAP1, LEP, BMP6	912	112	13528	3.57589	6.31837e-05	5.26546e-06	3.35526e-05
SP_PIR_KEYWORDS	extracellular matrix	40	0.293062	1.91826e-08	FMOD, MAMDC2, LTBP4, ADAMTS15, DCN, MMP28, VIT, TIMP3, MMRN2, SMOC2, LAMB3, COL17A1, LAMB2, COL6A6, SPON1, ANGPTL4, DPT, COL4A2, CRTAP, COL15A1, NID1, EMILIN2, PRELP, LAMA2, VWF, ADAMTS9, LAMA4, FBLN1, LAMA3, EGFLAM, COL14A1, FBLN2, FREM1, RELN, ADAMTS1, WNT11, LAMC1, MFAP4, DST, ADAMTS5	1169	241	19235	2.73099	1.21809e-05	2.43619e-06	2.85511e-05
GOTERM_BP_FAT	GO:0048514~blood vessel morphogenesis	39	0.285735	2.0879e-08	EMCN, CAV1, NRP1, LEPR, EDN1, FGF10, TNFSF12, CXCL12, CITED2, S1PR1, HOXA3, ANG, CCBE1, ROBO4, SOX17, FGF1, FIGF, FGF2, ANGPTL4, B4GALT1, SELP, EPAS1, EGFL7, TGFBR2, APOLD1, COL15A1, ARHGAP24, PROX1, SLIT2, KDR, VEGFC, MEOX2, JUN, NTRK2, NOTCH4, ECSCR, ITGA7, ZFPM2, ENG	912	211	13528	2.74171	7.18839e-05	5.52971e-06	3.81729e-05
GOTERM_BP_FAT	GO:0051272~positive regulation of cell motion	25	0.183164	2.12797e-08	TACR1, STAT5B, EDN1, KIT, CXCL12, S1PR1, BCL2, BCL6, FGF2, PIK3R1, EGFR, IRS2, PLD1, F10, IGF1, CHST3, SMAD3, IGF2, IL6R, IRS1, KDR, VEGFC, RRAS2, F3, PDGFRA	912	98	13528	3.78401	7.32632e-05	5.23326e-06	3.89054e-05
GOTERM_BP_FAT	GO:0008285~negative regulation of cell proliferation	55	0.40296	2.24298e-08	DLC1, PTGS2, PPARG, IGFBP6, FGF10, MXI1, TENC1, WISP2, GPC3, ANG, CDKN2C, FGF2, HYAL1, PTPRM, PROX1, MFN2, MSX1, ADM, BTG1, JUN, TBRG1, PLA2G2A, ADAMTS1, PMP22, SMARCA2, RBP4, CAV2, CAV1, NDN, COMT, ZBTB16, SESN1, CDH5, ALDH1A2, BCL2, PEMT, BCL6, PPAP2A, AXIN2, DPT, CEBPA, B4GALT1, TESC, BMP2, KLF10, KLF11, TGFBR2, SMAD3, CDKN1C, NOTCH2, TGFBR3, PTCH1, ENG, KLF4, NFIB	912	361	13528	2.25993	7.72227e-05	5.14836e-06	4.10081e-05
GOTERM_BP_FAT	GO:0043434~response to peptide hormone stimulus	32	0.234449	2.98118e-08	CAV2, RBP4, PPARA, STAT5A, PFKFB1, PPARG, STAT5B, RHOQ, FOXO1, OXTR, TIMP4, ACVR1C, EIF4EBP2, SORBS1, BCL2, SIK2, PIK3R1, GHR, IRS2, PLD1, EGR2, SOCS2, IGF2, IL6R, CDO1, CPS1, UBE2B, IRS1, PCK1, LEP, ADM, CCND2	912	154	13528	3.08225	0.000102637	6.41512e-06	5.45046e-05
SP_PIR_KEYWORDS	lipoprotein	76	0.556817	3.50854e-08	RHOJ, CYB5R3, RAB9A, TACR1, RHOQ, LPAR1, KCNIP2, RHOU, VCL, EDNRB, AGTR1, MAP1LC3C, S1PR1, GPC3, APOD, MAP1LC3B, RRAS, NT5E, GNG7, ARL2, RECK, PLD1, PTGER3, NCALD, APOLD1, STOM, GNAL, ADRB2, LYNX1, ADRB1, CD36, F3, RRAS2, TFPI, CA4, EFNA5, PRNP, ARL4D, AKAP2, RASD1, ARL4A, ALPL, AVPR2, PALM, CAV1, RAB7B, GNAI1, MRAS, CABP1, CLU, GNG11, GNG12, COMT, C2ORF88, NRN1, RAB40B, RGMA, HRH1, PEX19, FOLR2,…	1169	642	19235	1.94785	2.2279e-05	3.7132e-06	5.22205e-05
INTERPRO	IPR018097:EGF-like calcium-binding, conserved site	24	0.175837	3.56164e-08	F10, SVEP1, MASP1, EGFL7, CD248, EFEMP2, LTBP4, EFEMP1, NID1, C1R, C1S, SLIT2, SLIT3, NOTCH2, FBLN1, THBD, LRP1, SNED1, CD93, FAT4, FBLN2, FBLN5, NOTCH4, CCBE1	1085	96	16659	3.83848	5.68065e-05	5.68065e-05	5.96174e-05
GOTERM_BP_FAT	GO:0001525~angiogenesis	31	0.227123	4.21702e-08	EMCN, NRP1, LEPR, EDN1, FGF10, TNFSF12, CXCL12, S1PR1, ANG, CCBE1, ROBO4, SOX17, FGF1, FIGF, FGF2, ANGPTL4, B4GALT1, EPAS1, EGFL7, TGFBR2, APOLD1, COL15A1, ARHGAP24, SLIT2, KDR, VEGFC, MEOX2, JUN, NOTCH4, ECSCR, ENG	912	148	13528	3.10698	0.000145181	8.54067e-06	7.70993e-05
SP_PIR_KEYWORDS	egf-like domain	38	0.278409	5.1723e-08	C7, PEAR1, MASP1, CD248, LTBP4, PAMR1, C1R, C1S, CD93, FAT4, CCBE1, TEK, FAT2, CNTNAP3, TNN, TIE1, NRG2, HYAL1, SELP, F10, SVEP1, EGFL7, EFEMP2, EFEMP1, NID1, SLIT2, SLIT3, NOTCH2, FBLN1, THBD, EGFLAM, LRP1, SNED1, FBLN2, FBLN5, NOTCH4, RELN, CLEC14A	1169	230	19235	2.71853	3.28436e-05	4.69201e-06	7.69835e-05
INTERPRO	IPR013032:EGF-like region, conserved site	46	0.337021	6.21499e-08	C7, PEAR1, PTGS2, MASP1, CD248, LTBP4, PAMR1, C1R, C1S, LAMB3, LAMB2, CD93, FAT4, CCBE1, FAT2, TEK, CNTNAP3, TNN, TIE1, NRG2, HYAL1, SELP, F10, SVEP1, EGFL7, EFEMP2, EFEMP1, NID1, CD40, SLIT2, SLIT3, LAMA2, NOTCH2, LAMA4, FBLN1, LAMA3, THBD, EGFLAM, LRP1, SNED1, FBLN2, FBLN5, NOTCH4, RELN, LAMC1, CLEC14A	1085	293	16659	2.41051	9.91242e-05	4.95633e-05	0.000104031
SP_PIR_KEYWORDS	developmental protein	86	0.630083	9.52241e-08	NRP1, GLDN, MITF, RADIL, TNFSF12, SPRY2, SPRY1, ANG, CCBE1, ROBO4, ATOH8, FGF1, FGF2, AKIRIN2, TWIST2, EGFL7, DMRT3, EMX2, APOLD1, ARHGAP24, PROX1, SLIT2, SLIT3, VEGFC, MSX1, CHRDL1, CAMK1, WNT11, EFNA5, RELN, BIN1, MFNG, TSHZ2, TSHZ1, SHROOM4, ADCYAP1R1, FHL1, NNAT, GPM6B, MEIS1, HIC1, HOXA2, HOXA3, HOXA4, HOXA5, HOXA7, HOXA10, LHX6, NDRG2, AXIN2, SPATA6, FIGF, DCLK1, OLFM1, ZNF423, ANGPTL4, DIX…	1169	779	19235	1.81651	6.04655e-05	7.55839e-06	0.00014173
GOTERM_BP_FAT	GO:0040017~positive regulation of locomotion	24	0.175837	9.75985e-08	EGFR, PLD1, IRS2, F10, TACR1, EDN1, SMAD3, IGF1, FGF10, IGF2, IL6R, KIT, CXCL12, IRS1, SLIT2, KDR, VEGFC, S1PR1, F3, BCL2, RRAS2, PDGFRA, FGF2, PIK3R1	912	98	13528	3.63265	0.000335975	1.86682e-05	0.000178438
GOTERM_CC_FAT	GO:0009898~internal side of plasma membrane	49	0.359001	1.06318e-07	RHOJ, CYB5R3, TLN1, RAB9A, TLN2, RHOU, TENC1, VCL, MBP, RRAS, GNG7, ARHGEF4, PLD1, GEM, STOM, PGM5, HEPACAM, RRAS2, RASD1, ADD3, AKAP2, PARVA, ADD1, SNTG2, COPZ2, PALM, CAV2, LIMS2, SHROOM4, MRAS, CABP1, GNG11, KIT, GNG12, RAB40B, ALDH3A2, PEX19, DDX19A, DMD, RASA3, EHD2, MAOA, MAOB, ADI1, SYNE1, SVIL, RHEB, SPTBN1, SNTA1	869	316	12782	2.2808	4.8267e-05	6.89543e-06	0.000151023
GOTERM_BP_FAT	GO:0007155~cell adhesion	85	0.622756	1.20468e-07	DLC1, NRP1, THRA, TLN2, FERMT2, CLDN5, RADIL, CXCL12, VCL, WISP2, ARHGAP6, SRPX, S1PR1, CD93, CNTNAP3, ESAM, BOC, SPON1, EGFR, TYRO3, PTPRM, MAGI1, ICAM2, STXBP1, CPXM2, SIRPA, CD36, PGM5, HEPACAM, CD34, CPXM1, CD99L2, SGCE, RELN, LAMC1, JAM2, MFAP4, DST, AOC3, PARVA, EMCN, PARD3, GNE, NEDD9, CX3CL1, CLDN11, CDH5, LAMB3, COL17A1, LAMB2, SORBS1, COL6A6, FAT4, BCL2, TEK, FAT2, TNN, DPT, B4GALT1, FL…	912	700	13528	1.80119	0.000414685	2.18298e-05	0.00022025
GOTERM_BP_FAT	GO:0022610~biological adhesion	85	0.622756	1.28009e-07	DLC1, NRP1, THRA, TLN2, FERMT2, CLDN5, RADIL, CXCL12, VCL, WISP2, ARHGAP6, SRPX, S1PR1, CD93, CNTNAP3, ESAM, BOC, SPON1, EGFR, TYRO3, PTPRM, MAGI1, ICAM2, STXBP1, CPXM2, SIRPA, CD36, PGM5, HEPACAM, CD34, CPXM1, CD99L2, SGCE, RELN, LAMC1, JAM2, MFAP4, DST, AOC3, PARVA, EMCN, PARD3, GNE, NEDD9, CX3CL1, CLDN11, CDH5, LAMB3, COL17A1, LAMB2, SORBS1, COL6A6, FAT4, BCL2, TEK, FAT2, TNN, DPT, B4GALT1, FL…	912	701	13528	1.79862	0.000440636	2.20364e-05	0.000234036
GOTERM_BP_FAT	GO:0050873~brown fat cell differentiation	12	0.0879185	1.34641e-07	CEBPA, ALDH6A1, ADRB2, RARRES2, LAMA4, LAMB3, ADRB1, RGS2, PPARG, FABP4, PRDM16, ADIPOQ	912	24	13528	7.41667	0.000463463	2.20745e-05	0.000246163
INTERPRO	IPR001881:EGF-like calcium-binding	23	0.168511	1.64022e-07	F10, MASP1, EGFL7, EFEMP2, LTBP4, CD248, EFEMP1, NID1, C1R, C1S, SLIT2, SLIT3, NOTCH2, FBLN1, THBD, LRP1, SNED1, CD93, FAT4, FBLN2, FBLN5, NOTCH4, CCBE1	1085	96	16659	3.67854	0.00026158	8.7201e-05	0.000274552
GOTERM_BP_FAT	GO:0048545~response to steroid hormone stimulus	35	0.256429	1.75741e-07	ALPL, CAV2, CAV1, A2M, PTGS2, LEPR, PPARG, STAT5B, PFKFB1, OXTR, AQP1, TIMP3, FOS, ALDH1A2, GSTM3, BCL2, GHR, SOCS2, ACADS, CRYAB, BCKDHB, TGFBR2, RCAN1, IL6R, CDO1, CPS1, ADIPOQ, DUSP1, ADM, CCND2, PDGFRA, ALDH2, FABP4, CA4, PTCH1	912	192	13528	2.70399	0.000604892	2.7503e-05	0.000321304
INTERPRO	IPR000152:EGF-type aspartate/asparagine hydroxylation conserved site	23	0.168511	1.99272e-07	F10, SVEP1, MASP1, EGFL7, EFEMP2, LTBP4, EFEMP1, NID1, C1R, C1S, SLIT2, NOTCH2, FBLN1, THBD, LRP1, SNED1, CD93, FAT4, FBLN2, FBLN5, NOTCH4, CCBE1, CLEC14A	1085	97	16659	3.64062	0.000317788	7.94566e-05	0.000333556
SP_PIR_KEYWORDS	oxidoreductase	67	0.490878	2.01813e-07	CYB5R3, TM7SF2, UQCRC2, STEAP4, LDHB, ALDH1L1, PTGS2, LDHD, ADH1C, ADH1B, HIBADH, FDFT1, AKR1C3, AKR1C2, PECR, MSRA, GPX3, LOXL4, CAT, HADH, AKR1C1, WWOX, ALDH6A1, RNLS, AIFM2, ACADS, COX4I1, CDO1, ACADVL, DHRS3, ALDH7A1, H6PD, PRDX6, CYBRD1, LEPREL1, STEAP1, AOC3, MDH1, HSD17B11, CYP2U1, ADHFE1, GLUD2, GLUD1, ADH5, ALDH3A2, HADHA, ALDH1A1, ALDH1A2, FMO2, ALDH1A3, CYP26B1, BDH2, GPD1, PTGR1, COX7…	1169	562	19235	1.96163	0.000128143	1.4239e-05	0.000300375
SP_PIR_KEYWORDS	disulfide bond	241	1.7657	2.55703e-07	A2M, PEAR1, PTGS2, MASP1, SCN3B, LTBP4, CRHBP, EDN1, FSTL1, DNASE1L3, AGTR1, APOD, CCBE1, CFH, CFD, RECK, TXNL1, TYRO3, F10, PTPRM, GPER, LIFR, OLFML2A, SERPING1, CD40, COLEC11, PIK3IP1, SIRPA, PRELP, AADAC, VEGFC, ADAMTS9, EGFLAM, CD36, HEPACAM, F3, PDGFRL, TFPI, ROR1, PLA2G2A, PDGFRA, ADAMTS1, EFNA5, LAMC1, ADAMTS5, RBP4, IL1R1, ENPP2, MME, FCGRT, VIT, LAMB3, LAMB2, OLFM1, PLTP, BMP2, LGALS3, T…	1169	2924	19235	1.35618	0.000162358	1.6237e-05	0.000380583
GOTERM_BP_FAT	GO:0007169~transmembrane receptor protein tyrosine kinase signaling pathway	38	0.278409	3.16964e-07	FGFR1, NRP1, NDN, STAT5A, ADCYAP1R1, STAT5B, FGF10, RHOQ, FOXO1, KIT, EIF4EBP2, SORBS1, TEK, TIE1, FGF1, FIGF, SIK2, FGF2, PIK3R1, GHR, EGFR, IRS2, SOCS2, KL, ARID5B, FLT4, MET, AXL, IGF2, IRS1, KDR, NTRK3, VEGFC, ADRB2, NTRK2, PDGFRA, ROR1, GFRA2	912	224	13528	2.51637	0.00109071	4.7447e-05	0.0005795
GOTERM_BP_FAT	GO:0030335~positive regulation of cell migration	22	0.161184	3.1779e-07	EGFR, PLD1, IRS2, F10, TACR1, EDN1, SMAD3, IGF1, IGF2, IL6R, KIT, CXCL12, IRS1, KDR, VEGFC, S1PR1, F3, BCL2, RRAS2, PDGFRA, FGF2, PIK3R1	912	89	13528	3.66667	0.00109355	4.55886e-05	0.000581011
GOTERM_BP_FAT	GO:0031667~response to nutrient levels	35	0.256429	3.30727e-07	ALPL, PPARA, RBP4, CAV1, A2M, PTGS2, LEPR, PPARG, PFKFB1, ENSA, TIMP3, ALDH1A2, ACSL1, GSN, BCL2, PEMT, SLC22A3, TIE1, DDAH2, MEST, GHR, NES, BMP2, ACADS, BCKDHB, TGFBR2, COX4I1, CPS1, ADIPOQ, LEP, DUSP1, ADM, JUN, PTCH1, KLF4	912	197	13528	2.63536	0.00113805	4.55467e-05	0.000604663
SP_PIR_KEYWORDS	glycoprotein	334	2.44707	3.56149e-07	SLC9A9, ADCY4, A2M, PEAR1, PTGS2, BTD, GLDN, MASP1, FAM20A, GPR124, SCN3B, CRHBP, LTBP4, FSTL1, LPAR1, SIDT2, AQP1, TMEM140, AGTR1, S1PR1, APOD, CCBE1, CFH, RECK, TYRO3, F10, PTPRM, CRYAB, GPER, GPR133, CRTAP, LIFR, OLFML2A, TMEM200B, SERPING1, CD40, SIRPA, PRELP, TMEM132C, AADAC, VEGFC, MGAT3, ADAMTS9, EGFLAM, CD36, HEPACAM, SERPINF1, CD34, F3, PDGFRL, TFPI, ROR1, PDGFRA, ADAMTS1, EFNA5, HAS3, L…	1169	4318	19235	1.27275	0.000226129	2.05593e-05	0.000530084
GOTERM_CC_FAT	GO:0030055~cell-substrate junction	25	0.183164	3.70526e-07	DLC1, CAV2, DIXDC1, LIMA1, TLN1, CAV1, LIMS2, TLN2, FERMT2, NEDD9, ARHGAP24, RHOU, TENC1, ARHGAP26, VCL, ARHGAP31, COL17A1, PGM5, LAMA3, TNS1, SORBS1, DMD, AIF1L, DST, PARVA	869	112	12782	3.28323	0.000168205	2.10272e-05	0.000526328
GOTERM_BP_FAT	GO:0006631~fatty acid metabolic process	35	0.256429	3.74111e-07	PPARA, PTGS2, STAT5A, ABHD5, STAT5B, SNCA, EDN1, ACOT1, PEX5, HADHA, AKR1C3, PRKAR2B, PECR, AKR1C2, PTGIS, ACSL1, BDH2, HADH, GHR, LPL, ACAA2, PTGR1, PLP1, ACADS, SCD, FADS3, EPHX2, ACACB, ADIPOQ, LEP, ACADVL, PTGDS, FABP4, GPAM, ACSM5	912	198	13528	2.62205	0.00128723	4.95397e-05	0.00068398
GOTERM_BP_FAT	GO:0008284~positive regulation of cell proliferation	57	0.417613	3.96703e-07	NRP1, PTGS2, STAT5A, TACR1, STAT5B, EDN1, FGF10, TNFSF12, VIPR1, S1PR1, NDUFS4, ANG, FGF1, MYC, FGF2, AKIRIN2, EGFR, IRS2, LIFR, CD40, IL6R, PROX1, IRS1, VEGFC, ADRB2, ADM, CCND2, JUN, F3, PDGFRA, LAMC1, TBX18, FGFR1, CNBP, CLU, RPS15A, KIT, RPA1, ALDH1A2, HOXA3, BCL2, CAMK2D, ADRA2A, BCL6, FIGF, B4GALT1, FLT4, TGFBR2, IGF1, IGF2, KDR, CCL14, ATF3, NOTCH4, FABP4, ID4, MAB21L1	912	414	13528	2.04227	0.00136492	5.05857e-05	0.000725285
SP_PIR_KEYWORDS	cell adhesion	54	0.395633	4.01054e-07	FERMT2, RADIL, VCL, WISP2, SRPX, CD93, CNTNAP3, ESAM, BOC, SPON1, TYRO3, PTPRM, ICAM2, CD36, PGM5, HEPACAM, CD34, CD99L2, RELN, LAMC1, MFAP4, DST, AOC3, PARVA, NEDD9, CX3CL1, CDH5, LAMB3, LAMB2, COL6A6, FAT4, FAT2, DPT, SELP, FLRT2, SVEP1, COL15A1, NID1, MCAM, EMILIN2, PCDH19, PCDH18, LAMA2, VWF, ITGA9, LAMA4, COL14A1, LAMA3, FREM1, FBLN5, PECAM1, ITGA7, PDZD2, ENG	1169	422	19235	2.10552	0.000254637	2.12222e-05	0.00059692
SMART	SM00179:EGF_CA	23	0.168511	4.28292e-07	F10, MASP1, EGFL7, EFEMP2, LTBP4, CD248, EFEMP1, NID1, C1R, C1S, SLIT2, SLIT3, NOTCH2, FBLN1, THBD, LRP1, SNED1, CD93, FAT4, FBLN2, FBLN5, NOTCH4, CCBE1	629	96	9079	3.45815	0.000120343	0.000120343	0.000566613
GOTERM_BP_FAT	GO:0050727~regulation of inflammatory response	20	0.146531	4.41811e-07	A2M, MASP1, PTGS2, C3, STAT5A, PPARG, STAT5B, IGF2, SERPING1, CX3CL1, ADIPOQ, AGTR1, ADRB2, SERPINF1, SAA1, PLA2G2A, FABP4, CMA1, BCL6, NT5E	912	76	13528	3.90351	0.00152	5.43255e-05	0.000807755
GOTERM_BP_FAT	GO:0009991~response to extracellular stimulus	37	0.271082	5.77432e-07	ALPL, RBP4, PPARA, CAV1, A2M, PTGS2, LEPR, PPARG, PFKFB1, ENSA, TIMP3, FOS, ALDH1A2, ACSL1, GSN, BCL2, PEMT, SLC22A3, TIE1, DDAH2, MEST, GHR, NES, BMP2, ACADS, BCKDHB, TGFBR2, AXL, COX4I1, CPS1, ADIPOQ, LEP, DUSP1, ADM, JUN, PTCH1, KLF4	912	220	13528	2.4947	0.00198612	6.85528e-05	0.00105571
GOTERM_BP_FAT	GO:0010565~regulation of cellular ketone metabolic process	17	0.124551	6.60334e-07	PPARA, CAV1, IRS2, SNCA, PPARG, MLXIPL, IGF2, NR3C1, COMT, ACACB, PROX1, ADIPOQ, IRS1, LEP, SLC25A20, ACSL1, NR1H3	912	57	13528	4.42398	0.00227095	7.57815e-05	0.00120727
GOTERM_CC_FAT	GO:0005604~basement membrane	20	0.146531	7.6951e-07	TF, COL4A2, EFEMP2, COL15A1, NID1, TIMP3, MMRN2, LAMA2, SMOC2, LAMB3, COL17A1, LAMA4, LAMA3, EGFLAM, LAMB2, ANG, FREM1, ADAMTS1, LAMC1, DST	869	78	12782	3.7715	0.000349297	3.88168e-05	0.00109308
GOTERM_BP_FAT	GO:0009611~response to wounding	67	0.490878	7.88998e-07	PPARA, A2M, NRP1, MASP1, TACR1, STAT5B, FGF10, FOS, GSN, SAA1, CFH, MGLL, CFD, FGF2, TFPI2, PTGER3, F10, STXBP1, CHST3, SERPING1, CD40, IL6R, CDO1, CD36, THBD, ADM, DARC, F3, TFPI, PDGFRA, NFE2L1, AOC3, TPST1, TF, C7, C3, CXCL2, CLU, C1R, C1S, TIMP3, HRH1, LAMB2, BCL2, PTX3, B4GALT1, KLF6, SELP, BMP2, KL, EFEMP2, TGFBR2, EPHX2, SMAD3, IGF1, IGF2, ANXA5, NOTCH2, APOL3, VWF, LYVE1, PLSCR4, CD59, FB…	912	530	13528	1.87516	0.00271283	8.76258e-05	0.00144251
UP_SEQ_FEATURE	disulfide bond	232	1.69976	8.0742e-07	A2M, PEAR1, PTGS2, MASP1, SCN3B, LTBP4, CRHBP, EDN1, FSTL1, DNASE1L3, AGTR1, APOD, CCBE1, CFH, CFD, RECK, TXNL1, TYRO3, F10, PTPRM, GPER, LIFR, OLFML2A, SERPING1, CD40, COLEC11, PIK3IP1, SIRPA, PRELP, AADAC, VEGFC, ADAMTS9, EGFLAM, CD36, HEPACAM, F3, PDGFRL, PLA2G2A, PDGFRA, ROR1, TFPI, ADAMTS1, EFNA5, LAMC1, ADAMTS5, RBP4, IL1R1, ENPP2, MME, FCGRT, VIT, LAMB3, LAMB2, OLFM1, PLTP, BMP2, LGALS3, T…	1168	2819	19113	1.34673	0.00251034	0.00125596	0.00145988
GOTERM_BP_FAT	GO:0048878~chemical homeostasis	65	0.476225	1.01841e-06	SLC9A9, GNA11, TACR1, EDN1, PPARG, SNCA, FOXO3, LPAR1, CXCL12, CKB, MBP, EDNRB, AGTR1, S1PR1, SAA1, TPT1, RGN, LGI4, CUTC, MYC, AKR1C1, IRS2, EGR2, PTGER3, ACO1, MLXIPL, IRS1, ADM, JUN, PRNP, PMP22, FXYD1, TF, RBP4, C7, CAV1, NR3C2, OXTR, CLDN11, CCL28, TCF7L2, BCL2, CAMK2D, PPP3CB, NEDD4L, MT1H, LPL, PLP1, EPAS1, EPHX2, IGF1, NPR1, IGF2, ATP1A2, CPS1, ADIPOQ, GIMAP1, KDR, PCK1, CCL14, PYGM, ATP2…	912	512	13528	1.88314	0.00350024	0.000109568	0.00186192
KEGG_PATHWAY	hsa04510:Focal adhesion	39	0.285735	1.15146e-06	CAV2, TLN1, CAV1, MYL5, TLN2, MYL9, VCL, LAMB3, LAMB2, COL6A6, BCL2, TNN, PDGFD, FIGF, PIK3R1, EGFR, COL4A2, FLT4, MET, IGF1, FLNC, KDR, LAMA2, ITGA9, VWF, VEGFC, LAMA4, LAMA3, CCND2, FYN, JUN, ITGA7, PDGFRA, RAP1A, RELN, LAMC1, CRK, MYLK, PARVA	429	201	5085	2.29986	0.00019573	0.00019573	0.00140476
GOTERM_MF_FAT	GO:0004714~transmembrane receptor protein tyrosine kinase activity	18	0.131878	1.95169e-06	EGFR, TYRO3, FGFR1, NRP1, FLT4, MET, AXL, KIT, IRS1, KDR, NTRK3, TEK, PDGFRL, NTRK2, PDGFRA, ROR1, TIE1, CRIM1	896	67	12983	3.89282	0.00197901	0.00197901	0.00308942
GOTERM_BP_FAT	GO:0032870~cellular response to hormone stimulus	26	0.19049	2.41982e-06	ADCY4, THRA, STAT5A, PPARG, STAT5B, RHOQ, FOXO1, GNG11, GNG12, LATS2, FOS, PRKAR2B, EIF4EBP2, SORBS1, SIK2, PIK3R1, GNG7, GHR, IRS2, SOCS2, IGF2, IRS1, UBE2B, DUSP1, CCND2, ALDH2	912	133	13528	2.89975	0.00829686	0.000252437	0.00442405
INTERPRO	IPR013091:EGF calcium-binding	18	0.131878	2.65122e-06	SVEP1, EGFL7, EFEMP2, LTBP4, CD248, EFEMP1, NID1, C1R, NOTCH2, FBLN1, THBD, LRP1, CD93, FAT4, FBLN2, FBLN5, NOTCH4, CCBE1	1085	72	16659	3.83848	0.00421978	0.000845384	0.00443773
GOTERM_BP_FAT	GO:0050678~regulation of epithelial cell proliferation	18	0.131878	3.37794e-06	B4GALT1, EGFR, TACR1, SMAD3, IGF1, FGF10, KDR, CDKN1C, EDNRB, VEGFC, CCND2, PLA2G2A, TGFBR3, PTCH1, LAMC1, FGF1, TBX18, FGF2	912	71	13528	3.76056	0.0115629	0.000342008	0.00617566
GOTERM_BP_FAT	GO:0006006~glucose metabolic process	28	0.205143	3.43153e-06	LDHB, RBP4, ALDOC, PFKFB1, HIBADH, PPP1R1A, GYS2, MYC, PDK2, GPD1, IRS2, CRYAB, PDK4, GALT, GYG2, IGF2, CPS1, ADIPOQ, PCK1, LEP, PGM5, ATF3, GBE1, PYGM, H6PD, PGM1, PC, MDH1	912	153	13528	2.7146	0.0117453	0.000337508	0.00627364
SP_PIR_KEYWORDS	tyrosine-specific protein kinase	14	0.102572	3.7428e-06	EGFR, FGFR1, FLT4, MET, AXL, BMX, KDR, NTRK3, FYN, NTRK2, TEK, ROR1, PDGFRA, TIE1	1169	48	19235	4.79915	0.00237386	0.000182805	0.00557057
GOTERM_BP_FAT	GO:0048511~rhythmic process	25	0.183164	4.00974e-06	PHLPP1, HLF, LEPR, STAT5A, STAT5B, OXTR, TIMP4, FOXO3, CRY2, ANG, BCL2, PER2, PER1, NFIL3, EGFR, BMP2, EGR3, EGR2, KDR, INHBB, LEP, PTGDS, CCND2, JUN, ADAMTS1	912	128	13528	2.89714	0.0137107	0.000383414	0.00733071
SP_PIR_KEYWORDS	autophosphorylation	14	0.102572	4.81306e-06	EGFR, FGFR1, FLT4, MET, AXL, PRKD1, NTRK3, PRKAR2B, FYN, NTRK2, TEK, PDGFRA, CAMK1, TIE1	1169	49	19235	4.70121	0.00305163	0.000218283	0.00716342
SP_PIR_KEYWORDS	transmembrane protein	69	0.505532	5.1639e-06	TACR1, TSPAN7, AQP1, VIPR1, SDC2, FDFT1, AGTR1, S1PR1, TIE1, IFNGR1, GHR, EGFR, PTGER3, PTPRM, PTGER4, GPER, SLC25A6, TNMD, COX4I1, IL6R, CD40, HLA-E, ADRB2, MGAT3, ADRB1, CD36, THBD, CHST7, CD34, F3, ROR1, PDGFRA, PMP22, AVPR2, FGFR1, IL1R1, CAV1, MME, COMT, CDH5, HRH1, TEK, ADRA2A, PTPRB, B4GALT1, SELP, PLP1, COX7A1, FLT4, MET, AXL, EPHX1, NPR1, NPR2, ATP1A2, MCAM, KDR, NTRK3, ITGA9, NOTCH2, LR…	1169	642	19235	1.76845	0.00327371	0.000218582	0.00768557
INTERPRO	IPR006210:EGF-like	32	0.234449	6.29116e-06	PEAR1, PTGS2, CD248, LTBP4, PAMR1, CD93, FAT4, TEK, FAT2, CCBE1, CNTNAP3, TIE1, NRG2, HYAL1, SELP, F10, SVEP1, EGFL7, EFEMP2, NID1, SLIT2, SLIT3, NOTCH2, FBLN1, LRP1, EGFLAM, THBD, SNED1, FBLN2, NOTCH4, RELN, CLEC14A	1085	201	16659	2.4444	0.00998425	0.00167101	0.0105301
GOTERM_BP_FAT	GO:0002526~acute inflammatory response	21	0.153857	6.70613e-06	B4GALT1, TF, C7, A2M, PTGER3, MASP1, KL, C3, TACR1, CLU, STAT5B, EPHX2, SERPING1, C1R, IGF2, IL6R, C1S, SAA1, F3, CFH, CFD	912	98	13528	3.17857	0.0228248	0.00062384	0.01226
GOTERM_BP_FAT	GO:0048660~regulation of smooth muscle cell proliferation	14	0.102572	6.79592e-06	EGFR, PTGS2, STAT5B, TGFBR2, EDN1, IGF1, IL6R, COMT, MFN2, S1PR1, ANG, JUN, NOTCH4, KLF4	912	46	13528	4.51449	0.0231268	0.000615559	0.0124242
GOTERM_BP_FAT	GO:0045444~fat cell differentiation	15	0.109898	7.21905e-06	CEBPA, STEAP4, ALDH6A1, RARRES2, PPARG, RUNX1T1, PRDM16, TCF7L2, ADIPOQ, LAMB3, LAMA4, ADRB2, ADRB1, RGS2, FABP4	912	53	13528	4.19811	0.0245489	0.000637112	0.0131977
GOTERM_CC_FAT	GO:0005924~cell-substrate adherens junction	22	0.161184	7.3469e-06	DLC1, DIXDC1, CAV2, CAV1, LIMA1, TLN1, LIMS2, TLN2, FERMT2, NEDD9, ARHGAP24, TENC1, RHOU, ARHGAP26, VCL, ARHGAP31, LAMA3, PGM5, TNS1, SORBS1, AIF1L, PARVA	869	106	12782	3.05278	0.00332995	0.000333495	0.0104357
GOTERM_MF_FAT	GO:0019838~growth factor binding	22	0.161184	7.94293e-06	A2M, IL1R1, KLB, KL, FLT4, LTBP4, IGFBP6, TGFBR2, LIFR, IGF2, IL6R, KDR, NTRK3, WISP2, CD36, NTRK2, PDGFRA, TGFBR3, FGFBP2, ENG, CRIM1, GHR	896	105	12983	3.03599	0.0080297	0.00402294	0.0125727
GOTERM_BP_FAT	GO:0030036~actin cytoskeleton organization	35	0.256429	8.03962e-06	RHOJ, DLC1, TRIOBP, TLN1, LIMA1, SHROOM4, WASF3, MRAS, FERMT2, PDLIM3, RHOQ, NEDD9, DAAM2, RHOU, CORO2B, ARHGAP6, CDC42EP2, INPP5K, SORBS1, ANG, GSN, BCL2, ADRA2A, BCL6, CNN1, EHD2, GAS7, PROX1, ARHGAP26, MYH11, CRK, DST, PARVA, TMOD1, ADD1	912	226	13528	2.2972	0.0273009	0.000691773	0.0146977
GOTERM_CC_FAT	GO:0005886~plasma membrane	315	2.30786	8.09385e-06	DLC1, FHIT, ADCY4, PEAR1, PTGS2, VAPA, GLDN, SCN3B, GPR124, SNCA, AQP7, TMEM11, LPAR1, AMOTL1, AQP1, AMOTL2, AGTR1, S1PR1, AIF1L, RAPGEF2, GNG7, RECK, TYRO3, PLD1, F10, PTPRM, MAGI1, CRYAB, GPER, GPR133, APOLD1, LIFR, CD40, GEM, SIRPA, EGFLAM, PGM5, CD36, PTRF, HEPACAM, CD34, F3, TFPI, ROR1, PDGFRA, EFNA5, HAS3, LAMC1, PMP22, ADD3, ADD1, GPR146, PALM, IL1R1, EMCN, GNAI1, ENPP2, MMD, AKAP12, MME, …	869	3777	12782	1.22671	0.00366788	0.000334001	0.0114966
UP_SEQ_FEATURE	domain:EGF-like 5; calcium-binding	12	0.0879185	8.21554e-06	NOTCH2, FBLN1, SVEP1, CD93, FBLN2, FBLN5, LTBP4, EFEMP2, NOTCH4, EFEMP1, NID1, SLIT2	1168	37	19113	5.3072	0.0252508	0.00848879	0.0148534
INTERPRO	IPR000742:EGF-like, type 3	31	0.227123	8.36647e-06	PEAR1, PTGS2, LTBP4, PAMR1, CD93, FAT4, TEK, FAT2, CCBE1, CNTNAP3, TIE1, NRG2, SELP, F10, SVEP1, EGFL7, EFEMP2, EFEMP1, NID1, SLIT2, SLIT3, NOTCH2, FBLN1, LRP1, EGFLAM, THBD, SNED1, FBLN2, FBLN5, NOTCH4, RELN	1085	194	16659	2.45346	0.0132559	0.00190455	0.0140035
GOTERM_BP_FAT	GO:0008360~regulation of cell shape	15	0.109898	9.14841e-06	RHOJ, DLC1, PALM, FERMT2, RHOQ, PALMD, RHOU, GAS7, KDR, CDC42EP2, FYN, ITGA7, CDC42EP4, ARAP3, AKAP2	912	54	13528	4.12037	0.0310072	0.000767952	0.0167246
GOTERM_BP_FAT	GO:0032868~response to insulin stimulus	21	0.153857	9.23861e-06	PPARA, RBP4, IRS2, EGR2, PPARG, PFKFB1, FOXO1, RHOQ, IGF2, IRS1, UBE2B, PCK1, ACVR1C, LEP, EIF4EBP2, ADM, SORBS1, CCND2, SIK2, PIK3R1, GHR	912	100	13528	3.115	0.0313081	0.000757063	0.0168895
GOTERM_BP_FAT	GO:0007010~cytoskeleton organization	55	0.40296	9.63639e-06	RHOJ, DLC1, TLN1, LIMA1, WASF3, TLN2, FERMT2, PDLIM3, RHOQ, RHOU, ARHGAP6, ANG, GSN, CRYAB, UBE2B, PROX1, ARHGAP26, MARK1, TACC2, SGCG, TPPP, DST, PARVA, ADD1, ABLIM1, TRIOBP, PALM, TPPP3, CAV2, CAV1, SHROOM4, MRAS, ABLIM3, NEDD9, DAAM2, CORO2B, CDC42EP2, SORBS1, INPP5K, DMD, BCL2, ADRA2A, BCL6, CNN1, EHD2, MID1, GAS7, SEMA6A, SVIL, MYH11, SYNM, ARAP3, CRK, TMOD1, ARHGAP10	912	436	13528	1.87118	0.0326339	0.000771289	0.0176166
GOTERM_BP_FAT	GO:0044057~regulation of system process	43	0.315041	1.004e-05	TF, SNCG, CAV1, SNCAIP, THRA, MYL5, PTGS2, THRB, TACR1, PPP1R12B, EDN1, SNCA, PINK1, OXTR, KIT, KCNIP2, MYL9, AGTR1, EDNRB, KCNQ4, PPP3CB, CNN1, S100A1, EGR1, EGFR, EGR2, EPAS1, STXBP1, EPHX2, NPR1, IGF2, ATP1A2, CPS1, INHBB, LEP, LAMA2, ADRB2, ADRB1, ATP2A2, ADM, HSPB7, NTRK2, CELF2	912	309	13528	2.06419	0.0339771	0.000785322	0.0183543
UP_SEQ_FEATURE	domain:EGF-like 1	22	0.161184	1.12143e-05	PEAR1, SVEP1, EGFL7, LTBP4, NID1, SLIT2, SLIT3, NOTCH2, FBLN1, THBD, LRP1, EGFLAM, SNED1, CD93, FAT4, TEK, FAT2, NOTCH4, CNTNAP3, TNN, RELN, TIE1	1168	120	19113	3.00004	0.0343079	0.00868959	0.0202745
GOTERM_CC_FAT	GO:0070161~anchoring junction	29	0.21247	1.30537e-05	DLC1, CAV2, CAV1, TLN1, LIMA1, PARD3, LIMS2, TLN2, FERMT2, OXTR, NEDD9, TENC1, RHOU, VCL, SORBS1, PPL, AIF1L, ESAM, B4GALT1, DIXDC1, PTPRM, ARHGAP24, ARHGAP26, ARHGAP31, PGM5, TNS1, LAMA3, SYNM, PARVA	869	172	12782	2.47998	0.00590889	0.000493746	0.018541
GOTERM_BP_FAT	GO:0030029~actin filament-based process	36	0.263756	1.30736e-05	RHOJ, DLC1, MYL6, TRIOBP, TLN1, LIMA1, SHROOM4, WASF3, MRAS, FERMT2, PDLIM3, RHOQ, NEDD9, DAAM2, RHOU, CORO2B, ARHGAP6, CDC42EP2, INPP5K, SORBS1, ANG, GSN, BCL2, ADRA2A, BCL6, CNN1, EHD2, PROX1, GAS7, ARHGAP26, MYH11, CRK, DST, PARVA, TMOD1, ADD1	912	241	13528	2.21577	0.0440146	0.000999782	0.0238996
SP_PIR_KEYWORDS	cytoplasm	258	1.89025	1.31065e-05	DLC1, LDHB, FHIT, SNCG, STAT5A, SNCA, STAT5B, PDLIM3, PDLIM1, PTPN21, SELENBP1, MYLIP, CRY2, GAB2, PPP1R1B, AIF1L, ZNF395, TWIST2, S100A1, WWOX, TXNL1, PLD1, BTBD6, DCTN6, MARK1, ST13, PGM5, HUWE1, PTRF, TAGLN, HEPACAM, PGM1, CAMK1, BIN1, ADD3, ADD1, MDH1, TPPP3, RBP7, AKAP12, CDC42EP2, RILPL2, HNMT, DMD, CDC42EP4, GPD1, PTGR1, PTPN14, SMAD3, DUSP22, GAS7, CIDEC, APOL3, SYNE1, DCP1A, HEBP2, MLX, …	1169	3332	19235	1.27407	0.00828814	0.000520032	0.0195057
GOTERM_BP_FAT	GO:0051591~response to cAMP	13	0.0952451	1.35657e-05	BCKDHB, PFKFB1, C1S, IL6R, CPS1, CDO1, FOS, THBD, NDUFS4, PYGM, DUSP1, CCND2, JUN	912	42	13528	4.59127	0.045633	0.00101485	0.0247991
SP_PIR_KEYWORDS	basement membrane	12	0.0879185	1.36621e-05	LAMA2, SMOC2, LAMA4, LAMB3, COL17A1, COL4A2, LAMA3, LAMB2, FREM1, NID1, LAMC1, DST	1169	39	19235	5.06284	0.00863798	0.000510194	0.0203325
SP_PIR_KEYWORDS	cytoskeleton	67	0.490878	1.38695e-05	SNCG, LIMA1, TLN1, WASF3, TLN2, FERMT2, PTPN21, PDLIM1, LATS2, VCL, GSN, AIF1L, LMOD1, ARL2, DCTN6, ARHGAP24, FLNC, MARK1, ARHGAP26, TACC1, TACC2, PGM5, TNS1, SGCG, CFL2, CLIC5, TPPP, SGCE, ADD3, DST, SNTG2, KALRN, PARVA, ADD1, ABLIM1, TRIOBP, TPPP3, PARD3, SHROOM4, CABP1, AKAP12, CALCOCO2, NEDD9, EPB41L4B, TPM2, CORO2B, CDC42EP2, SORBS1, DMD, PLEKHG6, PPL, PPP2CB, CDC42EP4, SYNPO, PTPN14, MID1, …	1169	636	19235	1.73339	0.00876851	0.000489168	0.0206411
GOTERM_BP_FAT	GO:0042592~homeostatic process	82	0.600777	1.40628e-05	SLC9A9, STAT5A, GNA11, TACR1, EDN1, PPARG, SNCA, STAT5B, TERF2IP, FOXO3, LPAR1, CXCL12, MBP, CKB, EDNRB, AGTR1, S1PR1, ANG, SAA1, TPT1, RGN, LGI4, MYC, CUTC, AKR1C1, TXNL1, IRS2, EGR2, PTGER3, ACO1, MLXIPL, IRS1, ADRB2, ADRB1, ADM, PRDX6, JUN, PRNP, PMP22, ADD1, FXYD1, TF, C7, RBP4, CAV1, PARD3, NR3C2, OXTR, CLDN11, CCL28, TCF7L2, RPA1, DMD, BCL2, CAMK2D, PPP3CB, BCL6, NEDD4L, MT1H, LPL, PLP1, EP…	912	751	13528	1.61962	0.047265	0.00102965	0.0257077
GOTERM_CC_FAT	GO:0005925~focal adhesion	21	0.153857	1.41658e-05	DLC1, DIXDC1, CAV2, CAV1, LIMA1, TLN1, LIMS2, TLN2, FERMT2, NEDD9, ARHGAP24, TENC1, RHOU, ARHGAP26, VCL, ARHGAP31, LAMA3, PGM5, TNS1, AIF1L, PARVA	869	102	12782	3.02829	0.00641069	0.000494595	0.0201205
GOTERM_CC_FAT	GO:0005912~adherens junction	27	0.197817	1.533e-05	DLC1, CAV2, CAV1, TLN1, LIMA1, PARD3, LIMS2, TLN2, FERMT2, OXTR, NEDD9, TENC1, RHOU, VCL, SORBS1, AIF1L, ESAM, DIXDC1, PTPRM, ARHGAP24, ARHGAP26, ARHGAP31, PGM5, TNS1, LAMA3, SYNM, PARVA	869	155	12782	2.56219	0.00693571	0.00049701	0.0217739
GOTERM_BP_FAT	GO:0032103~positive regulation of response to external stimulus	16	0.117225	1.66704e-05	C3, STAT5A, STAT5B, SMAD3, FGF10, IL6R, CX3CL1, CXCL12, SLIT2, KDR, NTRK3, AGTR1, S1PR1, F3, PLA2G2A, FABP4	912	64	13528	3.70833	0.0557807	0.00119505	0.030474
GOTERM_BP_FAT	GO:0051240~positive regulation of multicellular organismal process	36	0.263756	1.71501e-05	TF, CAV1, PTGS2, STAT5A, TACR1, EDN1, SNCA, STAT5B, PINK1, PEX5, OXTR, SAA1, BCL2, FGF2, AKIRIN2, AGPAT2, GHR, B4GALT1, EGFR, BMP2, KL, EPHX2, SMAD3, IGF2, IL6R, CD40, CPS1, GIMAP1, LAMA2, ADRB2, ADRB1, ADM, F3, NTRK2, GPAM, BMP6	912	244	13528	2.18852	0.0573389	0.00120434	0.0313508
GOTERM_CC_FAT	GO:0016323~basolateral plasma membrane	32	0.234449	1.71983e-05	DLC1, TF, CAV2, TLN1, CAV1, LIMA1, LIMS2, SHROOM4, TLN2, FERMT2, NEDD9, AQP1, TENC1, RHOU, VCL, COL17A1, SORBS1, DMD, AIF1L, B4GALT1, EGFR, DIXDC1, MET, ARHGAP24, ARHGAP26, ARHGAP31, PGM5, LAMA3, TNS1, NOTCH4, DST, PARVA	869	203	12782	2.31864	0.00777769	0.000520404	0.0244272
GOTERM_MF_FAT	GO:0030247~polysaccharide binding	27	0.197817	1.77453e-05	FGFR1, MAMDC2, ENPP2, LTBP4, FGF10, FSTL1, DCN, ANG, FGF1, PTX3, FGF2, LPL, SELP, TGFBR2, TINAGL1, SOD3, PRELP, PCOLCE2, LYVE1, CCL14, EGFLAM, RPL22, NAV2, TGFBR3, PTCH1, ADAMTS1, ENG	896	154	12983	2.54045	0.0178504	0.0059859	0.0280866
GOTERM_MF_FAT	GO:0001871~pattern binding	27	0.197817	1.77453e-05	FGFR1, MAMDC2, ENPP2, LTBP4, FGF10, FSTL1, DCN, ANG, FGF1, PTX3, FGF2, LPL, SELP, TGFBR2, TINAGL1, SOD3, PRELP, PCOLCE2, LYVE1, CCL14, EGFLAM, RPL22, NAV2, TGFBR3, PTCH1, ADAMTS1, ENG	896	154	12983	2.54045	0.0178504	0.0059859	0.0280866
GOTERM_BP_FAT	GO:0055114~oxidation reduction	72	0.527511	1.8147e-05	CYB5R3, TM7SF2, UQCRC2, STEAP4, LDHB, ALDH1L1, PTGS2, LDHD, SNCA, ADH1C, ADH1B, HIBADH, FDFT1, AKR1C3, AKR1C2, PECR, MSRA, NDUFS4, GPX3, LOXL4, CAT, HADH, AKR1C1, WWOX, TXNL1, ALDH6A1, RNLS, AIFM2, ACADS, COX4I2, CDO1, ACADVL, DHRS3, ALDH7A1, H6PD, PRDX6, CYBRD1, LEPREL1, STEAP1, AOC3, MDH1, HSD17B11, CYP2U1, ADHFE1, FDX1, GLUD2, GLUD1, ADH5, ALDH3A2, HADHA, ALDH1A1, ALDH1A2, ALDH1A3, FMO2, CYP26…	912	639	13528	1.67136	0.0605688	0.00124883	0.0331727
GOTERM_BP_FAT	GO:0006638~neutral lipid metabolic process	14	0.102572	1.84216e-05	LPL, CAV1, ABHD5, SNCA, PNPLA2, CPS1, PCK1, DGAT2, ANG, AGPAT9, CAT, GPAM, LIPE, NR1H3	912	50	13528	4.15333	0.0614565	0.00124287	0.0336746
SMART	SM00181:EGF	32	0.234449	1.87193e-05	PEAR1, PTGS2, CD248, LTBP4, PAMR1, CD93, FAT4, TEK, FAT2, CCBE1, CNTNAP3, TIE1, NRG2, HYAL1, SELP, F10, SVEP1, EGFL7, EFEMP2, NID1, SLIT2, SLIT3, NOTCH2, FBLN1, LRP1, EGFLAM, THBD, SNED1, FBLN2, NOTCH4, RELN, CLEC14A	629	201	9079	2.29795	0.00524636	0.00262663	0.0247621
GOTERM_BP_FAT	GO:0043627~response to estrogen stimulus	21	0.153857	1.97309e-05	CAV2, CAV1, PTGS2, SOCS2, CRYAB, LEPR, PPARG, STAT5B, TGFBR2, OXTR, RCAN1, AQP1, TIMP3, ALDH1A2, GSTM3, DUSP1, CCND2, BCL2, PDGFRA, PTCH1, GHR	912	105	13528	2.96667	0.065678	0.00130557	0.0360676
UP_SEQ_FEATURE	domain:EGF-like 2	18	0.131878	2.00737e-05	F10, PEAR1, NID1, SLIT2, SLIT3, NOTCH2, EGFLAM, THBD, SNED1, CD93, FBLN2, TEK, FAT2, NOTCH4, CNTNAP3, RELN, TNN, TIE1	1168	88	19113	3.34716	0.0605775	0.0124202	0.0362888
GOTERM_BP_FAT	GO:0070482~response to oxygen levels	25	0.183164	2.21187e-05	TF, PPARA, CAV1, ALDOC, STAT5B, EDN1, OXTR, PDLIM1, CITED2, ANG, BCL2, CAMK2D, ANGPTL4, EPAS1, APOLD1, SMAD3, UBE2B, ADIPOQ, SOD3, PYGM, ADM, ALDH2, HIF3A, PDGFRA, ENG	912	141	13528	2.63002	0.0733281	0.00143587	0.0404317
GOTERM_MF_FAT	GO:0008289~lipid binding	56	0.410286	2.22152e-05	PPARA, PTGS2, SNCA, PPARG, TENC1, AKR1C2, S1PR1, APOD, SDPR, RAPGEF2, GPIHBP1, AKR1C1, ALDH6A1, PLD1, F10, ACADS, APOLD1, CHPT1, PRKD1, CD36, PTGDS, F3, PLA2G2A, RBP4, HDLBP, CAV1, RBP7, ADH5, NR3C2, SNX3, NR3C1, HADHA, ALDH1A1, ALDH1A2, PLIN1, OSBPL1A, CYP26B1, SNX21, PEMT, PHLDA3, PIK3R1, PLTP, SELP, LPL, KL, NSFL1C, ANXA5, CPS1, ANXA3, APOL3, ANXA11, FABP4, SNX33, GRK5, ARAP3, FABP5	896	450	12983	1.80319	0.0222964	0.00562132	0.0351603
GOTERM_BP_FAT	GO:0051094~positive regulation of developmental process	39	0.285735	2.30756e-05	THRB, STAT5A, CLU, STAT5B, PPARG, OXTR, FOXO3, KIT, TNFSF12, AGTR1, BCL2, FGF2, BOC, ANGPTL4, B4GALT1, LPL, BMP2, TESC, KL, KLF10, TGFBR2, SMAD3, IGF2, IL6R, PROX1, SLIT2, GIMAP1, LEP, NTRK3, VEGFC, ADRB2, CD36, SERPINF1, BTG1, JUN, F3, PLA2G2A, CAMK1, BMP6	912	278	13528	2.08094	0.076376	0.00147022	0.0421804
UP_SEQ_FEATURE	glycosylation site:N-linked (GlcNAc...)	310	2.27123	2.50172e-05	SLC9A9, ADCY4, A2M, PEAR1, PTGS2, BTD, GLDN, MASP1, FAM20A, SCN3B, GPR124, LTBP4, CRHBP, FSTL1, LPAR1, SIDT2, AQP1, TMEM140, AGTR1, S1PR1, APOD, CCBE1, CFH, RECK, TYRO3, F10, PTPRM, GPER, GPR133, CRTAP, LIFR, TMEM200B, SERPING1, CD40, SIRPA, PRELP, TMEM132C, AADAC, VEGFC, ADAMTS9, MGAT3, EGFLAM, CD36, HEPACAM, SERPINF1, CD34, F3, PDGFRL, TFPI, ROR1, PDGFRA, ADAMTS1, EFNA5, HAS3, LAMC1, PMP22, ADA…	1168	4129	19113	1.22858	0.074924	0.012896	0.0452236
GOTERM_BP_FAT	GO:0010889~regulation of sequestering of triglyceride	6	0.0439593	2.56644e-05	LPL, PPARA, ABHD5, PPARG, CIDEA, PNPLA2	912	7	13528	12.7143	0.084572	0.00160532	0.0469115
GOTERM_CC_FAT	GO:0005811~lipid particle	8	0.0586124	2.58057e-05	CAV2, PLIN5, CAV1, PLIN1, PLIN4, ABHD5, CIDEA, PNPLA2	869	15	12782	7.84473	0.0116476	0.000731978	0.0366505
GOTERM_MF_FAT	GO:0046983~protein dimerization activity	64	0.468899	2.66853e-05	HLF, THRA, VAPA, MASP1, PPARG, AGTR1, FOS, BOK, CAT, NFIL3, S100A1, WWOX, GHR, EGFR, SUCLG1, MLXIPL, RUNX1T1, OLFML2A, IL6R, INHBB, ADRB2, JUN, PDGFRA, NFE2L1, BIN1, AOC3, ADD1, CAV2, NDN, SOX5, ADH5, CALCOCO2, ZBTB16, RRAGD, RRAGC, RPL7, ALDH1A3, BCL2, PPP2CB, GYS2, FIGF, CREBL2, CEBPA, B4GALT1, SHMT1, GPD1, PDK2, BMP2, EPAS1, SMAD6, TGFBR2, EPHX2, SMAD3, CIDEA, ADIPOQ, NOTCH2, VWF, ATF3, S100B,…	896	542	12983	1.71099	0.0267224	0.00540255	0.0422337
GOTERM_CC_FAT	GO:0015629~actin cytoskeleton	38	0.278409	3.03703e-05	ABLIM1, MYL6, TRIOBP, LIMA1, MYL5, SHROOM4, TLN2, GNA11, SNCA, FERMT2, PDLIM3, RHOQ, TPM2, RHOU, MYL9, VCL, CORO2B, ARHGAP6, SORBS1, GSN, AIF1L, GYS2, MYOM1, SYNPO, CRYAB, SYNPO2, DCTN6, GAS7, CORO1C, PGM5, SVIL, CLIC5, MYH11, SPTBN1, BIN1, DST, KALRN, ADD1	869	269	12782	2.07783	0.0136937	0.00081075	0.0431321
GOTERM_BP_FAT	GO:0042060~wound healing	30	0.219796	3.07702e-05	PPARA, FGF10, TIMP3, SAA1, GSN, TFPI2, FGF2, B4GALT1, KLF6, F10, EFEMP2, TGFBR2, STXBP1, SMAD3, IGF1, SERPING1, IGF2, CD40, ANXA5, NOTCH2, VWF, CD36, THBD, PLSCR4, F3, FBLN5, CD59, PDGFRA, TFPI, ENG	912	191	13528	2.32984	0.100524	0.00189006	0.0562418
GOTERM_BP_FAT	GO:0019318~hexose metabolic process	30	0.219796	3.39709e-05	LDHB, RBP4, PFKFB3, ALDOC, PFKFB1, HIBADH, PPP1R1A, GYS2, MYC, B4GALT1, PDK2, GPD1, IRS2, CRYAB, PDK4, GALT, GYG2, IGF2, CPS1, ADIPOQ, PCK1, LEP, PGM5, ATF3, GBE1, PYGM, H6PD, PGM1, PC, MDH1	912	192	13528	2.31771	0.110382	0.00204989	0.0620903
GOTERM_CC_FAT	GO:0044420~extracellular matrix part	22	0.161184	3.5446e-05	TF, COL4A2, EFEMP2, COL15A1, NID1, TIMP3, MMRN2, LAMA2, SMOC2, LAMB3, COL17A1, LAMA4, LAMA3, COL14A1, EGFLAM, LAMB2, ANG, FREM1, ADAMTS1, LAMC1, MFAP4, DST	869	117	12782	2.76577	0.015964	0.000893643	0.0503389
GOTERM_BP_FAT	GO:0045834~positive regulation of lipid metabolic process	13	0.0952451	3.71621e-05	PPARA, IRS2, PPARG, ABHD5, MLXIPL, PNPLA2, IGF2, ADIPOQ, IRS1, AGTR1, SORBS1, NR1H3, BMP6	912	46	13528	4.19203	0.120104	0.00220363	0.0679213
GOTERM_MF_FAT	GO:0008092~cytoskeletal protein binding	60	0.439593	3.99017e-05	TLN1, LIMA1, WASF3, TLN2, SNCA, PDLIM3, MYLIP, SDC2, VCL, FRMD3, ANG, GSN, AIF1L, LMOD1, EGFR, NCALD, CRYAB, FLNC, TNS1, TAGLN, CFL2, TPPP, PRNP, ADD3, DST, SNTG2, PARVA, ADD1, ABLIM1, TRIOBP, TPPP3, SHROOM4, NDN, ABLIM3, ALDOC, EPB41L4B, TPM2, DAAM2, CORO2B, SORBS1, DMD, CNN1, SYNPO, B4GALT1, DIXDC1, GABARAPL1, SYNPO2, GAS7, CORO1C, SYNE1, S100B, FYN, SVIL, MYH11, SPTBN1, SYNM, MYLK, FEZ1, SNTA1…	896	504	12983	1.72499	0.0396918	0.00672743	0.0631444
GOTERM_BP_FAT	GO:0030155~regulation of cell adhesion	24	0.175837	4.08172e-05	TESC, EMCN, STAT5A, STAT5B, SMAD3, NID1, CX3CL1, ADIPOQ, CITED2, LAMA2, ARHGAP6, LAMA4, LAMA3, EGFLAM, S1PR1, CD36, SAA1, FBLN2, GSN, BCL2, BCL6, FGF1, ENG, PIK3R1	912	137	13528	2.59854	0.131108	0.00237914	0.0745994
GOTERM_BP_FAT	GO:0045944~positive regulation of transcription from RNA polymerase II promoter	47	0.344348	4.21913e-05	PPARA, CNBP, THRA, THRB, STAT5A, ABLIM3, STAT5B, MITF, PPARG, SOX5, RHOQ, FOXO1, FOXO3, TCF7L2, TCF7L1, CITED2, PLAGL1, FOS, HOXA2, MEIS2, S1PR1, HOXA7, YAP1, MYC, FGF2, AKIRIN2, NR1H3, CEBPA, EGR1, MAF, KLF6, BMP2, EGR2, EPAS1, MAML2, MLXIPL, SMAD3, IGF1, ADRB2, MEOX1, JUN, ZFPM2, SMARCA2, ENG, KLF4, NFIB, BMP6	912	371	13528	1.87916	0.135209	0.0024182	0.0771098
SP_PIR_KEYWORDS	phosphoprotein	506	3.70723	4.36776e-05	DLC1, FHIT, LDHB, PEAR1, PTGS2, RPL14, TUBB2A, RPL15, SELENBP1, RADIL, AMOTL1, WTAP, AMOTL2, AGTR1, PPP1R1B, PPP1R1A, ZNF395, ACAA2, TYRO3, PTPRM, MAGI1, CRYAB, LIFR, ZHX3, ZNF503, GEM, PROX1, SIRPA, MARK1, ST13, PTRF, SERPINF1, TAGLN, JUN, TFPI, ROR1, RPS11, IL1R1, RUNDC3B, HADHA, SLC29A1, CDC42EP2, SLC29A4, PEMT, RPS20, CDC42EP4, PLTP, MAOA, KLF10, MAOB, TGFBR2, ZNF521, HBA1, ACACB, EMILIN2, GA…	1169	7263	19235	1.14634	0.0273548	0.00145872	0.0649892
UP_SEQ_FEATURE	nucleotide phosphate-binding region:NAD	16	0.117225	4.68821e-05	GPD1, ALDH6A1, LDHB, GLUD1, ADH1C, ADH1B, HIBADH, ALDH3A2, ALDH1A1, ALDH1A2, ALDH7A1, ALDH1A3, PHGDH, ALDH2, BDH2, HADH, MDH1	1168	76	19113	3.44503	0.135797	0.0206338	0.084733
GOTERM_BP_FAT	GO:0008015~blood circulation	29	0.21247	4.90365e-05	CYB5R3, CAV2, PPARA, CAV1, PTGS2, TACR1, EDN1, PPARG, ADH5, OXTR, CXCL12, AGTR1, EDNRB, CAMK2D, PCSK5, HBB, EPHX2, NPR1, SERPING1, NPR2, RCAN1, ATP1A2, ADIPOQ, ADRB2, ADRB1, MEOX2, ADM, KCNJ8, ENG	912	186	13528	2.31272	0.155353	0.00276399	0.0896149
GOTERM_BP_FAT	GO:0003013~circulatory system process	29	0.21247	4.90365e-05	CYB5R3, CAV2, PPARA, CAV1, PTGS2, TACR1, EDN1, PPARG, ADH5, OXTR, CXCL12, AGTR1, EDNRB, CAMK2D, PCSK5, HBB, EPHX2, NPR1, SERPING1, NPR2, RCAN1, ATP1A2, ADIPOQ, ADRB2, ADRB1, MEOX2, ADM, KCNJ8, ENG	912	186	13528	2.31272	0.155353	0.00276399	0.0896149
GOTERM_BP_FAT	GO:0040008~regulation of growth	44	0.322368	4.94055e-05	MORF4L1, RBP4, NRP1, NDN, STAT5A, LTBP4, IGFBP6, STAT5B, PPARG, NEDD9, PEX5, ACVR1C, AGTR1, WISP2, GPC3, FAM107A, CDKN2C, BCL2, CAMK2D, BCL6, FGF2, CRIM1, GHR, SOCS2, CRYAB, TGFBR2, SMAD3, IGF1, NPR1, IGF2, TKT, CHPT1, PROX1, LEP, NTRK3, UBE2E3, PHF17, ADRB2, ADRB1, HEPACAM, BTG1, PTCH1, DCUN1D3, GPAM	912	341	13528	1.91398	0.156426	0.00273991	0.090289
GOTERM_BP_FAT	GO:0051384~response to glucocorticoid stimulus	17	0.124551	5.1517e-05	ALPL, A2M, CAV1, PTGS2, ACADS, PFKFB1, BCKDHB, IL6R, CPS1, CDO1, ADIPOQ, FOS, DUSP1, ADM, BCL2, FABP4, GHR	912	78	13528	3.23291	0.162537	0.00281156	0.0941461
UP_SEQ_FEATURE	domain:EGF-like 3; calcium-binding	11	0.080592	5.29365e-05	FBLN1, SVEP1, THBD, CD93, FAT4, FBLN2, FBLN5, EFEMP2, EFEMP1, NID1, SLIT2	1168	37	19113	4.86493	0.151933	0.0203887	0.0956705
GOTERM_MF_FAT	GO:0033293~monocarboxylic acid binding	14	0.102572	5.69001e-05	ALDH6A1, ACADS, SNCA, PPARG, ADH5, ACACB, HADHA, AKR1C2, CYP26B1, FABP4, AKR1C1, PCCA, FABP5, PC	896	54	12983	3.75666	0.056119	0.0082168	0.0900331
GOTERM_BP_FAT	GO:0050801~ion homeostasis	50	0.366327	5.76463e-05	SLC9A9, FXYD1, TF, C7, CAV1, TACR1, GNA11, SNCA, EDN1, NR3C2, OXTR, CLDN11, LPAR1, CCL28, CXCL12, CKB, MBP, EDNRB, AGTR1, S1PR1, SAA1, BCL2, PPP3CB, CAMK2D, TPT1, RGN, LGI4, NEDD4L, CUTC, MT1H, MYC, PLP1, EGR2, PTGER3, ACO1, EPHX2, NPR1, ATP1A2, CPS1, ADIPOQ, GIMAP1, KDR, CCL14, PYGM, ADM, ATP2A2, JUN, PRNP, PMP22, SCARA5	912	409	13528	1.81337	0.180025	0.00309648	0.105342
GOTERM_BP_FAT	GO:0007584~response to nutrient	24	0.175837	5.78981e-05	ALPL, RBP4, A2M, CAV1, BMP2, PTGS2, BCKDHB, PPARG, TGFBR2, COX4I1, ENSA, TIMP3, ADIPOQ, ALDH1A2, ACSL1, DUSP1, GSN, BCL2, PEMT, PTCH1, TIE1, DDAH2, KLF4, MEST	912	140	13528	2.54286	0.180736	0.00306221	0.105802
GOTERM_BP_FAT	GO:0050679~positive regulation of epithelial cell proliferation	12	0.0879185	5.90093e-05	EGFR, B4GALT1, VEGFC, CCND2, TACR1, IGF1, FGF10, LAMC1, FGF1, TBX18, FGF2, KDR	912	41	13528	4.34146	0.183865	0.00307368	0.107831
INTERPRO	IPR008957:Fibronectin, type III-like fold	28	0.205143	5.9683e-05	LEPR, ABI3BP, FNDC4, TEK, ROBO4, TNN, TIE1, MYOM1, LRFN5, BOC, IFNGR1, GHR, PTPRB, TYRO3, LRRN4CL, PTPRM, AXL, LIFR, IL6R, MID1, IL11RA, COL14A1, EGFLAM, SNED1, F3, CDON, MYLK, KALRN	1085	184	16659	2.33647	0.0908064	0.0118291	0.0998551
INTERPRO	IPR006209:EGF	22	0.161184	6.81286e-05	SELP, F10, SVEP1, PTGS2, LTBP4, CD248, PAMR1, NID1, C1S, SLIT2, SLIT3, NOTCH2, THBD, LRP1, EGFLAM, SNED1, CD93, FAT4, FAT2, NOTCH4, CNTNAP3, NRG2	1085	127	16659	2.65973	0.102973	0.0120017	0.113978
GOTERM_BP_FAT	GO:0035295~tube development	32	0.234449	7.20478e-05	DLC1, RBP4, CAV2, NRP1, EDN1, FGF10, CXCL12, RGMA, ALDH1A2, SPRY2, SPRY1, GPC3, HOXA5, BCL2, FGF1, PCSK5, FGF2, B4GALT1, CEBPA, BMP2, EPAS1, TGFBR2, IGF1, PROX1, SLIT2, KDR, NOTCH4, PDGFRA, ZFPM2, PTCH1, ENG, NFIB	912	220	13528	2.15758	0.219694	0.00369568	0.131642
GOTERM_BP_FAT	GO:0019217~regulation of fatty acid metabolic process	13	0.0952451	7.30551e-05	PPARA, CAV1, IRS2, SNCA, PPARG, MLXIPL, IGF2, ACACB, ADIPOQ, IRS1, SLC25A20, ACSL1, NR1H3	912	49	13528	3.93537	0.222396	0.00369225	0.133482
GOTERM_BP_FAT	GO:0006639~acylglycerol metabolic process	13	0.0952451	7.30551e-05	LPL, CAV1, DGAT2, ANG, ABHD5, AGPAT9, PNPLA2, CAT, CPS1, GPAM, LIPE, PCK1, NR1H3	912	49	13528	3.93537	0.222396	0.00369225	0.133482
GOTERM_BP_FAT	GO:0006790~sulfur metabolic process	21	0.153857	7.66814e-05	TPST1, BHMT2, MAMDC2, STAT5A, UST, STAT5B, CHST3, IGF1, SLC19A3, DCN, CDO1, ADI1, MSRA, EGFLAM, CHST7, GPX3, PHGDH, PEMT, SEPP1, MGST1, GHR	912	115	13528	2.7087	0.232045	0.00381913	0.140103
SP_PIR_KEYWORDS	nad	27	0.197817	7.92777e-05	CYB5R3, LDHB, STEAP4, GLUD2, GLUD1, ADH1C, ADH5, ADH1B, HADHA, ALDH3A2, HIBADH, AKR1C3, ALDH1A1, ALDH1A2, ALDH1A3, BDH2, HADH, GPD1, ALDH6A1, DHRS12, ALDH7A1, H6PD, PHGDH, ALDH2, PARP3, STEAP1, MDH1, RETSAT	1169	189	19235	2.3506	0.0490971	0.002514	0.11793
GOTERM_BP_FAT	GO:0007517~muscle organ development	31	0.227123	7.9314e-05	MYL6, POU6F1, RBP4, CAV2, CAV1, MRAS, FHL1, DMD, PPP3CB, EGR3, CRYAB, ARID5B, MET, LMNA, IGF1, RCAN1, CSRP2, PROX1, LAMA2, MSX1, SGCG, TAGLN, MEOX2, SVIL, ITGA7, MYH11, TGFBR3, ZFPM2, SGCE, ENG, SNTA1	912	211	13528	2.1793	0.238975	0.00389367	0.14491
INTERPRO	IPR015590:Aldehyde dehydrogenase	8	0.0586124	8.15756e-05	ALDH1A1, ALDH1A2, ALDH6A1, ALDH7A1, ALDH1L1, ALDH1A3, ALDH2, ALDH3A2	1085	18	16659	6.82396	0.122008	0.0129275	0.13646
GOTERM_MF_FAT	GO:0005539~glycosaminoglycan binding	24	0.175837	8.23511e-05	SELP, FGFR1, LPL, MAMDC2, LTBP4, TGFBR2, FGF10, FSTL1, DCN, SOD3, PRELP, PCOLCE2, LYVE1, CCL14, EGFLAM, ANG, RPL22, NAV2, TGFBR3, ADAMTS1, PTCH1, FGF1, FGF2, ENG	896	140	12983	2.48399	0.0801915	0.0103943	0.13028
GOTERM_BP_FAT	GO:0005996~monosaccharide metabolic process	32	0.234449	8.55612e-05	LDHB, RBP4, GNE, PFKFB3, ALDOC, PFKFB1, HIBADH, PPP1R1A, GYS2, MYC, B4GALT1, PDK2, GPD1, IRS2, CRYAB, PDK4, GALT, GYG2, IGF2, CPS1, ADIPOQ, PCK1, LEP, PGM5, GBE1, ATF3, PYGM, CHST7, H6PD, PGM1, MDH1, PC	912	222	13528	2.13814	0.25517	0.0041407	0.156315
GOTERM_BP_FAT	GO:0048754~branching morphogenesis of a tube	15	0.109898	8.58719e-05	B4GALT1, BMP2, NRP1, TGFBR2, EDN1, IGF1, FGF10, CXCL12, KDR, SPRY2, GPC3, HOXA5, BCL2, NOTCH4, ENG	912	65	13528	3.42308	0.255967	0.0040981	0.156882
SP_PIR_KEYWORDS	differentiation	50	0.366327	9.30537e-05	NRP1, GLDN, TNFSF12, ANG, ROBO4, ATOH8, FGF1, FGF2, TWIST2, EGFL7, DMRT3, APOLD1, ARHGAP24, SLIT2, SLIT3, VEGFC, CHRDL1, HUWE1, CAMK1, EFNA5, BIN1, FHL1, ADCYAP1R1, ABHD5, GPM6B, PRDM16, LHX6, NDRG2, SPATA6, FIGF, DCLK1, ANGPTL4, ZNF423, BMP2, LGALS3, EPAS1, COL15A1, ZNF521, DPYSL2, CSRP2, GAS7, KDR, NTRK3, SEMA6A, NOTCH2, SFRP1, ECSCR, NOTCH4, NTRK2, BMP6	1169	460	19235	1.7885	0.0573798	0.00280994	0.13841
GOTERM_BP_FAT	GO:0048732~gland development	23	0.168511	9.42302e-05	B4GALT1, EGFR, CAV2, CAV1, IRS2, STAT5A, STAT5B, MET, OXTR, IGF1, FGF10, NR3C1, CDO1, IRS1, CITED2, ALDH1A2, HOXA3, SFRP1, HOXA5, ALDH1A3, BCL2, NOTCH4, PTCH1	912	135	13528	2.52716	0.277075	0.00443466	0.17214
GOTERM_BP_FAT	GO:0006641~triglyceride metabolic process	12	0.0879185	9.48863e-05	LPL, CAV1, DGAT2, ABHD5, AGPAT9, PNPLA2, CAT, CPS1, GPAM, LIPE, PCK1, NR1H3	912	43	13528	4.13953	0.278706	0.00440526	0.173337
SP_PIR_KEYWORDS	palmitate	29	0.21247	9.63844e-05	AVPR2, PALM, CAV1, GNAI1, TACR1, LPAR1, KCNIP2, RHOU, RAB40B, VCL, AGTR1, EDNRB, HRH1, S1PR1, ADRA2A, MYOC, SELP, PLD1, PLP1, PTGER3, STOM, GNAL, ADRB2, CD36, ADRB1, PLSCR4, FYN, F3, AKAP2	1169	213	19235	2.24025	0.0593715	0.00277827	0.143361
GOTERM_BP_FAT	GO:0006573~valine metabolic process	5	0.0366327	9.67138e-05	ALDH6A1, STAT5A, STAT5B, HIBADH, GHR	912	5	13528	14.8333	0.283231	0.00443018	0.176673
GOTERM_BP_FAT	GO:0019530~taurine metabolic process	5	0.0366327	9.67138e-05	STAT5A, STAT5B, PHGDH, CDO1, GHR	912	5	13528	14.8333	0.283231	0.00443018	0.176673
SP_PIR_KEYWORDS	actin-binding	32	0.234449	0.000100646	ABLIM1, TRIOBP, LIMA1, SHROOM4, WASF3, TPM2, VCL, CORO2B, GSN, DMD, AIF1L, CNN1, SYNPO, DIXDC1, SYNPO2, FLNC, CORO1C, SYNE1, TNS1, TAGLN, CFL2, SVIL, MYH11, SPTBN1, ADD3, DST, MYLK, PARVA, SNTG2, TMOD1, SNTA1, ADD1	1169	247	19235	2.13172	0.0619136	0.00277498	0.149694
GOTERM_BP_FAT	GO:0016477~cell migration	37	0.271082	0.00010073	CAV2, NRP1, NDN, PEX5, TNFSF12, KIT, CX3CL1, CXCL12, EDNRB, GAB2, ANG, SAA1, LHX6, TNN, PPAP2A, FGF2, PPAP2B, DCLK1, NR2F1, B4GALT1, SELP, ARID5B, MET, EMX2, IL6R, SLIT2, KDR, VEGFC, TNS1, CD34, FYN, BTG1, TGFBR3, RELN, LAMC1, MESP1, ENG	912	276	13528	1.98853	0.293076	0.00455318	0.184004
GOTERM_BP_FAT	GO:0033273~response to vitamin	15	0.109898	0.000102339	ALPL, RBP4, BMP2, PTGS2, PPARG, TIMP3, ALDH1A2, DUSP1, GSN, BCL2, PEMT, PTCH1, TIE1, KLF4, MEST	912	66	13528	3.37121	0.296982	0.00456581	0.186941
GOTERM_CC_FAT	GO:0030054~cell junction	59	0.432266	0.000106905	DLC1, LIMA1, TLN1, VAPA, TLN2, FERMT2, CLDN5, CPEB1, GJA4, AMOTL1, RHOU, AMOTL2, TENC1, CALB2, VCL, AIF1L, ESAM, SV2B, SAMD4A, PTPRM, MAGI1, ARHGAP24, ARHGAP26, ARHGAP31, EGFLAM, PGM5, TNS1, CD99L2, VAMP3, JAM2, PMP22, STEAP1, ADD3, DST, PARVA, CAV2, CAV1, PARD3, LIMS2, CABP1, NEDD9, OXTR, CLDN11, CDH5, COL17A1, SORBS1, DMD, PPL, SYN2, PRIMA1, SYNPO, B4GALT1, DIXDC1, DNMBP, TMEM47, LAMA3, SYNM, P…	869	518	12782	1.67533	0.0473786	0.00255135	0.151751
GOTERM_BP_FAT	GO:0008217~regulation of blood pressure	19	0.139204	0.000109414	PPARA, PTGS2, TACR1, PPARG, EDN1, EPHX2, ADH5, OXTR, NPR1, NPR2, ATP1A2, ADIPOQ, AGTR1, EDNRB, ADRB2, ADRB1, PCSK5, HBB, ENG	912	100	13528	2.81833	0.3139	0.00481826	0.199851
GOTERM_BP_FAT	GO:0006662~glycerol ether metabolic process	13	0.0952451	0.000110951	LPL, CAV1, DGAT2, ANG, ABHD5, AGPAT9, PNPLA2, CAT, CPS1, GPAM, LIPE, PCK1, NR1H3	912	51	13528	3.78105	0.317523	0.0048241	0.202657
GOTERM_BP_FAT	GO:0042698~ovulation cycle	15	0.109898	0.00012148	EGFR, BMP2, LEPR, STAT5A, STAT5B, OXTR, TIMP4, FOXO3, KDR, INHBB, LEP, CCND2, ANG, BCL2, ADAMTS1	912	67	13528	3.3209	0.341822	0.00521486	0.221867
INTERPRO	IPR016162:Aldehyde dehydrogenase, N-terminal	8	0.0586124	0.000121928	ALDH1A1, ALDH1A2, ALDH6A1, ALDH7A1, ALDH1L1, ALDH1A3, ALDH2, ALDH3A2	1085	19	16659	6.46481	0.176743	0.0175253	0.203897
GOTERM_MF_FAT	GO:0042802~identical protein binding	70	0.512858	0.000123463	LDHB, ALAD, NRP1, THRA, MASP1, SNCA, CLDN5, KCNIP2, AMOTL1, AMOTL2, GSTM3, CAT, S100A1, ALS2CL, GHR, EGFR, MLXIPL, STXBP1, RUNX1T1, OLFML2A, IL6R, DAPK2, INHBB, ADRB2, HSPB8, PDGFRA, PRNP, NHEJ1, ADD1, AOC3, CAV2, CAV1, NDN, PFKFB3, GLUD1, SAV1, PFKFB1, ADH5, CALCOCO2, CLDN11, ZBTB16, RILPL2, RPL7, ALDH1A3, BCL2, GYS2, TNN, FIGF, PHLDA3, CEBPA, B4GALT1, SHMT1, GPD1, PDK2, BMP2, SMAD6, EPHX2, SMAD…	896	640	12983	1.58484	0.117788	0.0138282	0.195259
GOTERM_CC_FAT	GO:0005829~cytosol	125	0.915818	0.000123702	FHIT, ALAD, THRA, RPL14, SNCA, RPL15, STAT5B, ADH1C, ADH1B, FOXO1, SELENBP1, FOXO3, ACSS2, VCL, PRKAR2B, PPP1R1B, PELI2, DDAH2, NCALD, PNPLA2, CDO1, PTRF, ARRB1, JUN, PGM1, HSPB2, RPS11, ADD1, MDH1, KALRN, CAV2, CNBP, CAV1, PFKFB3, GNE, PFKFB1, EIF3D, RILPL2, RPL7, EIF3F, EIF3K, GYS2, RPL5, NDRG2, RPS20, RPL4, EEF1A1, GPD1, SMAD6, TGFBR2, BMX, GALT, EPHX2, SMAD3, TKT, HBA1, ACACB, CIDEC, EIF4B, G…	869	1330	12782	1.38241	0.0546162	0.00280428	0.175575
GOTERM_BP_FAT	GO:0051173~positive regulation of nitrogen compound metabolic process	69	0.505532	0.000131028	PPARA, THRA, THRB, STAT5A, STAT5B, EDN1, PPARG, MITF, FOXO1, RHOQ, TNFSF12, FOXO3, CITED2, FOS, S1PR1, MDFIC, YAP1, MYC, FGF2, AKIRIN2, EGFR, EGR1, EGR2, MLXIPL, CD40, PROX1, ADRB2, JUN, PDGFRA, ZFPM2, SMARCA2, CNBP, ABLIM3, SOX5, COMT, PRDM16, TCF7L2, TCF7L1, PLAGL1, HOXA2, HRH1, MEIS2, HOXA7, PTX3, HBB, ZNF423, NR1H3, CEBPA, MAF, KLF6, TESC, BMP2, EPAS1, MAML2, SMAD3, IGF1, NPR1, IGF2, KLF15, M…	912	644	13528	1.58929	0.36311	0.00555437	0.239286
GOTERM_BP_FAT	GO:0048661~positive regulation of smooth muscle cell proliferation	10	0.0732654	0.000142989	EGFR, S1PR1, PTGS2, JUN, STAT5B, EDN1, NOTCH4, TGFBR2, IGF1, IL6R	912	31	13528	4.78495	0.388809	0.00598623	0.261102
GOTERM_BP_FAT	GO:0007242~intracellular signaling cascade	118	0.864532	0.000148098	ADCY4, RAB9A, THRA, STAT5A, GNA11, STAT5B, EDN1, RRAD, LPAR1, VIPR1, RGL1, PRKAR2B, AGTR1, S1PR1, EIF4EBP2, MDFIC, RRAS, RAPGEF3, RAPGEF2, DDAH2, S100A1, GNG7, EGFR, PLD1, SOCS2, CRYAB, MLXIPL, GEM, IRS1, MARK1, FOXN3, CD36, ACAP1, KALRN, FGFR1, CAV1, RAB7B, GNAI1, MRAS, PFKFB1, RAB40B, RRAGC, ADRA2A, CDC42EP4, KLF9, MET, BMX, DUSP22, CIDEA, DNMBP, NOTCH4, RGS6, TGFBR3, RAP1A, RHEB, GRK5, RHOJ, T…	912	1256	13528	1.39358	0.399468	0.00612502	0.27042
GOTERM_BP_FAT	GO:0031960~response to corticosteroid stimulus	17	0.124551	0.00015121	ALPL, A2M, CAV1, PTGS2, ACADS, PFKFB1, BCKDHB, IL6R, CPS1, CDO1, ADIPOQ, FOS, DUSP1, ADM, BCL2, FABP4, GHR	912	85	13528	2.96667	0.405869	0.00617911	0.276095
SP_PIR_KEYWORDS	Proto-oncogene	30	0.219796	0.00015332	HLF, LMO2, THRB, FOXO1, ZBTB16, FOXO3, KIT, MXI1, MEIS1, FOS, BCL2, LETMD1, BCL6, MYC, MAF, EGFR, ERG, MET, RUNX1T1, AXL, ZNF521, GAS7, ARHGAP26, FYN, BTG1, JUN, RRAS2, ETS2, MYH11, CRK	1169	230	19235	2.1462	0.0927757	0.00404868	0.227956
GOTERM_BP_FAT	GO:0032496~response to lipopolysaccharide	16	0.117225	0.000161986	SELP, PTGS2, STAT5B, SNCA, ADH5, TIMP4, IL6R, COMT, CPS1, FOS, THBD, ADM, KCNJ8, JUN, MGST1, AKIRIN2	912	77	13528	3.08225	0.427512	0.00654044	0.295743
GOTERM_BP_FAT	GO:0018904~organic ether metabolic process	13	0.0952451	0.000164593	LPL, CAV1, DGAT2, ANG, ABHD5, AGPAT9, PNPLA2, CAT, CPS1, GPAM, LIPE, PCK1, NR1H3	912	53	13528	3.63836	0.432628	0.00656833	0.300496
SP_PIR_KEYWORDS	metalloprotein	20	0.146531	0.00017178	ALPL, PTGS2, ACO1, FDX1, ADH5, ADH1C, ADH1B, HBA1, SOD3, PPP2CB, PPP3CB, PLA2G2A, CA4, PPP3CC, CA3, HBG1, CAT, CPA1, HBB, NT5E, AOC3	1169	124	19235	2.65391	0.10335	0.00435407	0.255369
GOTERM_BP_FAT	GO:0006928~cell motion	54	0.395633	0.000188205	TLN1, NRP1, PTGS2, PEX5, MYLIP, TNFSF12, CXCL12, VCL, EDNRB, GAB2, ANG, SAA1, FGF2, NR2F1, PTPRM, EGR2, ARID5B, EMX2, IL6R, SLIT2, SLIT3, VEGFC, TNS1, CD34, BTG1, RELN, EFNA5, LAMC1, CAV2, PALM, NDN, ENPP2, VIM, KIT, CX3CL1, HOXA2, ADRA2A, LHX6, TNN, PPAP2A, PPAP2B, DCLK1, B4GALT1, SELP, MET, IGF1, KDR, SEMA6A, LYVE1, FYN, TGFBR3, MESP1, ENG, FEZ1	912	475	13528	1.68632	0.476935	0.00742117	0.343533
KEGG_PATHWAY	hsa00640:Propanoate metabolism	11	0.080592	0.000190499	ALDH6A1, LDHB, ALDH7A1, SUCLG1, ALDH2, ACACB, ACSS2, ACAT1, ALDH3A2, PCCA, HADHA	429	32	5085	4.07452	0.0318691	0.0160636	0.232158
SP_PIR_KEYWORDS	membrane protein	15	0.109898	0.000196987	CYB5R3, FGFR1, C7, LMNA, OXTR, STOM, CD59, RRAS2, PLA2G2A, SPTBN1, RRAS, CA4, CD200, NT5E, DST	1169	77	19235	3.20537	0.117591	0.00479995	0.292791
GOTERM_BP_FAT	GO:0044087~regulation of cellular component biogenesis	23	0.168511	0.000200935	DLC1, TRIOBP, CAV2, CAV1, SMAD6, TACR1, CLU, EDN1, STXBP1, SMAD3, OXTR, RHOQ, KIT, PROX1, ARHGAP6, CDC42EP2, S1PR1, GSN, TPPP, SPTBN1, CDC42EP4, ADD1, SYNPO	912	142	13528	2.40258	0.499371	0.00783155	0.36673
GOTERM_BP_FAT	GO:0006873~cellular ion homeostasis	45	0.329694	0.000205352	FXYD1, TF, C7, CAV1, TACR1, GNA11, SNCA, EDN1, NR3C2, OXTR, CLDN11, LPAR1, CCL28, CXCL12, CKB, MBP, EDNRB, AGTR1, S1PR1, SAA1, BCL2, PPP3CB, CAMK2D, TPT1, RGN, LGI4, NEDD4L, MT1H, MYC, PLP1, EGR2, PTGER3, ACO1, EPHX2, ATP1A2, ADIPOQ, GIMAP1, CCL14, PYGM, ADM, ATP2A2, JUN, PRNP, PMP22, SCARA5	912	374	13528	1.78476	0.506927	0.00791345	0.374777
GOTERM_BP_FAT	GO:0045893~positive regulation of transcription, DNA-dependent	54	0.395633	0.00021242	PPARA, THRA, THRB, STAT5A, STAT5B, PPARG, MITF, FOXO1, RHOQ, FOXO3, CITED2, FOS, S1PR1, MDFIC, YAP1, MYC, FGF2, AKIRIN2, EGR1, EGR2, MLXIPL, PROX1, ADRB2, JUN, ZFPM2, SMARCA2, CNBP, ABLIM3, SOX5, PRDM16, TCF7L2, TCF7L1, PLAGL1, HOXA2, MEIS2, HOXA7, NR1H3, CEBPA, MAF, KLF6, TESC, BMP2, EPAS1, MAML2, SMAD3, IGF1, KLF15, MEOX1, ETS2, NOTCH4, ENG, KLF4, NFIB, BMP6	912	477	13528	1.67925	0.518785	0.00809419	0.387654
GOTERM_BP_FAT	GO:0048568~embryonic organ development	26	0.19049	0.000214792	RBP4, TSHZ1, LMO2, EDN1, SOBP, FGF10, TCF7L2, CITED2, ALDH1A2, SPRY2, KCNQ4, HOXA2, HOXA3, HOXA4, HOXA5, ALDH1A3, HOXA7, MYC, PCSK5, CEBPA, TBX15, EPAS1, TGFBR2, PROX1, CLIC5, ZFPM2	912	172	13528	2.24225	0.522699	0.00809462	0.391973
GOTERM_BP_FAT	GO:0034097~response to cytokine stimulus	16	0.117225	0.000218209	IL1R1, PTGS2, SNCA, LIFR, OXTR, CALCOCO2, TIMP4, IL6R, ADIPOQ, ALDH1A2, FOS, JUN, BCL2, PDGFRA, PPP3CB, GHR	912	79	13528	3.00422	0.528282	0.00813385	0.398197
GOTERM_BP_FAT	GO:0042312~regulation of vasodilation	8	0.0586124	0.000218638	AGTR1, ADRB2, CAV1, ADM, EPHX2, NPR1, IGF2, CPS1	912	20	13528	5.93333	0.528978	0.0080625	0.398978
SP_PIR_KEYWORDS	tumor suppressor	21	0.153857	0.000229257	EGFR, MAF, RECK, PHLPP1, SASH1, FHIT, PLA2G16, VWA5A, KANK1, LATS2, HIC1, CDKN1C, ARHGAP20, CDKN2C, TBRG1, RAP1A, PTCH1, BIN1, PHLDA3, WWOX, CREBL2	1169	137	19235	2.52218	0.135492	0.00537789	0.340679
GOTERM_BP_FAT	GO:0001666~response to hypoxia	22	0.161184	0.000236481	PPARA, TF, CAV1, EPAS1, ALDOC, EDN1, STAT5B, APOLD1, SMAD3, PDLIM1, ADIPOQ, UBE2B, SOD3, CITED2, ADM, PYGM, ANG, BCL2, HIF3A, CAMK2D, ENG, ANGPTL4	912	134	13528	2.43532	0.557051	0.00862536	0.431473
INTERPRO	IPR003961:Fibronectin, type III	27	0.197817	0.000256915	LEPR, ABI3BP, FNDC4, TEK, ROBO4, TNN, TIE1, MYOM1, LRFN5, BOC, GHR, PTPRB, FLRT2, TYRO3, LRRN4CL, PTPRM, AXL, LIFR, IL6R, MID1, IL11RA, COL14A1, EGFLAM, SNED1, CDON, MYLK, KALRN	1085	190	16659	2.18187	0.336238	0.033576	0.429175
GOTERM_BP_FAT	GO:0051254~positive regulation of RNA metabolic process	54	0.395633	0.000257059	PPARA, THRA, THRB, STAT5A, STAT5B, PPARG, MITF, FOXO1, RHOQ, FOXO3, CITED2, FOS, S1PR1, MDFIC, YAP1, MYC, FGF2, AKIRIN2, EGR1, EGR2, MLXIPL, PROX1, ADRB2, JUN, ZFPM2, SMARCA2, CNBP, ABLIM3, SOX5, PRDM16, TCF7L2, TCF7L1, PLAGL1, HOXA2, MEIS2, HOXA7, NR1H3, CEBPA, MAF, KLF6, TESC, BMP2, EPAS1, MAML2, SMAD3, IGF1, KLF15, MEOX1, ETS2, NOTCH4, ENG, KLF4, NFIB, BMP6	912	481	13528	1.66528	0.587355	0.00927429	0.468936
GOTERM_BP_FAT	GO:0006107~oxaloacetate metabolic process	6	0.0439593	0.000259443	STAT5A, STAT5B, PC, PCK1, GHR, MDH1	912	10	13528	8.9	0.59073	0.00926287	0.473275
GOTERM_MF_FAT	GO:0003779~actin binding	41	0.300388	0.00026257	ABLIM1, TRIOBP, LIMA1, TLN1, SHROOM4, WASF3, TLN2, ABLIM3, TPM2, DAAM2, VCL, CORO2B, SORBS1, ANG, GSN, DMD, AIF1L, CNN1, SYNPO, EGFR, DIXDC1, NCALD, SYNPO2, FLNC, GAS7, CORO1C, SYNE1, TNS1, TAGLN, CFL2, SVIL, MYH11, SPTBN1, ADD3, DST, MYLK, PARVA, SNTG2, TMOD1, SNTA1, ADD1	896	326	12983	1.82236	0.233977	0.0263023	0.414832
UP_SEQ_FEATURE	short sequence motif:Cell attachment site	16	0.117225	0.000263515	SVEP1, ENPP2, NID1, VWF, LAMA4, LAMA3, CHRDL1, COL14A1, COL6A6, KIRREL, FREM1, FBLN5, MFAP4, ENG, PCSK5, CRIM1	1168	88	19113	2.97525	0.559758	0.0871274	0.475387
SP_PIR_KEYWORDS	beta-hydroxyasparagine	6	0.0439593	0.000277755	LRP1, THBD, MASP1, C1R, NID1, C1S	1169	11	19235	8.97504	0.161717	0.00628016	0.41261
SP_PIR_KEYWORDS	lipid droplet	6	0.0439593	0.000277755	PLIN5, PLIN1, PLIN4, ABHD5, PNPLA2, METTL7A	1169	11	19235	8.97504	0.161717	0.00628016	0.41261
UP_SEQ_FEATURE	lipid moiety-binding region:S-palmitoyl cysteine	25	0.183164	0.00028051	PALM, AVPR2, PLP1, PLD1, CAV1, GNAI1, TACR1, LPAR1, KCNIP2, RHOU, RAB40B, STOM, GNAL, EDNRB, AGTR1, HRH1, ADRB2, S1PR1, CD36, ADRB1, PLSCR4, FYN, F3, ADRA2A, AKAP2	1168	181	19113	2.2602	0.58245	0.0836299	0.505973
GOTERM_BP_FAT	GO:0031328~positive regulation of cellular biosynthetic process	71	0.520185	0.000281661	PPARA, THRA, THRB, STAT5A, STAT5B, EDN1, PPARG, MITF, FOXO1, RHOQ, FOXO3, CITED2, FOS, S1PR1, MDFIC, YAP1, FAM129A, MYC, FGF2, AKIRIN2, SAMD4A, EGFR, EGR1, IRS2, EGR2, MLXIPL, PROX1, IRS1, ADRB2, JUN, PDGFRA, ZFPM2, SMARCA2, CNBP, ABLIM3, SOX5, PRDM16, TCF7L2, TCF7L1, PLAGL1, HOXA2, HRH1, MEIS2, SORBS1, HOXA7, PTX3, HBB, ZNF423, NR1H3, CEBPA, MAF, KLF6, TESC, BMP2, EPAS1, MAML2, SMAD3, IGF1, NPR1…	912	685	13528	1.53747	0.620878	0.00994912	0.513707
GOTERM_BP_FAT	GO:0045596~negative regulation of cell differentiation	30	0.219796	0.000283702	PPARA, CAV1, NRP1, LMO2, STAT5A, PPARG, STAT5B, FGF10, KIT, ZBTB16, PRDM16, TCF7L2, MBP, HOXA2, HOXA7, BCL6, AXIN2, TWIST2, NR1H3, DTX1, SMAD3, IGF1, RCAN1, ADIPOQ, NOTCH2, NOTCH4, PLA2G2A, TGFBR3, ID4, KLF4	912	216	13528	2.06019	0.623532	0.00991909	0.517419
GOTERM_BP_FAT	GO:0042493~response to drug	30	0.219796	0.000283702	CAV2, CAV1, PTGS2, PPARG, SNCA, OXTR, TIMP4, AQP7, COMT, HADHA, FOS, ACSL1, BCL2, ALDH1A3, PEMT, NES, PTPRM, TGFBR2, EMX2, CPS1, ADIPOQ, UBE2B, JUN, FABP4, CA4, PTCH1, GRK5, LIPE, MGST1, BCAR3	912	216	13528	2.06019	0.623532	0.00991909	0.517419
GOTERM_BP_FAT	GO:0055082~cellular chemical homeostasis	45	0.329694	0.000292068	FXYD1, TF, C7, CAV1, TACR1, GNA11, SNCA, EDN1, NR3C2, OXTR, CLDN11, LPAR1, CCL28, CXCL12, CKB, MBP, EDNRB, AGTR1, S1PR1, SAA1, BCL2, PPP3CB, CAMK2D, TPT1, RGN, LGI4, NEDD4L, MT1H, MYC, PLP1, EGR2, PTGER3, ACO1, EPHX2, ATP1A2, ADIPOQ, GIMAP1, CCL14, PYGM, ADM, ATP2A2, JUN, PRNP, PMP22, SCARA5	912	380	13528	1.75658	0.634225	0.0101075	0.532639
INTERPRO	IPR016160:Aldehyde dehydrogenase, conserved site	9	0.0659389	0.000301298	ALDH1A1, ALDH1A2, ALDH6A1, ALDH7A1, ALDH1L1, ALDH1A3, ALDH2, RPL4, ALDH3A2	1085	28	16659	4.93519	0.381614	0.0362974	0.503142
SP_PIR_KEYWORDS	hydroxylation	14	0.102572	0.000306886	COL4A2, F10, MASP1, EPAS1, CRTAP, COL15A1, C1R, C1S, ADIPOQ, COL17A1, THBD, COL14A1, COL6A6, HIF3A	1169	71	19235	3.2445	0.177085	0.00669824	0.455791
GOTERM_BP_FAT	GO:0010883~regulation of lipid storage	8	0.0586124	0.000309017	LPL, PPARA, CD36, ABHD5, PPARG, CIDEA, PNPLA2, NR1H3	912	21	13528	5.65079	0.654965	0.0105847	0.563466
KEGG_PATHWAY	hsa00071:Fatty acid metabolism	12	0.0879185	0.000322938	ACAA2, ACADS, ADH5, ADH1C, ADH1B, ACAT1, ALDH3A2, HADHA, ACADVL, ALDH7A1, ACSL1, ALDH2, HADH	429	40	5085	3.55594	0.053428	0.0181363	0.393267
KEGG_PATHWAY	hsa00620:Pyruvate metabolism	12	0.0879185	0.000322938	LDHB, ALDH7A1, LDHD, ACYP2, ALDH2, ACACB, ACSS2, ACAT1, ALDH3A2, PC, PCK1, MDH1	429	40	5085	3.55594	0.053428	0.0181363	0.393267
GOTERM_BP_FAT	GO:0042063~gliogenesis	14	0.102572	0.000332757	EGFR, PLP1, EGR2, NDN, DTX1, IGF1, C1S, SLIT2, GSN, CDKN2C, PDGFRA, PHGDH, RELN, FGF2	912	65	13528	3.19487	0.682054	0.0112812	0.60663
GOTERM_MF_FAT	GO:0031406~carboxylic acid binding	23	0.168511	0.00034027	SHMT1, ALDH6A1, GLUD2, ACADS, GLUD1, SNCA, PPARG, ADH5, SLC19A3, ACACB, HADHA, PCK1, AKR1C2, FOLR2, CYP26B1, GCSH, FABP4, LEPREL1, DDAH2, AKR1C1, PCCA, FABP5, PC	896	144	12983	2.31437	0.292086	0.030915	0.53728
GOTERM_BP_FAT	GO:0045597~positive regulation of cell differentiation	31	0.227123	0.000344726	THRB, STAT5A, CLU, PPARG, STAT5B, KIT, FOXO3, AGTR1, BCL2, FGF2, BOC, LPL, BMP2, TESC, KLF10, TGFBR2, SMAD3, IGF2, IL6R, SLIT2, GIMAP1, LEP, NTRK3, VEGFC, CD36, SERPINF1, BTG1, JUN, PLA2G2A, CAMK1, BMP6	912	229	13528	2.00801	0.694894	0.0115707	0.628384
GOTERM_CC_FAT	GO:0005625~soluble fraction	39	0.285735	0.000346948	CAV2, LDHB, CAV1, CRHBP, CXCL2, ADH5, CALCOCO2, NMB, COMT, WISP2, GSTM3, ACSL1, GPX3, GYS2, CTDSP2, CPA1, GPD1, SELP, CRYAB, KL, PKIG, GALT, EPHX2, GYG2, SOD3, PCK1, FBLN1, PYGM, ADM, ARRB1, FBLN5, TPPP, HSPB2, FABP4, GRK5, RASD1, MDH1, DUSP6, PC	869	313	12782	1.83273	0.145759	0.00747392	0.491709
GOTERM_CC_FAT	GO:0000267~cell fraction	103	0.754634	0.000351614	LDHB, VAPA, PTGS2, CRHBP, GNA11, SNCA, FOXO3, FDFT1, PRKAR2B, GSTM3, CTDSP2, RAPGEF3, CPA1, SAMD4A, RECK, PLD1, F10, CRYAB, PKIG, CHPT1, IRS1, AADAC, CD36, PTRF, ARRB1, HSPB2, VAMP3, EMP1, MDH1, TPST1, CAV2, FGFR1, CAV1, MMD, MME, SLC29A1, FOLR2, DMD, PEMT, GYS2, GPD1, MET, GALT, EPHX2, EPHX1, LYVE1, ATP2A2, KCNJ8, CD59, FABP4, GRK5, ENG, PC, LSS, EDNRB, FOS, WISP2, GPX3, SLC22A3, LMOD1, NT5E, SL…	869	1083	12782	1.3989	0.147567	0.00723103	0.498306
GOTERM_BP_FAT	GO:0001763~morphogenesis of a branching structure	15	0.109898	0.000364583	B4GALT1, BMP2, NRP1, TGFBR2, EDN1, IGF1, FGF10, CXCL12, KDR, SPRY2, GPC3, HOXA5, BCL2, NOTCH4, ENG	912	74	13528	3.00676	0.715064	0.0121152	0.664468
GOTERM_BP_FAT	GO:0007565~female pregnancy	19	0.139204	0.000376643	KLF9, PTGS2, STAT5A, LEPR, CRHBP, STAT5B, TGFBR2, OXTR, FCGRT, COMT, IL11RA, CITED2, FOS, THBD, ADM, CLIC5, BCL2, PCSK5, LIPE	912	110	13528	2.56212	0.726657	0.012394	0.686376
GOTERM_BP_FAT	GO:0010906~regulation of glucose metabolic process	10	0.0732654	0.000392456	LEP, IRS2, SORBS1, PFKFB1, MLXIPL, IGF1, IGF2, NR3C1, IRS1, ADIPOQ	912	35	13528	4.2381	0.741146	0.0127888	0.715094
GOTERM_BP_FAT	GO:0010647~positive regulation of cell communication	40	0.293062	0.000396796	CAV2, CAV1, VAPA, PTGS2, TACR1, LEPR, SNCA, TSPAN6, PINK1, FGF10, OXTR, LPAR1, KIT, CITED2, GPC3, CAT, AGPAT2, GHR, EGFR, CFLAR, BMP2, F10, IGF1, DUSP22, IGF2, CD40, WLS, IL6R, IRS1, ADIPOQ, LEP, CDKN1C, LAMA2, APOL3, NOTCH2, ADRB2, F3, NTRK2, RELN, ENG	912	329	13528	1.80344	0.744987	0.0128082	0.722975
GOTERM_BP_FAT	GO:0009891~positive regulation of biosynthetic process	71	0.520185	0.000421223	PPARA, THRA, THRB, STAT5A, STAT5B, EDN1, PPARG, MITF, FOXO1, RHOQ, FOXO3, CITED2, FOS, S1PR1, MDFIC, YAP1, FAM129A, MYC, FGF2, AKIRIN2, SAMD4A, EGFR, EGR1, IRS2, EGR2, MLXIPL, PROX1, IRS1, ADRB2, JUN, PDGFRA, ZFPM2, SMARCA2, CNBP, ABLIM3, SOX5, PRDM16, TCF7L2, TCF7L1, PLAGL1, HOXA2, HRH1, MEIS2, SORBS1, HOXA7, PTX3, HBB, ZNF423, NR1H3, CEBPA, MAF, KLF6, TESC, BMP2, EPAS1, MAML2, SMAD3, IGF1, NPR1…	912	695	13528	1.51535	0.765565	0.0134653	0.76732
GOTERM_BP_FAT	GO:0001501~skeletal system development	39	0.285735	0.000426197	ALPL, FGFR1, RBP4, THRA, PTGS2, GNA11, EDN1, SOX5, ZBTB16, HOXA2, HOXA3, HOXA4, HOXA5, BCL2, HOXA7, HOXA10, AXIN2, PCSK5, MYC, WWOX, GHR, EGFR, BMP2, TBX15, LGALS3, ARID5B, KLF10, TGFBR2, SMAD3, IGF1, IGF2, PRELP, CHRDL1, MSX1, CLEC3B, ETS2, PDGFRA, GDF10, BMP6	912	319	13528	1.81348	0.769547	0.013498	0.776348
GOTERM_MF_FAT	GO:0042803~protein homodimerization activity	41	0.300388	0.000432794	CAV2, THRA, MASP1, NDN, ADH5, CALCOCO2, ZBTB16, RPL7, BCL2, ALDH1A3, GYS2, CAT, FIGF, S100A1, GHR, B4GALT1, CEBPA, PDK2, GPD1, SHMT1, BMP2, SMAD6, MLXIPL, RUNX1T1, EPHX2, SMAD3, CIDEA, OLFML2A, IL6R, ADIPOQ, INHBB, VWF, ADRB2, S100B, MLX, BNIP3L, PDGFRA, ENG, MGST1, AOC3, ADD1	896	334	12983	1.77871	0.355565	0.0359528	0.682905
GOTERM_BP_FAT	GO:0014070~response to organic cyclic substance	20	0.146531	0.000448935	TF, PTGS2, LEPR, ALDOC, TACR1, PPARG, TGFBR2, OXTR, EPHX1, COMT, TIMP3, GNAL, FOS, ACSL1, CCND2, JUN, BCL2, ALDH2, PTCH1, GHR	912	121	13528	2.45179	0.786907	0.0140836	0.817606
GOTERM_BP_FAT	GO:0048010~vascular endothelial growth factor receptor signaling pathway	6	0.0439593	0.000449312	VEGFC, NRP1, FLT4, PDGFRA, FIGF, KDR	912	11	13528	8.09091	0.787184	0.0139681	0.81829
UP_SEQ_FEATURE	active site:Proton acceptor	63	0.461572	0.000453183	LDHB, PTGS2, BTD, PINK1, LSS, LATS2, ACVR1C, CSNK2A2, PECR, ANG, TIE1, SIK2, SIK3, WWOX, EGFR, TYRO3, ACAA2, SGK2, ACADS, DAPK2, MARK1, PRKD1, ACADVL, MAST4, DHRS3, ALDH7A1, H6PD, ROR1, PDGFRA, CAMK1, AOC3, KALRN, MDH1, HSD17B11, FGFR1, ALDOC, ADRBK2, KIT, ACAT1, ALDH1A1, ALDH1A2, ALDH1A3, TEK, CAMK2D, BDH2, DCLK1, GPD1, RNASE1, DHRS12, RNASE4, FLT4, MET, TGFBR2, BMX, EPHX2, AXL, KDR, NTRK3, FYN,…	1168	658	19113	1.56675	0.75612	0.120393	0.81623
SP_PIR_KEYWORDS	gtp-binding	37	0.271082	0.000459839	RHOJ, RERGL, RAB7B, RAB9A, GNAI1, TUBB2A, MRAS, GLUD1, GNA11, RRAD, RHOQ, RRAGD, RHOU, RAB40B, RRAGC, TUBB6, RRAS, MOCS1, ARL2, EEF1A1, GIMAP6, GIMAP8, SUCLG1, NPR1, NPR2, GEM, RASL12, PCK1, MFN2, GNAL, RRAS2, RAP1A, RHEB, ARL4D, RASD1, ACSM5, ARL4A	1169	329	19235	1.85048	0.25328	0.00968825	0.682235
GOTERM_BP_FAT	GO:0022604~regulation of cell morphogenesis	21	0.153857	0.00046811	RHOJ, DLC1, PALM, NRP1, FERMT2, SMAD3, RHOQ, PALMD, RHOU, GAS7, SLIT2, MBP, KDR, NTRK3, CDC42EP2, FYN, ITGA7, TGFBR3, CDC42EP4, ARAP3, AKAP2	912	131	13528	2.37786	0.800528	0.0144183	0.852387
KEGG_PATHWAY	hsa03320:PPAR signaling pathway	16	0.117225	0.000477849	PPARA, LPL, SCD, PPARG, AQP7, ADIPOQ, PCK1, ACSL1, CD36, SORBS1, PLIN1, FABP4, FABP5, PLTP, NR1H3, ANGPTL4	429	69	5085	2.74856	0.0780403	0.0201085	0.581411
GOTERM_CC_FAT	GO:0005911~cell-cell junction	27	0.197817	0.000481557	B4GALT1, PARD3, TLN1, PTPRM, MAGI1, VAPA, TLN2, CLDN5, OXTR, CLDN11, AMOTL1, GJA4, AMOTL2, CDH5, CALB2, VCL, COL17A1, PGM5, SORBS1, PPL, ESAM, JAM2, PMP22, PDZD2, STEAP1, ADD3, SYNPO	869	190	12782	2.09021	0.196421	0.00946275	0.681877
GOTERM_CC_FAT	GO:0043292~contractile fiber	20	0.146531	0.000495854	MYL5, CRYAB, GNA11, PDLIM3, TIMP4, FLNC, TPM2, VCL, MYL9, SYNE1, PGM5, KCNJ8, DMD, SVIL, PPP3CB, MYH11, SPTBN1, SYNM, MYOM1, TMOD1	869	121	12782	2.43122	0.201622	0.00933835	0.702054
GOTERM_BP_FAT	GO:0007389~pattern specification process	34	0.249102	0.000519886	MFNG, TSHZ1, NRP1, EDN1, FGF10, ZBTB16, CXCL12, TCF7L1, CITED2, ALDH1A2, HOXA2, HOXA3, HOXA4, HOXA5, CYP26B1, HOXA7, HOXA10, AXIN2, PCSK5, EGR2, SMAD6, EMX2, TGFBR2, FTO, MID1, NOTCH2, SFRP1, MEOX2, MEOX1, NOTCH4, RELN, PTCH1, TBX18, ENG	912	267	13528	1.88889	0.833112	0.0158589	0.946244
SP_PIR_KEYWORDS	neurogenesis	21	0.153857	0.000535908	NRP1, GLDN, PHF10, GDPD5, GPM6B, DPYSL2, GAS7, SLIT2, SLIT3, NTRK3, SEMA6A, CHRDL1, NTRK2, CAMK1, EFNA5, LHX6, ATOH8, NDRG2, SMARCA2, DCLK1, ZNF423	1169	146	19235	2.3667	0.288509	0.0109204	0.794675
SP_PIR_KEYWORDS	Immunoglobulin domain	48	0.351674	0.000539161	FGFR1, IL1R1, GPR124, SCN3B, LEPR, FCGRT, LRIG3, KIT, KIRREL, SEMA3G, TEK, ROBO4, ESAM, TIE1, MYOM1, LRFN5, NRG2, BOC, IFNGR1, TYRO3, C10ORF54, PTPRM, BTNL9, ALPK3, ICAM2, FLT4, AXL, IL6R, MCAM, SIRPA, IL11RA, KDR, NTRK3, HEPACAM, CDON, NTRK2, PDGFRL, PECAM1, PDGFRA, CD300LG, ROR1, SCN4B, JAM2, JAM3, CD200, MYLK, KALRN, GPR116	1169	470	19235	1.68043	0.289978	0.0106448	0.79948
KEGG_PATHWAY	hsa05200:Pathways in cancer	46	0.337021	0.000563145	FGFR1, PTGS2, STAT5A, STAT5B, MITF, PPARG, FOXO1, FGF10, ZBTB16, KIT, TCF7L2, TCF7L1, ACVR1C, FOS, LAMB3, LAMB2, BCL2, AXIN2, FGF1, FIGF, MYC, FGF2, PIK3R1, CEBPA, EGFR, BMP2, COL4A2, PLD1, EPAS1, MET, TGFBR2, RUNX1T1, SMAD3, IGF1, DAPK2, FZD4, LAMA2, VEGFC, LAMA4, LAMA3, JUN, PDGFRA, PTCH1, WNT11, LAMC1, CRK	429	328	5085	1.66233	0.0913193	0.0189701	0.684865
UP_SEQ_FEATURE	domain:EGF-like 6; calcium-binding	8	0.0586124	0.000564044	FBLN1, SVEP1, THBD, FBLN2, FBLN5, LTBP4, EFEMP2, EFEMP1	1168	25	19113	5.23644	0.827328	0.136156	1.01494
GOTERM_BP_FAT	GO:0002237~response to molecule of bacterial origin	16	0.117225	0.000567266	SELP, PTGS2, STAT5B, SNCA, ADH5, TIMP4, IL6R, COMT, CPS1, FOS, THBD, ADM, KCNJ8, JUN, MGST1, AKIRIN2	912	86	13528	2.75969	0.858244	0.0171403	1.03206
GOTERM_BP_FAT	GO:0016101~diterpenoid metabolic process	8	0.0586124	0.00057855	ALDH1A2, RBP4, RARRES2, DHRS3, ALDH1A3, CYP26B1, ADH5, RETSAT	912	23	13528	5.15942	0.863649	0.0173264	1.05248
GOTERM_BP_FAT	GO:0001523~retinoid metabolic process	8	0.0586124	0.00057855	ALDH1A2, RBP4, RARRES2, DHRS3, ALDH1A3, CYP26B1, ADH5, RETSAT	912	23	13528	5.15942	0.863649	0.0173264	1.05248
GOTERM_BP_FAT	GO:0007507~heart development	29	0.21247	0.000589117	DLC1, POU6F1, RBP4, NRP1, GNA11, EDN1, PDLIM3, OXTR, CITED2, ALDH1A2, OSR1, PPP3CB, PCSK5, BMP2, ALPK3, TGFBR2, PROX1, MSX1, ADM, KCNJ8, MYH11, TGFBR3, ZFPM2, PTCH1, ADAMTS1, ID3, MESP1, ENG, CASQ2	912	215	13528	2.00078	0.868523	0.0174881	1.07161
SMART	SM00060:FN3	27	0.197817	0.000608845	LEPR, ABI3BP, FNDC4, TEK, ROBO4, TNN, TIE1, MYOM1, LRFN5, BOC, GHR, PTPRB, FLRT2, TYRO3, LRRN4CL, PTPRM, AXL, LIFR, IL6R, MID1, IL11RA, COL14A1, EGFLAM, SNED1, CDON, MYLK, KALRN	629	190	9079	2.05115	0.157294	0.0554492	0.802487
GOTERM_BP_FAT	GO:0031099~regeneration	14	0.102572	0.000610104	NOTCH2, LAMB2, ADM, GSN, BCL2, ALDOC, PPARG, PFKFB1, LIFR, AXL, FGF10, IGF1, CHST3, TIMP3	912	69	13528	3.00966	0.877694	0.017951	1.10958
SP_PIR_KEYWORDS	GTP binding	13	0.0952451	0.000637157	EEF1A1, RAB9A, GNAI1, TUBB2A, GNA11, GNG11, GEM, PCK1, GNAL, RRAS2, RRAS, RHEB, ARL4D	1169	67	19235	3.19261	0.332839	0.0121895	0.94415
UP_SEQ_FEATURE	domain:EGF-like 4; calcium-binding	9	0.0659389	0.000663951	FBLN1, SVEP1, CD93, SNED1, FBLN2, FBLN5, LTBP4, EFEMP2, EFEMP1	1168	33	19113	4.46287	0.873507	0.147041	1.1937
GOTERM_MF_FAT	GO:0016620~oxidoreductase activity, acting on the aldehyde or oxo group of donors, NAD or NADP as acceptor	8	0.0586124	0.000665753	ALDH1A1, ALDH1A2, ALDH6A1, ALDH7A1, ALDH1A3, ALDH2, ADH5, ALDH3A2	896	23	12983	5.03998	0.491334	0.0506685	1.04868
GOTERM_BP_FAT	GO:0019725~cellular homeostasis	51	0.373654	0.000702203	TACR1, GNA11, EDN1, SNCA, LPAR1, CXCL12, CKB, MBP, AGTR1, EDNRB, S1PR1, SAA1, TPT1, RGN, LGI4, MYC, TXNL1, PTGER3, EGR2, ACO1, ADM, PRDX6, JUN, PMP22, PRNP, ADD1, FXYD1, C7, TF, CAV1, NR3C2, OXTR, CLDN11, CCL28, BCL2, DMD, PPP3CB, CAMK2D, NEDD4L, MT1H, PLP1, SLC12A4, EPHX2, ATP1A2, ADIPOQ, GIMAP1, CCL14, ATP2A2, PYGM, CLCN6, SCARA5	912	466	13528	1.62339	0.910948	0.0204591	1.27607
SP_PIR_KEYWORDS	heparin binding	8	0.0586124	0.00070793	LAMA2, FGFR1, RPL22, TFPI, SEPP1, FGF1, TFPI2, FGF2	1169	26	19235	5.06284	0.362177	0.0131392	1.04851
GOTERM_BP_FAT	GO:0046463~acylglycerol biosynthetic process	6	0.0439593	0.000727678	LPL, DGAT2, ANG, AGPAT9, GPAM, PCK1	912	12	13528	7.41667	0.918431	0.0210159	1.32207
GOTERM_BP_FAT	GO:0046460~neutral lipid biosynthetic process	6	0.0439593	0.000727678	LPL, DGAT2, ANG, AGPAT9, GPAM, PCK1	912	12	13528	7.41667	0.918431	0.0210159	1.32207
GOTERM_CC_FAT	GO:0009986~cell surface	41	0.300388	0.000731154	CAV2, PARD3, CAV1, EMCN, TACR1, FGF10, CX3CL1, COMT, KIT, RGMA, WISP2, GPC3, S1PR1, SRPX, CD93, DMD, TNN, GPIHBP1, GHR, B4GALT1, SELP, F10, CRYAB, TGFBR2, CD40, IL6R, NOTCH2, VWF, LRP1, CD36, CD34, CDON, CD59, F3, NTRK2, NOTCH4, CD99L2, TGFBR3, ENG, SCARA5, AOC3	869	348	12782	1.73294	0.28256	0.0131948	1.0336
GOTERM_BP_FAT	GO:0010675~regulation of cellular carbohydrate metabolic process	10	0.0732654	0.00075505	LEP, IRS2, SORBS1, PFKFB1, MLXIPL, IGF1, IGF2, NR3C1, IRS1, ADIPOQ	912	38	13528	3.90351	0.925772	0.0216169	1.37148
UP_SEQ_FEATURE	binding site:NAD	11	0.080592	0.000757217	ALDH1A1, GPD1, ALDH6A1, LDHB, GLUD1, ADH1C, PHGDH, ADH1B, BDH2, HADH, HIBADH, MDH1	1168	50	19113	3.60005	0.905401	0.155015	1.3603
GOTERM_BP_FAT	GO:0051493~regulation of cytoskeleton organization	21	0.153857	0.000763819	DLC1, TRIOBP, CAV2, CAV1, LIMA1, TACR1, EDN1, SMAD3, RHOQ, MID1, CXCL12, PROX1, ARHGAP6, CDC42EP2, S1PR1, GSN, MAP4, SPTBN1, DST, ADD1, SYNPO	912	136	13528	2.29044	0.927981	0.021685	1.3873
KEGG_PATHWAY	hsa00280:Valine, leucine and isoleucine degradation	12	0.0879185	0.000787076	ACAA2, ALDH6A1, ALDH7A1, ACADS, BCKDHB, ALDH2, HADH, ACAT1, HIBADH, ALDH3A2, PCCA, HADHA	429	44	5085	3.23268	0.125284	0.0220623	0.955998
UP_SEQ_FEATURE	domain:EGF-like; calcium-binding	5	0.0366327	0.000793483	MASP1, CD248, CCBE1, C1R, C1S	1168	8	19113	10.2274	0.915508	0.151886	1.42501
GOTERM_BP_FAT	GO:0048598~embryonic morphogenesis	37	0.271082	0.000796811	DLC1, RBP4, TSHZ1, EDN1, SOBP, FGF10, ZBTB16, TCF7L2, RGMA, ALDH1A2, SPRY2, KCNQ4, HOXA2, HOXA3, HOXA4, HOXA5, ALDH1A3, CYP26B1, HOXA7, HOXA10, MYC, PPAP2B, TBX15, TGFBR2, FTO, SMAD3, PROX1, SLIT2, NOTCH2, VEGFC, MSX1, CLIC5, CDON, PTCH1, MESP1, TBX18, KLF4	912	307	13528	1.78773	0.93572	0.0224266	1.44681
GOTERM_BP_FAT	GO:0051674~localization of cell	37	0.271082	0.000796811	CAV2, NRP1, NDN, PEX5, TNFSF12, KIT, CX3CL1, CXCL12, EDNRB, GAB2, ANG, SAA1, LHX6, TNN, PPAP2A, FGF2, PPAP2B, DCLK1, NR2F1, B4GALT1, SELP, ARID5B, MET, EMX2, IL6R, SLIT2, KDR, VEGFC, TNS1, CD34, FYN, BTG1, TGFBR3, RELN, LAMC1, MESP1, ENG	912	307	13528	1.78773	0.93572	0.0224266	1.44681
GOTERM_BP_FAT	GO:0048870~cell motility	37	0.271082	0.000796811	CAV2, NRP1, NDN, PEX5, TNFSF12, KIT, CX3CL1, CXCL12, EDNRB, GAB2, ANG, SAA1, LHX6, TNN, PPAP2A, FGF2, PPAP2B, DCLK1, NR2F1, B4GALT1, SELP, ARID5B, MET, EMX2, IL6R, SLIT2, KDR, VEGFC, TNS1, CD34, FYN, BTG1, TGFBR3, RELN, LAMC1, MESP1, ENG	912	307	13528	1.78773	0.93572	0.0224266	1.44681
GOTERM_BP_FAT	GO:0032956~regulation of actin cytoskeleton organization	16	0.117225	0.000822959	DLC1, TRIOBP, LIMA1, TACR1, EDN1, SMAD3, RHOQ, CXCL12, PROX1, CDC42EP2, ARHGAP6, S1PR1, GSN, SPTBN1, ADD1, SYNPO	912	89	13528	2.66667	0.941259	0.0229667	1.49395
SP_PIR_KEYWORDS	chromosomal rearrangement	32	0.234449	0.00085795	SLC9A9, HLF, FHIT, FGFR1, SHROOM4, LMO2, FOXO1, ZBTB16, FOXO3, SNX3, PRDM16, ARHGAP20, BCL2, BCL6, MYC, MAF, ERG, MET, TGFBR2, MAML2, RUNX1T1, LIFR, ZNF521, LHFP, GAS7, ARHGAP26, FBLN1, HUWE1, BTG1, MYH11, NHEJ1, RERE	1169	279	19235	1.88722	0.420177	0.0154517	1.26938
GOTERM_BP_FAT	GO:0055080~cation homeostasis	35	0.256429	0.000866555	FXYD1, SLC9A9, TF, C7, CAV1, TACR1, EDN1, NR3C2, OXTR, LPAR1, CCL28, CXCL12, AGTR1, EDNRB, S1PR1, SAA1, BCL2, CAMK2D, TPT1, RGN, NEDD4L, MYC, MT1H, CUTC, PTGER3, ACO1, EPHX2, ATP1A2, KDR, CCL14, PYGM, ATP2A2, ADM, PRNP, SCARA5	912	286	13528	1.81527	0.949453	0.0239749	1.5725
GOTERM_BP_FAT	GO:0030879~mammary gland development	13	0.0952451	0.000884225	B4GALT1, CAV2, CAV1, IRS2, STAT5A, MET, STAT5B, NOTCH4, OXTR, IGF1, PTCH1, CDO1, IRS1	912	63	13528	3.06085	0.952439	0.0242632	1.60433
UP_SEQ_FEATURE	lipid moiety-binding region:S-farnesyl cysteine	11	0.080592	0.000891135	RHOJ, PALM, PEX19, RRAS2, PRICKLE2, LMNA, RHEB, RHOQ, GNG11, RASD1, AKAP2	1168	51	19113	3.52946	0.937672	0.159248	1.59905
GOTERM_CC_FAT	GO:0031226~intrinsic to plasma membrane	111	0.813246	0.000903766	TSPAN4, TSPAN7, AQP7, TMEM11, TNFSF12, LPAR1, AQP1, VIPR1, AGTR1, RAPGEF2, TYRO3, PTPRM, F10, GPER, LIFR, CD40, IRS1, IL11RA, CD36, THBD, F3, PDGFRA, ROR1, EFNA5, HAS3, FXYD1, CAV2, FGFR1, PALM, IL1R1, CAV1, ENPP2, ADCYAP1R1, MMD, MME, SLC29A1, TEK, ADRA2A, PRIMA1, KCNB1, TGFBR2, MET, KDR, NTRK3, NOTCH2, ITGA9, LYVE1, ATP2A2, KCNJ8, CD59, ITGA7, NOTCH4, NTRK2, TGFBR3, CD200, ENG, SCARA5, KCTD12, …	869	1215	12782	1.34377	0.336678	0.0156643	1.27616
GOTERM_BP_FAT	GO:0006109~regulation of carbohydrate metabolic process	10	0.0732654	0.000923779	LEP, IRS2, SORBS1, PFKFB1, MLXIPL, IGF1, IGF2, NR3C1, IRS1, ADIPOQ	912	39	13528	3.80342	0.958499	0.025135	1.67552
GOTERM_BP_FAT	GO:0007015~actin filament organization	14	0.102572	0.000928359	LIMA1, SHROOM4, WASF3, PDLIM3, NEDD9, PROX1, GAS7, CDC42EP2, ARHGAP6, SORBS1, GSN, ANG, BCL2, ADD1	912	72	13528	2.88426	0.959149	0.0250602	1.68376
GOTERM_BP_FAT	GO:0030003~cellular cation homeostasis	32	0.234449	0.000936451	FXYD1, TF, C7, CAV1, TACR1, EDN1, NR3C2, OXTR, LPAR1, CCL28, CXCL12, AGTR1, EDNRB, S1PR1, SAA1, BCL2, CAMK2D, TPT1, RGN, NEDD4L, MYC, MT1H, PTGER3, ACO1, EPHX2, ATP1A2, CCL14, PYGM, ATP2A2, ADM, PRNP, SCARA5	912	254	13528	1.86877	0.960272	0.0250794	1.69832
SP_PIR_KEYWORDS	mitochondrion outer membrane	13	0.0952451	0.000956002	MFN2, CYB5R3, MFF, SNN, ACSL1, AIFM2, MAOA, BCL2, MAOB, PINK1, AKAP1, GPAM, MGST1	1169	70	19235	3.05579	0.455208	0.0167294	1.41349
GOTERM_BP_FAT	GO:0010628~positive regulation of gene expression	60	0.439593	0.00096002	PPARA, THRA, THRB, STAT5A, STAT5B, PPARG, MITF, FOXO1, RHOQ, FOXO3, CITED2, FOS, S1PR1, MDFIC, YAP1, MYC, FGF2, AKIRIN2, EGR1, EGR2, MLXIPL, PROX1, ADRB2, JUN, ZFPM2, SMARCA2, AVPR2, CNBP, ABLIM3, SOX5, KIT, PRDM16, TCF7L2, TCF7L1, PLAGL1, HOXA2, MEIS2, HOXA7, ZNF423, NR1H3, CEBPA, MAF, KLF6, TESC, BMP2, EPAS1, MAML2, SMAD3, IGF1, KLF15, MEOX1, EBF3, ETS2, EBF2, EBF1, NOTCH4, ENG, KLF4, NFIB, BMP6	912	581	13528	1.53184	0.963372	0.0255046	1.74071
UP_SEQ_FEATURE	domain:EGF-like 6	10	0.0732654	0.000977881	NOTCH2, LRP1, PEAR1, SNED1, FAT4, NOTCH4, RELN, NID1, SLIT2, SLIT3	1168	43	19113	3.80555	0.952434	0.164024	1.75341
GOTERM_BP_FAT	GO:0045937~positive regulation of phosphate metabolic process	17	0.124551	0.00100272	EGFR, DLC1, CAV1, BMP2, IGF1, IGF2, IL6R, ADIPOQ, EDNRB, VEGFC, CCND2, ANG, BCL2, FAM129A, FGF2, ENG, GHR	912	100	13528	2.52167	0.968384	0.0264206	1.81746
GOTERM_BP_FAT	GO:0010562~positive regulation of phosphorus metabolic process	17	0.124551	0.00100272	EGFR, DLC1, CAV1, BMP2, IGF1, IGF2, IL6R, ADIPOQ, EDNRB, VEGFC, CCND2, ANG, BCL2, FAM129A, FGF2, ENG, GHR	912	100	13528	2.52167	0.968384	0.0264206	1.81746
GOTERM_BP_FAT	GO:0006721~terpenoid metabolic process	8	0.0586124	0.00100765	ALDH1A2, RBP4, RARRES2, DHRS3, ALDH1A3, CYP26B1, ADH5, RETSAT	912	25	13528	4.74667	0.968916	0.0263472	1.82631
GOTERM_BP_FAT	GO:0010743~regulation of foam cell differentiation	8	0.0586124	0.00100765	LPL, AGTR1, PPARA, CD36, PPARG, PLA2G2A, ADIPOQ, NR1H3	912	25	13528	4.74667	0.968916	0.0263472	1.82631
INTERPRO	IPR001436:Alpha crystallin/Heat shock protein	5	0.0366327	0.0010096	HSPB6, CRYAB, HSPB8, HSPB7, HSPB2	1085	8	16659	9.5962	0.800338	0.108706	1.67659
SP_PIR_KEYWORDS	glucose metabolism	6	0.0439593	0.00103239	PDK2, PGM5, H6PD, PGM1, PDK4, IGF2	1169	14	19235	7.05181	0.481029	0.017571	1.52563
GOTERM_BP_FAT	GO:0051050~positive regulation of transport	29	0.21247	0.00104846	RBP4, CAV1, C3, GLUD1, TACR1, NNAT, SNCA, EDN1, PINK1, FGF10, RHOQ, OXTR, TCF7L2, SORBS1, ANG, SAA1, NEDD4L, PTX3, PIK3R1, NR1H3, IRS2, SMAD3, IGF2, IRS1, ADIPOQ, GIMAP1, INHBB, VEGFC, ADRB2	912	223	13528	1.929	0.972995	0.0271939	1.89962
GOTERM_BP_FAT	GO:0001655~urogenital system development	18	0.131878	0.00105549	RBP4, BMP2, ARID5B, NID1, ZBTB16, PROX1, SLIT2, AGTR1, ALDH1A2, SPRY1, GPC3, OSR1, SFRP1, KCNJ8, ALDH1A3, BCL2, ADAMTS1, PCSK5	912	110	13528	2.42727	0.973642	0.0271693	1.91224
GOTERM_BP_FAT	GO:0048812~neuron projection morphogenesis	28	0.205143	0.00110718	PARD3, NRP1, NDN, CLU, CXCL12, HOXA2, LAMB2, DMD, BCL2, TNN, DCLK1, EGFR, EGR2, PTPRM, STXBP1, LIFR, CHST3, GAS7, SLIT2, SLIT3, SEMA6A, S100B, ADM, RELN, EFNA5, DST, FEZ1, KALRN	912	213	13528	1.94992	0.977943	0.0282703	2.00499
GOTERM_BP_FAT	GO:0046504~glycerol ether biosynthetic process	6	0.0439593	0.00111724	LPL, DGAT2, ANG, AGPAT9, GPAM, PCK1	912	13	13528	6.84615	0.978695	0.0283138	2.02303
GOTERM_BP_FAT	GO:0060396~growth hormone receptor signaling pathway	5	0.0366327	0.00114845	SOCS2, STAT5A, STAT5B, PIK3R1, GHR	912	8	13528	9.27083	0.980868	0.0288812	2.07898
GOTERM_BP_FAT	GO:0010891~negative regulation of sequestering of triglyceride	4	0.0293062	0.00115649	PPARA, ABHD5, PPARG, PNPLA2	912	4	13528	14.8333	0.981391	0.0288699	2.0934
SP_PIR_KEYWORDS	ATP	28	0.205143	0.00116514	FGFR1, ASS1, PFKFB1, ADRBK2, CSNK2A2, TEK, TIE1, EGFR, FLT4, MET, AXL, BMX, NPR1, AK2, NPR2, ATP1A2, CPS1, IRS1, KDR, PRKD1, NTRK3, ATP2A2, FYN, NTRK2, PDGFRA, ROR1, MYH11, CAMK1	1169	236	19235	1.9522	0.523028	0.019293	1.72022
GOTERM_BP_FAT	GO:0032970~regulation of actin filament-based process	16	0.117225	0.00117023	DLC1, TRIOBP, LIMA1, TACR1, EDN1, SMAD3, RHOQ, CXCL12, PROX1, CDC42EP2, ARHGAP6, S1PR1, GSN, SPTBN1, ADD1, SYNPO	912	92	13528	2.57971	0.982252	0.028998	2.11802
GOTERM_CC_FAT	GO:0031091~platelet alpha granule	12	0.0879185	0.00117561	SELP, VWF, VEGFC, A2M, CD36, CLU, PECAM1, STXBP1, IGF1, SERPING1, CFD, FIGF	869	56	12782	3.1519	0.413769	0.019585	1.65704
GOTERM_BP_FAT	GO:0030323~respiratory tube development	17	0.124551	0.0012459	CEBPA, RBP4, CAV2, EPAS1, TGFBR2, FGF10, PROX1, KDR, ALDH1A2, SPRY2, HOXA5, PDGFRA, ZFPM2, FGF1, FGF2, PCSK5, NFIB	912	102	13528	2.47222	0.986327	0.0306249	2.2535
GOTERM_BP_FAT	GO:0045935~positive regulation of nucleobase, nucleoside, nucleotide and nucleic acid metabolic process	63	0.461572	0.00125872	PPARA, THRA, THRB, STAT5A, STAT5B, PPARG, MITF, FOXO1, RHOQ, FOXO3, TNFSF12, CITED2, FOS, S1PR1, MDFIC, YAP1, MYC, FGF2, AKIRIN2, EGR1, EGR2, MLXIPL, CD40, PROX1, ADRB2, JUN, PDGFRA, ZFPM2, SMARCA2, CNBP, ABLIM3, SOX5, PRDM16, TCF7L2, TCF7L1, PLAGL1, HOXA2, MEIS2, HOXA7, ZNF423, NR1H3, CEBPA, MAF, KLF6, TESC, BMP2, EPAS1, MAML2, SMAD3, NPR1, IGF1, IGF2, KLF15, MEOX1, EBF3, ETS2, EBF2, EBF1, NOTCH…	912	624	13528	1.4976	0.986918	0.0307163	2.27645
SP_PIR_KEYWORDS	blocked amino end	15	0.109898	0.00126692	CYB5R3, ARL2, GNAI1, CRYAB, COMT, EIF4B, GSTM3, CD36, S100B, FYN, FABP4, RPS11, CAT, ARL4D, HBB	1169	92	19235	2.68276	0.552913	0.0204295	1.86916
GOTERM_BP_FAT	GO:0040007~growth	25	0.183164	0.00127756	FGFR1, PTGS2, NDN, FHL1, FGF10, FOXO3, TIMP3, RRAGC, LAMB2, GSN, HOXA5, BCL2, TNN, SEPP1, DCLK1, BMP2, ARID5B, IGF1, CSRP2, INHBB, NOTCH2, TGFBR3, EMP1, ADD1, BMP6	912	183	13528	2.02641	0.98774	0.0309498	2.31014
INTERPRO	IPR012680:Laminin G, subdomain 2	10	0.0732654	0.00127978	LAMA2, LAMA4, EGFLAM, LAMA3, FAT4, FAT2, CNTNAP3, COL15A1, SLIT2, SLIT3	1085	42	16659	3.65569	0.870303	0.127306	2.12075
SP_PIR_KEYWORDS	cell junction	41	0.300388	0.00129018	PARD3, LIMA1, LIMS2, TLN2, CLDN5, CABP1, FERMT2, NEDD9, CLDN11, CPEB1, GJA4, RHOU, TENC1, CDH5, VCL, COL17A1, SORBS1, PPL, SYN2, ESAM, SV2B, PRIMA1, SAMD4A, SYNPO, DIXDC1, MAGI1, ARHGAP24, ARHGAP26, DNMBP, ARHGAP31, TMEM47, PGM5, EGFLAM, TNS1, PECAM1, CD99L2, VAMP3, SYNM, JAM2, PARVA, SNTA1	1169	399	19235	1.69079	0.559476	0.0202862	1.90317
GOTERM_BP_FAT	GO:0050994~regulation of lipid catabolic process	8	0.0586124	0.00129969	PPARA, IRS2, ABHD5, CIDEA, PNPLA2, IGF2, IRS1, GIMAP1	912	26	13528	4.5641	0.988641	0.0312582	2.34972
GOTERM_BP_FAT	GO:0045941~positive regulation of transcription	58	0.42494	0.00131435	PPARA, THRA, THRB, STAT5A, STAT5B, PPARG, MITF, FOXO1, RHOQ, FOXO3, CITED2, FOS, S1PR1, MDFIC, YAP1, MYC, FGF2, AKIRIN2, EGR1, EGR2, MLXIPL, PROX1, ADRB2, JUN, ZFPM2, SMARCA2, CNBP, ABLIM3, SOX5, PRDM16, TCF7L2, TCF7L1, PLAGL1, HOXA2, MEIS2, HOXA7, ZNF423, NR1H3, CEBPA, MAF, KLF6, TESC, BMP2, EPAS1, MAML2, SMAD3, IGF1, KLF15, MEOX1, EBF3, ETS2, EBF2, EBF1, NOTCH4, ENG, KLF4, NFIB, BMP6	912	564	13528	1.52541	0.989201	0.0313862	2.37591
GOTERM_BP_FAT	GO:0055065~metal ion homeostasis	27	0.197817	0.00134549	FXYD1, C7, CAV1, TACR1, EDN1, NR3C2, OXTR, LPAR1, CXCL12, CCL28, AGTR1, EDNRB, S1PR1, SAA1, BCL2, TPT1, CAMK2D, RGN, NEDD4L, PTGER3, EPHX2, ATP1A2, KDR, CCL14, ATP2A2, ADM, PYGM	912	205	13528	1.95366	0.9903	0.0318973	2.43155
GOTERM_MF_FAT	GO:0030246~carbohydrate binding	41	0.300388	0.00135084	FGFR1, EMCN, MAMDC2, ENPP2, CD248, LTBP4, PFKFB1, FGF10, FSTL1, DCN, PKD1L2, CD93, ANG, PTX3, FGF1, FGF2, LPL, SELP, LGALS3, TGFBR2, LGALS12, COLEC11, TINAGL1, SOD3, PRELP, PCOLCE2, CLEC1A, LYVE1, EGFLAM, CCL14, PYGM, CD34, NAV2, RPL22, CLEC3B, FREM1, TGFBR3, ADAMTS1, PTCH1, ENG, CLEC14A	896	354	12983	1.67822	0.746408	0.0933528	2.11705
GOTERM_BP_FAT	GO:0034329~cell junction assembly	10	0.0732654	0.00135289	DLC1, TLN1, ARHGAP6, TNS1, SORBS1, TLN2, BCL2, LAMC1, GJA4, VCL	912	41	13528	3.61789	0.990545	0.0318509	2.44477
GOTERM_BP_FAT	GO:0032535~regulation of cellular component size	33	0.241776	0.00135808	TRIOBP, FGFR1, LIMA1, NRP1, NDN, FHL1, EDN1, PPARG, CXCL12, RRAGC, CDC42EP2, LAMB2, CDKN2C, GSN, BCL2, BCL6, TNN, FGF2, DCLK1, CRYAB, SMAD3, NPR1, IGF2, CSRP2, NTRK3, NOTCH2, PHF17, BTG1, TGFBR3, SPTBN1, DCUN1D3, EMP1, ADD1	912	271	13528	1.80627	0.990712	0.0317542	2.45404
GOTERM_CC_FAT	GO:0009925~basal plasma membrane	8	0.0586124	0.00136387	CAV2, TF, CAV1, COL17A1, SHROOM4, MET, NOTCH4, DST	869	26	12782	4.5258	0.46185	0.0218862	1.92001
GOTERM_BP_FAT	GO:0060193~positive regulation of lipase activity	14	0.102572	0.00137518	EGFR, PTGER3, TACR1, GNA11, ABHD5, EDN1, LPAR1, AGTR1, EDNRB, HRH1, ARHGAP6, S1PR1, ANG, NR1H3	912	75	13528	2.76889	0.991244	0.0319311	2.48457
GOTERM_BP_FAT	GO:0007178~transmembrane receptor protein serine/threonine kinase signaling pathway	17	0.124551	0.00138505	FMOD, BMP2, KLF10, SMAD6, TGFBR2, SMAD3, DUSP22, FSTL1, FOS, CHRDL1, MSX1, JUN, GDF10, SPTBN1, TGFBR3, ENG, BMP6	912	103	13528	2.44822	0.991537	0.0319415	2.50219
SP_PIR_KEYWORDS	plasma	15	0.109898	0.00140983	RBP4, TF, LPL, A2M, F10, C3, CLU, IGF1, C1R, C1S, VWF, APOD, CLEC3B, GPX3, SEPP1	1169	93	19235	2.65391	0.59175	0.0216136	2.07796
INTERPRO	IPR008266:Tyrosine protein kinase, active site	16	0.117225	0.00145336	EGFR, TYRO3, FGFR1, FLT4, MET, AXL, BMX, KIT, KDR, NTRK3, FYN, TEK, NTRK2, PDGFRA, ROR1, TIE1	1085	97	16659	2.5326	0.901707	0.134967	2.40512
SP_PIR_KEYWORDS	cell binding	6	0.0439593	0.00147162	VWF, LAMA4, COL4A2, LAMB2, NID1, LAMC1	1169	15	19235	6.58169	0.60748	0.0220199	2.1681
GOTERM_BP_FAT	GO:0055066~di-, tri-valent inorganic cation homeostasis	30	0.219796	0.00147476	FXYD1, TF, CAV1, TACR1, EDN1, OXTR, LPAR1, CXCL12, CCL28, AGTR1, EDNRB, S1PR1, SAA1, BCL2, TPT1, RGN, MYC, MT1H, CUTC, PTGER3, ACO1, EPHX2, ATP1A2, KDR, CCL14, ATP2A2, ADM, PYGM, PRNP, SCARA5	912	239	13528	1.86192	0.993789	0.0337508	2.6622
KEGG_PATHWAY	hsa04610:Complement and coagulation cascades	15	0.109898	0.00150141	C7, A2M, F10, MASP1, C3, SERPING1, C1R, C1S, VWF, THBD, CD59, F3, CFH, TFPI, CFD	429	69	5085	2.57677	0.225418	0.0358325	1.81638
GOTERM_BP_FAT	GO:0006875~cellular metal ion homeostasis	26	0.19049	0.00152253	FXYD1, C7, CAV1, TACR1, EDN1, NR3C2, OXTR, LPAR1, CXCL12, CCL28, AGTR1, EDNRB, S1PR1, SAA1, BCL2, TPT1, CAMK2D, RGN, NEDD4L, PTGER3, EPHX2, ATP1A2, CCL14, ATP2A2, ADM, PYGM	912	196	13528	1.96769	0.994732	0.0345959	2.7473
GOTERM_BP_FAT	GO:0010557~positive regulation of macromolecule biosynthetic process	65	0.476225	0.00153003	PPARA, THRA, THRB, STAT5A, STAT5B, PPARG, MITF, FOXO1, RHOQ, FOXO3, CITED2, FOS, S1PR1, MDFIC, YAP1, FAM129A, MYC, FGF2, AKIRIN2, SAMD4A, EGR1, IRS2, EGR2, MLXIPL, PROX1, IRS1, ADRB2, JUN, PDGFRA, ZFPM2, SMARCA2, CNBP, ABLIM3, SOX5, PRDM16, TCF7L2, TCF7L1, PLAGL1, HOXA2, MEIS2, SORBS1, HOXA7, ZNF423, NR1H3, CEBPA, MAF, KLF6, TESC, BMP2, EPAS1, MAML2, SMAD3, IGF1, IGF2, KLF15, MEOX1, EBF3, ETS2, E…	912	654	13528	1.47426	0.994866	0.0345358	2.76066
GOTERM_CC_FAT	GO:0044449~contractile fiber part	18	0.131878	0.00156166	MYL5, CRYAB, GNA11, PDLIM3, TIMP4, FLNC, TPM2, VCL, MYL9, SYNE1, PGM5, DMD, SVIL, PPP3CB, MYH11, SPTBN1, SYNM, MYOM1	869	113	12782	2.343	0.508134	0.0241703	2.1956
KEGG_PATHWAY	hsa04520:Adherens junction	16	0.117225	0.0015901	EGFR, PTPRB, FGFR1, PARD3, PTPRM, WASF3, MET, TGFBR2, SMAD3, TCF7L2, TCF7L1, ACVR1C, VCL, CSNK2A2, SORBS1, FYN	429	77	5085	2.46299	0.237027	0.0332512	1.92272
GOTERM_BP_FAT	GO:0010604~positive regulation of macromolecule metabolic process	81	0.59345	0.00161973	DLC1, PPARA, THRA, THRB, STAT5A, PPARG, SNCA, STAT5B, MITF, FOXO1, RHOQ, TNFSF12, FOXO3, CITED2, EDNRB, FOS, AGTR1, S1PR1, MDFIC, YAP1, FAM129A, FGF2, MYC, AKIRIN2, SAMD4A, GHR, EGR1, IRS2, EGR2, MLXIPL, IL6R, CD40, PROX1, IRS1, VEGFC, ADRB2, CCND2, JUN, PDGFRA, ZFPM2, SMARCA2, AVPR2, CNBP, CAV1, ABLIM3, SOX5, KIT, PRDM16, TCF7L2, TCF7L1, PLAGL1, HOXA2, MEIS2, SORBS1, BCL2, HOXA7, PEMT, ZNF423, N…	912	857	13528	1.40198	0.996232	0.0362872	2.92025
GOTERM_CC_FAT	GO:0005856~cytoskeleton	122	0.893838	0.00163766	SNCG, VAPA, TUBB2A, GNA11, SNCA, PDLIM3, PTPN21, PDLIM1, MYLIP, VCL, KIF13A, AIF1L, TPT1, CRYAB, DCTN6, MARK1, TACC1, TACC2, TNS1, PGM5, IGBP1, BIN1, KIF26A, DST, ADD3, ADD1, SNTG2, KALRN, MYL6, MYL5, GNE, ALDOC, AKAP12, NEDD9, MYL9, CORO2B, CDC42EP2, PPL, DMD, GYS2, NDRG2, CDC42EP4, GABARAPL1, PTPN14, BMX, GAS7, DNMBP, CORO1C, SYNE1, NTRK2, MYH11, SPTBN1, MAP4, PARP3, TMOD1, GYPC, LIMA1, KIF25, …	869	1381	12782	1.29941	0.524841	0.0244984	2.30129
GOTERM_BP_FAT	GO:0045428~regulation of nitric oxide biosynthetic process	8	0.0586124	0.00165394	EGFR, CAV1, HRH1, EDN1, IGF2, PTX3, HBB, GIMAP1	912	27	13528	4.39506	0.996651	0.0368007	2.98104
GOTERM_BP_FAT	GO:0019220~regulation of phosphate metabolic process	51	0.373654	0.00167377	DLC1, ADCY4, EDN1, LPAR1, LATS2, SPRY2, EDNRB, PRKAR2B, SPRY1, NDUFS4, MDFIC, CDKN2C, ANG, RAPGEF3, PDGFD, FAM129A, FGF2, PPP1R14A, GHR, EGFR, PKIG, IL6R, IRS1, VEGFC, ADRB2, CCND2, JUN, RELN, PARD3, CAV1, PFKFB1, KIT, BCL2, ADRA2A, PPAP2A, BMP2, SMAD6, MET, TGFBR2, SMAD3, DUSP22, IGF1, IGF2, RCAN1, ADIPOQ, SH3BP5, CDKN1C, LRP1, FABP4, ENG, DUSP6	912	485	13528	1.55979	0.996873	0.0369952	3.01627
GOTERM_BP_FAT	GO:0051174~regulation of phosphorus metabolic process	51	0.373654	0.00167377	DLC1, ADCY4, EDN1, LPAR1, LATS2, SPRY2, EDNRB, PRKAR2B, SPRY1, NDUFS4, MDFIC, CDKN2C, ANG, RAPGEF3, PDGFD, FAM129A, FGF2, PPP1R14A, GHR, EGFR, PKIG, IL6R, IRS1, VEGFC, ADRB2, CCND2, JUN, RELN, PARD3, CAV1, PFKFB1, KIT, BCL2, ADRA2A, PPAP2A, BMP2, SMAD6, MET, TGFBR2, SMAD3, DUSP22, IGF1, IGF2, RCAN1, ADIPOQ, SH3BP5, CDKN1C, LRP1, FABP4, ENG, DUSP6	912	485	13528	1.55979	0.996873	0.0369952	3.01627
GOTERM_BP_FAT	GO:0034754~cellular hormone metabolic process	12	0.0879185	0.0017188	HSD17B11, ALDH1A2, RBP4, DHRS3, ADM, ALDH1A3, STAT5B, CYP26B1, NR3C1, COMT, FGF2, RETSAT	912	59	13528	3.01695	0.997323	0.0377303	3.09622
INTERPRO	IPR002068:Heat shock protein Hsp20	5	0.0366327	0.00172386	HSPB6, CRYAB, HSPB8, HSPB7, HSPB2	1085	9	16659	8.52995	0.936196	0.149456	2.84672
GOTERM_BP_FAT	GO:0030182~neuron differentiation	47	0.344348	0.00175153	FGFR1, PARD3, NRP1, NDN, TUBB2A, NNAT, CLU, SOX5, PEX5, KCNIP2, CXCL12, ALDH1A2, HOXA2, LAMB2, S1PR1, BCL2, DMD, LGI4, LHX6, TNN, DCLK1, EGFR, PTPRM, EGR2, EMX2, LIFR, STXBP1, CHST3, GAS7, SLIT2, SLIT3, LEP, NTRK3, CDKN1C, SEMA6A, S100B, ADM, CLIC5, NTRK2, PHGDH, RELN, EFNA5, ID4, ID3, DST, KALRN, FEZ1	912	438	13528	1.5917	0.997608	0.0381923	3.15429
UP_SEQ_FEATURE	active site:Proton donor	24	0.175837	0.00175445	HYAL1, RNASE1, ALDH1L1, PFKFB3, RNASE4, PFKFB1, EPHX2, MME, LSS, AKR1C3, AKR1C2, PDE7B, PDE2A, ANG, PDE1C, PDE1A, PPP2CB, CDADC1, PPP3CB, PHGDH, PPP3CC, CTDSP2, PDE9A, AKR1C1	1168	194	19113	2.0244	0.995774	0.261909	3.12511
GOTERM_MF_FAT	GO:0008201~heparin binding	17	0.124551	0.00176043	SELP, FGFR1, LPL, FGF10, FSTL1, SOD3, PRELP, PCOLCE2, CCL14, ANG, RPL22, NAV2, TGFBR3, PTCH1, ADAMTS1, FGF1, FGF2	896	103	12983	2.39155	0.832774	0.112394	2.75063
GOTERM_BP_FAT	GO:0032869~cellular response to insulin stimulus	13	0.0952451	0.00177069	IRS2, PPARG, FOXO1, RHOQ, IGF2, IRS1, UBE2B, EIF4EBP2, SORBS1, CCND2, SIK2, PIK3R1, GHR	912	68	13528	2.83578	0.997761	0.0383597	3.18828
INTERPRO	IPR003598:Immunoglobulin subtype 2	26	0.19049	0.001814	FGFR1, LRIG3, KIT, KIRREL, ROBO4, ESAM, MYOM1, LRFN5, BOC, NRG2, TYRO3, ALPK3, FLT4, IL6R, MCAM, KDR, HEPACAM, CDON, NTRK2, ROR1, PDGFRA, JAM2, JAM3, MYLK, GPR116, KALRN	1085	205	16659	1.94733	0.944754	0.148611	2.99345
GOTERM_BP_FAT	GO:0001822~kidney development	16	0.117225	0.00181826	BMP2, ARID5B, NID1, ZBTB16, PROX1, SLIT2, AGTR1, ALDH1A2, SPRY1, GPC3, OSR1, KCNJ8, ALDH1A3, BCL2, ADAMTS1, PCSK5	912	96	13528	2.47222	0.9981	0.0391247	3.27258
GOTERM_BP_FAT	GO:0042445~hormone metabolic process	17	0.124551	0.00188337	HSD17B11, RBP4, CRHBP, STAT5B, NR3C1, COMT, LEP, ALDH1A2, DHRS3, ADM, CPE, ALDH1A3, CYP26B1, RELN, FGF2, PCSK5, RETSAT	912	106	13528	2.37893	0.998482	0.0402472	3.38788
GOTERM_BP_FAT	GO:0060191~regulation of lipase activity	15	0.109898	0.00191701	EGFR, PTGER3, GNA11, TACR1, ABHD5, EDN1, LPAR1, AGTR1, EDNRB, HRH1, ARHGAP6, S1PR1, ANG, NR1H3, ANGPTL4	912	87	13528	2.55747	0.998649	0.0406996	3.44739
GOTERM_BP_FAT	GO:0002541~activation of plasma proteins involved in acute inflammatory response	10	0.0732654	0.00192949	C7, MASP1, C3, F3, CLU, CFH, C1R, SERPING1, C1S, CFD	912	43	13528	3.44961	0.998706	0.0407085	3.46945
UP_SEQ_FEATURE	DNA-binding region:Basic motif	21	0.153857	0.00195193	CEBPA, MAF, MAFF, HLF, EPAS1, MITF, MLXIPL, MXI1, FOS, ATF3, JUN, MLX, HIF3A, NFE2L1, ATOH8, BHLHE41, MESP1, NFIL3, MYC, TWIST2, CREBL2	1168	161	19113	2.13442	0.997717	0.273939	3.47105
GOTERM_BP_FAT	GO:0060416~response to growth hormone stimulus	5	0.0366327	0.00195733	SOCS2, STAT5A, STAT5B, PIK3R1, GHR	912	9	13528	8.24074	0.998824	0.0410331	3.51868
GOTERM_BP_FAT	GO:0006599~phosphagen metabolic process	5	0.0366327	0.00195733	CKMT2, STAT5A, STAT5B, GHR, CKB	912	9	13528	8.24074	0.998824	0.0410331	3.51868
GOTERM_BP_FAT	GO:0019432~triglyceride biosynthetic process	5	0.0366327	0.00195733	LPL, DGAT2, AGPAT9, GPAM, PCK1	912	9	13528	8.24074	0.998824	0.0410331	3.51868
GOTERM_BP_FAT	GO:0006600~creatine metabolic process	5	0.0366327	0.00195733	CKMT2, STAT5A, STAT5B, GHR, CKB	912	9	13528	8.24074	0.998824	0.0410331	3.51868
GOTERM_BP_FAT	GO:0046580~negative regulation of Ras protein signal transduction	5	0.0366327	0.00195733	MFN2, DLC1, PPP2CB, BCL6, ARAP3	912	9	13528	8.24074	0.998824	0.0410331	3.51868
GOTERM_BP_FAT	GO:0051058~negative regulation of small GTPase mediated signal transduction	5	0.0366327	0.00195733	MFN2, DLC1, PPP2CB, BCL6, ARAP3	912	9	13528	8.24074	0.998824	0.0410331	3.51868
GOTERM_BP_FAT	GO:0030278~regulation of ossification	14	0.102572	0.0019877	BMP2, ADRB2, EGR2, SFRP1, THRB, PTGER4, KL, BCL2, SMAD3, GDF10, IL6R, AXIN2, TWIST2, BMP6	912	78	13528	2.66239	0.998941	0.0414051	3.57233
INTERPRO	IPR011700:Basic leucine zipper	6	0.0439593	0.00200206	CEBPA, HLF, ATF3, NFE2L1, NFIL3, CREBL2	1085	15	16659	6.14157	0.959094	0.154846	3.29891
GOTERM_CC_FAT	GO:0012511~monolayer-surrounded lipid storage body	5	0.0366327	0.00201873	PLIN5, PLIN1, PLIN4, ABHD5, PNPLA2	869	9	12782	8.17159	0.600455	0.0291608	2.82967
GOTERM_CC_FAT	GO:0043256~laminin complex	5	0.0366327	0.00201873	LAMA2, LAMA4, LAMA3, LAMB2, LAMC1	869	9	12782	8.17159	0.600455	0.0291608	2.82967
GOTERM_BP_FAT	GO:0042327~positive regulation of phosphorylation	16	0.117225	0.00202028	EGFR, CAV1, BMP2, IGF1, IGF2, IL6R, ADIPOQ, EDNRB, VEGFC, CCND2, ANG, BCL2, FAM129A, ENG, FGF2, GHR	912	97	13528	2.44674	0.999054	0.0418174	3.62987
GOTERM_BP_FAT	GO:0045923~positive regulation of fatty acid metabolic process	7	0.0512858	0.00207108	PPARA, IRS2, PPARG, MLXIPL, IRS1, ADIPOQ, NR1H3	912	21	13528	4.94444	0.999206	0.0425916	3.71953
GOTERM_BP_FAT	GO:0043255~regulation of carbohydrate biosynthetic process	7	0.0512858	0.00207108	LEP, IRS2, SORBS1, IGF2, NR3C1, IRS1, ADIPOQ	912	21	13528	4.94444	0.999206	0.0425916	3.71953
GOTERM_MF_FAT	GO:0032403~protein complex binding	26	0.19049	0.00208755	UQCRC2, GNA11, LTBP4, FCGRT, ACVR1C, LAMB3, SORBS1, TNN, PIK3R1, PDK2, IRS2, LGALS3, ICAM2, BCKDHB, IGF1, IGF2, CPS1, IRS1, VWF, ADRB2, FBLN5, SPTBN1, SYNM, ENG, DST, ADAMTS5	896	196	12983	1.92214	0.880098	0.124156	3.25387
INTERPRO	IPR001791:Laminin G	10	0.0732654	0.00213438	LAMA2, LAMA4, EGFLAM, LAMA3, FAT4, FAT2, CNTNAP3, COL15A1, SLIT2, SLIT3	1085	45	16659	3.41198	0.966892	0.156671	3.5133
GOTERM_BP_FAT	GO:0006091~generation of precursor metabolites and energy	36	0.263756	0.00214269	UQCRC2, LDHB, FDX1, LEPR, ALDOC, PFKFB1, SNCA, AQP7, NDUFS4, PPP1R1A, GYS2, CAT, ETFB, ETFA, CEBPA, TXNL1, COX7A1, KL, ACO1, SUCLG1, RUNX1T1, COX4I2, FADS3, COX4I1, GYG2, CPS1, ADIPOQ, PCK1, LEP, ACADVL, GBE1, PYGM, PGM1, CYBRD1, STEAP1, MDH1	912	313	13528	1.70607	0.99938	0.0437719	3.84576
GOTERM_BP_FAT	GO:0019748~secondary metabolic process	14	0.102572	0.002236	RBP4, LDHB, GPD1, RARRES2, ADH5, HIBADH, ALDH1A2, DHRS3, H6PD, ALDH1A3, BCL2, CYP26B1, RETSAT, MDH1	912	79	13528	2.62869	0.99955	0.0453673	4.01001
GOTERM_BP_FAT	GO:0031589~cell-substrate adhesion	16	0.117225	0.00224063	DLC1, NID1, VWF, LYVE1, ARHGAP6, COL17A1, SNED1, SORBS1, FREM1, BCL2, FBLN5, TEK, ITGA7, SGCE, TNN, LAMC1	912	98	13528	2.42177	0.999558	0.0451933	4.01816
GOTERM_BP_FAT	GO:0016049~cell growth	12	0.0879185	0.00227093	FGFR1, NOTCH2, LAMB2, NDN, FHL1, BCL2, TGFBR3, TNN, CSRP2, DCLK1, EMP1, RRAGC	912	61	13528	2.91803	0.999601	0.0455247	4.07144
GOTERM_BP_FAT	GO:0040014~regulation of multicellular organism growth	12	0.0879185	0.00227093	LEP, ADRB2, ADRB1, BCL2, STAT5A, STAT5B, IGF1, PEX5, PTCH1, GPAM, GHR, ACVR1C	912	61	13528	2.91803	0.999601	0.0455247	4.07144
GOTERM_BP_FAT	GO:0031348~negative regulation of defense response	9	0.0659389	0.00228391	A2M, ADRB2, SERPINF1, SAA1, PPARG, SERPING1, IGF2, NT5E, ADIPOQ	912	36	13528	3.70833	0.999619	0.0455144	4.09424
GOTERM_BP_FAT	GO:0060541~respiratory system development	17	0.124551	0.00229267	CEBPA, RBP4, CAV2, EPAS1, TGFBR2, FGF10, PROX1, KDR, ALDH1A2, SPRY2, HOXA5, ALDH1A3, PDGFRA, ZFPM2, FGF1, FGF2, NFIB	912	108	13528	2.33488	0.99963	0.0454226	4.10964
GOTERM_BP_FAT	GO:0007599~hemostasis	17	0.124551	0.00229267	AVPR2, F10, EFEMP2, STXBP1, SERPING1, CD40, ANXA5, VWF, CD36, THBD, PLSCR4, SAA1, F3, CD59, FBLN5, TFPI, TFPI2	912	108	13528	2.33488	0.99963	0.0454226	4.10964
GOTERM_CC_FAT	GO:0005901~caveola	11	0.080592	0.00229716	DLC1, CAV2, ADRB2, CAV1, PTGS2, PTRF, SDPR, TGFBR2, ATP1A2, IRS1, LIPE	869	52	12782	3.11149	0.647996	0.0321019	3.21407
GOTERM_BP_FAT	GO:0051046~regulation of secretion	26	0.19049	0.00231506	RBP4, SNCG, SNCAIP, GLUD1, TACR1, NNAT, EDN1, SNCA, OXTR, PINK1, TCF7L2, ACVR1C, AGTR1, SAA1, ANG, FGF2, B4GALT1, STXBP1, CIDEA, IGF2, CD40, ADIPOQ, LEP, INHBB, VEGFC, NTRK2	912	202	13528	1.90924	0.999658	0.0455944	4.14897
GOTERM_BP_FAT	GO:0032989~cellular component morphogenesis	43	0.315041	0.00237107	PARD3, NRP1, SHROOM4, NDN, CLU, CXCL12, HOXA2, LAMB2, DMD, BCL2, BCL6, TNN, DCLK1, EGFR, BMP2, PTPRM, EGR2, LIFR, STXBP1, CHST3, PROX1, GAS7, UBE2B, SLIT2, SLIT3, MFN2, SEMA6A, S100B, ADM, CLIC5, PRICKLE2, NOTCH4, MYH11, TGFBR3, RELN, EFNA5, LAMC1, PMP22, DST, KALRN, FEZ1, TMOD1, ADD1	912	397	13528	1.60663	0.999718	0.0464078	4.24732
UP_SEQ_FEATURE	domain:Fibronectin type-III 2	18	0.131878	0.00239035	PTPRB, TYRO3, PTPRM, LEPR, AXL, LIFR, ABI3BP, IL11RA, COL14A1, EGFLAM, SNED1, CDON, TEK, ROBO4, TNN, TIE1, MYOM1, BOC	1168	130	19113	2.26577	0.999419	0.310993	4.23486
GOTERM_BP_FAT	GO:0051130~positive regulation of cellular component organization	24	0.175837	0.00241936	CAV2, CAV1, C3, TACR1, EDN1, SNCA, SMAD3, OXTR, FGF10, IGF1, RHOQ, IGF2, KIT, PROX1, SLIT2, NTRK3, CDC42EP2, SORBS1, TPPP, NEDD4L, CDC42EP4, PTX3, PIK3R1, SYNPO	912	181	13528	1.96685	0.999761	0.0470643	4.33202
GOTERM_BP_FAT	GO:0045165~cell fate commitment	20	0.146531	0.00244462	BMP2, PPARG, MITF, SOX5, FGF10, TCF7L2, PROX1, KDR, NOTCH2, SPRY2, HOXA2, SPRY1, BCL2, CDON, CYP26B1, NOTCH4, LHX6, FGF1, FGF2, KLF4	912	139	13528	2.13429	0.999781	0.0472777	4.3763
GOTERM_BP_FAT	GO:0048584~positive regulation of response to stimulus	29	0.21247	0.00245783	C7, MASP1, C3, STAT5A, CLU, STAT5B, FGF10, C1R, C1S, CX3CL1, CXCL12, AGTR1, S1PR1, CFH, CFD, SMAD3, DUSP22, IGF2, SERPING1, IL6R, IRS1, SLIT2, KDR, GIMAP1, NTRK3, FYN, F3, PLA2G2A, FABP4	912	236	13528	1.82274	0.999791	0.0472623	4.39945
GOTERM_BP_FAT	GO:0030324~lung development	16	0.117225	0.00248055	CEBPA, RBP4, CAV2, EPAS1, TGFBR2, FGF10, PROX1, KDR, ALDH1A2, SPRY2, HOXA5, PDGFRA, ZFPM2, FGF1, FGF2, NFIB	912	99	13528	2.39731	0.999807	0.0474246	4.43925
GOTERM_BP_FAT	GO:0010001~glial cell differentiation	11	0.080592	0.00250785	EGFR, PLP1, EGR2, CDKN2C, GSN, DTX1, PHGDH, IGF1, RELN, C1S, FGF2	912	53	13528	3.07862	0.999824	0.0476703	4.48705
GOTERM_BP_FAT	GO:0050921~positive regulation of chemotaxis	8	0.0586124	0.00258354	S1PR1, F3, SMAD3, FGF10, IL6R, CXCL12, SLIT2, KDR	912	29	13528	4.09195	0.999865	0.0488061	4.61947
SP_PIR_KEYWORDS	phosphotransferase	24	0.175837	0.00259399	EGFR, PDK2, FGFR1, PFKFB3, FLT4, PFKFB1, MET, BMX, AXL, ADRBK2, AK2, KDR, PRKD1, CSNK2A2, NTRK3, PRKAR2B, FYN, TEK, NTRK2, PDGFRA, ROR1, CAMK1, TIE1, PIK3R1	1169	201	19235	1.96468	0.80782	0.0376301	3.79209
UP_SEQ_FEATURE	domain:Fibronectin type-III 1	18	0.131878	0.0025945	PTPRB, TYRO3, PTPRM, LEPR, AXL, LIFR, ABI3BP, IL11RA, COL14A1, EGFLAM, SNED1, CDON, TEK, ROBO4, TNN, TIE1, MYOM1, BOC	1168	131	19113	2.24847	0.999693	0.31962	4.58857
GOTERM_BP_FAT	GO:0022602~ovulation cycle process	12	0.0879185	0.00259648	INHBB, LEP, CCND2, ANG, BCL2, STAT5A, LEPR, STAT5B, OXTR, ADAMTS1, FOXO3, KDR	912	62	13528	2.87097	0.99987	0.0487774	4.64208
GOTERM_BP_FAT	GO:0010828~positive regulation of glucose transport	7	0.0512858	0.00268759	IRS2, SORBS1, RHOQ, IGF2, IRS1, ADIPOQ, PIK3R1	912	22	13528	4.7197	0.999905	0.0501743	4.80121
GOTERM_BP_FAT	GO:0046326~positive regulation of glucose import	7	0.0512858	0.00268759	IRS2, SORBS1, RHOQ, IGF2, IRS1, ADIPOQ, PIK3R1	912	22	13528	4.7197	0.999905	0.0501743	4.80121
GOTERM_BP_FAT	GO:0008286~insulin receptor signaling pathway	9	0.0659389	0.00274504	IRS2, EIF4EBP2, SORBS1, RHOQ, FOXO1, IGF2, SIK2, IRS1, PIK3R1	912	37	13528	3.60811	0.999922	0.0509447	4.90143
GOTERM_BP_FAT	GO:0030005~cellular di-, tri-valent inorganic cation homeostasis	28	0.205143	0.0028067	FXYD1, TF, CAV1, TACR1, EDN1, OXTR, LPAR1, CXCL12, CCL28, AGTR1, EDNRB, S1PR1, SAA1, BCL2, TPT1, RGN, MYC, MT1H, PTGER3, ACO1, EPHX2, ATP1A2, CCL14, ATP2A2, ADM, PYGM, PRNP, SCARA5	912	227	13528	1.82966	0.999937	0.0517819	5.00888
GOTERM_BP_FAT	GO:0060284~regulation of cell development	26	0.19049	0.00282824	B4GALT1, BMP2, NRP1, DTX1, EDN1, PPARG, SOX5, SMAD3, IGF2, KIT, PROX1, SLIT2, MBP, NTRK3, VEGFC, HOXA2, SERPINF1, CCND2, BTG1, BCL2, NTRK2, TGFBR3, ID4, FGF2, BOC, KALRN	912	205	13528	1.8813	0.999942	0.0518916	5.04637
GOTERM_BP_FAT	GO:0050878~regulation of body fluid levels	20	0.146531	0.0028803	AVPR2, F10, PTGER3, EFEMP2, EDN1, STXBP1, NPR1, SERPING1, CD40, ANXA5, VWF, CD36, THBD, PLSCR4, SAA1, F3, CD59, FBLN5, TFPI, TFPI2	912	141	13528	2.10402	0.999951	0.0525431	5.13697
GOTERM_BP_FAT	GO:0032355~response to estradiol stimulus	11	0.080592	0.00289607	ALDH1A2, SOCS2, PTGS2, DUSP1, CCND2, CRYAB, STAT5B, PDGFRA, OXTR, PTCH1, GHR	912	54	13528	3.0216	0.999954	0.0525455	5.1644
SP_PIR_KEYWORDS	tyrosine-protein kinase	16	0.117225	0.00289806	EGFR, TYRO3, FGFR1, FLT4, MET, AXL, BMX, KIT, KDR, NTRK3, FYN, TEK, NTRK2, PDGFRA, ROR1, TIE1	1169	111	19235	2.37178	0.841649	0.04102	4.22771
UP_SEQ_FEATURE	domain:Ig-like C2-type 1	23	0.168511	0.00293142	TYRO3, FGFR1, IL1R1, FLT4, ICAM2, AXL, LRIG3, KIT, MCAM, KDR, NTRK3, KIRREL, CDON, TEK, NTRK2, PDGFRL, PECAM1, PDGFRA, ROBO4, TIE1, MYOM1, BOC, MYLK	1168	190	19113	1.98089	0.999893	0.339928	5.16964
GOTERM_BP_FAT	GO:0001932~regulation of protein amino acid phosphorylation	23	0.168511	0.00294432	EGFR, CAV1, BMP2, SMAD6, EDN1, IGF1, IGF2, IL6R, ADIPOQ, EDNRB, PRKAR2B, VEGFC, NDUFS4, CCND2, MDFIC, JUN, BCL2, RAPGEF3, PDGFD, FAM129A, FGF2, ENG, GHR	912	173	13528	1.97206	0.999961	0.053119	5.24826
GOTERM_BP_FAT	GO:0051271~negative regulation of cell motion	12	0.0879185	0.00295868	DLC1, PARD3, PTPRM, EGFL7, BCL2, TGFBR3, RRAS, TIE1, ARAP3, FGF2, CITED2, VCL	912	63	13528	2.8254	0.999963	0.0530939	5.27322
UP_SEQ_FEATURE	region of interest:Catalytic	10	0.0732654	0.00296178	ACADVL, PDE7B, PLD1, INPP5K, PDE2A, PDE1C, PDE1A, PPP3CB, PDE9A, PCSK5	1168	50	19113	3.27277	0.999902	0.330661	5.22182
GOTERM_BP_FAT	GO:0008361~regulation of cell size	26	0.19049	0.00301941	FGFR1, NRP1, NDN, FHL1, PPARG, EDN1, RRAGC, LAMB2, CDKN2C, BCL2, BCL6, TNN, FGF2, DCLK1, CRYAB, SMAD3, NPR1, IGF2, CSRP2, NTRK3, PHF17, NOTCH2, BTG1, TGFBR3, DCUN1D3, EMP1	912	206	13528	1.87217	0.99997	0.0538751	5.37866
GOTERM_BP_FAT	GO:0051129~negative regulation of cellular component organization	20	0.146531	0.00312138	DLC1, TRIOBP, LIMA1, NRP1, SMAD6, CLU, SNCA, RHOQ, TERF2IP, MID1, ADIPOQ, MBP, ARHGAP6, S1PR1, GSN, MAP4, SPTBN1, TGFBR3, ADD1, NR1H3	912	142	13528	2.0892	0.999979	0.0553595	5.55542
UP_SEQ_FEATURE	domain:Ig-like C2-type 2	23	0.168511	0.00312733	TYRO3, FGFR1, IL1R1, FLT4, ICAM2, AXL, LRIG3, KIT, MCAM, KDR, NTRK3, KIRREL, CDON, TEK, NTRK2, PDGFRL, PECAM1, PDGFRA, ROBO4, TIE1, MYOM1, BOC, MYLK	1168	191	19113	1.97052	0.999942	0.333874	5.50597
SMART	SM00282:LamG	10	0.0732654	0.00319152	LAMA2, LAMA4, EGFLAM, LAMA3, FAT4, FAT2, CNTNAP3, COL15A1, SLIT2, SLIT3	629	45	9079	3.20756	0.592719	0.201135	4.14084
GOTERM_BP_FAT	GO:0045446~endothelial cell differentiation	6	0.0439593	0.00320026	GSTM3, S1PR1, NOTCH4, PROX1, ENG, KDR	912	16	13528	5.5625	0.999984	0.0564303	5.69196
GOTERM_BP_FAT	GO:0002698~negative regulation of immune effector process	6	0.0439593	0.00320026	A2M, MASP1, PPP3CB, BCL6, SERPING1, IGF2	912	16	13528	5.5625	0.999984	0.0564303	5.69196
GOTERM_BP_FAT	GO:0009081~branched chain family amino acid metabolic process	6	0.0439593	0.00320026	ALDH6A1, STAT5A, STAT5B, BCKDHB, HIBADH, GHR	912	16	13528	5.5625	0.999984	0.0564303	5.69196
GOTERM_CC_FAT	GO:0030016~myofibril	17	0.124551	0.00329772	CRYAB, GNA11, PDLIM3, TIMP4, FLNC, TPM2, VCL, SYNE1, PGM5, KCNJ8, SVIL, DMD, PPP3CB, SPTBN1, SYNM, MYOM1, TMOD1	869	111	12782	2.25271	0.776789	0.0444265	4.58374
UP_SEQ_FEATURE	site:Transition state stabilizer	7	0.0512858	0.00331762	ALDH1A1, ALDH1A2, ALDH7A1, ALDH1A3, ALDH2, CTDSP2, NT5E	1168	25	19113	4.58188	0.999968	0.338865	5.83157
GOTERM_CC_FAT	GO:0045178~basal part of cell	8	0.0586124	0.00332769	CAV2, TF, CAV1, COL17A1, SHROOM4, MET, NOTCH4, DST	869	30	12782	3.92236	0.779816	0.0435326	4.62449
GOTERM_BP_FAT	GO:0050817~coagulation	16	0.117225	0.00333099	F10, EFEMP2, STXBP1, SERPING1, CD40, ANXA5, VWF, CD36, THBD, PLSCR4, SAA1, CD59, FBLN5, F3, TFPI, TFPI2	912	102	13528	2.3268	0.99999	0.0583722	5.91784
GOTERM_BP_FAT	GO:0007596~blood coagulation	16	0.117225	0.00333099	F10, EFEMP2, STXBP1, SERPING1, CD40, ANXA5, VWF, CD36, THBD, PLSCR4, SAA1, CD59, FBLN5, F3, TFPI, TFPI2	912	102	13528	2.3268	0.99999	0.0583722	5.91784
GOTERM_MF_FAT	GO:0005525~GTP binding	41	0.300388	0.00333224	RHOJ, RERGL, RAB7B, RAB9A, GNAI1, GLUD2, TUBB2A, MRAS, GLUD1, GNA11, RRAD, RHOQ, RRAGD, RHOU, RAB40B, RRAGC, TUBB6, RRAS, EHD2, MOCS1, ARL2, EEF1A1, GIMAP6, GIMAP8, SUCLG1, NPR1, NPR2, GEM, RASL12, DOCK6, GIMAP1, PCK1, MFN2, GNAL, RRAS2, RAP1A, RHEB, ARL4D, RASD1, ACSM5, ARL4A	896	372	12983	1.59701	0.966219	0.180685	5.14648
GOTERM_MF_FAT	GO:0050431~transforming growth factor beta binding	5	0.0366327	0.00336525	CD36, LTBP4, TGFBR2, TGFBR3, ENG	896	10	12983	7.24498	0.967336	0.173109	5.1962
GOTERM_BP_FAT	GO:0045777~positive regulation of blood pressure	7	0.0512858	0.00343195	ADRB1, TACR1, EPHX2, ADH5, OXTR, ENG, ADIPOQ	912	23	13528	4.51449	0.999993	0.0597868	6.09193
GOTERM_BP_FAT	GO:0007044~cell-substrate junction assembly	7	0.0512858	0.00343195	DLC1, TLN1, ARHGAP6, TNS1, SORBS1, BCL2, LAMC1	912	23	13528	4.51449	0.999993	0.0597868	6.09193
GOTERM_BP_FAT	GO:0048562~embryonic organ morphogenesis	19	0.139204	0.00349681	RBP4, TBX15, TSHZ1, EDN1, TGFBR2, SOBP, FGF10, PROX1, TCF7L2, SPRY2, KCNQ4, HOXA2, HOXA3, HOXA4, HOXA5, ALDH1A3, CLIC5, HOXA7, MYC	912	133	13528	2.11905	0.999994	0.0605778	6.20361
GOTERM_BP_FAT	GO:0009266~response to temperature stimulus	14	0.102572	0.00349706	CRYAB, TACR1, PPARG, FOS, ADRB2, ADRB1, HSPB6, ADM, HSPB8, BCL2, HSPB7, HSPB2, CIRBP, SCARA5	912	83	13528	2.50201	0.999994	0.0602793	6.20404
GOTERM_BP_FAT	GO:0042325~regulation of phosphorylation	48	0.351674	0.00349855	ADCY4, PARD3, CAV1, PFKFB1, EDN1, LPAR1, KIT, LATS2, SPRY2, PRKAR2B, EDNRB, SPRY1, NDUFS4, ANG, MDFIC, CDKN2C, BCL2, ADRA2A, RAPGEF3, PDGFD, PPAP2A, FAM129A, FGF2, PPP1R14A, GHR, EGFR, BMP2, SMAD6, MET, TGFBR2, PKIG, IGF1, DUSP22, IGF2, IL6R, ADIPOQ, IRS1, SH3BP5, CDKN1C, VEGFC, ADRB2, LRP1, CCND2, JUN, FABP4, RELN, ENG, DUSP6	912	466	13528	1.5279	0.999994	0.0600044	6.2066
UP_SEQ_FEATURE	propeptide:Removed in mature form	26	0.19049	0.00352036	RHOJ, ALPL, MRAS, RHOQ, GNG11, GNG12, NRN1, RGMA, MAP1LC3C, GPC3, FOLR2, MAP1LC3B, RRAS, NT5E, GNG7, RECK, LYNX1, CD59, RRAS2, RAP1A, CA4, RHEB, EFNA5, PRNP, RASD1, GFRA2	1168	229	19113	1.85791	0.999983	0.344422	6.17731
GOTERM_BP_FAT	GO:0008610~lipid biosynthetic process	36	0.263756	0.00358807	HSD17B11, CYB5R3, TM7SF2, CNBP, PTGS2, GNE, ABHD5, EDN1, LSS, ACSS2, FDFT1, CDS2, PECR, ALDH1A2, ST6GALNAC6, PTGIS, ANG, AGPAT9, PEMT, FGF2, AGPAT2, LPL, ACAA2, PLD1, PLP1, SCD, FADS3, PISD, ACACB, CHPT1, PCK1, ADM, DGAT2, PTGDS, GPAM, PC	912	323	13528	1.65325	0.999996	0.0611903	6.36053
GOTERM_CC_FAT	GO:0016327~apicolateral plasma membrane	16	0.117225	0.00359615	B4GALT1, PARD3, VAPA, MAGI1, CLDN5, CLDN11, AMOTL1, AMOTL2, CDH5, SORBS1, PPL, PRICKLE2, ESAM, PMP22, JAM2, SYNPO	869	102	12782	2.30727	0.805164	0.0456562	4.98877
INTERPRO	IPR013098:Immunoglobulin I-set	19	0.139204	0.00366725	FGFR1, ALPK3, FLT4, LRIG3, KDR, NTRK3, KIRREL, CDON, NTRK2, PDGFRA, ROBO4, ROR1, ESAM, MYOM1, LRFN5, NRG2, BOC, MYLK, KALRN	1085	138	16659	2.11395	0.997149	0.243496	5.96452
SP_PIR_KEYWORDS	calcium binding	15	0.109898	0.00373131	F10, C1R, NID1, C1S, ANXA5, CALB2, ANXA3, CDH5, LAMA2, LRP1, LAMB2, S100B, ANXA11, LAMC1, S100A1	1169	103	19235	2.39625	0.906875	0.0513842	5.41204
SP_PIR_KEYWORDS	FAD	16	0.117225	0.00375292	CYB5R3, STEAP4, RNLS, AIFM2, PYROXD2, ACADS, MAOA, LDHD, MAOB, ACADVL, CRY2, FMO2, STEAP1, ETFB, RETSAT, ETFA	1169	114	19235	2.30937	0.908149	0.05058	5.44257
GOTERM_BP_FAT	GO:0016053~organic acid biosynthetic process	21	0.153857	0.00377097	SHMT1, LPL, PLD1, PLP1, BHMT2, ASS1, PTGS2, GLUD2, GLUD1, SCD, ABHD5, EDN1, FADS3, ACACB, CDO1, ADI1, PECR, PTGIS, PTGDS, PHGDH, AGPAT2	912	155	13528	2.00968	0.999998	0.0638976	6.67429
GOTERM_BP_FAT	GO:0046394~carboxylic acid biosynthetic process	21	0.153857	0.00377097	SHMT1, LPL, PLD1, PLP1, BHMT2, ASS1, PTGS2, GLUD2, GLUD1, SCD, ABHD5, EDN1, FADS3, ACACB, CDO1, ADI1, PECR, PTGIS, PTGDS, PHGDH, AGPAT2	912	155	13528	2.00968	0.999998	0.0638976	6.67429
GOTERM_BP_FAT	GO:0010863~positive regulation of phospholipase C activity	12	0.0879185	0.00380479	EGFR, AGTR1, EDNRB, ARHGAP6, HRH1, PTGER3, S1PR1, ANG, GNA11, TACR1, EDN1, LPAR1	912	65	13528	2.73846	0.999998	0.0641381	6.7322
GOTERM_BP_FAT	GO:0007202~activation of phospholipase C activity	12	0.0879185	0.00380479	EGFR, AGTR1, EDNRB, ARHGAP6, HRH1, PTGER3, S1PR1, ANG, GNA11, TACR1, EDN1, LPAR1	912	65	13528	2.73846	0.999998	0.0641381	6.7322
GOTERM_BP_FAT	GO:0009612~response to mechanical stimulus	11	0.080592	0.00381578	FOS, CAV1, BMP2, FYN, TACR1, JUN, TGFBR2, RCAN1, PTCH1, TIMP3, MYC	912	56	13528	2.91369	0.999998	0.0640048	6.751
GOTERM_BP_FAT	GO:0043603~cellular amide metabolic process	11	0.080592	0.00381578	CEBPA, GPD1, LDHB, ASS1, H6PD, STAT5A, STAT5B, CPS1, HIBADH, GHR, MDH1	912	56	13528	2.91369	0.999998	0.0640048	6.751
KEGG_PATHWAY	hsa04512:ECM-receptor interaction	16	0.117225	0.00386677	COL4A2, SDC2, LAMA2, VWF, ITGA9, LAMB3, LAMA4, LAMA3, CD36, LAMB2, COL6A6, ITGA7, SV2B, RELN, TNN, LAMC1	429	84	5085	2.25774	0.482437	0.070567	4.61658
GOTERM_BP_FAT	GO:0050920~regulation of chemotaxis	8	0.0586124	0.00386961	S1PR1, F3, SMAD3, FGF10, IL6R, CXCL12, SLIT2, KDR	912	31	13528	3.82796	0.999998	0.0645659	6.84309
SMART	SM00408:IGc2	26	0.19049	0.00387402	FGFR1, LRIG3, KIT, KIRREL, ROBO4, ESAM, MYOM1, LRFN5, BOC, NRG2, TYRO3, ALPK3, FLT4, IL6R, MCAM, KDR, HEPACAM, CDON, NTRK2, ROR1, PDGFRA, JAM2, JAM3, MYLK, GPR116, KALRN	629	205	9079	1.83066	0.664023	0.195989	5.00551
GOTERM_BP_FAT	GO:0033555~multicellular organismal response to stress	9	0.0659389	0.00388265	EDNRB, ADRB1, TACR1, BCL2, ADRA2A, RELN, COMT, GJA4, GNG7	912	39	13528	3.42308	0.999998	0.064465	6.86538
GOTERM_BP_FAT	GO:0031646~positive regulation of neurological system process	9	0.0659389	0.00388265	EGFR, LAMA2, TF, PTGS2, TACR1, SNCA, NTRK2, OXTR, PINK1	912	39	13528	3.42308	0.999998	0.064465	6.86538
SP_PIR_KEYWORDS	anticoagulant	4	0.0293062	0.00388731	THBD, TFPI, ANXA5, TFPI2	1169	6	19235	10.9695	0.91569	0.0512618	5.63224
KEGG_PATHWAY	hsa00330:Arginine and proline metabolism	12	0.0879185	0.00392127	ALDH7A1, ASS1, GLUD2, MAOA, CKMT2, GLUD1, MAOB, SAT2, ALDH2, CPS1, ALDH3A2, CKB	429	53	5085	2.68373	0.487229	0.0646109	4.68023
INTERPRO	IPR013320:Concanavalin A-like lectin/glucanase, subgroup	13	0.0952451	0.00392248	SVEP1, LGALS3, LGALS12, SLIT2, SLIT3, LAMA2, LAMA4, LAMA3, EGFLAM, FAT4, FAT2, CNTNAP3, PTX3	1085	77	16659	2.59222	0.998105	0.24794	6.36694
GOTERM_BP_FAT	GO:0006954~inflammatory response	36	0.263756	0.00396573	TPST1, C7, TF, A2M, MASP1, C3, TACR1, CLU, CXCL2, STAT5B, C1R, C1S, FOS, HRH1, SAA1, CFH, MGLL, PTX3, CFD, B4GALT1, SELP, BMP2, PTGER3, KL, EPHX2, IGF2, SERPING1, IL6R, CD40, CDO1, APOL3, DARC, F3, NFE2L1, BMP6, AOC3	912	325	13528	1.64308	0.999999	0.0654858	7.00729
INTERPRO	IPR001245:Tyrosine protein kinase	17	0.124551	0.00406663	EGFR, TYRO3, FGFR1, FLT4, MET, AXL, BMX, NPR1, KIT, KDR, NTRK3, FYN, TEK, NTRK2, PDGFRA, ROR1, TIE1	1085	118	16659	2.212	0.998496	0.246169	6.5935
GOTERM_BP_FAT	GO:0031175~neuron projection development	30	0.219796	0.00409712	FGFR1, PARD3, NRP1, NDN, CLU, CXCL12, HOXA2, LAMB2, DMD, BCL2, TNN, DCLK1, EGFR, EGR2, PTPRM, STXBP1, LIFR, CHST3, GAS7, SLIT2, SLIT3, SEMA6A, S100B, ADM, PHGDH, RELN, EFNA5, DST, KALRN, FEZ1	912	256	13528	1.73828	0.999999	0.0672633	7.23131
SP_PIR_KEYWORDS	activator	48	0.351674	0.00412902	PPARA, STAT5A, STAT5B, MITF, PPARG, SOX5, CPEB1, FOXO3, PRDM16, TCF7L2, MEIS1, TCF7L1, PLAGL1, MDFIC, TFDP2, BCL6, SOX17, NFIL3, MYC, ZNF423, NR2F1, CREBL2, CEBPA, EGR1, MAF, KLF6, EGR2, EPAS1, MAML2, KLF11, ZNF521, KLF15, NOTCH2, PHF17, RBPMS, EBF3, EBF2, MLX, PNRC1, NOTCH4, EBF1, CIRBP, NFE2L1, ZFPM2, SMARCA2, NFIA, KLF4, NFIB	1169	520	19235	1.51885	0.927731	0.0532655	5.97249
UP_SEQ_FEATURE	nucleotide phosphate-binding region:GTP	31	0.227123	0.00435382	RHOJ, RERGL, RAB7B, RAB9A, TUBB2A, GNAI1, MRAS, GNA11, RHOQ, RRAD, RRAGD, RHOU, RAB40B, RRAGC, TUBB6, RRAS, ARL2, EEF1A1, GIMAP6, GIMAP8, GEM, RASL12, PCK1, MFN2, GNAL, RRAS2, RHEB, RAP1A, ARL4D, RASD1, ARL4A	1168	295	19113	1.71959	0.999999	0.395331	7.58609
GOTERM_BP_FAT	GO:0045787~positive regulation of cell cycle	11	0.080592	0.004355	EGFR, CCND2, STAT5A, SMAD6, STAT5B, EDN1, IGF1, RPS15A, IGF2, PROX1, CITED2	912	57	13528	2.86257	1	0.0710142	7.66952
GOTERM_BP_FAT	GO:0034330~cell junction organization	11	0.080592	0.004355	DLC1, TLN1, ARHGAP6, TNS1, SORBS1, TLN2, BCL2, SMAD3, LAMC1, GJA4, VCL	912	57	13528	2.86257	1	0.0710142	7.66952
GOTERM_BP_FAT	GO:0030336~negative regulation of cell migration	11	0.080592	0.004355	DLC1, PTPRM, EGFL7, BCL2, TGFBR3, RRAS, TIE1, ARAP3, FGF2, CITED2, VCL	912	57	13528	2.86257	1	0.0710142	7.66952
GOTERM_BP_FAT	GO:0048666~neuron development	37	0.271082	0.00440159	FGFR1, PARD3, NRP1, NDN, CLU, KCNIP2, CXCL12, HOXA2, LAMB2, DMD, BCL2, LGI4, LHX6, TNN, DCLK1, EGFR, PTPRM, EGR2, LIFR, STXBP1, CHST3, GAS7, SLIT2, SLIT3, LEP, CDKN1C, SEMA6A, S100B, ADM, CLIC5, NTRK2, PHGDH, RELN, EFNA5, DST, KALRN, FEZ1	912	339	13528	1.61898	1	0.0714104	7.74848
GOTERM_BP_FAT	GO:0051260~protein homooligomerization	15	0.109898	0.00440224	SHMT1, CAV1, CRYAB, ALDOC, ANXA5, ADIPOQ, C1QTNF7, STOM, VWF, C1QTNF1, GPX3, PRNP, SCARA5, AKR1C1, ANGPTL4	912	95	13528	2.34211	1	0.0710866	7.74959
GOTERM_BP_FAT	GO:0043067~regulation of programmed cell death	75	0.549491	0.00443986	DLC1, PTGS2, STAT5A, STAT5B, SNCA, MITF, FOXO1, TNFSF12, FOXO3, ACVR1C, CITED2, EDNRB, PECR, PTGIS, CASP4, BOK, CDKN2C, TPT1, CAT, DDAH2, FGF2, MYC, TWIST2, WWOX, GHR, ARHGEF4, EGFR, AIFM2, SOCS2, CRYAB, LGALS12, IL6R, DAPK2, ADRB2, MSX1, BTG1, F3, JUN, PRNP, DCUN1D3, KALRN, CLU, NR3C1, KIT, ZBTB16, ITM2B, TIMP3, TCF7L2, PLAGL1, ALDH1A3, BCL2, PPP2CB, PPP3CC, BCL6, PHLDA3, ANGPTL4, B4GALT1, CFLAR…	912	812	13528	1.37007	1	0.0713394	7.81329
GOTERM_CC_FAT	GO:0005605~basal lamina	6	0.0439593	0.00444105	LAMA2, LAMA4, LAMA3, LAMB2, ANG, LAMC1	869	17	12782	5.19136	0.867441	0.054585	6.1268
GOTERM_BP_FAT	GO:0030041~actin filament polymerization	5	0.0366327	0.0045978	ARHGAP6, WASF3, ANG, GSN, GAS7	912	11	13528	6.74242	1	0.0734454	8.08031
GOTERM_BP_FAT	GO:0010885~regulation of cholesterol storage	5	0.0366327	0.0045978	LPL, PPARA, CD36, PPARG, NR1H3	912	11	13528	6.74242	1	0.0734454	8.08031
UP_SEQ_FEATURE	domain:Sushi 2	9	0.0659389	0.00467357	SELP, C7, SRPX, SVEP1, MASP1, PAMR1, CFH, C1R, C1S	1168	44	19113	3.34716	1	0.405966	8.12123
UP_SEQ_FEATURE	domain:Sushi 1	9	0.0659389	0.00467357	SELP, C7, SRPX, SVEP1, MASP1, PAMR1, CFH, C1R, C1S	1168	44	19113	3.34716	1	0.405966	8.12123
GOTERM_CC_FAT	GO:0043034~costamere	5	0.0366327	0.00473772	PGM5, SVIL, DMD, SYNM, VCL	869	11	12782	6.68585	0.884217	0.0566059	6.52337
SP_PIR_KEYWORDS	collagen	14	0.102572	0.00480784	COL4A2, GLDN, COL15A1, COLEC11, EMILIN2, ADIPOQ, PCOLCE2, C1QTNF7, COL17A1, COL14A1, CD36, COL6A6, C1QTNF1, CCBE1	1169	95	19235	2.42483	0.953128	0.0605455	6.92192
GOTERM_MF_FAT	GO:0003700~transcription factor activity	89	0.652062	0.00483318	HLF, PPARA, POU6F1, THRA, THRB, STAT5A, MITF, PPARG, STAT5B, FOXO1, FOXO3, CITED2, FOS, ZNF394, BHLHE41, NFIL3, MYC, TWIST2, NR2F1, EGR1, EGR3, TBX15, EGR2, DMRT3, EMX2, MLXIPL, RUNX1T1, DMRT2, ZHX3, PROX1, FOXN3, MSX1, JUN, NFE2L1, TBX18, PEG3, CNBP, TSHZ2, TSHZ1, IRX1, SOX5, NR3C2, SOX7, NR3C1, ZBTB16, MEIS1, TCF7L2, TCF7L1, HIC1, ZFP36L2, TSC22D3, HOXA2, MEIS2, HOXA3, HOXA4, HOXA5, HOXA7, HOXA…	896	975	12983	1.32267	0.992683	0.228038	7.3826
GOTERM_BP_FAT	GO:0010941~regulation of cell death	75	0.549491	0.00485088	DLC1, PTGS2, STAT5A, STAT5B, SNCA, MITF, FOXO1, TNFSF12, FOXO3, ACVR1C, CITED2, EDNRB, PECR, PTGIS, CASP4, BOK, CDKN2C, TPT1, CAT, DDAH2, FGF2, MYC, TWIST2, WWOX, GHR, ARHGEF4, EGFR, AIFM2, SOCS2, CRYAB, LGALS12, IL6R, DAPK2, ADRB2, MSX1, BTG1, F3, JUN, PRNP, DCUN1D3, KALRN, CLU, NR3C1, KIT, ZBTB16, ITM2B, TIMP3, TCF7L2, PLAGL1, ALDH1A3, BCL2, PPP2CB, PPP3CC, BCL6, PHLDA3, ANGPTL4, B4GALT1, CFLAR…	912	815	13528	1.36503	1	0.0769818	8.50666
GOTERM_BP_FAT	GO:0042593~glucose homeostasis	10	0.0732654	0.00489596	RBP4, PPARG, MLXIPL, IGF2, PTCH1, FOXO3, IRS1, ADIPOQ, TCF7L2, PCK1	912	49	13528	3.02721	1	0.0773151	8.58239
GOTERM_BP_FAT	GO:0033500~carbohydrate homeostasis	10	0.0732654	0.00489596	RBP4, PPARG, MLXIPL, IGF2, PTCH1, FOXO3, IRS1, ADIPOQ, TCF7L2, PCK1	912	49	13528	3.02721	1	0.0773151	8.58239
GOTERM_BP_FAT	GO:0051258~protein polymerization	10	0.0732654	0.00489596	CAV2, CAV1, ARHGAP6, WASF3, TUBB2A, ANG, GSN, TPPP, TUBB6, GAS7	912	49	13528	3.02721	1	0.0773151	8.58239
GOTERM_BP_FAT	GO:0035239~tube morphogenesis	18	0.131878	0.0049982	B4GALT1, DLC1, BMP2, NRP1, EDN1, TGFBR2, IGF1, FGF10, CXCL12, KDR, RGMA, SPRY2, GPC3, HOXA5, BCL2, NOTCH4, PTCH1, ENG	912	127	13528	2.10236	1	0.0785095	8.75397
GOTERM_MF_FAT	GO:0004713~protein tyrosine kinase activity	22	0.161184	0.00502278	EGFR, TYRO3, FGFR1, CAV2, NRP1, FLT4, MET, BMX, AXL, NPR1, KIT, IRS1, KDR, NTRK3, FYN, TEK, PDGFRL, NTRK2, PDGFRA, ROR1, TIE1, CRIM1	896	166	12983	1.92036	0.99397	0.225508	7.66153
KEGG_PATHWAY	hsa00380:Tryptophan metabolism	10	0.0732654	0.00503837	ALDH7A1, MAOA, MAOB, ALDH2, CAT, HADH, ACAT1, ALDH3A2, HADHA, INMT	429	40	5085	2.96329	0.576283	0.0750935	5.97624
GOTERM_MF_FAT	GO:0019001~guanyl nucleotide binding	41	0.300388	0.00526525	RHOJ, RERGL, RAB7B, RAB9A, GNAI1, GLUD2, TUBB2A, MRAS, GLUD1, GNA11, RRAD, RHOQ, RRAGD, RHOU, RAB40B, RRAGC, TUBB6, RRAS, EHD2, MOCS1, ARL2, EEF1A1, GIMAP6, GIMAP8, SUCLG1, NPR1, NPR2, GEM, RASL12, DOCK6, GIMAP1, PCK1, MFN2, GNAL, RRAS2, RAP1A, RHEB, ARL4D, RASD1, ACSM5, ARL4A	896	382	12983	1.5552	0.995291	0.225207	8.0171
GOTERM_MF_FAT	GO:0032561~guanyl ribonucleotide binding	41	0.300388	0.00526525	RHOJ, RERGL, RAB7B, RAB9A, GNAI1, GLUD2, TUBB2A, MRAS, GLUD1, GNA11, RRAD, RHOQ, RRAGD, RHOU, RAB40B, RRAGC, TUBB6, RRAS, EHD2, MOCS1, ARL2, EEF1A1, GIMAP6, GIMAP8, SUCLG1, NPR1, NPR2, GEM, RASL12, DOCK6, GIMAP1, PCK1, MFN2, GNAL, RRAS2, RAP1A, RHEB, ARL4D, RASD1, ACSM5, ARL4A	896	382	12983	1.5552	0.995291	0.225207	8.0171
GOTERM_BP_FAT	GO:0001570~vasculogenesis	9	0.0659389	0.00535344	CAV1, EGFL7, NTRK2, TGFBR2, ZFPM2, SOX17, ENG, CITED2, KDR	912	41	13528	3.2561	1	0.0834847	9.34774
GOTERM_BP_FAT	GO:0006094~gluconeogenesis	7	0.0512858	0.00536515	GPD1, RBP4, ATF3, PFKFB1, PGM1, PC, PCK1	912	25	13528	4.15333	1	0.0832839	9.36724
SP_PIR_KEYWORDS	protein phosphatase	17	0.124551	0.00546765	PTPRB, PHLPP1, PDP2, PTPRM, CDC14B, PTPN14, DUSP22, PTPN21, TENC1, DUSP3, DUSP1, PPP2CB, PPP3CB, PPP3CC, CTDSP2, DUSP7, DUSP6	1169	130	19235	2.15171	0.969238	0.0672608	7.8362
SP_PIR_KEYWORDS	cell membrane	162	1.1869	0.00546963	RAB9A, PEAR1, GLDN, VAPA, GPR124, RRAD, TNFSF12, LPAR1, VIPR1, VCL, AGTR1, S1PR1, GAB2, AIF1L, RRAS, RAPGEF2, GNG7, RECK, EGFR, TYRO3, TUB, MAGI1, GPR133, GPER, LIFR, APOLD1, PNPLA2, MRGPRF, GEM, CD40, LYNX1, PTRF, ARRB1, CD300LG, EFNA5, ADD3, AKAP2, ADD1, SNTG2, ABCA8, CAV2, GPR146, PALM, CAV1, EMCN, MRAP, ADCYAP1R1, MRAS, MME, FCGRT, CX3CL1, NRN1, RAB40B, FOLR2, SLC29A4, PPL, DMD, ADRA2A, PRIMA…	1169	2194	19235	1.21494	0.969277	0.0660097	7.83893
GOTERM_BP_FAT	GO:0019915~lipid storage	6	0.0439593	0.00560927	CAV1, CD36, STAT5A, STAT5B, CIDEA, ACVR1C	912	18	13528	4.94444	1	0.086526	9.77308
GOTERM_BP_FAT	GO:0050654~chondroitin sulfate proteoglycan metabolic process	6	0.0439593	0.00560927	EGFLAM, MAMDC2, CHST7, IGF1, CHST3, DCN	912	18	13528	4.94444	1	0.086526	9.77308
GOTERM_BP_FAT	GO:0000902~cell morphogenesis	38	0.278409	0.00562142	PARD3, NRP1, SHROOM4, NDN, CLU, CXCL12, HOXA2, LAMB2, DMD, BCL2, BCL6, TNN, DCLK1, EGFR, BMP2, PTPRM, EGR2, LIFR, STXBP1, CHST3, PROX1, GAS7, SLIT2, SLIT3, SEMA6A, S100B, ADM, CLIC5, PRICKLE2, NOTCH4, TGFBR3, RELN, EFNA5, LAMC1, DST, KALRN, ADD1, FEZ1	912	356	13528	1.58333	1	0.0863203	9.79324
UP_SEQ_FEATURE	domain:EGF-like 3	12	0.0879185	0.00562626	NOTCH2, EGFLAM, LRP1, PEAR1, SNED1, LTBP4, TEK, NOTCH4, TNN, RELN, TIE1, SLIT3	1168	75	19113	2.61822	1	0.454283	9.69839
UP_SEQ_FEATURE	sequence variant	774	5.67075	0.00568402	LDHB, BTD, SCN3B, LDHD, RADIL, MYLIP, AMOTL1, WTAP, AMOTL2, TMEM140, AGTR1, PPAPDC3, ZNF394, HIGD1B, ACAA2, VWA5A, LRRC2, CRTAP, LIFR, OLFML2A, ZNF503, SERPING1, GEM, PIK3IP1, PROX1, MARK1, EGFLAM, SERPINF1, PTRF, TAGLN, F3, JUN, TFPI, ROR1, PMP22, SLC29A1, SLC29A4, GCSH, DUSP22, HBA1, ACACB, EMILIN2, COL14A1, PARP3, MAB21L1, CACHD1, SRPX, SLC22A3, FGF1, GHR, ALS2CL, HYAL1, EGFL7, AIFM2, CPXM2, I…	1168	11992	19113	1.05617	1	0.446501	9.79319
SP_PIR_KEYWORDS	heterotrimer	7	0.0512858	0.00587708	LAMA2, LAMA4, COL4A2, LAMB2, GNAI1, GNA11, LAMC1	1169	28	19235	4.11356	0.976316	0.0694504	8.39931
GOTERM_BP_FAT	GO:0033043~regulation of organelle organization	26	0.19049	0.00594748	DLC1, CAV2, TRIOBP, CAV1, LIMA1, TACR1, EDN1, SNCA, RHOQ, TERF2IP, CXCL12, CDC42EP2, ARHGAP6, S1PR1, GSN, MYC, SYNPO, SMAD3, IGF1, IGF2, MID1, PROX1, MAP4, SPTBN1, DST, ADD1	912	217	13528	1.77727	1	0.0907041	10.3325
KEGG_PATHWAY	hsa00650:Butanoate metabolism	9	0.0659389	0.00605429	ALDH7A1, ACADS, ALDH2, BDH2, HADH, ACAT1, ALDH3A2, HADHA, ACSM5	429	34	5085	3.1376	0.643834	0.0824331	7.1408
GOTERM_BP_FAT	GO:0034637~cellular carbohydrate biosynthetic process	12	0.0879185	0.00607155	B4GALT1, GPD1, RBP4, GBE1, ATF3, GNE, PFKFB1, PGM1, GYS2, GYG2, PC, PCK1	912	69	13528	2.57971	1	0.0921054	10.5369
GOTERM_BP_FAT	GO:0046545~development of primary female sexual characteristics	12	0.0879185	0.00607155	INHBB, LEP, RBP4, CCND2, ANG, BCL2, STAT5A, LEPR, STAT5B, ADAMTS1, FOXO3, KDR	912	69	13528	2.57971	1	0.0921054	10.5369
GOTERM_BP_FAT	GO:0010518~positive regulation of phospholipase activity	12	0.0879185	0.00607155	EGFR, AGTR1, EDNRB, ARHGAP6, HRH1, PTGER3, S1PR1, ANG, GNA11, TACR1, EDN1, LPAR1	912	69	13528	2.57971	1	0.0921054	10.5369
GOTERM_BP_FAT	GO:0046660~female sex differentiation	12	0.0879185	0.00607155	INHBB, LEP, RBP4, CCND2, ANG, BCL2, STAT5A, LEPR, STAT5B, ADAMTS1, FOXO3, KDR	912	69	13528	2.57971	1	0.0921054	10.5369
SP_PIR_KEYWORDS	calmodulin-binding	16	0.117225	0.00608155	RRAD, GEM, DAPK2, PDE1C, PDE1A, MYH11, PPP3CB, CAMK2D, PPP3CC, SPTBN1, CAMK1, CNN1, ADD3, MYLK, ADD1, SNTA1	1169	120	19235	2.1939	0.979216	0.0704794	8.67933
SP_PIR_KEYWORDS	duplication	25	0.183164	0.00616392	TF, FGFR1, MASP1, FHL1, C1R, C1S, DCN, CALB2, CDH5, VCL, PRKAR2B, GSN, TEK, TIE1, TFPI2, EGFR, SLC25A6, AXL, ANXA5, ANXA3, PRKD1, VWF, ANXA11, TFPI, SPTBN1	1169	228	19235	1.80419	0.980282	0.0701272	8.79191
GOTERM_MF_FAT	GO:0016638~oxidoreductase activity, acting on the CH-NH2 group of donors	6	0.0439593	0.0061936	GLUD2, MAOA, GLUD1, MAOB, LOXL4, AOC3	896	18	12983	4.82999	0.998175	0.249217	9.36662
GOTERM_BP_FAT	GO:0033189~response to vitamin A	9	0.0659389	0.00623173	ALDH1A2, RBP4, BMP2, DUSP1, PPARG, PTCH1, TIE1, KLF4, MEST	912	42	13528	3.17857	1	0.094012	10.8001
GOTERM_BP_FAT	GO:0006956~complement activation	9	0.0659389	0.00623173	C7, MASP1, C3, CLU, CFH, C1R, SERPING1, C1S, CFD	912	42	13528	3.17857	1	0.094012	10.8001
GOTERM_BP_FAT	GO:0006090~pyruvate metabolic process	9	0.0659389	0.00623173	GPD1, LDHB, RBP4, ATF3, SLC16A7, PFKFB1, PGM1, PC, PCK1	912	42	13528	3.17857	1	0.094012	10.8001
SP_PIR_KEYWORDS	sushi	10	0.0732654	0.00623708	SELP, C7, SRPX, SVEP1, MASP1, SNED1, PAMR1, CFH, C1R, C1S	1169	56	19235	2.93826	0.981182	0.0696881	8.89179
SP_PIR_KEYWORDS	lipid synthesis	14	0.102572	0.00626594	CYB5R3, TM7SF2, HSD17B11, PTGS2, SCD, FADS3, LSS, ACACB, FDFT1, PECR, PTGIS, DGAT2, PTGDS, PC	1169	98	19235	2.3506	0.981526	0.0687941	8.93116
INTERPRO	IPR013151:Immunoglobulin	24	0.175837	0.00632831	TYRO3, FGFR1, IL1R1, PTPRM, FLT4, IL6R, KIT, MCAM, IL11RA, KDR, NTRK3, HEPACAM, KIRREL, CDON, PDGFRL, PECAM1, PDGFRA, TIE1, MYOM1, JAM2, JAM3, BOC, CD200, GPR116	1085	202	16659	1.82423	0.99996	0.344204	10.0813
UP_SEQ_FEATURE	domain:Laminin EGF-like 6	5	0.0366327	0.00633568	LAMA2, LAMB3, LAMA3, LAMB2, LAMC1	1168	13	19113	6.2938	1	0.471783	10.8562
UP_SEQ_FEATURE	domain:Olfactomedin-like	5	0.0366327	0.00633568	OLFML1, GLDN, OLFML2A, MYOC, OLFM1	1168	13	19113	6.2938	1	0.471783	10.8562
UP_SEQ_FEATURE	domain:Laminin EGF-like 4	5	0.0366327	0.00633568	LAMA2, LAMB3, LAMA3, LAMB2, LAMC1	1168	13	19113	6.2938	1	0.471783	10.8562
GOTERM_BP_FAT	GO:0007179~transforming growth factor beta receptor signaling pathway	11	0.080592	0.00633908	FMOD, FOS, KLF10, JUN, SMAD6, TGFBR2, SMAD3, TGFBR3, DUSP22, GDF10, ENG	912	60	13528	2.71944	1	0.0951415	10.9761
GOTERM_BP_FAT	GO:0007610~behavior	47	0.344348	0.00640701	SNCG, PTGS2, ENPP2, TACR1, CRHBP, LEPR, CXCL2, SNCA, SOBP, FGF10, OXTR, CX3CL1, COMT, KIT, CCL28, CXCL12, PRKAR2B, FOS, EDNRB, PPP1R1B, SAA1, BCL2, SEPP1, DEFB1, FGF2, NOVA1, GNG7, EGR1, PLD1, EGR2, MAOA, MET, ATP1A2, IL6R, SLIT2, LEP, CCL14, PTGDS, S100B, CXCL14, FYN, JUN, NTRK2, ECSCR, CMTM7, RELN, ENG	912	469	13528	1.4865	1	0.0956983	11.0873
GOTERM_BP_FAT	GO:0007160~cell-matrix adhesion	14	0.102572	0.00641464	DLC1, NID1, LYVE1, ARHGAP6, COL17A1, SNED1, SORBS1, FREM1, BCL2, FBLN5, ITGA7, TEK, SGCE, TNN	912	89	13528	2.33333	1	0.0953949	11.0998
GOTERM_BP_FAT	GO:0001934~positive regulation of protein amino acid phosphorylation	14	0.102572	0.00641464	VEGFC, EDNRB, CAV1, BMP2, CCND2, BCL2, IGF1, IGF2, IL6R, FAM129A, FGF2, ADIPOQ, ENG, GHR	912	89	13528	2.33333	1	0.0953949	11.0998
GOTERM_BP_FAT	GO:0010888~negative regulation of lipid storage	5	0.0366327	0.00653286	PPARA, ABHD5, PPARG, PNPLA2, NR1H3	912	12	13528	6.18056	1	0.0966549	11.293
GOTERM_BP_FAT	GO:0045909~positive regulation of vasodilation	5	0.0366327	0.00653286	ADRB2, ADM, EPHX2, IGF2, CPS1	912	12	13528	6.18056	1	0.0966549	11.293
COG_ONTOLOGY	Lipid metabolism	10	0.0732654	0.00656833	AADAC, ACADVL, CES1, ACSL1, ACADS, MGLL, ACACB, HADH, PCCA, ACSM5	107	64	1950	2.84755	0.117688	0.117688	4.81885
SP_PIR_KEYWORDS	prenylation	19	0.139204	0.00658709	RHOJ, PALM, RAB7B, RAB9A, MRAS, LMNA, RHOQ, GNG11, GNG12, RAB40B, PEX19, RRAS2, PRICKLE2, RHEB, RRAS, RAP1A, AKAP2, RASD1, GNG7	1169	156	19235	2.00404	0.984954	0.0709802	9.36822
SP_PIR_KEYWORDS	nadp	19	0.139204	0.00658709	TM7SF2, HSD17B11, CYP2U1, PTGR1, ALDH1L1, DHRS12, GLUD2, GLUD1, FDFT1, AKR1C3, AKR1C2, PECR, DHRS3, H6PD, FMO2, CAT, AKR1C1, WWOX, RETSAT	1169	156	19235	2.00404	0.984954	0.0709802	9.36822
GOTERM_BP_FAT	GO:0048520~positive regulation of behavior	8	0.0586124	0.00663955	S1PR1, F3, SMAD3, FGF10, IL6R, CXCL12, SLIT2, KDR	912	34	13528	3.4902	1	0.0977403	11.467
GOTERM_BP_FAT	GO:0050806~positive regulation of synaptic transmission	8	0.0586124	0.00663955	EGFR, LAMA2, PTGS2, TACR1, SNCA, NTRK2, OXTR, PINK1	912	34	13528	3.4902	1	0.0977403	11.467
INTERPRO	IPR004827:Basic-leucine zipper (bZIP) transcription factor	10	0.0732654	0.00670244	MAF, CEBPA, MAFF, HLF, FOS, ATF3, JUN, NFE2L1, NFIL3, CREBL2	1085	53	16659	2.89697	0.999978	0.348876	10.6464
GOTERM_BP_FAT	GO:0045637~regulation of myeloid cell differentiation	12	0.0879185	0.00677727	LEP, TESC, LMO2, KLF10, JUN, STAT5A, MITF, STAT5B, ZBTB16, FOXO3, PRDM16, ADIPOQ	912	70	13528	2.54286	1	0.0992477	11.6912
GOTERM_BP_FAT	GO:0019221~cytokine-mediated signaling pathway	12	0.0879185	0.00677727	LEP, CEBPA, KLF6, IL1R1, STAT5A, LEPR, STAT5B, LIFR, IL6R, KIT, CX3CL1, ADIPOQ	912	70	13528	2.54286	1	0.0992477	11.6912
GOTERM_BP_FAT	GO:0045926~negative regulation of growth	16	0.117225	0.00681744	NRP1, CRYAB, PPARG, SMAD3, NPR1, PHF17, ADRB2, ADRB1, GPC3, CDKN2C, BTG1, BCL2, BCL6, PTCH1, DCUN1D3, FGF2	912	110	13528	2.15758	1	0.0993865	11.7564
GOTERM_CC_FAT	GO:0005887~integral to plasma membrane	103	0.754634	0.00683344	TSPAN4, TSPAN7, TMEM11, AQP7, LPAR1, TNFSF12, AQP1, VIPR1, AGTR1, RAPGEF2, TYRO3, PTPRM, GPER, LIFR, CD40, IRS1, IL11RA, CD36, THBD, PDGFRA, ROR1, HAS3, FXYD1, CAV2, FGFR1, PALM, IL1R1, CAV1, ENPP2, ADCYAP1R1, MMD, MME, SLC29A1, TEK, ADRA2A, KCNB1, TGFBR2, MET, KDR, NTRK3, NOTCH2, ITGA9, LYVE1, ATP2A2, KCNJ8, NTRK2, NOTCH4, ITGA7, TGFBR3, CD200, ENG, SCARA5, KCTD12, TM7SF2, GYPC, TACR1, KCNIP2, G…	869	1188	12782	1.27526	0.955534	0.0786561	9.28084
GOTERM_CC_FAT	GO:0043296~apical junction complex	15	0.109898	0.00684794	B4GALT1, PARD3, VAPA, MAGI1, CLDN5, CLDN11, AMOTL1, AMOTL2, CDH5, SORBS1, PPL, ESAM, PMP22, JAM2, SYNPO	869	99	12782	2.22862	0.955828	0.0768755	9.29964
GOTERM_CC_FAT	GO:0032432~actin filament bundle	7	0.0512858	0.00685248	LIMA1, PGM5, SHROOM4, SORBS1, CRYAB, FERMT2, MYH11	869	26	12782	3.96008	0.955919	0.0750756	9.30553
GOTERM_BP_FAT	GO:0048585~negative regulation of response to stimulus	15	0.109898	0.00697803	PPARA, A2M, MASP1, PPARG, SERPING1, IGF2, ADIPOQ, IRS1, LEP, ADRB2, SERPINF1, SAA1, PPP3CB, BCL6, NT5E	912	100	13528	2.225	1	0.101186	12.0169
INTERPRO	IPR001092:Basic helix-loop-helix dimerisation region bHLH	16	0.117225	0.00701231	EPAS1, MITF, MLXIPL, MXI1, EBF3, EBF2, MLX, EBF1, HIF3A, ID4, ID3, ATOH8, MESP1, BHLHE41, MYC, TWIST2	1085	114	16659	2.15494	0.999987	0.350592	11.1118
SP_PIR_KEYWORDS	copper	10	0.0732654	0.00701729	STEAP4, MT1M, MT1E, LOXL4, CUTC, STEAP1, MT1H, SOD3, MT1P3, MT1X, AOC3	1169	57	19235	2.88671	0.988572	0.074201	9.95064
SP_PIR_KEYWORDS	complement pathway	7	0.0512858	0.00703674	C7, MASP1, C3, CLU, C1R, SERPING1, C1S	1169	29	19235	3.97171	0.988713	0.0731857	9.97688
UP_SEQ_FEATURE	domain:Leucine-zipper	15	0.109898	0.00705738	CEBPA, MAF, MAFF, HLF, MITF, MLXIPL, FOS, TSC22D3, ATF3, JUN, MLX, NFE2L1, NFIL3, MYC, CREBL2	1168	110	19113	2.23144	1	0.497914	12.0196
GOTERM_BP_FAT	GO:0031644~regulation of neurological system process	20	0.146531	0.00707099	EGFR, EGR1, SNCG, TF, SNCAIP, EGR2, PTGS2, TACR1, EDN1, SNCA, STXBP1, OXTR, PINK1, KIT, LAMA2, EDNRB, KCNQ4, ADRB2, NTRK2, PPP3CB	912	153	13528	1.939	1	0.10204	12.1674
SMART	SM00219:TyrKc	17	0.124551	0.00708151	EGFR, TYRO3, FGFR1, FLT4, MET, AXL, BMX, NPR1, KIT, KDR, NTRK3, FYN, TEK, NTRK2, PDGFRA, ROR1, TIE1	629	118	9079	2.07948	0.864256	0.283108	8.97345
GOTERM_MF_FAT	GO:0005159~insulin-like growth factor receptor binding	5	0.0366327	0.0070981	SOCS2, IGF1, IGF2, IRS1, PIK3R1	896	12	12983	6.03748	0.999276	0.269743	10.6636
GOTERM_BP_FAT	GO:0006979~response to oxidative stress	21	0.153857	0.00710058	EGFR, SGK2, PTGS2, EPAS1, CRYAB, CLU, SNCA, PDLIM1, FOS, MSRA, DUSP1, PRDX6, JUN, BCL2, GPX3, PPP2CB, CYGB, CA3, CAT, SEPP1, PRNP	912	164	13528	1.89939	1	0.10202	12.2152
GOTERM_BP_FAT	GO:0051241~negative regulation of multicellular organismal process	21	0.153857	0.00710058	RBP4, CAV1, PTGS2, EDN1, PPARG, TGFBR2, STXBP1, CIDEA, IGF2, IL6R, ATP1A2, ANXA5, ADIPOQ, GIMAP1, KCNQ4, ADRB2, ADRB1, ADM, ATP2A2, BCL6, PTCH1	912	164	13528	1.89939	1	0.10202	12.2152
GOTERM_BP_FAT	GO:0040013~negative regulation of locomotion	11	0.080592	0.00713675	DLC1, PTPRM, EGFL7, BCL2, TGFBR3, RRAS, TIE1, ARAP3, FGF2, CITED2, VCL	912	61	13528	2.67486	1	0.10209	12.2737
GOTERM_MF_FAT	GO:0008307~structural constituent of muscle	9	0.0659389	0.00715185	MYL6, MYL5, DMD, MYH11, PDLIM3, SYNM, MYOM1, TPM2, MYL9	896	42	12983	3.10499	0.999314	0.261807	10.7401
GOTERM_BP_FAT	GO:0006693~prostaglandin metabolic process	6	0.0439593	0.00719725	AKR1C3, AKR1C2, PTGIS, PTGS2, PTGDS, EDN1	912	19	13528	4.68421	1	0.102488	12.3714
GOTERM_BP_FAT	GO:0050926~regulation of positive chemotaxis	6	0.0439593	0.00719725	S1PR1, F3, SMAD3, FGF10, CXCL12, KDR	912	19	13528	4.68421	1	0.102488	12.3714
GOTERM_BP_FAT	GO:0006692~prostanoid metabolic process	6	0.0439593	0.00719725	AKR1C3, AKR1C2, PTGIS, PTGS2, PTGDS, EDN1	912	19	13528	4.68421	1	0.102488	12.3714
GOTERM_BP_FAT	GO:0010907~positive regulation of glucose metabolic process	6	0.0439593	0.00719725	IRS2, SORBS1, MLXIPL, IGF1, IGF2, IRS1	912	19	13528	4.68421	1	0.102488	12.3714
GOTERM_BP_FAT	GO:0051492~regulation of stress fiber formation	6	0.0439593	0.00719725	DLC1, ARHGAP6, S1PR1, TACR1, SMAD3, SYNPO	912	19	13528	4.68421	1	0.102488	12.3714
GOTERM_BP_FAT	GO:0050927~positive regulation of positive chemotaxis	6	0.0439593	0.00719725	S1PR1, F3, SMAD3, FGF10, CXCL12, KDR	912	19	13528	4.68421	1	0.102488	12.3714
GOTERM_MF_FAT	GO:0005507~copper ion binding	12	0.0879185	0.00720106	STEAP4, MT1M, ANG, MT1E, LOXL4, PRNP, CUTC, STEAP1, MT1H, SOD3, MT1P3, MT1X, AOC3	896	69	12983	2.51999	0.999348	0.254292	10.8102
GOTERM_BP_FAT	GO:0006112~energy reserve metabolic process	9	0.0659389	0.0072151	LEP, GBE1, PYGM, KL, PPP1R1A, LEPR, GYS2, GYG2, CPS1	912	43	13528	3.10465	1	0.102309	12.4002
SP_PIR_KEYWORDS	dimer	6	0.0439593	0.00735776	GSTM3, GSTM4, MAOA, MAOB, PDGFRA, ADH1C, ADH1B	1169	21	19235	4.70121	0.990808	0.0751812	10.4091
GOTERM_BP_FAT	GO:0042981~regulation of apoptosis	73	0.534838	0.00736117	DLC1, PTGS2, STAT5A, STAT5B, SNCA, MITF, FOXO1, TNFSF12, FOXO3, ACVR1C, CITED2, EDNRB, PECR, PTGIS, CASP4, BOK, CDKN2C, TPT1, CAT, DDAH2, MYC, TWIST2, WWOX, GHR, ARHGEF4, EGFR, AIFM2, SOCS2, CRYAB, LGALS12, IL6R, DAPK2, ADRB2, MSX1, BTG1, F3, JUN, PRNP, DCUN1D3, KALRN, CLU, NR3C1, ZBTB16, ITM2B, TIMP3, TCF7L2, PLAGL1, BCL2, ALDH1A3, PPP2CB, PPP3CC, BCL6, PHLDA3, ANGPTL4, B4GALT1, CFLAR, SMAD6, KL…	912	804	13528	1.34681	1	0.10385	12.6355
GOTERM_BP_FAT	GO:0046395~carboxylic acid catabolic process	16	0.117225	0.00740711	SHMT1, ALDH6A1, GLUD2, ACADS, GLUD1, BCKDHB, PEX5, CDO1, ADIPOQ, HADHA, LEP, ACADVL, ASPA, GCSH, BDH2, DDAH2	912	111	13528	2.13814	1	0.104041	12.7094
GOTERM_BP_FAT	GO:0005976~polysaccharide metabolic process	16	0.117225	0.00740711	HYAL1, MAMDC2, GNE, CHST3, GYG2, DCN, CPS1, GNS, LYVE1, GBE1, EGFLAM, PYGM, CHST7, PPP1R1A, ITIH5, GYS2	912	111	13528	2.13814	1	0.104041	12.7094
GOTERM_BP_FAT	GO:0016054~organic acid catabolic process	16	0.117225	0.00740711	SHMT1, ALDH6A1, GLUD2, ACADS, GLUD1, BCKDHB, PEX5, CDO1, ADIPOQ, HADHA, LEP, ACADVL, ASPA, GCSH, BDH2, DDAH2	912	111	13528	2.13814	1	0.104041	12.7094
GOTERM_BP_FAT	GO:0000904~cell morphogenesis involved in differentiation	28	0.205143	0.00746276	PARD3, NRP1, NDN, CXCL12, HOXA2, LAMB2, BCL2, TNN, DCLK1, BMP2, EGR2, PTPRM, STXBP1, CHST3, PROX1, SLIT2, SLIT3, SEMA6A, S100B, CLIC5, NOTCH4, TGFBR3, RELN, EFNA5, LAMC1, DST, KALRN, FEZ1	912	244	13528	1.70219	1	0.10436	12.7988
UP_SEQ_FEATURE	repeat:Spectrin 4	6	0.0439593	0.00752863	SYNE1, PPL, DMD, SPTBN1, DST, KALRN	1168	21	19113	4.67539	1	0.509773	12.7715
GOTERM_BP_FAT	GO:0010517~regulation of phospholipase activity	12	0.0879185	0.00754556	EGFR, AGTR1, EDNRB, ARHGAP6, HRH1, PTGER3, S1PR1, ANG, GNA11, TACR1, EDN1, LPAR1	912	71	13528	2.50704	1	0.105034	12.9317
GOTERM_BP_FAT	GO:0032990~cell part morphogenesis	29	0.21247	0.00761316	PARD3, NRP1, NDN, CLU, CXCL12, HOXA2, LAMB2, DMD, BCL2, TNN, DCLK1, EGFR, EGR2, PTPRM, STXBP1, LIFR, CHST3, GAS7, SLIT2, SLIT3, MFN2, SEMA6A, S100B, ADM, RELN, EFNA5, DST, KALRN, FEZ1	912	256	13528	1.68034	1	0.105502	13.0401
GOTERM_BP_FAT	GO:0021700~developmental maturation	15	0.109898	0.00761426	RECK, CEBPA, PLP1, PTGS2, EPAS1, PPARG, STXBP1, FOXO3, KCNIP2, CDH5, KDR, CDKN1C, ANG, LGI4, LHX6	912	101	13528	2.20297	1	0.105096	13.0419
GOTERM_MF_FAT	GO:0019955~cytokine binding	16	0.117225	0.00771046	A2M, IL1R1, LEPR, LTBP4, TGFBR2, LIFR, IL6R, IL11RA, AGTR1, CD36, DARC, TGFBR3, ENG, GFRA2, IFNGR1, GHR	896	109	12983	2.12697	0.999613	0.260788	11.5318
GOTERM_BP_FAT	GO:0048858~cell projection morphogenesis	28	0.205143	0.00786781	PARD3, NRP1, NDN, CLU, CXCL12, HOXA2, LAMB2, DMD, BCL2, TNN, DCLK1, EGFR, EGR2, PTPRM, STXBP1, LIFR, CHST3, GAS7, SLIT2, SLIT3, SEMA6A, S100B, ADM, RELN, EFNA5, DST, FEZ1, KALRN	912	245	13528	1.69524	1	0.107982	13.4472
INTERPRO	IPR005481:Carbamoyl phosphate synthase, large subunit, N-terminal	4	0.0293062	0.00788587	ACACB, CPS1, PCCA, PC	1085	7	16659	8.77367	0.999997	0.373557	12.4117
SP_PIR_KEYWORDS	cleavage on pair of basic residues	28	0.205143	0.0079241	ENPP2, C3, ADAMTS15, EDN1, NMB, MMP28, TNFSF12, ITM2B, CDH5, PDGFD, PCSK5, FIGF, BMP2, F10, IGF2, INHBB, C2ORF40, VWF, VEGFC, ADAMTS9, CPE, ADM, C12ORF39, ITGA7, GDF10, ADAMTS1, ADAMTS5, BMP6	1169	271	19235	1.70007	0.993602	0.0794806	11.1669
INTERPRO	IPR003112:Olfactomedin-like	5	0.0366327	0.00793092	OLFML1, GLDN, OLFML2A, MYOC, OLFM1	1085	13	16659	5.90535	0.999997	0.364651	12.4783
GOTERM_MF_FAT	GO:0016628~oxidoreductase activity, acting on the CH-CH group of donors, NAD or NADP as acceptor	6	0.0439593	0.00793647	AKR1C3, TM7SF2, PECR, AKR1C2, PTGR1, AKR1C1	896	19	12983	4.57578	0.999693	0.258843	11.8502
GOTERM_BP_FAT	GO:0055074~calcium ion homeostasis	23	0.168511	0.00794138	FXYD1, CAV1, PTGER3, TACR1, EDN1, EPHX2, OXTR, ATP1A2, LPAR1, CXCL12, CCL28, KDR, AGTR1, EDNRB, CCL14, S1PR1, ADM, PYGM, ATP2A2, SAA1, BCL2, TPT1, RGN	912	188	13528	1.81472	1	0.108508	13.5644
UP_SEQ_FEATURE	domain:FERM	9	0.0659389	0.00802647	FRMD3, TLN1, TLN2, PLEKHH2, FERMT2, PTPN14, PTPN21, EPB41L4B, MYLIP	1168	48	19113	3.06823	1	0.521864	13.5593
GOTERM_BP_FAT	GO:0015980~energy derivation by oxidation of organic compounds	19	0.139204	0.00805285	UQCRC2, KL, ACO1, LEPR, SUCLG1, SNCA, COX4I2, GYG2, CPS1, PCK1, LEP, ACADVL, NDUFS4, GBE1, PYGM, PPP1R1A, GYS2, CAT, MDH1	912	144	13528	1.95718	1	0.109518	13.7418
UP_SEQ_FEATURE	domain:EGF-like 4	10	0.0732654	0.00814675	NOTCH2, LRP1, PEAR1, THBD, FAT4, NOTCH4, RELN, NID1, SLIT2, SLIT3	1168	58	19113	2.82136	1	0.516915	13.7486
GOTERM_BP_FAT	GO:0006720~isoprenoid metabolic process	9	0.0659389	0.00831102	ALDH1A2, RBP4, RARRES2, DHRS3, ALDH1A3, CYP26B1, ADH5, RETSAT, FDFT1	912	44	13528	3.03409	1	0.112396	14.1514
SP_PIR_KEYWORDS	myristylation	8	0.0586124	0.00831628	CYB5R3, ARL2, CD36, GNAI1, FYN, SAV1, COMT, ARL4D	1169	39	19235	3.37523	0.995023	0.0819753	11.6881
SP_PIR_KEYWORDS	obesity	7	0.0512858	0.00835321	LEP, TUB, ENPP2, LEPR, FTO, PPARG, ADIPOQ	1169	30	19235	3.83932	0.995139	0.081073	11.737
UP_SEQ_FEATURE	repeat:Spectrin 5	5	0.0366327	0.00844657	SYNE1, DMD, SPTBN1, DST, KALRN	1168	14	19113	5.84424	1	0.519773	14.2188
SP_PIR_KEYWORDS	phosphoric monoester hydrolase	11	0.080592	0.00848705	ALPL, PTPRB, PTPRM, PFKFB3, PFKFB1, PPP2CB, PTPN14, PPP3CB, PPP3CC, PTPN21, NT5E	1169	69	19235	2.62314	0.995539	0.0810897	11.9142
GOTERM_BP_FAT	GO:0032583~regulation of gene-specific transcription	18	0.131878	0.00852957	CEBPA, PPARA, TESC, BMP2, THRA, PPARG, MLXIPL, SMAD3, IGF1, RHOQ, IGF2, PROX1, TCF7L2, CITED2, CDKN1C, SMARCA2, ENG, NR1H3	912	134	13528	1.99254	1	0.114739	14.4966
GOTERM_BP_FAT	GO:0019932~second-messenger-mediated signaling	27	0.197817	0.00856092	AVPR2, ADCY4, GNAI1, GNA11, TACR1, EDN1, VIPR1, AGTR1, EDNRB, HRH1, NDUFS4, EIF4EBP2, S1PR1, GSN, RAPGEF2, EGFR, PTGER3, PTGER4, IGF1, RCAN1, GNAL, ADRB2, ADRB1, CD36, ADM, PDE9A, GRK5	912	235	13528	1.70426	1	0.114692	14.546
GOTERM_BP_FAT	GO:0031952~regulation of protein amino acid autophosphorylation	4	0.0293062	0.00867608	VEGFC, JUN, IGF2, ENG	912	7	13528	8.47619	1	0.1157	14.7273
GOTERM_BP_FAT	GO:0046473~phosphatidic acid metabolic process	4	0.0293062	0.00867608	PLD1, ABHD5, PLA2G2A, AGPAT2	912	7	13528	8.47619	1	0.1157	14.7273
GOTERM_BP_FAT	GO:0006101~citrate metabolic process	4	0.0293062	0.00867608	ACO1, STAT5A, STAT5B, GHR	912	7	13528	8.47619	1	0.1157	14.7273
GOTERM_BP_FAT	GO:0051968~positive regulation of synaptic transmission, glutamatergic	4	0.0293062	0.00867608	EGFR, PTGS2, NTRK2, OXTR	912	7	13528	8.47619	1	0.1157	14.7273
UP_SEQ_FEATURE	binding site:Substrate	30	0.219796	0.00868967	HSD17B11, INPP1, LDHB, FHIT, GLUD2, GLUD1, ALDOC, SAT2, COMT, CLYBL, AKR1C3, AKR1C2, ASPA, HNMT, BDH2, CPA1, NT5E, WWOX, AKR1C1, PTPRB, GPD1, RNASE1, DHRS12, RNASE4, PCK1, DHRS3, PDE2A, H6PD, MDH1, PC	1168	297	19113	1.65292	1	0.520159	14.5982
KEGG_PATHWAY	hsa00340:Histidine metabolism	8	0.0586124	0.00870181	ASPA, ALDH7A1, HNMT, MAOA, ALDH1A3, MAOB, ALDH2, ALDH3A2	429	29	5085	3.26983	0.773674	0.108002	10.1137
INTERPRO	IPR016040:NAD(P)-binding domain	19	0.139204	0.00873317	HSD17B11, GPD1, STEAP4, LDHB, PTGR1, DHRS12, GLUD2, SUCLG1, GLUD1, HIBADH, HADHA, PECR, DHRS3, H6PD, PHGDH, BDH2, HADH, WWOX, MDH1	1085	150	16659	1.94483	0.999999	0.382721	13.6554
SP_PIR_KEYWORDS	liver	10	0.0732654	0.00879944	HLF, RBP4, MASP1, PFKFB1, EPHX2, ALDH2, GYS2, SEPP1, GHR, FDFT1	1169	59	19235	2.78885	0.996348	0.0827216	12.3264
GOTERM_CC_FAT	GO:0005606~laminin-1 complex	4	0.0293062	0.00888002	LAMA2, LAMA4, LAMA3, LAMC1	869	7	12782	8.40506	0.98257	0.0940482	11.9005
GOTERM_MF_FAT	GO:0017046~peptide hormone binding	7	0.0512858	0.00893086	CRHBP, LEPR, NPR1, OXTR, NPR2, PIK3R1, GHR	896	27	12983	3.75666	0.999889	0.277616	13.2385
GOTERM_BP_FAT	GO:0050996~positive regulation of lipid catabolic process	5	0.0366327	0.0089398	PPARA, IRS2, ABHD5, PNPLA2, IRS1	912	13	13528	5.70513	1	0.118558	15.1411
GOTERM_BP_FAT	GO:0045765~regulation of angiogenesis	11	0.080592	0.00896294	COL4A2, PTPRM, SERPINF1, BTG1, F3, TEK, NPR1, TIE1, TNFSF12, FGF2, ANGPTL4	912	63	13528	2.58995	1	0.118394	15.1773
GOTERM_BP_FAT	GO:0010676~positive regulation of cellular carbohydrate metabolic process	6	0.0439593	0.00907378	IRS2, SORBS1, MLXIPL, IGF1, IGF2, IRS1	912	20	13528	4.45	1	0.119319	15.3506
GOTERM_BP_FAT	GO:0045913~positive regulation of carbohydrate metabolic process	6	0.0439593	0.00907378	IRS2, SORBS1, MLXIPL, IGF1, IGF2, IRS1	912	20	13528	4.45	1	0.119319	15.3506
GOTERM_BP_FAT	GO:0009967~positive regulation of signal transduction	32	0.234449	0.00909418	CAV2, CAV1, VAPA, LEPR, TSPAN6, FGF10, LPAR1, KIT, CITED2, GPC3, CAT, AGPAT2, GHR, CFLAR, BMP2, F10, DUSP22, IGF1, IGF2, WLS, IL6R, CD40, IRS1, ADIPOQ, LEP, CDKN1C, APOL3, NOTCH2, ADRB2, F3, RELN, ENG	912	295	13528	1.60904	1	0.119119	15.3825
GOTERM_BP_FAT	GO:0031331~positive regulation of cellular catabolic process	8	0.0586124	0.00916621	PPARA, IRS2, ABHD5, MLXIPL, IGF1, PNPLA2, IGF2, IRS1	912	36	13528	3.2963	1	0.119556	15.4948
GOTERM_BP_FAT	GO:0060341~regulation of cellular localization	28	0.205143	0.00919288	RBP4, SNCG, SNCAIP, GLUD1, NNAT, EDN1, SNCA, PINK1, OXTR, MXI1, TCF7L2, ACVR1C, SAA1, ANG, FGF2, B4GALT1, CRYAB, PKIG, STXBP1, SMAD3, CIDEA, IGF2, CD40, ADIPOQ, INHBB, LEP, VEGFC, NTRK2	912	248	13528	1.67473	1	0.119434	15.5364
GOTERM_BP_FAT	GO:0010648~negative regulation of cell communication	28	0.205143	0.00919288	DLC1, CAV1, PTGS2, PRDM16, KCNQ4, PPP2CB, CYP26B1, BCL6, DDIT4L, SOX17, AXIN2, PHLDA3, WWOX, SOCS2, SMAD6, STXBP1, CIDEA, TLE1, IRS1, ADIPOQ, MFN2, ADRB2, BMPER, LRP1, RGS2, RGS6, ARAP3, ENG	912	248	13528	1.67473	1	0.119434	15.5364
UP_SEQ_FEATURE	domain:Laminin EGF-like 3	6	0.0439593	0.0092619	LAMA2, LAMA4, LAMB3, LAMA3, LAMB2, LAMC1	1168	22	19113	4.46287	1	0.533399	15.4852
UP_SEQ_FEATURE	repeat:Spectrin 3	6	0.0439593	0.0092619	SYNE1, PPL, DMD, SPTBN1, DST, KALRN	1168	22	19113	4.46287	1	0.533399	15.4852
INTERPRO	IPR003599:Immunoglobulin subtype	34	0.249102	0.00927179	IL1R1, SCN3B, GPR124, LRIG3, KIT, KIRREL, SEMA3G, ESAM, TIE1, MYOM1, BOC, C10ORF54, TYRO3, PTPRM, BTNL9, FLT4, AXL, MCAM, SIRPA, IL11RA, KDR, NTRK3, HEPACAM, CDON, PECAM1, PDGFRL, PDGFRA, CD300LG, SCN4B, JAM2, JAM3, CD200, MYLK, GPR116	1085	330	16659	1.58192	1	0.390581	14.4374
GOTERM_BP_FAT	GO:0009628~response to abiotic stimulus	38	0.278409	0.00935931	RBP4, CAV1, TACR1, PPARG, KIT, TIMP3, SNN, FOS, BCL2, CAT, MYC, EGFR, NES, BMP2, CRYAB, TGFBR2, RCAN1, ATP1A2, IL6R, UBE2B, ADRB2, THBD, ADRB1, HSPB6, DUSP1, ADM, KCNJ8, FYN, ARRB1, JUN, HSPB8, HSPB7, HSPB2, CIRBP, PTCH1, DCUN1D3, NHEJ1, SCARA5	912	368	13528	1.5317	1	0.121015	15.7954
SP_PIR_KEYWORDS	multifunctional enzyme	11	0.080592	0.00937774	ALDH1L1, PRDX6, PFKFB3, H6PD, GNE, PFKFB1, ACACB, NAALADL1, HADHA, PC, FDFT1	1169	70	19235	2.58567	0.997479	0.0866635	13.0846
GOTERM_BP_FAT	GO:0007595~lactation	7	0.0512858	0.00960669	CAV2, CAV1, STAT5A, MET, STAT5B, OXTR, CDO1	912	28	13528	3.70833	1	0.123561	16.179
GOTERM_BP_FAT	GO:0046320~regulation of fatty acid oxidation	7	0.0512858	0.00960669	SLC25A20, PPARA, IRS2, ACSL1, PPARG, ACACB, IRS1	912	28	13528	3.70833	1	0.123561	16.179
GOTERM_BP_FAT	GO:0003014~renal system process	7	0.0512858	0.00960669	AGTR1, PTGER3, TACR1, BCL2, EDN1, NPR1, PCSK5	912	28	13528	3.70833	1	0.123561	16.179
KEGG_PATHWAY	hsa05210:Colorectal cancer	15	0.109898	0.00962759	EGFR, MET, TGFBR2, SMAD3, FZD4, TCF7L2, TCF7L1, ACVR1C, FOS, BCL2, JUN, PDGFRA, AXIN2, MYC, PIK3R1	429	84	5085	2.11663	0.806914	0.110835	11.1325
INTERPRO	IPR000436:Sushi/SCR/CCP	10	0.0732654	0.00963185	SELP, C7, SRPX, SVEP1, MASP1, SNED1, PAMR1, CFH, C1R, C1S	1085	56	16659	2.74177	1	0.392241	14.9565
SMART	SM00338:BRLZ	10	0.0732654	0.00975423	MAF, CEBPA, MAFF, HLF, FOS, ATF3, JUN, NFE2L1, NFIL3, CREBL2	629	53	9079	2.7234	0.936352	0.325298	12.1622
KEGG_PATHWAY	hsa00680:Methane metabolism	4	0.0293062	0.00976513	SHMT1, PRDX6, ADH5, CAT	429	6	5085	7.9021	0.81142	0.105254	11.283
SMART	SM00284:OLF	5	0.0366327	0.00979862	OLFML1, GLDN, OLFML2A, MYOC, OLFM1	629	13	9079	5.55155	0.937149	0.292398	12.2143
GOTERM_BP_FAT	GO:0030198~extracellular matrix organization	15	0.109898	0.0098028	B4GALT1, RECK, COL4A2, LGALS3, OLFML2A, NID1, DCN, COL14A1, EGFLAM, FBLN5, PDGFRA, MYH11, LAMC1, ENG, DPT	912	104	13528	2.13942	1	0.125464	16.482
GOTERM_CC_FAT	GO:0005923~tight junction	12	0.0879185	0.00984259	PARD3, VAPA, MAGI1, CLDN5, ESAM, CLDN11, PMP22, AMOTL1, JAM2, AMOTL2, CDH5, SYNPO	869	73	12782	2.41789	0.988787	0.101403	13.1081
GOTERM_CC_FAT	GO:0070160~occluding junction	12	0.0879185	0.00984259	PARD3, VAPA, MAGI1, CLDN5, ESAM, CLDN11, PMP22, AMOTL1, JAM2, AMOTL2, CDH5, SYNPO	869	73	12782	2.41789	0.988787	0.101403	13.1081
UP_SEQ_FEATURE	domain:Ig-like C2-type	14	0.102572	0.00987501	PTPRM, SCN3B, IL6R, IL11RA, HEPACAM, SEMA3G, ROR1, SCN4B, ESAM, JAM2, CD200, NRG2, JAM3, KALRN	1168	103	19113	2.22422	1	0.547128	16.4259
SP_PIR_KEYWORDS	cadmium	4	0.0293062	0.00992841	MT1M, MT1E, MT1H, MT1P3, MT1X	1169	8	19235	8.22712	0.998229	0.090234	13.801
GOTERM_BP_FAT	GO:0045471~response to ethanol	11	0.080592	0.0100004	RBP4, CCND2, GSN, FYN, TACR1, BCL2, STAT5B, PEMT, IL6R, CDO1, ADIPOQ	912	64	13528	2.54948	1	0.127366	16.7862
GOTERM_BP_FAT	GO:0008585~female gonad development	11	0.080592	0.0100004	INHBB, LEP, CCND2, ANG, BCL2, STAT5A, LEPR, STAT5B, ADAMTS1, FOXO3, KDR	912	64	13528	2.54948	1	0.127366	16.7862
UP_SEQ_FEATURE	region of interest:Domain II and I	4	0.0293062	0.0100807	LAMA2, LAMA4, LAMA3, LAMC1	1168	8	19113	8.18193	1	0.545479	16.7392
UP_SEQ_FEATURE	region of interest:A	4	0.0293062	0.0100807	CDC14B, SYN2, IGF1, IGF2	1168	8	19113	8.18193	1	0.545479	16.7392
INTERPRO	IPR019748:FERM central domain	9	0.0659389	0.0101863	FRMD3, TLN1, TLN2, PLEKHH2, FERMT2, PTPN14, PTPN21, EPB41L4B, MYLIP	1085	47	16659	2.94011	1	0.399702	15.75
SP_PIR_KEYWORDS	LIM domain	11	0.080592	0.0103381	ABLIM1, LIMA1, LIMS2, LMO2, ABLIM3, FHL1, PRICKLE2, PDLIM3, LHX6, PDLIM1, CSRP2	1169	71	19235	2.54925	0.998638	0.0924821	14.3303
GOTERM_CC_FAT	GO:0005792~microsome	27	0.197817	0.0104907	CYP2U1, PTGS2, LSS, COMT, FDFT1, ACSL1, DMD, BCL2, FMO2, CYP26B1, PPP3CB, PLD1, F10, EPHX1, ATP1A2, IRS1, CHPT1, AADAC, ADRB2, ADRB1, PTRF, ATP2A2, DGAT2, KCNJ8, H6PD, VAMP3, MGST1	869	237	12782	1.67569	0.99167	0.105372	13.9126
GOTERM_BP_FAT	GO:0051494~negative regulation of cytoskeleton organization	10	0.0732654	0.0105751	DLC1, TRIOBP, ARHGAP6, LIMA1, S1PR1, GSN, SPTBN1, MAP4, MID1, ADD1	912	55	13528	2.69697	1	0.133718	17.665
GOTERM_MF_FAT	GO:0003924~GTPase activity	25	0.183164	0.0106135	RHOJ, RERGL, EEF1A1, RAB9A, TUBB2A, GNAI1, GNA11, MRAS, RRAD, RHOQ, GNG11, GEM, RASL12, RHOU, RRAGC, MFN2, GNAL, RRAS2, TUBB6, RHEB, RAP1A, RRAS, ARL4D, EHD2, RASD1	896	211	12983	1.71682	0.99998	0.31165	15.5412
GOTERM_BP_FAT	GO:0051971~positive regulation of transmission of nerve impulse	8	0.0586124	0.0106645	EGFR, LAMA2, PTGS2, TACR1, SNCA, NTRK2, OXTR, PINK1	912	37	13528	3.20721	1	0.134285	17.8008
INTERPRO	IPR016060:Complement control module	10	0.0732654	0.0107959	SELP, C7, SRPX, SVEP1, MASP1, SNED1, PAMR1, CFH, C1R, C1S	1085	57	16659	2.69367	1	0.408231	16.6142
GOTERM_MF_FAT	GO:0005198~structural molecule activity	60	0.439593	0.010821	TLN1, RPL14, VAPA, TLN2, TUBB2A, RPL15, CLDN5, PDLIM3, VCL, MBP, TUBB6, TFPI2, CRYAB, SLIT3, PRELP, PGM5, RPS11, LAMC1, ADD3, ADD1, MYL6, CAV1, MYL5, VIM, RPL27A, RPS15A, EPB41L4B, CLDN11, RPL38, TPM2, MYL9, LAMB3, LAMB2, RPL7, DMD, PPL, RPL5, RPL4, MYOM1, RPS20, MYOC, NES, COL4A2, PLP1, EFEMP2, LMNA, COL15A1, EMILIN2, TINAGL1, LAMA2, LAMA4, FBLN1, COL14A1, LAMA3, FBLN2, RPL22, MYH11, MAP4, SPTBN…	896	634	12983	1.37129	0.999984	0.307957	15.8212
SP_PIR_KEYWORDS	mitochondrion	68	0.498205	0.0108401	UQCRC2, CYB5R3, PDP2, LDHD, PINK1, ECHDC3, CLYBL, HIBADH, CDS2, IMMP2L, SLC25A20, MFF, NDUFS4, HADH, WWOX, ACAA2, ALDH6A1, AIFM2, ACADS, SUCLG1, SLC25A6, COX4I2, COX4I1, PISD, MFN2, ACADVL, PTRF, SLC25A33, SLC25A37, AKAP1, GPAM, PCCA, ADHFE1, FDX1, GLUD2, GLUD1, ACAT1, HADHA, SNN, TSC22D3, ACSL1, PPL, BCL2, CKMT2, REXO2, PEMT, GCSH, ETFB, ETFA, PDK2, COX7A1, MAOA, GIMAP8, MAOB, PDK4, BCKDHB, AK2,…	1169	832	19235	1.34482	0.999013	0.0954388	14.9749
GOTERM_BP_FAT	GO:0050795~regulation of behavior	9	0.0659389	0.0108705	S1PR1, PTGDS, F3, SMAD3, FGF10, IL6R, CXCL12, SLIT2, KDR	912	46	13528	2.90217	1	0.136213	18.1133
GOTERM_BP_FAT	GO:0030111~regulation of Wnt receptor signaling pathway	9	0.0659389	0.0108705	LRP1, MDFIC, FGF10, TLE1, SOX17, AXIN2, PPAP2B, TCF7L1, WWOX	912	46	13528	2.90217	1	0.136213	18.1133
GOTERM_BP_FAT	GO:0010810~regulation of cell-substrate adhesion	9	0.0659389	0.0108705	ARHGAP6, EGFLAM, CD36, FBLN2, BCL2, SMAD3, BCL6, NID1, PIK3R1	912	46	13528	2.90217	1	0.136213	18.1133
UP_SEQ_FEATURE	domain:EGF-like 12; calcium-binding	5	0.0366327	0.0109696	NOTCH2, LRP1, SNED1, LTBP4, NOTCH4	1168	15	19113	5.45462	1	0.567203	18.0807
GOTERM_BP_FAT	GO:0019933~cAMP-mediated signaling	14	0.102572	0.0110016	ADCY4, AVPR2, PTGER3, PTGER4, GNAI1, GNAL, ADRB2, ADRB1, S1PR1, EIF4EBP2, NDUFS4, ADM, GRK5, RAPGEF2	912	95	13528	2.18596	1	0.137249	18.3114
GOTERM_BP_FAT	GO:0010035~response to inorganic substance	24	0.175837	0.0110029	EGFR, A2M, CAV1, PTGS2, CRYAB, SNCA, KCNIP2, SOD3, MT1X, FOS, DUSP1, GSN, PRDX6, JUN, BCL2, GPX3, PPP2CB, ANXA11, PDGFRA, CYBRD1, NEDD4L, CAT, PRNP, MT1H	912	205	13528	1.73659	1	0.136772	18.3133
SP_PIR_KEYWORDS	membrane	417	3.05517	0.0112052	SLC9A9, PEAR1, PTGS2, SCN3B, SELENBP1, TMEM140, AGTR1, PPAPDC3, AIF1L, GNG7, HIGD1B, TYRO3, PTPRM, MAGI1, GPER, LIFR, LHFP, GEM, PIK3IP1, SIRPA, TMEM132C, PTRF, F3, ROR1, PMP22, EMCN, IL1R1, SLC29A1, CDC42EP2, SLC29A4, PEMT, FAM162B, CDC42EP4, MAOA, TGFBR2, MAOB, ACACB, PCDH19, PCDH18, SYNE1, KCNJ8, RGS6, TGFBR3, C19ORF12, CD200, CACHD1, TTC28, ST6GALNAC6, MAP1LC3C, MAP1LC3B, SLC22A3, TMEM100, DP…	1169	6256	19235	1.09677	0.999219	0.0971696	15.4407
KEGG_PATHWAY	hsa00561:Glycerolipid metabolism	10	0.0732654	0.0112216	LPL, ALDH7A1, DGAT2, ALDH2, MGLL, PPAP2A, GPAM, PPAP2B, ALDH3A2, AGPAT2	429	45	5085	2.63403	0.853167	0.112994	12.8619
GOTERM_BP_FAT	GO:0002673~regulation of acute inflammatory response	6	0.0439593	0.0112621	A2M, MASP1, C3, PPARG, SERPING1, IGF2	912	21	13528	4.2381	1	0.139277	18.7039
GOTERM_BP_FAT	GO:0045429~positive regulation of nitric oxide biosynthetic process	6	0.0439593	0.0112621	EGFR, HRH1, EDN1, IGF2, PTX3, HBB	912	21	13528	4.2381	1	0.139277	18.7039
GOTERM_BP_FAT	GO:0009409~response to cold	6	0.0439593	0.0112621	FOS, ADRB2, ADRB1, ADM, PPARG, CIRBP	912	21	13528	4.2381	1	0.139277	18.7039
GOTERM_BP_FAT	GO:0032231~regulation of actin filament bundle formation	6	0.0439593	0.0112621	DLC1, ARHGAP6, S1PR1, TACR1, SMAD3, SYNPO	912	21	13528	4.2381	1	0.139277	18.7039
GOTERM_BP_FAT	GO:0001569~patterning of blood vessels	6	0.0439593	0.0112621	NRP1, EDN1, NOTCH4, TGFBR2, ENG, CXCL12	912	21	13528	4.2381	1	0.139277	18.7039
GOTERM_BP_FAT	GO:0001558~regulation of cell growth	23	0.168511	0.0112951	NRP1, SOCS2, CRYAB, LTBP4, IGFBP6, PPARG, SMAD3, NPR1, IGF2, CHPT1, NTRK3, AGTR1, PHF17, WISP2, FAM107A, CDKN2C, BTG1, BCL2, CAMK2D, BCL6, DCUN1D3, FGF2, CRIM1	912	194	13528	1.75859	1	0.139161	18.7535
GOTERM_BP_FAT	GO:0030856~regulation of epithelial cell differentiation	7	0.0512858	0.0114388	CAV1, BTG1, STAT5A, STAT5B, NOTCH4, HOXA7, APOLD1	912	29	13528	3.58046	1	0.140313	18.9691
INTERPRO	IPR018979:FERM, N-terminal	7	0.0512858	0.0115415	FRMD3, TLN1, TLN2, PTPN14, PTPN21, EPB41L4B, MYLIP	1085	30	16659	3.58258	1	0.419916	17.6601
GOTERM_BP_FAT	GO:0006874~cellular calcium ion homeostasis	22	0.161184	0.0115581	FXYD1, CAV1, PTGER3, TACR1, EDN1, EPHX2, OXTR, ATP1A2, LPAR1, CXCL12, CCL28, AGTR1, EDNRB, CCL14, S1PR1, ADM, PYGM, ATP2A2, SAA1, BCL2, TPT1, RGN	912	183	13528	1.78324	1	0.141175	19.1476
GOTERM_MF_FAT	GO:0019900~kinase binding	22	0.161184	0.0116431	TYRO3, CAV2, CAV1, IRS2, VIM, TGFBR2, PFKFB1, SMAD3, NPR1, FOXO3, IRS1, TCF7L2, SORBS1, CCND2, CDKN2C, BTG1, GRK5, AXIN2, AKAP1, ADD3, FEZ1, GHR	896	179	12983	1.78089	0.999993	0.318498	16.9219
SMART	SM00353:HLH	16	0.117225	0.0117007	EPAS1, MITF, MLXIPL, MXI1, EBF3, EBF2, MLX, EBF1, HIF3A, ID4, ID3, ATOH8, MESP1, BHLHE41, MYC, TWIST2	629	114	9079	2.02583	0.963385	0.307521	14.4192
GOTERM_BP_FAT	GO:0030204~chondroitin sulfate metabolic process	5	0.0366327	0.0118588	EGFLAM, MAMDC2, CHST7, CHST3, DCN	912	14	13528	5.29762	1	0.144084	19.5963
GOTERM_BP_FAT	GO:0030728~ovulation	5	0.0366327	0.0118588	LEP, PTGS2, LEPR, ADAMTS1, FOXO3	912	14	13528	5.29762	1	0.144084	19.5963
UP_SEQ_FEATURE	domain:Fibronectin type-III 3	12	0.0879185	0.0119307	PTPRB, PTPRM, COL14A1, SNED1, CDON, LEPR, TEK, LIFR, TNN, TIE1, MYOM1, BOC	1168	83	19113	2.36586	1	0.589183	19.5081
INTERPRO	IPR013817:Pre-ATP-grasp fold	4	0.0293062	0.0120116	ACACB, CPS1, PCCA, PC	1085	8	16659	7.67696	1	0.423455	18.3132
GOTERM_MF_FAT	GO:0005509~calcium ion binding	82	0.600777	0.0120932	MASP1, CACHD1, STAT5A, LTBP4, SNCA, STAT5B, FSTL1, MMP28, KCNIP2, DNASE1L3, CALB2, CD93, GSN, CCBE1, TPT1, AIF1L, RGN, RAPGEF2, S100A1, F10, EGFL7, NCALD, COLEC11, SLIT2, SLIT3, GNS, THBD, CAPN11, PLA2G2A, SGCE, RELN, MFAP4, DST, CASQ2, AOC3, MYL6, MYL5, CD248, CABP1, C1R, C1S, PKD1L2, CDH5, MYL9, SMOC2, TMEM37, PRRG3, PRRG1, FAT4, DMD, FAT2, PPP3CB, EHD2, FAHD2A, TESC, SVEP1, EFEMP2, EFEMP1, S10…	896	919	12983	1.2929	0.999996	0.320174	17.5187
INTERPRO	IPR004965:Paralemmin	3	0.0219796	0.0121417	PALM, PALMD, AKAP2	1085	3	16659	15.3539	1	0.417973	18.493
OMIM_DISEASE	Genome-wide scan identifies variation in MLXIPL associated with plasma triglycerides	4	0.0293062	0.0121952	LPL, MLXIPL, INTS10, SIK3	281	7	3671	7.46518	0.998131	0.998131	16.2458
GOTERM_BP_FAT	GO:0006940~regulation of smooth muscle contraction	8	0.0586124	0.0123329	ADRB2, CAV1, PTGS2, TACR1, EDN1, OXTR, ATP1A2, CNN1	912	38	13528	3.12281	1	0.148905	20.2986
GOTERM_MF_FAT	GO:0005501~retinoid binding	6	0.0439593	0.0123862	ALDH1A2, RBP4, RBP7, PTGDS, APOD, CYP26B1	896	21	12983	4.13999	0.999997	0.318424	17.9051
GOTERM_BP_FAT	GO:0044242~cellular lipid catabolic process	12	0.0879185	0.0124523	LEP, ACADVL, LPL, PLD1, PRDX6, ACADS, PEX5, BDH2, CPS1, ADIPOQ, LIPE, HADHA	912	76	13528	2.34211	1	0.14972	20.4745
SP_PIR_KEYWORDS	phospholipid biosynthesis	8	0.0586124	0.0124629	CDS2, ABHD5, AGPAT9, PEMT, PISD, GPAM, CHPT1, AGPAT2	1169	42	19235	3.13414	0.999652	0.106102	17.0275
GOTERM_BP_FAT	GO:0046486~glycerolipid metabolic process	20	0.146531	0.0127217	GPD1, LPL, CAV1, PLD1, ABHD5, PNPLA2, CPS1, CHPT1, PCK1, DGAT2, ANG, AGPAT9, PEMT, PLA2G2A, CAT, GPAM, LIPE, AGPAT2, PIK3R1, NR1H3	912	162	13528	1.83128	1	0.152191	20.8703
SP_PIR_KEYWORDS	Flavoprotein	14	0.102572	0.0128257	CYB5R3, STEAP4, AIFM2, ACADS, MAOA, LDHD, MAOB, ACADVL, CRY2, FMO2, STEAP1, ETFB, RETSAT, ETFA	1169	107	19235	2.15289	0.999725	0.107606	17.48
GOTERM_BP_FAT	GO:0007548~sex differentiation	19	0.139204	0.0128714	B4GALT1, RBP4, DMRT3, LEPR, STAT5A, STAT5B, DMRT2, FOXO3, TCF7L2, KDR, INHBB, LEP, OSR1, CCND2, ANG, BCL2, PDGFRA, ADAMTS1, MGST1	912	151	13528	1.86645	1	0.15332	21.0893
GOTERM_BP_FAT	GO:0010817~regulation of hormone levels	19	0.139204	0.0128714	HSD17B11, RBP4, LTBP4, CRHBP, EDN1, STAT5B, NR3C1, COMT, LEP, ALDH1A2, DHRS3, ADM, CPE, ALDH1A3, CYP26B1, RELN, FGF2, PCSK5, RETSAT	912	151	13528	1.86645	1	0.15332	21.0893
GOTERM_BP_FAT	GO:0046449~creatinine metabolic process	3	0.0219796	0.0129819	STAT5A, STAT5B, GHR	912	3	13528	14.8333	1	0.154009	21.2507
GOTERM_BP_FAT	GO:0045916~negative regulation of complement activation	3	0.0219796	0.0129819	A2M, MASP1, SERPING1	912	3	13528	14.8333	1	0.154009	21.2507
GOTERM_BP_FAT	GO:0030449~regulation of complement activation	3	0.0219796	0.0129819	A2M, MASP1, SERPING1	912	3	13528	14.8333	1	0.154009	21.2507
GOTERM_BP_FAT	GO:0048845~venous blood vessel morphogenesis	3	0.0219796	0.0129819	CCBE1, PROX1, ENG	912	3	13528	14.8333	1	0.154009	21.2507
GOTERM_MF_FAT	GO:0050662~coenzyme binding	22	0.161184	0.0131026	GPD1, STEAP4, ALDH6A1, LDHB, AIFM2, ACADS, GLUD1, LDHD, ADH5, HIBADH, HADHA, ACADVL, FMO2, PHGDH, GCSH, BDH2, CAT, HADH, STEAP1, WWOX, MDH1, ETFA	896	181	12983	1.76121	0.999998	0.325467	18.8426
GOTERM_BP_FAT	GO:0046321~positive regulation of fatty acid oxidation	4	0.0293062	0.0131927	PPARA, IRS2, PPARG, IRS1	912	8	13528	7.41667	1	0.155787	21.5576
GOTERM_BP_FAT	GO:0006111~regulation of gluconeogenesis	4	0.0293062	0.0131927	LEP, IGF2, NR3C1, ADIPOQ	912	8	13528	7.41667	1	0.155787	21.5576
SP_PIR_KEYWORDS	cell shape	6	0.0439593	0.0132174	RHOJ, PALM, CDC42EP2, FERMT2, ITGA7, CDC42EP4	1169	24	19235	4.11356	0.999786	0.109293	17.966
GOTERM_BP_FAT	GO:0051259~protein oligomerization	21	0.153857	0.013272	SHMT1, CAV2, CAV1, CRYAB, ALDOC, PEX5, ANXA5, ADIPOQ, IRS1, C1QTNF7, STOM, VWF, C1QTNF1, GPX3, CAT, PRNP, SCARA5, AKR1C1, OLFM1, PARVA, ANGPTL4	912	174	13528	1.79023	1	0.156122	21.6729
GOTERM_BP_FAT	GO:0010552~positive regulation of specific transcription from RNA polymerase II promoter	10	0.0732654	0.0132784	CEBPA, PPARG, MLXIPL, SMAD3, RHOQ, ENG, TCF7L2, SMARCA2, CITED2, NR1H3	912	57	13528	2.60234	1	0.155665	21.6821
GOTERM_BP_FAT	GO:0003002~regionalization	23	0.168511	0.0133542	EGR2, TSHZ1, SMAD6, EDN1, EMX2, ZBTB16, TCF7L1, ALDH1A2, HOXA2, HOXA3, HOXA4, SFRP1, MEOX2, HOXA5, MEOX1, CYP26B1, HOXA7, HOXA10, RELN, PTCH1, AXIN2, TBX18, PCSK5	912	197	13528	1.73181	1	0.155959	21.792
GOTERM_BP_FAT	GO:0043193~positive regulation of gene-specific transcription	13	0.0952451	0.0134204	CEBPA, TESC, PPARG, MLXIPL, IGF1, RHOQ, SMAD3, PROX1, TCF7L2, CITED2, SMARCA2, ENG, NR1H3	912	87	13528	2.21648	1	0.156148	21.8878
GOTERM_BP_FAT	GO:0043467~regulation of generation of precursor metabolites and energy	7	0.0512858	0.0135042	IRS2, SORBS1, MLXIPL, IGF1, IGF2, PRDM16, IRS1	912	30	13528	3.46111	1	0.156525	22.0091
GOTERM_BP_FAT	GO:0050729~positive regulation of inflammatory response	7	0.0512858	0.0135042	AGTR1, C3, STAT5A, STAT5B, PLA2G2A, FABP4, CX3CL1	912	30	13528	3.46111	1	0.156525	22.0091
GOTERM_BP_FAT	GO:0008016~regulation of heart contraction	12	0.0879185	0.0136725	ADRB2, ADRB1, THRA, ATP2A2, EPAS1, THRB, HSPB7, EDN1, CELF2, ATP1A2, KCNIP2, S100A1	912	77	13528	2.31169	1	0.157798	22.252
GOTERM_BP_FAT	GO:0019935~cyclic-nucleotide-mediated signaling	17	0.124551	0.0138379	AVPR2, ADCY4, PTGER3, PTGER4, GNAI1, VIPR1, GNAL, ADRB2, ADRB1, S1PR1, EIF4EBP2, CD36, NDUFS4, ADM, PDE9A, GRK5, RAPGEF2	912	130	13528	1.93974	1	0.159032	22.4901
SMART	SM00032:CCP	10	0.0732654	0.0138772	SELP, C7, SRPX, SVEP1, MASP1, SNED1, PAMR1, CFH, C1R, C1S	629	56	9079	2.5775	0.980293	0.324755	16.8792
GOTERM_MF_FAT	GO:0005504~fatty acid binding	8	0.0586124	0.0139001	ALDH6A1, ACADS, SNCA, PPARG, ADH5, FABP4, HADHA, FABP5	896	38	12983	3.05052	0.999999	0.333644	19.8747
GOTERM_BP_FAT	GO:0009968~negative regulation of signal transduction	25	0.183164	0.0139044	DLC1, CAV1, PRDM16, PPP2CB, CYP26B1, BCL6, DDIT4L, SOX17, AXIN2, PHLDA3, WWOX, SOCS2, SMAD6, CIDEA, TLE1, ADIPOQ, IRS1, MFN2, ADRB2, LRP1, BMPER, RGS2, RGS6, ARAP3, ENG	912	221	13528	1.67798	1	0.159209	22.5855
UP_SEQ_FEATURE	domain:Laminin N-terminal	5	0.0366327	0.0139313	LAMA2, LAMB3, LAMA3, LAMB2, LAMC1	1168	16	19113	5.11371	1	0.637833	22.4045
UP_SEQ_FEATURE	domain:EGF-like 9; calcium-binding	5	0.0366327	0.0139313	NOTCH2, FBLN1, FBLN2, LTBP4, NOTCH4	1168	16	19113	5.11371	1	0.637833	22.4045
GOTERM_MF_FAT	GO:0005021~vascular endothelial growth factor receptor activity	4	0.0293062	0.0140643	NRP1, FLT4, PDGFRA, KDR	896	8	12983	7.24498	0.999999	0.329245	20.0856
GOTERM_MF_FAT	GO:0004029~aldehyde dehydrogenase (NAD) activity	4	0.0293062	0.0140643	ALDH1A1, ALDH7A1, ALDH2, ALDH3A2	896	8	12983	7.24498	0.999999	0.329245	20.0856
GOTERM_MF_FAT	GO:0005381~iron ion transmembrane transporter activity	4	0.0293062	0.0140643	TF, MMGT1, SNCA, SLC25A37	896	8	12983	7.24498	0.999999	0.329245	20.0856
GOTERM_MF_FAT	GO:0051287~NAD or NADH binding	9	0.0659389	0.0140752	GPD1, LDHB, GLUD1, ADH5, PHGDH, BDH2, HIBADH, HADHA, MDH1	896	47	12983	2.77467	0.999999	0.322172	20.0996
GOTERM_BP_FAT	GO:0007264~small GTPase mediated signal transduction	32	0.234449	0.0141877	RHOJ, RERGL, RAB7B, RAB9A, MRAS, RHOQ, RRAD, RHOU, RGL1, RAB40B, RRAGC, ARHGAP6, ADRA2A, RRAS, RAPGEF3, CDC42EP4, RAPGEF2, FGF2, ARL2, PLD1, IGF1, GEM, RASL12, ARHGAP31, SH2D3C, RRAS2, RAP1A, RHEB, ARL4D, RASD1, ARL4A, BCAR3	912	305	13528	1.55628	1	0.161665	22.9912
SP_PIR_KEYWORDS	structural protein	4	0.0293062	0.0142268	PLP1, DMD, LMNA, MBP	1169	9	19235	7.31299	0.999888	0.1157	19.2062
GOTERM_CC_FAT	GO:0016460~myosin II complex	6	0.0439593	0.014252	MYL5, SHROOM4, GNA11, MYH11, MYOM1, MYL9	869	22	12782	4.01151	0.998522	0.137666	18.446
GOTERM_MF_FAT	GO:0004091~carboxylesterase activity	14	0.102572	0.0143153	AADAC, LPL, PLA2G16, CES1, H6PD, PRDX6, ABHD6, ABHD5, PLA2G2A, ESD, ACOT1, MGLL, PNPLA2, LIPE	896	96	12983	2.11312	1	0.31964	20.4071
UP_SEQ_FEATURE	domain:Laminin EGF-like 11	4	0.0293062	0.0144414	LAMA2, LAMA3, LAMB2, LAMC1	1168	9	19113	7.27283	1	0.642699	23.1271
INTERPRO	IPR003577:Ras small GTPase, Ras type	6	0.0439593	0.0145418	RRAS2, MRAS, RHEB, RRAS, RAP1A, RASD1	1085	23	16659	4.00537	1	0.468191	21.7451
INTERPRO	IPR019749:Band 4.1 domain	9	0.0659389	0.0146568	FRMD3, TLN1, TLN2, PLEKHH2, FERMT2, PTPN14, PTPN21, EPB41L4B, MYLIP	1085	50	16659	2.76371	1	0.461924	21.8979
INTERPRO	IPR019747:FERM conserved site	9	0.0659389	0.0146568	FRMD3, TLN1, TLN2, PLEKHH2, FERMT2, PTPN14, PTPN21, EPB41L4B, MYLIP	1085	50	16659	2.76371	1	0.461924	21.8979
SP_PIR_KEYWORDS	alternative initiation	10	0.0732654	0.0147415	B4GALT1, CAV2, CAV1, MDFIC, GSN, NR3C1, COMT, FGF2, MYLK, KALRN	1169	64	19235	2.57097	0.99992	0.118157	19.8318
GOTERM_CC_FAT	GO:0005739~mitochondrion	93	0.681369	0.014789	CYB5R3, UQCRC2, PDP2, LDHD, PINK1, ECHDC3, CLYBL, HIBADH, CKB, CDS2, IMMP2L, PECR, MFF, SLC25A20, NDUFS4, CAT, HADH, WWOX, GHR, ACAA2, ALDH6A1, AIFM2, ACADS, SUCLG1, SLC25A6, LGALS12, STXBP1, COX4I2, COX4I1, PISD, SLIT3, ACADVL, MFN2, ALDH7A1, PTRF, SLC25A33, PLA2G2A, SLC25A37, AKAP1, GPAM, PCCA, CAV2, CAV1, ADHFE1, GLUD2, FDX1, C10ORF10, GLUD1, ALDOC, CLU, ADH5, NR3C1, ACAT1, TK2, HADHA, ALDH3A2…	869	1087	12782	1.25844	0.998846	0.139566	19.0748
GOTERM_BP_FAT	GO:0003018~vascular process in circulatory system	10	0.0732654	0.0148077	AGTR1, CAV2, EDNRB, ADRB2, CAV1, ADRB1, KCNJ8, EDN1, NPR1, HBB	912	58	13528	2.55747	1	0.167601	23.8718
GOTERM_BP_FAT	GO:0007588~excretion	10	0.0732654	0.0148077	AVPR2, PTGER3, KIRREL, TACR1, EDN1, NR3C2, NPR1, AQP7, NEDD4L, AQP1	912	58	13528	2.55747	1	0.167601	23.8718
GOTERM_CC_FAT	GO:0042598~vesicular fraction	27	0.197817	0.0148851	CYP2U1, PTGS2, LSS, COMT, FDFT1, ACSL1, DMD, BCL2, FMO2, CYP26B1, PPP3CB, PLD1, F10, EPHX1, ATP1A2, IRS1, CHPT1, AADAC, ADRB2, ADRB1, PTRF, ATP2A2, DGAT2, KCNJ8, H6PD, VAMP3, MGST1	869	244	12782	1.62762	0.998896	0.137581	19.1869
GOTERM_BP_FAT	GO:0043009~chordate embryonic development	34	0.249102	0.0149176	DLC1, RBP4, EDN1, TCF7L2, CITED2, RPA1, RGMA, ALDH1A2, HOXA2, HOXA3, HOXA4, HOXA5, HOXA7, BTF3, AXIN2, PCSK5, CEBPA, MAFF, TBX15, EPAS1, TGFBR2, PROX1, MFN2, MSX1, SFRP1, MEOX2, MEOX1, PDGFRA, PHGDH, TGFBR3, ZFPM2, PTCH1, TBX18, ADD1	912	331	13528	1.52367	1	0.168195	24.0269
SP_PIR_KEYWORDS	tandem repeat	11	0.080592	0.014942	NTRK3, NOTCH2, DMD, TEK, NTRK2, MAP4, TIE1, DCN, CNN1, PRNP, PRELP	1169	75	19235	2.41329	0.999929	0.118197	20.0742
GOTERM_MF_FAT	GO:0005100~Rho GTPase activator activity	7	0.0512858	0.0150272	DLC1, CDC42EP2, ARHGAP6, JUN, ARAP3, ARHGAP26, ARHGAP10	896	30	12983	3.38099	1	0.325686	21.3121
GOTERM_BP_FAT	GO:0006357~regulation of transcription from RNA polymerase II promoter	65	0.476225	0.0153567	PPARA, THRA, THRB, STAT5A, STAT5B, PPARG, MITF, FOXO1, RHOQ, FOXO3, CITED2, FOS, S1PR1, YAP1, MYC, FGF2, S100A1, AKIRIN2, TWIST2, NR2F1, EGR1, EGR2, PKIG, MLXIPL, TLE1, PROX1, ADRB2, MSX1, JUN, ZFPM2, SMARCA2, CNBP, ABLIM3, SOX5, SOX7, PRDM16, TCF7L2, TCF7L1, PLAGL1, HOXA2, MEIS2, HOXA7, BCL6, NR1H3, CEBPA, MAF, KLF6, BMP2, EPAS1, KLF9, KLF10, MAML2, KLF11, SMAD3, SAP18, IGF1, CDKN1C, MEOX1, ID4,…	912	727	13528	1.32623	1	0.17217	24.6437
GOTERM_BP_FAT	GO:0051172~negative regulation of nitrogen compound metabolic process	49	0.359001	0.0153948	PPARA, THRA, THRB, PPARG, EDN1, TERF2IP, CITED2, FGF2, TWIST2, AKIRIN2, S100A1, NR2F1, EGR1, ARID5B, PKIG, MLXIPL, ZHX3, TLE1, PROX1, FOXN3, MSX1, ZFPM2, RASD1, SMARCA2, PALM, CAV1, ZBTB16, COMT, PRDM16, TCF7L1, HOXA2, MEIS2, HOXA7, PER1, BCL6, ZNF423, CEBPA, BMP2, KLF10, KLF11, SMAD3, GIMAP1, CDKN1C, MLX, FABP4, ID4, ID3, ENG, KLF4	912	519	13528	1.40045	1	0.172008	24.6971
INTERPRO	IPR002049:EGF-like, laminin	8	0.0586124	0.0155673	LAMA2, LAMA4, LAMB3, LAMA3, PEAR1, LAMB2, TIE1, LAMC1	1085	41	16659	2.99589	1	0.473587	23.0971
GOTERM_BP_FAT	GO:0045892~negative regulation of transcription, DNA-dependent	36	0.263756	0.0156155	PPARA, PPARG, ZBTB16, PRDM16, TCF7L1, CITED2, HOXA2, MEIS2, HOXA7, BCL6, FGF2, TWIST2, S100A1, NR2F1, CEBPA, EGR1, BMP2, ARID5B, KLF10, PKIG, KLF11, MLXIPL, SMAD3, ZHX3, TLE1, PROX1, FOXN3, CDKN1C, MSX1, MLX, ZFPM2, ID3, RASD1, ENG, SMARCA2, KLF4	912	356	13528	1.5	1	0.173705	25.005
UP_SEQ_FEATURE	domain:Ras-associating	7	0.0512858	0.0157889	RASSF3, ARHGAP20, RASIP1, RADIL, ARAP3, RAPGEF2, RGL1	1168	34	19113	3.36903	1	0.667448	25.0055
GOTERM_BP_FAT	GO:0050728~negative regulation of inflammatory response	7	0.0512858	0.0158165	ADRB2, SERPINF1, SAA1, PPARG, IGF2, NT5E, ADIPOQ	912	31	13528	3.34946	1	0.17519	25.2845
GOTERM_BP_FAT	GO:0019319~hexose biosynthetic process	7	0.0512858	0.0158165	GPD1, RBP4, ATF3, PFKFB1, PGM1, PC, PCK1	912	31	13528	3.34946	1	0.17519	25.2845
SP_PIR_KEYWORDS	blood coagulation	8	0.0586124	0.0159447	VWF, F10, THBD, F3, TFPI, SERPING1, ANXA5, TFPI2	1169	44	19235	2.99168	0.999963	0.124142	21.2766
UP_SEQ_FEATURE	domain:EGF-like 8	6	0.0439593	0.016062	LRP1, PEAR1, SVEP1, SNED1, RELN, SLIT3	1168	25	19113	3.92733	1	0.665729	25.3809
SP_PIR_KEYWORDS	transcription factor	10	0.0732654	0.0162179	CEBPA, EGR3, THRA, KLF10, JUN, NFE2L1, BHLHE41, TCF7L2, TCF7L1, NR2F1	1169	65	19235	2.53142	0.999969	0.124633	21.6013
SP_PIR_KEYWORDS	heparin-binding	10	0.0732654	0.0162179	LPL, FGFR1, CCL14, RPL22, FSTL1, ADAMTS1, FGF1, FGF2, SOD3, PCOLCE2	1169	65	19235	2.53142	0.999969	0.124633	21.6013
SP_PIR_KEYWORDS	carbohydrate metabolism	11	0.080592	0.0163	PDK2, PGM5, PYGM, CHST7, H6PD, PPP1R1A, PGM1, PDK4, GALT, CHST3, IGF2	1169	76	19235	2.38153	0.999971	0.123745	21.6986
UP_SEQ_FEATURE	compositionally biased region:Cys-rich	18	0.131878	0.0164359	FMOD, SHROOM4, CACHD1, LTBP4, EZH1, ADAMTS15, PAMR1, DCN, PRELP, SPRY2, SPRY1, ADAMTS9, PLSCR4, MDFIC, SGCE, ADAMTS1, CLCN6, ADAMTS5	1168	158	19113	1.86424	1	0.66635	25.8919
GOTERM_BP_FAT	GO:0006776~vitamin A metabolic process	6	0.0439593	0.0166596	ALDH1A2, RBP4, DHRS3, ALDH1A3, CYP26B1, RETSAT	912	23	13528	3.86957	1	0.183106	26.4461
GOTERM_BP_FAT	GO:0009890~negative regulation of biosynthetic process	53	0.388307	0.016773	PPARA, THRA, THRB, PPARG, EDN1, CITED2, EIF4EBP2, ANG, FGF2, TWIST2, AKIRIN2, S100A1, NR2F1, EGR1, ARID5B, PKIG, MLXIPL, ZHX3, TLE1, IL6R, PROX1, FOXN3, INHBB, MSX1, ZFPM2, RASD1, SMARCA2, PALM, CAV1, ZBTB16, PRDM16, TCF7L1, HOXA2, MEIS2, HOXA7, PER1, BCL6, ZNF423, CEBPA, BMP2, KLF10, KLF11, SMAD3, IGF2, ADIPOQ, GIMAP1, CDKN1C, MLX, FABP4, ID4, ID3, ENG, KLF4	912	573	13528	1.37202	1	0.18366	26.601
SP_PIR_KEYWORDS	chondroitin sulfate proteoglycan	5	0.0366327	0.0170368	FMOD, THBD, TGFBR3, DCN, SDC2	1169	17	19235	4.83948	0.999982	0.127502	22.567
SP_PIR_KEYWORDS	pyruvate	5	0.0366327	0.0170368	PDK4, PISD, HBB, PC, HYI	1169	17	19235	4.83948	0.999982	0.127502	22.567
GOTERM_MF_FAT	GO:0019899~enzyme binding	50	0.366327	0.0170543	DENND5A, A2M, FOXO3, ARHGAP6, CDKN2C, S100A1, ALS2CL, GHR, EGFR, TYRO3, IRS2, CD40, IL6R, UBE2B, IRS1, ADRB2, BTG1, CCND2, F3, AKAP1, BIN1, ADD3, AKAP2, CAV2, TRIOBP, CAV1, PFKFB1, VIM, SNX3, TCF7L2, DAAM2, CDH5, CDC42EP2, SORBS1, BCL2, DMD, PRIMA1, AXIN2, CDC42EP4, PIK3R1, EPAS1, TGFBR2, SMAD3, NPR1, DOCK6, VWF, LRP1, RAP1A, GRK5, FEZ1	896	523	12983	1.38527	1	0.353695	23.8368
GOTERM_BP_FAT	GO:0031327~negative regulation of cellular biosynthetic process	52	0.38098	0.0171426	PPARA, THRA, THRB, PPARG, EDN1, CITED2, EIF4EBP2, ANG, FGF2, TWIST2, AKIRIN2, S100A1, NR2F1, EGR1, ARID5B, PKIG, MLXIPL, ZHX3, TLE1, PROX1, FOXN3, INHBB, MSX1, ZFPM2, RASD1, SMARCA2, PALM, CAV1, ZBTB16, PRDM16, TCF7L1, HOXA2, MEIS2, HOXA7, PER1, BCL6, ZNF423, CEBPA, BMP2, KLF10, KLF11, SMAD3, IGF2, ADIPOQ, GIMAP1, CDKN1C, MLX, FABP4, ID4, ID3, ENG, KLF4	912	561	13528	1.37493	1	0.186748	27.1038
INTERPRO	IPR001824:Receptor tyrosine kinase, class III, conserved site	4	0.0293062	0.0171555	FLT4, PDGFRA, KIT, KDR	1085	9	16659	6.82396	1	0.49843	25.1477
INTERPRO	IPR013328:Dehydrogenase, multihelical	4	0.0293062	0.0171555	GPD1, HADH, HIBADH, HADHA	1085	9	16659	6.82396	1	0.49843	25.1477
GOTERM_BP_FAT	GO:0009792~embryonic development ending in birth or egg hatching	34	0.249102	0.0171993	DLC1, RBP4, EDN1, TCF7L2, CITED2, RPA1, RGMA, ALDH1A2, HOXA2, HOXA3, HOXA4, HOXA5, HOXA7, BTF3, AXIN2, PCSK5, CEBPA, MAFF, TBX15, EPAS1, TGFBR2, PROX1, MFN2, MSX1, SFRP1, MEOX2, MEOX1, PDGFRA, PHGDH, TGFBR3, ZFPM2, PTCH1, TBX18, ADD1	912	334	13528	1.50998	1	0.186726	27.1807
INTERPRO	IPR008211:Laminin, N-terminal	5	0.0366327	0.0172727	LAMA2, LAMB3, LAMA3, LAMB2, LAMC1	1085	16	16659	4.7981	1	0.492278	25.297
INTERPRO	IPR007110:Immunoglobulin-like	46	0.337021	0.0174159	FGFR1, IL1R1, GPR124, SCN3B, LEPR, FCGRT, LRIG3, KIT, KIRREL, SEMA3G, TEK, ROBO4, ESAM, MYOM1, LRFN5, NRG2, BOC, TYRO3, C10ORF54, PTPRM, BTNL9, ALPK3, FLT4, AXL, IL6R, MCAM, HLA-E, SIRPA, IL11RA, KDR, NTRK3, HEPACAM, CDON, NTRK2, PDGFRL, PECAM1, PDGFRA, CD300LG, ROR1, SCN4B, JAM2, JAM3, CD200, MYLK, KALRN, GPR116	1085	501	16659	1.40974	1	0.486866	25.479
GOTERM_BP_FAT	GO:0043069~negative regulation of programmed cell death	36	0.263756	0.0174298	STAT5A, CLU, MITF, SNCA, STAT5B, FOXO1, KIT, TCF7L2, CITED2, EDNRB, BCL2, PPP2CB, TPT1, BCL6, CAT, DDAH2, MYC, TWIST2, ANGPTL4, EGFR, CFLAR, SOCS2, CRYAB, SMAD6, SMAD3, CIDEA, IGF1, IGF2, ANXA5, GIMAP1, NOTCH2, MSX1, SFRP1, F3, BNIP3L, PRNP	912	359	13528	1.48747	1	0.188409	27.4923
GOTERM_BP_FAT	GO:0032102~negative regulation of response to external stimulus	9	0.0659389	0.0176678	LEP, PPARA, ADRB2, SERPINF1, SAA1, PPARG, IGF2, NT5E, ADIPOQ	912	50	13528	2.67	1	0.190151	27.8127
SP_PIR_KEYWORDS	stress response	10	0.0732654	0.0177996	MAFF, HSPA12B, HSPB6, DUSP1, HSPB8, HSPB7, HSPB2, CIRBP, FAM129A, CITED2	1169	66	19235	2.49307	0.999989	0.131334	23.4566
UP_SEQ_FEATURE	domain:Ig-like C2-type 5	9	0.0659389	0.0178195	KIRREL, CDON, FLT4, PECAM1, PDGFRA, KIT, MYOM1, MYLK, KDR	1168	55	19113	2.67772	1	0.688417	27.7543
UP_SEQ_FEATURE	region of interest:Calmodulin-binding	9	0.0659389	0.0178195	PDE1A, CAMK2D, PPP3CB, CAMK1, RRAD, GEM, DAPK2, MYLK, SNTA1	1168	55	19113	2.67772	1	0.688417	27.7543
GOTERM_BP_FAT	GO:0060548~negative regulation of cell death	36	0.263756	0.018061	STAT5A, CLU, MITF, SNCA, STAT5B, FOXO1, KIT, TCF7L2, CITED2, EDNRB, BCL2, PPP2CB, TPT1, BCL6, CAT, DDAH2, MYC, TWIST2, ANGPTL4, EGFR, CFLAR, SOCS2, CRYAB, SMAD6, SMAD3, CIDEA, IGF1, IGF2, ANXA5, GIMAP1, NOTCH2, MSX1, SFRP1, F3, BNIP3L, PRNP	912	360	13528	1.48333	1	0.193383	28.3392
GOTERM_BP_FAT	GO:0016485~protein processing	15	0.109898	0.0180819	C7, MASP1, C3, CLU, SERPING1, C1R, C1S, IMMP2L, CPE, F3, CFH, PTCH1, CFD, MYC, PCSK5	912	112	13528	1.98661	1	0.192993	28.3671
GOTERM_BP_FAT	GO:0008406~gonad development	15	0.109898	0.0180819	RBP4, LEPR, STAT5A, STAT5B, DMRT2, FOXO3, KDR, INHBB, LEP, OSR1, CCND2, ANG, BCL2, ADAMTS1, MGST1	912	112	13528	1.98661	1	0.192993	28.3671
GOTERM_CC_FAT	GO:0005740~mitochondrial envelope	41	0.300388	0.0182251	UQCRC2, CYB5R3, LDHD, PINK1, ACAT1, HADHA, ALDH3A2, TK2, CDS2, SLC25A20, MFF, IMMP2L, NDUFS4, ACSL1, CKMT2, BCL2, CAT, HADH, ACAA2, AIFM2, COX7A1, SLC25A6, MAOA, SUCLG1, MAOB, PDK4, COX4I2, CIDEA, COX4I1, AK2, CPS1, ACADVL, MFN2, FYN, SLC25A33, BNIP3L, SLC25A37, AKAP1, GPAM, MGST1, PC	869	419	12782	1.43929	0.999764	0.162782	22.993
GOTERM_MF_FAT	GO:0019840~isoprenoid binding	6	0.0439593	0.0182747	ALDH1A2, RBP4, RBP7, PTGDS, APOD, CYP26B1	896	23	12983	3.77999	1	0.366563	25.32
OMIM_DISEASE	Meta-analysis of genome-wide association data and large-scale replication identifies additional susceptibility loci for type 2 diabetes	6	0.0439593	0.0183539	NOTCH2, ADAMTS9, FTO, SYN2, PPARG, TCF7L2	281	21	3671	3.73259	0.999924	0.991281	23.4824
GOTERM_BP_FAT	GO:0001936~regulation of endothelial cell proliferation	7	0.0512858	0.0183886	CAV2, CAV1, PTPRM, ANG, F3, TNFSF12, ENG	912	32	13528	3.24479	1	0.195353	28.7751
GOTERM_BP_FAT	GO:0048863~stem cell differentiation	7	0.0512858	0.0183886	NOTCH2, PLA2G2A, IGF1, KIT, TCF7L2, TCF7L1, KLF4	912	32	13528	3.24479	1	0.195353	28.7751
UP_SEQ_FEATURE	DNA-binding region:Nuclear receptor	8	0.0586124	0.0184176	PPARA, THRA, THRB, PPARG, NR3C2, NR3C1, NR2F1, NR1H3	1168	45	19113	2.90913	1	0.693026	28.5457
UP_SEQ_FEATURE	zinc finger region:NR C4-type	8	0.0586124	0.0184176	PPARA, THRA, THRB, PPARG, NR3C2, NR3C1, NR2F1, NR1H3	1168	45	19113	2.90913	1	0.693026	28.5457
SMART	SM00173:RAS	6	0.0439593	0.0184777	RRAS2, MRAS, RHEB, RRAS, RAP1A, RASD1	629	23	9079	3.7654	0.994704	0.379008	21.8656
GOTERM_BP_FAT	GO:0010876~lipid localization	19	0.139204	0.0185992	RBP4, PPARA, CAV1, HDLBP, STAT5A, CLU, STAT5B, PPARG, APOLD1, CIDEA, ACVR1C, APOL3, SLC25A20, CD36, STX12, OSBPL1A, GPIHBP1, AKR1C1, PLTP	912	157	13528	1.79512	1	0.196774	29.0539
SP_PIR_KEYWORDS	homodimer	12	0.0879185	0.0187295	INHBB, ALPL, PRKAR2B, THBD, S100B, SLC25A6, ADH5, C1R, C1S, NT5E, GSTM5, S100A1	1169	89	19235	2.21855	0.999994	0.136201	24.5281
GOTERM_BP_FAT	GO:0060429~epithelium development	25	0.183164	0.0187346	B4GALT1, DLC1, BMP2, PPARG, PROX1, KDR, RGMA, NOTCH2, ALDH1A2, VEGFC, GSTM3, LAMA3, S1PR1, GPC3, HOXA5, ALDH1A3, JUN, PPL, BCL2, NOTCH4, PTCH1, ID3, TBX18, ENG, EMP1	912	227	13528	1.63363	1	0.197468	29.2326
GOTERM_BP_FAT	GO:0035019~somatic stem cell maintenance	4	0.0293062	0.0188103	PLA2G2A, IGF1, KIT, TCF7L2	912	9	13528	6.59259	1	0.197591	29.3324
GOTERM_BP_FAT	GO:0006105~succinate metabolic process	4	0.0293062	0.0188103	SUCLG1, STAT5A, STAT5B, GHR	912	9	13528	6.59259	1	0.197591	29.3324
UP_SEQ_FEATURE	domain:Laminin EGF-like 1	6	0.0439593	0.0189117	LAMA2, LAMA4, LAMB3, LAMA3, LAMB2, LAMC1	1168	26	19113	3.77628	1	0.695388	29.1932
UP_SEQ_FEATURE	repeat:Spectrin 2	6	0.0439593	0.0189117	SYNE1, PPL, DMD, SPTBN1, DST, KALRN	1168	26	19113	3.77628	1	0.695388	29.1932
UP_SEQ_FEATURE	repeat:Spectrin 1	6	0.0439593	0.0189117	SYNE1, PPL, DMD, SPTBN1, DST, KALRN	1168	26	19113	3.77628	1	0.695388	29.1932
INTERPRO	IPR001781:Zinc finger, LIM-type	11	0.080592	0.0193657	ABLIM1, LIMA1, LIMS2, LMO2, ABLIM3, FHL1, PRICKLE2, PDLIM3, LHX6, PDLIM1, CSRP2	1085	73	16659	2.3136	1	0.515858	27.9159
GOTERM_BP_FAT	GO:0030104~water homeostasis	5	0.0366327	0.0193661	PTGER3, EDN1, NPR1, IGF1, NEDD4L	912	16	13528	4.63542	1	0.202238	30.0606
SP_PIR_KEYWORDS	methylated carboxyl end	4	0.0293062	0.0194185	RRAS2, LMNA, RRAS, GNG11	1169	10	19235	6.58169	0.999996	0.139313	25.313
GOTERM_BP_FAT	GO:0051253~negative regulation of RNA metabolic process	36	0.263756	0.0194788	PPARA, PPARG, ZBTB16, PRDM16, TCF7L1, CITED2, HOXA2, MEIS2, HOXA7, BCL6, FGF2, TWIST2, S100A1, NR2F1, CEBPA, EGR1, BMP2, ARID5B, KLF10, PKIG, KLF11, MLXIPL, SMAD3, ZHX3, TLE1, PROX1, FOXN3, CDKN1C, MSX1, MLX, ZFPM2, ID3, RASD1, ENG, SMARCA2, KLF4	912	362	13528	1.47514	1	0.20269	30.2074
UP_SEQ_FEATURE	region of interest:Alpha	4	0.0293062	0.0197064	MT1M, MT1E, MT1H, MT1P3, MT1X	1168	10	19113	6.54555	1	0.703252	30.223
UP_SEQ_FEATURE	domain:Laminin EGF-like 9	4	0.0293062	0.0197064	LAMA2, LAMA3, LAMB2, LAMC1	1168	10	19113	6.54555	1	0.703252	30.223
UP_SEQ_FEATURE	region of interest:Beta	4	0.0293062	0.0197064	MT1M, MT1E, MT1H, MT1P3, MT1X	1168	10	19113	6.54555	1	0.703252	30.223
GOTERM_BP_FAT	GO:0008277~regulation of G-protein coupled receptor protein signaling pathway	9	0.0659389	0.0197587	CAV2, RAMP2, ADRB2, RGS2, ARRB1, EDN1, RGS6, GRK5, GNG7	912	51	13528	2.61765	1	0.204699	30.5708
GOTERM_BP_FAT	GO:0033559~unsaturated fatty acid metabolic process	9	0.0659389	0.0197587	AKR1C3, AKR1C2, PTGR1, PTGIS, PTGS2, PTGDS, EDN1, EPHX2, FADS3	912	51	13528	2.61765	1	0.204699	30.5708
GOTERM_BP_FAT	GO:0045778~positive regulation of ossification	6	0.0439593	0.0199071	ADRB2, BMP2, THRB, KL, SMAD3, BMP6	912	24	13528	3.70833	1	0.20547	30.7627
INTERPRO	IPR008160:Collagen triple helix repeat	12	0.0879185	0.0199409	C1QTNF7, COL17A1, COL4A2, COL14A1, COL6A6, GLDN, C1QTNF1, CCBE1, COL15A1, COLEC11, SCARA5, ADIPOQ	1085	84	16659	2.19342	1	0.518169	28.6204
INTERPRO	IPR014352:FERM/acyl-CoA-binding protein, 3-helical bundle	8	0.0586124	0.0199485	FRMD3, TLN1, TLN2, PLEKHH2, PTPN14, PTPN21, EPB41L4B, MYLIP	1085	43	16659	2.85654	1	0.510421	28.6297
SMART	SM00409:IG	34	0.249102	0.0200393	IL1R1, SCN3B, GPR124, LRIG3, KIT, KIRREL, SEMA3G, ESAM, TIE1, MYOM1, BOC, C10ORF54, TYRO3, PTPRM, BTNL9, FLT4, AXL, MCAM, SIRPA, IL11RA, KDR, NTRK3, HEPACAM, CDON, PECAM1, PDGFRL, PDGFRA, CD300LG, SCN4B, JAM2, JAM3, CD200, MYLK, GPR116	629	330	9079	1.48714	0.996614	0.377505	23.4943
GOTERM_BP_FAT	GO:0007409~axonogenesis	22	0.161184	0.0200582	PARD3, NRP1, PTPRM, EGR2, NDN, STXBP1, CHST3, CXCL12, SLIT2, SLIT3, SEMA6A, HOXA2, LAMB2, S100B, BCL2, TNN, RELN, EFNA5, DST, DCLK1, KALRN, FEZ1	912	193	13528	1.69085	1	0.206262	30.9576
SP_PIR_KEYWORDS	thiolester bond	7	0.0512858	0.020133	A2M, PLP1, CD36, C3, GNAI1, FYN, F3	1169	36	19235	3.19943	0.999998	0.142513	26.1189
GOTERM_BP_FAT	GO:0051969~regulation of transmission of nerve impulse	18	0.131878	0.0201624	EGFR, EGR1, SNCG, TF, SNCAIP, EGR2, PTGS2, TACR1, EDN1, SNCA, STXBP1, OXTR, PINK1, KIT, LAMA2, KCNQ4, NTRK2, PPP3CB	912	147	13528	1.81633	1	0.206615	31.0917
SMART	SM00295:B41	9	0.0659389	0.0203306	FRMD3, TLN1, TLN2, PLEKHH2, FERMT2, PTPN14, PTPN21, EPB41L4B, MYLIP	629	50	9079	2.59812	0.996886	0.358524	23.7946
GOTERM_BP_FAT	GO:0050804~regulation of synaptic transmission	17	0.124551	0.0205123	EGFR, EGR1, SNCG, SNCAIP, EGR2, PTGS2, TACR1, SNCA, EDN1, STXBP1, OXTR, PINK1, KIT, LAMA2, KCNQ4, NTRK2, PPP3CB	912	136	13528	1.85417	1	0.209217	31.5402
GOTERM_CC_FAT	GO:0001725~stress fiber	6	0.0439593	0.0205644	LIMA1, PGM5, SHROOM4, SORBS1, FERMT2, MYH11	869	24	12782	3.67722	0.99992	0.178425	25.5588
UP_SEQ_FEATURE	zinc finger region:C5-type	3	0.0219796	0.0205753	EBF3, EBF2, EBF1	1168	4	19113	12.2729	1	0.711943	31.3329
GOTERM_BP_FAT	GO:0007423~sensory organ development	25	0.183164	0.0206088	EGFR, MAF, RBP4, PTPRM, TSHZ1, CRYAB, MITF, EDN1, FGF10, SOBP, PROX1, MFN2, SPRY2, ALDH1A2, HOXA2, KCNQ4, MEIS2, ALDH1A3, CLIC5, BCL2, NTRK2, PDGFRA, MAB21L1, MYC, KLF4	912	229	13528	1.61936	1	0.209488	31.6635
GOTERM_BP_FAT	GO:0007050~cell cycle arrest	14	0.102572	0.0206604	SMAD3, SESN1, GAS7, TCF7L2, MFN2, PLAGL1, CDKN1C, NOTCH2, HEPACAM, CDKN2C, TBRG1, HBP1, MYC, DST	912	103	13528	2.01618	1	0.209349	31.7292
SMART	SM00180:EGF_Lam	8	0.0586124	0.020987	LAMA2, LAMA4, LAMB3, LAMA3, PEAR1, LAMB2, TIE1, LAMC1	629	41	9079	2.81639	0.99742	0.346703	24.4674
[truncated: 658 more rows]

## Sheet: KEGG downregualted coding genes
Category	Term	Count	%	PValue	Genes	List Total	Pop Hits	Pop Total	Fold Enrichment	Bonferroni	Benjamini	FDR
[truncated: 31 more rows]
