# Supplementary material for: Oncogenic long noncoding RNA landscape in breast cancer
Source: Mol Cancer. 2017 Jul 24;16:129. doi: 10.1186/s12943-017-0696-6 (PMC5525255; doi:10.1186/s12943-017-0696-6)
Supplement: Supplementary file 7 — Differentially expressed genes of RNA-seq in our Cohort. (XLS 2231 kb) [file 12943_2017_696_MOESM7_ESM.xls]

## Sheet: Sheet1
transcript_id_type	transcript_idnew	gene_idnew	gene	locus	sample_1	sample_2	status	value_1	value_2	log2(fold_change)	test_stat	p_value	q_value
Novel lincRNA	TCONS_00291023	XLOC_087864	-	6:26275577-26280558	TNB_C	TNB_P	OK	5.73689	0.18278	-4.97209	-4.01768	0.00005	0.0144064
Novel lincRNA	TCONS_00002888	XLOC_000523	-	1:31909478-31954977	TNB_C	TNB_P	OK	6.3291	0.202923	-4.96299	-4.20268	0.00005	0.0144064
Novel lincRNA	TCONS_00253586	XLOC_072678	-	3:149064508-149069220	TNB_C	TNB_P	OK	3.91948	0.149431	-4.71311	-3.61102	0.00005	0.0144064
Novel lincRNA	TCONS_00232241	XLOC_066637	-	22:41130938-41140134	TNB_C	TNB_P	OK	2.48289	0.120083	-4.36992	-3.40656	0.00005	0.0144064
Novel lincRNA	TCONS_00324659	XLOC_099001	-	7:91253810-91259533	TNB_C	TNB_P	OK	4.31039	0.225123	-4.25903	-3.30821	0.00005	0.0144064
Novel lincRNA	TCONS_00031322	XLOC_007608	-	1:121484325-121485436	TNB_C	TNB_P	OK	72.1656	5.25946	-3.77832	-4.01274	0.00005	0.0144064
Novel lincRNA	TCONS_00029962	XLOC_006261	-	1:47416317-47424542	TNB_C	TNB_P	OK	1.02575	0.081582	-3.65229	-2.58439	0.00015	0.037475
Novel lincRNA	TCONS_00201488	XLOC_053871	-	2:143622142-143623768	TNB_C	TNB_P	OK	4.71283	0.378959	-3.63648	-2.59213	0.00005	0.0144064
Novel lincRNA	TCONS_00287122	XLOC_084725	-	5:44426729-44442057	TNB_C	TNB_P	OK	0.207526	2.12021	3.35284	2.98026	0.00015	0.037475
Novel lincRNA	TCONS_00287124	XLOC_084727	-	5:44470522-44484821	TNB_C	TNB_P	OK	0.129504	1.16977	3.17516	2.81245	0.00005	0.0144064
Novel lincRNA	TCONS_00307800	XLOC_094240	-	6:148321506-148330008	TNB_C	TNB_P	OK	0.163575	1.36615	3.06209	2.58667	0.00015	0.037475
Novel lincRNA	TCONS_00307803	XLOC_094243	-	6:148396830-148409812	TNB_C	TNB_P	OK	0.183458	1.50686	3.03802	2.75504	0.0002	0.0474622
Novel lincRNA	TCONS_00307804	XLOC_094244	-	6:148409984-148419636	TNB_C	TNB_P	OK	0.214263	1.64785	2.94313	2.57272	0.0002	0.0474622
Novel lincRNA	TCONS_00307797	XLOC_094237	-	6:148279077-148317442	TNB_C	TNB_P	OK	0.287397	2.04763	2.83284	3.35722	0.00005	0.0144064
Novel lincRNA	TCONS_00330325	XLOC_101093	-	8:116841583-116853692	TNB_C	TNB_P	OK	1.85706	10.3725	2.48168	2.92131	0.00005	0.0144064
protein_coding	TCONS_00145717	XLOC_042234	BIRC5	17:76206263-76221977	TNB_C	TNB_P	OK	20.255	0.557099	-5.1842	-3.14139	0.00005	0.0144064
protein_coding	TCONS_00062001	XLOC_017447	ALDH3B2	11:67429415-67469485	TNB_C	TNB_P	OK	52.2704	1.50365	-5.11945	-4.06764	0.0001	0.0265567
protein_coding	TCONS_00111562	XLOC_034710	SORD	15:45115745-45369383	TNB_C	TNB_P	OK	53.4034	1.82359	-4.87208	-2.24461	0.0002	0.0474622
protein_coding	TCONS_00006176	XLOC_001105	CLCA2	1:86889405-86922241	TNB_C	TNB_P	OK	28.2568	0.998659	-4.82246	-3.72377	0.00005	0.0144064
protein_coding	TCONS_00263723	XLOC_075732	CXCL10	4:76932336-77035220	TNB_C	TNB_P	OK	125.365	5.20803	-4.58926	-4.44445	0.00005	0.0144064
protein_coding	TCONS_00214098	XLOC_061087	FAM83D	20:37554954-37581703	TNB_C	TNB_P	OK	13.3332	0.605389	-4.46102	-3.8842	0.00005	0.0144064
protein_coding	TCONS_00315078	XLOC_095950	PIP	7:142829169-142836839	TNB_C	TNB_P	OK	432.635	21.3559	-4.34045	-4.3038	0.00005	0.0144064
protein_coding	TCONS_00027174	XLOC_005083	PIGR	1:207101862-207119811	TNB_C	TNB_P	OK	12.8108	244.481	4.25429	5.28156	0.00005	0.0144064
protein_coding	TCONS_00290957	XLOC_087843	HIST1H3C	6:26045638-26046097	TNB_C	TNB_P	OK	466.195	25.6336	-4.18483	-4.0812	0.00005	0.0144064
protein_coding	TCONS_00063873	XLOC_017805	MMP7	11:102391238-102401561	TNB_C	TNB_P	OK	829.677	46.058	-4.17103	-4.82625	0.00005	0.0144064
protein_coding	TCONS_00280798	XLOC_082940	CCL28	5:43356868-43412554	TNB_C	TNB_P	OK	3.45624	59.4132	4.10351	4.38419	0.00005	0.0144064
protein_coding	TCONS_00250228	XLOC_070025	CLDN1	3:190021598-190129932	TNB_C	TNB_P	OK	22.5879	1.3319	-4.08399	-4.40737	0.00005	0.0144064
protein_coding	TCONS_00141140	XLOC_041564	CCL13	17:32683470-32685629	TNB_C	TNB_P	OK	16.1788	0.96327	-4.07002	-3.22619	0.00005	0.0144064
protein_coding	TCONS_00317803	XLOC_096493	INHBA	7:41706765-41818986	TNB_C	TNB_P	OK	9.46374	0.586577	-4.01202	-3.70145	0.00005	0.0144064
protein_coding	TCONS_00017368	XLOC_003223	IFI6	1:27992571-27998729	TNB_C	TNB_P	OK	490.724	30.614	-4.00265	-4.31588	0.00005	0.0144064
protein_coding	TCONS_00035446	XLOC_010108	CDK1	10:62538088-62554610	TNB_C	TNB_P	OK	40.201	2.57028	-3.96723	-3.85244	0.00005	0.0144064
protein_coding	TCONS_00297886	XLOC_089409	HIST1H3B	6:26031816-26032288	TNB_C	TNB_P	OK	440.135	28.6794	-3.93986	-4.23556	0.00005	0.0144064
protein_coding	TCONS_00297888	XLOC_089411	HIST1H2BB	6:26043454-26043885	TNB_C	TNB_P	OK	118.686	7.85771	-3.9169	-3.66455	0.00005	0.0144064
protein_coding	TCONS_00297883	XLOC_089407	HIST1H1A	6:26017259-26018040	TNB_C	TNB_P	OK	67.9708	4.54511	-3.90253	-3.94542	0.00005	0.0144064
protein_coding	TCONS_00298020	XLOC_089454	HIST1H2BL	6:27775256-27775722	TNB_C	TNB_P	OK	291.221	20.8307	-3.80533	-3.84525	0.00005	0.0144064
protein_coding	TCONS_00298029	XLOC_089461	HIST1H1B	6:27834569-27835359	TNB_C	TNB_P	OK	298.607	21.3658	-3.80487	-4.45415	0.00005	0.0144064
protein_coding	TCONS_00200120	XLOC_053524	LONRF2	2:100885340-100939195	TNB_C	TNB_P	OK	0.208603	2.89947	3.79696	3.11448	0.00005	0.0144064
protein_coding	TCONS_00051346	XLOC_015691	SCGB2A2	11:62037600-62040628	TNB_C	TNB_P	OK	12.744	174.046	3.77157	3.52396	0.00005	0.0144064
protein_coding	TCONS_00240996	XLOC_068369	ADIPOQ	3:186560462-186576252	TNB_C	TNB_P	OK	0.748045	9.47426	3.66282	3.34423	0.00015	0.037475
protein_coding	TCONS_00136015	XLOC_039619	SLC7A5	16:87863628-87903094	TNB_C	TNB_P	OK	17.5656	1.402	-3.64719	-3.89035	0.00005	0.0144064
protein_coding	TCONS_00070026	XLOC_021036	GPRC5A	12:13043668-13075066	TNB_C	TNB_P	OK	15.883	1.28462	-3.62806	-3.87856	0.00005	0.0144064
protein_coding	TCONS_00021042	XLOC_003906	GBP5	1:89724632-89738544	TNB_C	TNB_P	OK	22.2265	1.80558	-3.62175	-3.00483	0.00005	0.0144064
protein_coding	TCONS_00200500	XLOC_053612	BUB1	2:111393728-111435691	TNB_C	TNB_P	OK	9.00267	0.761238	-3.56393	-2.98289	0.00015	0.037475
protein_coding	TCONS_00298022	XLOC_089456	HIST1H2AJ	6:27782017-27782607	TNB_C	TNB_P	OK	230.928	20.8024	-3.47262	-3.28026	0.00005	0.0144064
protein_coding	TCONS_00383539	XLOC_118010	BGN	X:152710177-152775012	TNB_C	TNB_P	OK	90.6538	8.16794	-3.47232	-4.19618	0.00005	0.0144064
protein_coding	TCONS_00080927	XLOC_022835	KRT6B	12:52840223-52867569	TNB_C	TNB_P	OK	25.5835	2.42283	-3.40045	-2.92143	0.00005	0.0144064
protein_coding	TCONS_00013856	XLOC_002559	HIST3H2BB	1:228645807-228646259	TNB_C	TNB_P	OK	161.787	15.5053	-3.38327	-3.28704	0.00005	0.0144064
protein_coding	TCONS_00297894	XLOC_089416	HIST1H1T	6:26105048-26114868	TNB_C	TNB_P	OK	1.45082	0.141096	-3.36212	-2.84408	0.00005	0.0144064
protein_coding	TCONS_00298030	XLOC_089462	HIST1H3I	6:27839622-27840099	TNB_C	TNB_P	OK	150.646	15.1489	-3.31388	-3.31481	0.00005	0.0144064
protein_coding	TCONS_00290952	XLOC_087840	HIST1H3A	6:26020717-26021186	TNB_C	TNB_P	OK	166.391	17.0294	-3.28848	-3.55498	0.00005	0.0144064
protein_coding	TCONS_00291263	XLOC_087908	HIST1H2AL	6:27833033-27833606	TNB_C	TNB_P	OK	201.965	20.8213	-3.27798	-3.59184	0.00005	0.0144064
protein_coding	TCONS_00000158	XLOC_000032	ISG15	1:945061-950102	TNB_C	TNB_P	OK	133.114	14.0196	-3.24715	-3.67473	0.00005	0.0144064
protein_coding	TCONS_00297887	XLOC_089410	HIST1H2AB	6:26033319-26033796	TNB_C	TNB_P	OK	101.967	10.9159	-3.22359	-3.18224	0.00005	0.0144064
protein_coding	TCONS_00126123	XLOC_038058	GPT2	16:46918117-46965341	TNB_C	TNB_P	OK	13.7948	1.49536	-3.20556	-3.20217	0.00005	0.0144064
protein_coding	TCONS_00298034	XLOC_089464	HIST1H2AM	6:27858092-27860963	TNB_C	TNB_P	OK	259.466	28.4195	-3.1906	-2.93662	0.00005	0.0144064
protein_coding	TCONS_00021014	XLOC_003902	GBP1	1:89501959-89531043	TNB_C	TNB_P	OK	105.507	12.4643	-3.08147	-3.17534	0.00005	0.0144064
protein_coding	TCONS_00203469	XLOC_054265	SDPR	2:192699027-193060435	TNB_C	TNB_P	OK	2.35256	19.5629	3.05582	2.70467	0.00005	0.0144064
protein_coding	TCONS_00334849	XLOC_102115	FABP4	8:82351670-82445510	TNB_C	TNB_P	OK	16.3585	131.731	3.00948	3.2168	0.00005	0.0144064
protein_coding	TCONS_00079237	XLOC_022552	TM7SF3	12:27124518-27167388	TNB_C	TNB_P	OK	68.5576	8.57528	-2.99906	-2.73619	0.0001	0.0265567
protein_coding	TCONS_00158352	XLOC_044878	DSG3	18:29026539-29060372	TNB_C	TNB_P	OK	21.3848	2.68823	-2.99186	-2.93723	0.00005	0.0144064
protein_coding	TCONS_00292955	XLOC_088217	MDFI	6:41604619-41623234	TNB_C	TNB_P	OK	39.0457	4.97991	-2.97097	-2.55056	0.0001	0.0265567
protein_coding	TCONS_00256922	XLOC_074180	KIT	4:55523093-55610730	TNB_C	TNB_P	OK	6.43873	50.2775	2.96506	3.65531	0.00005	0.0144064
protein_coding	TCONS_00064772	XLOC_017974	SCN2B	11:118032665-118047388	TNB_C	TNB_P	OK	0.135789	1.04778	2.94789	2.32911	0.0001	0.0265567
protein_coding	TCONS_00336483	XLOC_102439	ATAD2	8:124327857-124428621	TNB_C	TNB_P	OK	21.5854	2.83133	-2.93051	-3.07829	0.00005	0.0144064
protein_coding	TCONS_00264117	XLOC_075811	HPSE	4:84213613-84256306	TNB_C	TNB_P	OK	3.64141	0.485525	-2.90688	-2.73818	0.0001	0.0265567
protein_coding	TCONS_00063429	XLOC_017699	CTSC	11:88024737-88161268	TNB_C	TNB_P	OK	127.985	17.1318	-2.90122	-2.92105	0.00005	0.0144064
protein_coding	TCONS_00217565	XLOC_061802	TGM2	20:36756783-36795044	TNB_C	TNB_P	OK	13.4877	1.81531	-2.89336	-3.2498	0.00005	0.0144064
protein_coding	TCONS_00335103	XLOC_102168	MMP16	8:89040722-89749363	TNB_C	TNB_P	OK	1.00759	7.33877	2.86462	3.31918	0.00005	0.0144064
protein_coding	TCONS_00156081	XLOC_043717	FASN	17:80033719-80170749	TNB_C	TNB_P	OK	114.125	15.6762	-2.86397	-3.10293	0.00005	0.0144064
protein_coding	TCONS_00347753	XLOC_107109	CCL19	9:34689563-34691274	TNB_C	TNB_P	OK	30.785	4.23634	-2.86134	-2.65515	0.00005	0.0144064
protein_coding	TCONS_00172013	XLOC_048104	FPR3	19:52248424-52338574	TNB_C	TNB_P	OK	41.3932	5.71788	-2.85584	-3.05614	0.00005	0.0144064
protein_coding	TCONS_00241116	XLOC_068385	TP63	3:189207483-189615573	TNB_C	TNB_P	OK	1.52225	10.6978	2.81303	2.81459	0.00005	0.0144064
protein_coding	TCONS_00328970	XLOC_100757	SULF1	8:70378858-70573150	TNB_C	TNB_P	OK	29.8772	4.34094	-2.78297	-2.69012	0.00005	0.0144064
protein_coding	TCONS_00008881	XLOC_001676	S100A9	1:153330329-153333503	TNB_C	TNB_P	OK	64.7826	9.66368	-2.74496	-2.79254	0.0001	0.0265567
protein_coding	TCONS_00343338	XLOC_106232	CKS2	9:91926045-91931618	TNB_C	TNB_P	OK	62.1303	9.33011	-2.73533	-2.55033	0.0002	0.0474622
protein_coding	TCONS_00170533	XLOC_047919	APOC1	19:45417503-45422606	TNB_C	TNB_P	OK	221.124	33.4358	-2.72539	-3.29436	0.00005	0.0144064
protein_coding	TCONS_00217816	XLOC_061869	SLPI	20:43871719-43883255	TNB_C	TNB_P	OK	609.36	93.4456	-2.7051	-2.43615	0.0001	0.0265567
protein_coding	TCONS_00053780	XLOC_015990	TSKU	11:76491053-76515914	TNB_C	TNB_P	OK	28.3974	4.38654	-2.69461	-2.16094	0.0001	0.0265567
protein_coding	TCONS_00216176	XLOC_061473	PCNA	20:5095598-5107272	TNB_C	TNB_P	OK	131.392	20.3671	-2.68956	-3.21211	0.00005	0.0144064
protein_coding	TCONS_00298031	XLOC_089463	HIST1H4L	6:27840925-27841289	TNB_C	TNB_P	OK	552.71	88.9612	-2.63527	-3.03878	0.00005	0.0144064
protein_coding	TCONS_00193746	XLOC_052371	ACSL3	2:223725558-223809357	TNB_C	TNB_P	OK	165.571	26.8873	-2.62245	-2.70527	0.00005	0.0144064
protein_coding	TCONS_00276211	XLOC_082032	LMNB1	5:126112314-126172712	TNB_C	TNB_P	OK	19.3766	3.15711	-2.61764	-2.62768	0.0001	0.0265567
protein_coding	TCONS_00001981	XLOC_000366	C1QB	1:22979254-22988056	TNB_C	TNB_P	OK	353.667	58.3101	-2.60057	-3.28523	0.00005	0.0144064
protein_coding	TCONS_00043329	XLOC_011743	COL17A1	10:105789890-105845935	TNB_C	TNB_P	OK	5.9657	35.9128	2.58974	3.19505	0.00005	0.0144064
protein_coding	TCONS_00328308	XLOC_100606	MCM4	8:48872744-48890720	TNB_C	TNB_P	OK	30.9917	5.20693	-2.57338	-2.92976	0.00005	0.0144064
protein_coding	TCONS_00154272	XLOC_043515	ABCA6	17:67066242-67138029	TNB_C	TNB_P	OK	1.46033	8.65193	2.56673	2.62967	0.00005	0.0144064
protein_coding	TCONS_00290993	XLOC_087849	HIST1H2BD	6:26158348-26171577	TNB_C	TNB_P	OK	653.745	111.012	-2.55801	-3.15372	0.00005	0.0144064
protein_coding	TCONS_00226881	XLOC_065433	HMOX1	22:35776353-35790307	TNB_C	TNB_P	OK	27.3765	4.66382	-2.55335	-2.86899	0.0001	0.0265567
protein_coding	TCONS_00017127	XLOC_003186	STMN1	1:26210671-26233482	TNB_C	TNB_P	OK	116.709	19.9851	-2.54592	-2.69276	0.00005	0.0144064
protein_coding	TCONS_00347584	XLOC_107073	AQP3	9:33438679-33451525	TNB_C	TNB_P	OK	42.0684	7.67446	-2.4546	-2.30795	0.0001	0.0265567
protein_coding	TCONS_00057122	XLOC_016610	CTSD	11:1753639-1785255	TNB_C	TNB_P	OK	337.107	62.2693	-2.43661	-3.79466	0.00005	0.0144064
protein_coding	TCONS_00250662	XLOC_070080	TFRC	3:195754010-195809060	TNB_C	TNB_P	OK	32.0622	5.98873	-2.42055	-2.84855	0.00005	0.0144064
protein_coding	TCONS_00069241	XLOC_020901	TPI1	12:6976282-7032861	TNB_C	TNB_P	OK	270.924	51.4746	-2.39595	-2.80636	0.00005	0.0144064
protein_coding	TCONS_00096450	XLOC_030024	PNP	14:20937112-20945253	TNB_C	TNB_P	OK	40.463	7.69294	-2.395	-2.53328	0.0001	0.0265567
protein_coding	TCONS_00335841	XLOC_102306	NCALD	8:102697040-103137135	TNB_C	TNB_P	OK	2.65969	13.7504	2.37015	2.48791	0.0001	0.0265567
protein_coding	TCONS_00062300	XLOC_017508	DHCR7	11:71139238-71164020	TNB_C	TNB_P	OK	33.6267	6.78349	-2.30951	-2.62568	0.00005	0.0144064
protein_coding	TCONS_00239028	XLOC_068030	CHST2	3:142837683-142869500	TNB_C	TNB_P	OK	15.5377	3.15074	-2.302	-2.24446	0.0002	0.0474622
protein_coding	TCONS_00291186	XLOC_087886	HIST1H2AH	6:27114860-27115317	TNB_C	TNB_P	OK	167.283	35.3145	-2.24396	-2.37166	0.00015	0.037475
protein_coding	TCONS_00314574	XLOC_095824	BPGM	7:134331559-134365578	TNB_C	TNB_P	OK	26.648	5.63483	-2.24158	-2.56648	0.00005	0.0144064
protein_coding	TCONS_00238789	XLOC_067995	CLSTN2	3:139654026-140300381	TNB_C	TNB_P	OK	0.748698	3.52383	2.23469	2.59734	0.0001	0.0265567
protein_coding	TCONS_00166067	XLOC_047294	CNN1	19:11649531-11661138	TNB_C	TNB_P	OK	14.4778	66.9524	2.20929	2.86844	0.00005	0.0144064
protein_coding	TCONS_00203438	XLOC_054260	STAT1	2:191745522-191885686	TNB_C	TNB_P	OK	94.937	20.9121	-2.18263	-2.34982	0.0001	0.0265567
protein_coding	TCONS_00079544	XLOC_022615	PKP2	12:32936723-33049834	TNB_C	TNB_P	OK	18.7052	4.19106	-2.15805	-2.37471	0.00015	0.037475
protein_coding	TCONS_00093734	XLOC_027575	RAB20	13:111173234-111214126	TNB_C	TNB_P	OK	22.0951	4.96727	-2.1532	-2.46635	0.00015	0.037475
protein_coding	TCONS_00222414	XLOC_063755	ADAMTS5	21:28261694-28348405	TNB_C	TNB_P	OK	2.35333	10.3872	2.14203	2.32067	0.00015	0.037475
protein_coding	TCONS_00063956	XLOC_017825	PDGFD	11:103497982-104035186	TNB_C	TNB_P	OK	5.36177	22.8797	2.09329	2.38498	0.0002	0.0474622
protein_coding	TCONS_00186479	XLOC_050963	PLEK	2:68588345-68624585	TNB_C	TNB_P	OK	22.4662	5.29334	-2.0855	-2.48691	0.00005	0.0144064
protein_coding	TCONS_00040492	XLOC_011157	CXCL12	10:44793037-44881941	TNB_C	TNB_P	OK	48.3666	205.011	2.08362	2.82655	0.00005	0.0144064
protein_coding	TCONS_00017550	XLOC_003264	LAPTM5	1:31205315-31230672	TNB_C	TNB_P	OK	89.3653	21.2402	-2.07292	-3.03754	0.00005	0.0144064
protein_coding	TCONS_00319987	XLOC_096940	PDK4	7:95210856-95243031	TNB_C	TNB_P	OK	6.53908	27.3943	2.06671	2.71291	0.00005	0.0144064
protein_coding	TCONS_00155330	XLOC_043644	SOCS3	17:76351215-76369992	TNB_C	TNB_P	OK	41.768	9.98696	-2.06428	-2.5112	0.00005	0.0144064
protein_coding	TCONS_00127033	XLOC_038199	MMP15	16:58059469-58080858	TNB_C	TNB_P	OK	7.39824	1.76937	-2.06395	-2.35446	0.0001	0.0265567
protein_coding	TCONS_00386574	XLOC_118778	ITM2A	X:78615880-78623622	TNB_C	TNB_P	OK	11.171	46.4832	2.05695	2.50064	0.00015	0.037475
protein_coding	TCONS_00292731	XLOC_088169	CDKN1A	6:36644304-36655116	TNB_C	TNB_P	OK	35.7803	8.67705	-2.04389	-2.47891	0.00005	0.0144064
protein_coding	TCONS_00264718	XLOC_075921	H2AFZ	4:100869242-101136662	TNB_C	TNB_P	OK	164.588	39.9542	-2.04244	-2.70123	0.00005	0.0144064
protein_coding	TCONS_00283844	XLOC_083696	CXCL14	5:134895266-134970564	TNB_C	TNB_P	OK	14.5196	59.7664	2.04133	2.60992	0.00005	0.0144064
protein_coding	TCONS_00019890	XLOC_003619	DHCR24	1:55315305-55354523	TNB_C	TNB_P	OK	82.7602	20.2043	-2.03428	-2.71679	0.00005	0.0144064
protein_coding	TCONS_00007355	XLOC_001315	CD53	1:111413764-111457272	TNB_C	TNB_P	OK	58.0281	14.2847	-2.02228	-2.37716	0.0001	0.0265567
protein_coding	TCONS_00023684	XLOC_004412	S100A11	1:151967006-152020383	TNB_C	TNB_P	OK	178.075	43.8545	-2.02169	-2.6548	0.00005	0.0144064
protein_coding	TCONS_00155853	XLOC_043703	P4HB	17:79801034-79818570	TNB_C	TNB_P	OK	242.51	60.6174	-2.00024	-2.95129	0.00005	0.0144064
protein_coding	TCONS_00292302	XLOC_088083	HLA-DRA	6:32407618-32412823	TNB_C	TNB_P	OK	979.147	245.894	-1.99349	-2.98783	0.00005	0.0144064
protein_coding	TCONS_00317133	XLOC_096336	CYCS	7:25154847-25166208	TNB_C	TNB_P	OK	31.2811	7.90264	-1.98489	-2.35041	0.0002	0.0474622
protein_coding	TCONS_00052767	XLOC_015836	GSTP1	11:67351065-67354131	TNB_C	TNB_P	OK	536.409	135.65	-1.98344	-2.56958	0.00015	0.037475
protein_coding	TCONS_00083827	XLOC_023316	IGF1	12:102785156-102874423	TNB_C	TNB_P	OK	4.47822	17.4953	1.96597	2.38711	0.00005	0.0144064
protein_coding	TCONS_00344792	XLOC_106549	OLFML2A	9:127539421-127577403	TNB_C	TNB_P	OK	4.14325	16.0632	1.95493	2.66559	0.00005	0.0144064
protein_coding	TCONS_00292487	XLOC_088117	ITPR3	6:33588141-33679504	TNB_C	TNB_P	OK	19.6072	5.06129	-1.9538	-2.50928	0.00005	0.0144064
protein_coding	TCONS_00152952	XLOC_043298	LRRC59	17:48450580-48475249	TNB_C	TNB_P	OK	65.6635	16.9838	-1.95093	-2.71868	0.00005	0.0144064
protein_coding	TCONS_00039049	XLOC_010837	CALML5	10:5540657-5541533	TNB_C	TNB_P	OK	233.863	60.9671	-1.93956	-2.45141	0.00015	0.037475
protein_coding	TCONS_00033670	XLOC_009659	ATP5C1	10:7830091-7849778	TNB_C	TNB_P	OK	215.52	56.1853	-1.93956	-2.26256	0.0002	0.0474622
protein_coding	TCONS_00019122	XLOC_003503	PRDX1	1:45959537-45988719	TNB_C	TNB_P	OK	445.763	116.951	-1.93037	-2.87197	0.00005	0.0144064
protein_coding	TCONS_00118776	XLOC_035974	PKM	15:72491369-72524164	TNB_C	TNB_P	OK	277.45	72.9389	-1.92747	-2.56336	0.0001	0.0265567
protein_coding	TCONS_00297897	XLOC_089417	HIST1H2BC	6:26115100-26124154	TNB_C	TNB_P	OK	809.233	213.107	-1.92498	-2.61688	0.0001	0.0265567
protein_coding	TCONS_00309034	XLOC_094782	TSPAN13	7:16774017-16828238	TNB_C	TNB_P	OK	50.001	13.552	-1.88345	-2.62251	0.00005	0.0144064
protein_coding	TCONS_00300957	XLOC_090003	COL12A1	6:75786190-75916250	TNB_C	TNB_P	OK	39.4062	10.7147	-1.87883	-2.31016	0.0001	0.0265567
protein_coding	TCONS_00166306	XLOC_047338	CALR	19:13049391-13055308	TNB_C	TNB_P	OK	389.843	109.497	-1.832	-2.79373	0.00005	0.0144064
protein_coding	TCONS_00322658	XLOC_097445	PDIA4	7:148700153-148726051	TNB_C	TNB_P	OK	91.5964	25.777	-1.82921	-2.37252	0.00005	0.0144064
protein_coding	TCONS_00171274	XLOC_048011	FTL	19:49468557-49470135	TNB_C	TNB_P	OK	2914.08	830.076	-1.81173	-2.95939	0.00005	0.0144064
protein_coding	TCONS_00126795	XLOC_038185	CX3CL1	16:57406369-57419998	TNB_C	TNB_P	OK	10.0358	34.9613	1.80061	2.43397	0.0001	0.0265567
protein_coding	TCONS_00215727	XLOC_061400	SRXN1	20:627258-656823	TNB_C	TNB_P	OK	13.4367	3.88707	-1.78943	-2.17043	0.0002	0.0474622
protein_coding	TCONS_00021744	XLOC_004063	SORT1	1:109834986-109940875	TNB_C	TNB_P	OK	16.9113	4.89304	-1.78919	-2.47567	0.00005	0.0144064
protein_coding	TCONS_00176987	XLOC_048762	BST2	19:17513747-17516457	TNB_C	TNB_P	OK	104.417	30.8787	-1.75767	-2.28587	0.0001	0.0265567
protein_coding	TCONS_00025513	XLOC_004711	DPT	1:168664696-168698502	TNB_C	TNB_P	OK	16.266	54.7203	1.75022	2.47671	0.00005	0.0144064
protein_coding	TCONS_00260401	XLOC_074990	CPE	4:166282345-166419648	TNB_C	TNB_P	OK	27.9896	93.7908	1.74455	2.44321	0.00005	0.0144064
protein_coding	TCONS_00026676	XLOC_004992	LMOD1	1:201862969-201915753	TNB_C	TNB_P	OK	4.90678	16.4325	1.7437	2.20457	0.00015	0.037475
protein_coding	TCONS_00059773	XLOC_017072	MTCH2	11:47638866-47664175	TNB_C	TNB_P	OK	33.9122	10.1367	-1.74222	-2.21191	0.0002	0.0474622
protein_coding	TCONS_00331397	XLOC_101321	CYC1	8:145149929-145152428	TNB_C	TNB_P	OK	119.717	36.8668	-1.69924	-2.30329	0.00005	0.0144064
protein_coding	TCONS_00221385	XLOC_063537	MX1	21:42792230-42831141	TNB_C	TNB_P	OK	53.4351	16.5127	-1.69421	-2.27212	0.00005	0.0144064
protein_coding	TCONS_00318271	XLOC_096550	TNS3	7:47307482-47622156	TNB_C	TNB_P	OK	22.1486	6.85616	-1.69175	-2.29799	0.00015	0.037475
protein_coding	TCONS_00196058	XLOC_052717	SDC1	2:20400557-20425194	TNB_C	TNB_P	OK	54.5193	16.9368	-1.68661	-2.23073	0.0002	0.0474622
protein_coding	TCONS_00176224	XLOC_048658	DNASE2	19:12986024-12994902	TNB_C	TNB_P	OK	33.9677	10.6427	-1.6743	-2.30609	0.00005	0.0144064
protein_coding	TCONS_00142481	XLOC_041782	GRN	17:42422613-42430470	TNB_C	TNB_P	OK	132.866	43.2697	-1.61854	-2.45881	0.00005	0.0144064
protein_coding	TCONS_00078702	XLOC_022462	ARHGDIB	12:15094011-15114662	TNB_C	TNB_P	OK	219.175	71.4888	-1.61629	-2.26227	0.0002	0.0474622
protein_coding	TCONS_00213920	XLOC_061062	RPN2	20:35729628-35870022	TNB_C	TNB_P	OK	154.543	50.9724	-1.60022	-2.49913	0.00005	0.0144064
protein_coding	TCONS_00051612	XLOC_015729	STIP1	11:63952743-63972015	TNB_C	TNB_P	OK	69.9424	23.0718	-1.60004	-2.21958	0.00015	0.037475
protein_coding	TCONS_00333508	XLOC_101791	SFRP1	8:41111768-41167108	TNB_C	TNB_P	OK	54.9578	158.325	1.52649	2.19864	0.0002	0.0474622
protein_coding	TCONS_00024419	XLOC_004518	SMG5	1:156219014-156252620	TNB_C	TNB_P	OK	43.0265	15.6996	-1.45449	-2.15342	0.0001	0.0265567
protein_coding	TCONS_00238146	XLOC_067893	COPG1	3:128965421-128996614	TNB_C	TNB_P	OK	82.5554	31.8779	-1.37281	-2.15075	0.0002	0.0474622
protein_coding	TCONS_00217494	XLOC_061788	SAMHD1	20:35504523-35580246	TNB_C	TNB_P	OK	44.7242	17.4107	-1.36108	-2.08303	0.0002	0.0474622
Novel lincRNA	TCONS_00121079	XLOC_036432	-	15:26326876-26327460	Normal	TNB_C	OK	31.1535	1.06319	-4.87292	-3.7967	0.00005	0.0144064
Novel lincRNA	TCONS_00031322	XLOC_007608	-	1:121484325-121485436	Normal	TNB_C	OK	3.21267	72.1656	4.48947	3.78623	0.00005	0.0144064
Novel lincRNA	TCONS_00291023	XLOC_087864	-	6:26275577-26280558	Normal	TNB_C	OK	0.375951	5.73689	3.93165	3.40435	0.00005	0.0144064
Novel lincRNA	TCONS_00324659	XLOC_099001	-	7:91253810-91259533	Normal	TNB_C	OK	0.311328	4.31039	3.79131	3.31688	0.00005	0.0144064
Novel lincRNA	TCONS_00307800	XLOC_094240	-	6:148321506-148330008	Normal	TNB_C	OK	1.56887	0.163575	-3.2617	-2.82249	0.00005	0.0144064
Novel lincRNA	TCONS_00270184	XLOC_079184	-	4:139676974-139688838	Normal	TNB_C	OK	0.777493	0.082679	-3.23324	-2.62336	0.00005	0.0144064
Novel lincRNA	TCONS_00307804	XLOC_094244	-	6:148409984-148419636	Normal	TNB_C	OK	1.95091	0.214263	-3.18669	-2.86354	0.0002	0.0474622
Novel lincRNA	TCONS_00121079	XLOC_036432	-	15:26326876-26327460	Normal	TNB_P	OK	31.1535	3.54959	-3.13367	-2.48595	0.00015	0.037475
Novel lincRNA	TCONS_00307803	XLOC_094243	-	6:148396830-148409812	Normal	TNB_C	OK	1.52286	0.183458	-3.05327	-2.77444	0.0001	0.0265567
Novel lincRNA	TCONS_00307797	XLOC_094237	-	6:148279077-148317442	Normal	TNB_C	OK	2.29712	0.287397	-2.99871	-3.62387	0.00005	0.0144064
Novel lincRNA	TCONS_00270181	XLOC_079181	-	4:139651761-139669192	Normal	TNB_C	OK	0.554325	0.0712566	-2.95964	-2.41165	0.00015	0.037475
Novel lincRNA	TCONS_00253586	XLOC_072678	-	3:149064508-149069220	Normal	TNB_C	OK	0.610151	3.91948	2.68343	2.28854	0.00005	0.0144064
Novel lincRNA	TCONS_00109293	XLOC_033835	-	14:71020298-71026823	Normal	TNB_C	OK	1.80203	0.348341	-2.37105	-2.24619	0.00005	0.0144064
Novel lincRNA	TCONS_00305103	XLOC_091598	-	6:27198179-27198420	Normal	TNB_P	OK	70.6509	317.019	2.16579	2.36151	0.0001	0.0265567
Novel lincRNA	TCONS_00307928	XLOC_094368	-	6:156373676-156409501	Normal	TNB_C	OK	0.620797	0.157854	-1.97553	-2.13443	0.0002	0.0474622
protein_coding	TCONS_00291264	XLOC_087909	HIST1H2BO	6:27861189-27871621	Normal	TNB_C	OK	11.1767	402.324	5.16979	4.11797	0.0001	0.0265567
protein_coding	TCONS_00297886	XLOC_089409	HIST1H3B	6:26031816-26032288	Normal	TNB_C	OK	13.3543	440.135	5.04257	4.33076	0.00005	0.0144064
protein_coding	TCONS_00006176	XLOC_001105	CLCA2	1:86889405-86922241	Normal	TNB_C	OK	0.909043	28.2568	4.95811	4.46469	0.00005	0.0144064
protein_coding	TCONS_00298029	XLOC_089461	HIST1H1B	6:27834569-27835359	Normal	TNB_C	OK	10.0843	298.607	4.88806	4.94258	0.00005	0.0144064
protein_coding	TCONS_00063873	XLOC_017805	MMP7	11:102391238-102401561	Normal	TNB_C	OK	28.0994	829.677	4.88394	5.25271	0.00005	0.0144064
protein_coding	TCONS_00026717	XLOC_004999	UBE2T	1:202299715-202311120	Normal	TNB_C	OK	1.23068	30.808	4.64578	3.29315	0.0002	0.0474622
protein_coding	TCONS_00299031	XLOC_089633	HLA-DRB1	6:32427597-32557642	Normal	TNB_C	OK	11.5186	285.772	4.63282	3.43575	0.00005	0.0144064
protein_coding	TCONS_00217816	XLOC_061869	SLPI	20:43871719-43883255	Normal	TNB_C	OK	24.9764	609.36	4.60866	3.83542	0.00005	0.0144064
protein_coding	TCONS_00298022	XLOC_089456	HIST1H2AJ	6:27782017-27782607	Normal	TNB_C	OK	9.79094	230.928	4.55985	4.03504	0.00005	0.0144064
protein_coding	TCONS_00136015	XLOC_039619	SLC7A5	16:87863628-87903094	Normal	TNB_C	OK	0.759336	17.5656	4.53187	4.46185	0.00005	0.0144064
protein_coding	TCONS_00250228	XLOC_070025	CLDN1	3:190021598-190129932	Normal	TNB_C	OK	0.988872	22.5879	4.51362	4.58401	0.00005	0.0144064
protein_coding	TCONS_00291263	XLOC_087908	HIST1H2AL	6:27833033-27833606	Normal	TNB_C	OK	8.84874	201.965	4.51249	4.58043	0.00005	0.0144064
protein_coding	TCONS_00021014	XLOC_003902	GBP1	1:89501959-89531043	Normal	TNB_C	OK	4.91118	105.507	4.42513	4.11465	0.00005	0.0144064
protein_coding	TCONS_00317803	XLOC_096493	INHBA	7:41706765-41818986	Normal	TNB_C	OK	0.452624	9.46374	4.38603	3.86908	0.00005	0.0144064
protein_coding	TCONS_00298020	XLOC_089454	HIST1H2BL	6:27775256-27775722	Normal	TNB_C	OK	14.2529	291.221	4.35279	3.9552	0.00005	0.0144064
protein_coding	TCONS_00299497	XLOC_089691	FKBP5	6:35541095-35696360	Normal	TNB_C	OK	3.78433	75.8703	4.32543	3.79271	0.00005	0.0144064
protein_coding	TCONS_00298030	XLOC_089462	HIST1H3I	6:27839622-27840099	Normal	TNB_C	OK	7.61592	150.646	4.306	4.1053	0.00005	0.0144064
protein_coding	TCONS_00297883	XLOC_089407	HIST1H1A	6:26017259-26018040	Normal	TNB_C	OK	3.48625	67.9708	4.28517	4.21153	0.00005	0.0144064
protein_coding	TCONS_00021042	XLOC_003906	GBP5	1:89724632-89738544	Normal	TNB_C	OK	1.14887	22.2265	4.27399	3.70342	0.00005	0.0144064
protein_coding	TCONS_00039049	XLOC_010837	CALML5	10:5540657-5541533	Normal	TNB_C	OK	12.1502	233.863	4.26661	4.20777	0.00005	0.0144064
protein_coding	TCONS_00297888	XLOC_089411	HIST1H2BB	6:26043454-26043885	Normal	TNB_C	OK	6.18325	118.686	4.26264	3.3993	0.00005	0.0144064
protein_coding	TCONS_00141137	XLOC_041563	CCL8	17:32646054-32649632	Normal	TNB_C	OK	0.86343	16.1744	4.22748	2.95548	0.0002	0.0474622
protein_coding	TCONS_00013856	XLOC_002559	HIST3H2BB	1:228645807-228646259	Normal	TNB_C	OK	8.85287	161.787	4.19181	3.46006	0.00005	0.0144064
protein_coding	TCONS_00013200	XLOC_002436	CENPF	1:214776365-214839418	Normal	TNB_C	OK	0.771257	14.0205	4.18418	4.71867	0.00005	0.0144064
protein_coding	TCONS_00044247	XLOC_011957	MKI67	10:129894868-129924649	Normal	TNB_C	OK	0.294279	5.28056	4.16543	3.33812	0.0002	0.0474622
protein_coding	TCONS_00080927	XLOC_022835	KRT6B	12:52840223-52867569	Normal	TNB_C	OK	1.45085	25.5835	4.14025	3.12163	0.00005	0.0144064
protein_coding	TCONS_00387002	XLOC_118908	TMSB15A	X:101768603-101771712	Normal	TNB_C	OK	1.01636	17.8564	4.13496	3.06831	0.00005	0.0144064
protein_coding	TCONS_00016883	XLOC_003142	E2F2	1:23832382-23857722	Normal	TNB_C	OK	0.132717	2.27228	4.09772	2.9136	0.00005	0.0144064
protein_coding	TCONS_00298031	XLOC_089463	HIST1H4L	6:27840925-27841289	Normal	TNB_C	OK	33.5434	552.71	4.04242	4.41724	0.00005	0.0144064
protein_coding	TCONS_00017368	XLOC_003223	IFI6	1:27992571-27998729	Normal	TNB_C	OK	30.2554	490.724	4.01964	4.09651	0.00005	0.0144064
protein_coding	TCONS_00313139	XLOC_095557	SERPINE1	7:100770369-100782624	Normal	TNB_C	OK	0.658905	10.612	4.00948	3.51074	0.00005	0.0144064
protein_coding	TCONS_00008881	XLOC_001676	S100A9	1:153330329-153333503	Normal	TNB_C	OK	4.20932	64.7826	3.94395	3.46776	0.00005	0.0144064
protein_coding	TCONS_00290952	XLOC_087840	HIST1H3A	6:26020717-26021186	Normal	TNB_C	OK	10.9202	166.391	3.9295	3.82178	0.00005	0.0144064
protein_coding	TCONS_00290611	XLOC_087727	CD83	6:14117846-14137178	Normal	TNB_C	OK	1.45422	22.0959	3.92545	2.73705	0.00015	0.037475
protein_coding	TCONS_00250382	XLOC_070053	LRRC15	3:194075881-194091231	Normal	TNB_C	OK	1.01482	15.3127	3.91543	4.34667	0.00005	0.0144064
protein_coding	TCONS_00085175	XLOC_023521	OASL	12:121457977-121497396	Normal	TNB_C	OK	0.444188	6.65884	3.90603	3.0754	0.00005	0.0144064
protein_coding	TCONS_00263443	XLOC_075680	IGJ	4:71494460-71552533	Normal	TNB_P	OK	180.119	2527.59	3.81074	3.73242	0.00005	0.0144064
protein_coding	TCONS_00200120	XLOC_053524	LONRF2	2:100885340-100939195	Normal	TNB_C	OK	2.85062	0.208603	-3.77245	-3.36114	0.00005	0.0144064
protein_coding	TCONS_00056553	XLOC_016532	ADAMTS15	11:130317802-130361227	Normal	TNB_C	OK	8.61977	0.670434	-3.68448	-2.89599	0.00005	0.0144064
protein_coding	TCONS_00000158	XLOC_000032	ISG15	1:945061-950102	Normal	TNB_C	OK	10.5971	133.114	3.65093	3.76786	0.00005	0.0144064
protein_coding	TCONS_00200839	XLOC_053702	TFCP2L1	2:121974162-122042800	Normal	TNB_C	OK	1.81279	22.7459	3.64933	3.66263	0.00005	0.0144064
protein_coding	TCONS_00264117	XLOC_075811	HPSE	4:84213613-84256306	Normal	TNB_C	OK	0.332151	3.64141	3.45459	3.06557	0.00005	0.0144064
protein_coding	TCONS_00001712	XLOC_000302	KLHDC7A	1:18805728-18815910	Normal	TNB_C	OK	3.77329	0.344581	-3.45291	-2.95407	0.00005	0.0144064
protein_coding	TCONS_00041320	XLOC_011331	DNAJC12	10:69556426-69597934	Normal	TNB_C	OK	13.0678	1.20334	-3.4409	-2.85717	0.0002	0.0474622
protein_coding	TCONS_00302739	XLOC_090412	CTGF	6:132267272-132405695	Normal	TNB_C	OK	10.6524	114.99	3.43225	4.09922	0.00005	0.0144064
protein_coding	TCONS_00141129	XLOC_041560	CCL2	17:32577785-32584222	Normal	TNB_C	OK	5.55502	58.9175	3.40683	3.19239	0.00005	0.0144064
protein_coding	TCONS_00216176	XLOC_061473	PCNA	20:5095598-5107272	Normal	TNB_C	OK	12.4833	131.392	3.39581	3.76895	0.00005	0.0144064
protein_coding	TCONS_00051346	XLOC_015691	SCGB2A2	11:62037600-62040628	Normal	TNB_C	OK	127.225	12.744	-3.31949	-3.14142	0.00005	0.0144064
protein_coding	TCONS_00238789	XLOC_067995	CLSTN2	3:139654026-140300381	Normal	TNB_C	OK	7.44106	0.748698	-3.31305	-3.92766	0.00005	0.0144064
protein_coding	TCONS_00070202	XLOC_021069	MGST1	12:16500075-16763528	Normal	TNB_C	OK	17.1683	169.296	3.30173	3.11544	0.0001	0.0265567
protein_coding	TCONS_00170533	XLOC_047919	APOC1	19:45417503-45422606	Normal	TNB_C	OK	22.9049	221.124	3.27113	3.56512	0.00005	0.0144064
protein_coding	TCONS_00027174	XLOC_005083	PIGR	1:207101862-207119811	Normal	TNB_C	OK	122.435	12.8108	-3.25659	-4.0901	0.00005	0.0144064
protein_coding	TCONS_00079237	XLOC_022552	TM7SF3	12:27124518-27167388	Normal	TNB_C	OK	7.31705	68.5576	3.22798	2.87975	0.0001	0.0265567
protein_coding	TCONS_00336483	XLOC_102439	ATAD2	8:124327857-124428621	Normal	TNB_C	OK	2.38827	21.5854	3.17602	3.0422	0.00005	0.0144064
protein_coding	TCONS_00297887	XLOC_089410	HIST1H2AB	6:26033319-26033796	Normal	TNB_C	OK	11.4188	101.967	3.15862	3.08435	0.00005	0.0144064
protein_coding	TCONS_00295307	XLOC_088808	FABP7	6:123100619-123105219	Normal	TNB_C	OK	3.20848	27.6098	3.10522	3.07775	0.00005	0.0144064
protein_coding	TCONS_00383385	XLOC_117975	HMGB3	X:150148981-150159248	Normal	TNB_C	OK	1.09016	9.27708	3.08913	3.10931	0.00005	0.0144064
protein_coding	TCONS_00172013	XLOC_048104	FPR3	19:52248424-52338574	Normal	TNB_C	OK	4.96879	41.3932	3.05843	3.19278	0.00005	0.0144064
protein_coding	TCONS_00193746	XLOC_052371	ACSL3	2:223725558-223809357	Normal	TNB_C	OK	20.1109	165.571	3.04141	3.14741	0.00005	0.0144064
protein_coding	TCONS_00204423	XLOC_054458	FN1	2:216225162-216300898	Normal	TNB_C	OK	22.7392	187.008	3.03984	2.6952	0.00005	0.0144064
protein_coding	TCONS_00017127	XLOC_003186	STMN1	1:26210671-26233482	Normal	TNB_C	OK	14.5401	116.709	3.0048	2.93911	0.00005	0.0144064
protein_coding	TCONS_00298034	XLOC_089464	HIST1H2AM	6:27858092-27860963	Normal	TNB_C	OK	32.4546	259.466	2.99905	2.79098	0.00005	0.0144064
protein_coding	TCONS_00273598	XLOC_081488	GZMA	5:54398475-54406790	Normal	TNB_C	OK	2.00535	15.9336	2.99015	2.68897	0.00015	0.037475
protein_coding	TCONS_00133521	XLOC_039223	SNX20	16:50700121-50715264	Normal	TNB_C	OK	0.700357	5.41073	2.94966	2.53221	0.00015	0.037475
protein_coding	TCONS_00006160	XLOC_001097	CYR61	1:86046364-86051000	Normal	TNB_P	OK	3.58319	27.4181	2.93581	2.5364	0.0001	0.0265567
protein_coding	TCONS_00343338	XLOC_106232	CKS2	9:91926045-91931618	Normal	TNB_C	OK	8.12988	62.1303	2.93399	2.66785	0.00005	0.0144064
protein_coding	TCONS_00382418	XLOC_117661	SLC6A14	X:115567611-115592658	Normal	TNB_C	OK	1.47983	11.2502	2.92644	2.84253	0.00015	0.037475
protein_coding	TCONS_00290993	XLOC_087849	HIST1H2BD	6:26158348-26171577	Normal	TNB_C	OK	86.6422	653.745	2.91559	3.44346	0.00005	0.0144064
protein_coding	TCONS_00007715	XLOC_001395	CD2	1:117297006-117311853	Normal	TNB_C	OK	2.87954	21.4492	2.89701	2.89828	0.00005	0.0144064
protein_coding	TCONS_00315078	XLOC_095950	PIP	7:142829169-142836839	Normal	TNB_P	OK	157.072	21.3559	-2.87872	-3.25985	0.00005	0.0144064
protein_coding	TCONS_00156081	XLOC_043717	FASN	17:80033719-80170749	Normal	TNB_C	OK	15.5821	114.125	2.87266	3.08605	0.00005	0.0144064
protein_coding	TCONS_00122998	XLOC_037564	CCNF	16:2479394-2509980	Normal	TNB_C	OK	1.59604	11.6648	2.86959	2.76821	0.00005	0.0144064
protein_coding	TCONS_00082400	XLOC_023039	WIF1	12:65444405-65515373	Normal	TNB_P	OK	19.1684	2.63699	-2.86177	-2.9356	0.00005	0.0144064
protein_coding	TCONS_00007355	XLOC_001315	CD53	1:111413764-111457272	Normal	TNB_C	OK	8.00761	58.0281	2.85731	3.27093	0.00005	0.0144064
protein_coding	TCONS_00009795	XLOC_001797	MNDA	1:158801070-158819296	Normal	TNB_C	OK	3.48256	24.8185	2.8332	3.07092	0.00005	0.0144064
protein_coding	TCONS_00383539	XLOC_118010	BGN	X:152710177-152775012	Normal	TNB_C	OK	12.8058	90.6538	2.82357	3.68982	0.00005	0.0144064
protein_coding	TCONS_00069241	XLOC_020901	TPI1	12:6976282-7032861	Normal	TNB_C	OK	38.2953	270.924	2.82265	3.07011	0.00005	0.0144064
protein_coding	TCONS_00001981	XLOC_000366	C1QB	1:22979254-22988056	Normal	TNB_C	OK	50.5097	353.667	2.80776	3.64415	0.00005	0.0144064
protein_coding	TCONS_00328308	XLOC_100606	MCM4	8:48872744-48890720	Normal	TNB_C	OK	4.44127	30.9917	2.80284	3.22042	0.00005	0.0144064
protein_coding	TCONS_00158352	XLOC_044878	DSG3	18:29026539-29060372	Normal	TNB_C	OK	3.08789	21.3848	2.79189	2.72573	0.0001	0.0265567
protein_coding	TCONS_00072063	XLOC_021381	KRT7	12:52626077-52715182	Normal	TNB_C	OK	45.7171	308.564	2.75477	2.86315	0.00005	0.0144064
protein_coding	TCONS_00186479	XLOC_050963	PLEK	2:68588345-68624585	Normal	TNB_C	OK	3.39045	22.4662	2.72821	3.10907	0.00005	0.0144064
protein_coding	TCONS_00285589	XLOC_084012	DUSP1	5:172185228-172204777	Normal	TNB_P	OK	11.596	76.3017	2.71809	2.48604	0.0001	0.0265567
protein_coding	TCONS_00291186	XLOC_087886	HIST1H2AH	6:27114860-27115317	Normal	TNB_C	OK	25.4499	167.283	2.71656	2.72018	0.00005	0.0144064
protein_coding	TCONS_00314574	XLOC_095824	BPGM	7:134331559-134365578	Normal	TNB_C	OK	4.09717	26.648	2.70133	2.82021	0.00005	0.0144064
protein_coding	TCONS_00331397	XLOC_101321	CYC1	8:145149929-145152428	Normal	TNB_C	OK	18.5103	119.717	2.69323	3.3958	0.00005	0.0144064
protein_coding	TCONS_00126123	XLOC_038058	GPT2	16:46918117-46965341	Normal	TNB_C	OK	2.13859	13.7948	2.6894	2.75854	0.00015	0.037475
protein_coding	TCONS_00070026	XLOC_021036	GPRC5A	12:13043668-13075066	Normal	TNB_C	OK	2.48646	15.883	2.67532	3.21604	0.00005	0.0144064
protein_coding	TCONS_00070634	XLOC_021151	STK38L	12:27396900-27482597	Normal	TNB_C	OK	4.45258	28.1147	2.65861	2.61851	0.00005	0.0144064
protein_coding	TCONS_00155330	XLOC_043644	SOCS3	17:76351215-76369992	Normal	TNB_C	OK	6.61668	41.768	2.65822	3.14453	0.00005	0.0144064
protein_coding	TCONS_00291545	XLOC_087976	HLA-A	6:29690551-29922667	Normal	TNB_C	OK	68.4154	427.752	2.64438	2.76293	0.00005	0.0144064
protein_coding	TCONS_00033670	XLOC_009659	ATP5C1	10:7830091-7849778	Normal	TNB_C	OK	34.6479	215.52	2.63698	3.00904	0.00005	0.0144064
protein_coding	TCONS_00019122	XLOC_003503	PRDX1	1:45959537-45988719	Normal	TNB_C	OK	72.7957	445.763	2.61435	3.74743	0.00005	0.0144064
protein_coding	TCONS_00201434	XLOC_053845	CXCR4	2:136871918-136875735	Normal	TNB_C	OK	11.0751	67.6917	2.61166	3.404	0.00005	0.0144064
protein_coding	TCONS_00096450	XLOC_030024	PNP	14:20937112-20945253	Normal	TNB_C	OK	6.62286	40.463	2.61108	2.85467	0.00005	0.0144064
protein_coding	TCONS_00317133	XLOC_096336	CYCS	7:25154847-25166208	Normal	TNB_C	OK	5.12644	31.2811	2.60926	3.09493	0.00005	0.0144064
protein_coding	TCONS_00327713	XLOC_100505	EIF4EBP1	8:37887772-37917934	Normal	TNB_C	OK	9.48253	56.4839	2.5745	2.80818	0.00005	0.0144064
protein_coding	TCONS_00385321	XLOC_118426	PIM2	X:48769416-48778422	Normal	TNB_C	OK	5.61655	33.2394	2.56514	2.76425	0.00005	0.0144064
protein_coding	TCONS_00264718	XLOC_075921	H2AFZ	4:100869242-101136662	Normal	TNB_C	OK	28.683	164.588	2.52059	3.15104	0.00005	0.0144064
protein_coding	TCONS_00023353	XLOC_004376	CTSS	1:150700452-150738433	Normal	TNB_C	OK	10.8696	62.064	2.51345	2.35095	0.00015	0.037475
protein_coding	TCONS_00071685	XLOC_021334	AQP5	12:50343863-50360866	Normal	TNB_C	OK	6.18661	35.3154	2.51307	2.47218	0.00015	0.037475
protein_coding	TCONS_00150355	XLOC_042937	CCL5	17:34195970-34212867	Normal	TNB_C	OK	11.9265	67.683	2.50462	3.01846	0.00005	0.0144064
protein_coding	TCONS_00280798	XLOC_082940	CCL28	5:43356868-43412554	Normal	TNB_C	OK	19.554	3.45624	-2.50019	-2.55976	0.0001	0.0265567
protein_coding	TCONS_00043329	XLOC_011743	COL17A1	10:105789890-105845935	Normal	TNB_C	OK	33.6058	5.9657	-2.49395	-3.04017	0.00005	0.0144064
protein_coding	TCONS_00217565	XLOC_061802	TGM2	20:36756783-36795044	Normal	TNB_C	OK	2.4117	13.4877	2.48352	3.00825	0.00005	0.0144064
protein_coding	TCONS_00379624	XLOC_116855	PRDX4	X:23682378-23704516	Normal	TNB_C	OK	18.1628	101.068	2.47626	3.04699	0.00005	0.0144064
protein_coding	TCONS_00035735	XLOC_010185	SRGN	10:70807404-70864567	Normal	TNB_C	OK	15.4867	84.708	2.45147	2.9721	0.00005	0.0144064
protein_coding	TCONS_00347584	XLOC_107073	AQP3	9:33438679-33451525	Normal	TNB_C	OK	7.78621	42.0684	2.43374	2.28425	0.00015	0.037475
protein_coding	TCONS_00010156	XLOC_001857	FCER1G	1:161185023-161193421	Normal	TNB_C	OK	12.9761	69.1753	2.4144	2.5333	0.0001	0.0265567
protein_coding	TCONS_00078030	XLOC_022337	C3AR1	12:8208788-8223301	Normal	TNB_C	OK	2.64383	13.9587	2.40047	2.46886	0.00015	0.037475
protein_coding	TCONS_00221385	XLOC_063537	MX1	21:42792230-42831141	Normal	TNB_C	OK	10.1489	53.4351	2.39646	3.05242	0.00005	0.0144064
protein_coding	TCONS_00011759	XLOC_002173	RGS2	1:192775938-192782111	Normal	TNB_C	OK	10.4106	54.795	2.39599	2.55509	0.00015	0.037475
protein_coding	TCONS_00302739	XLOC_090412	CTGF	6:132267272-132405695	Normal	TNB_P	OK	10.6524	56.0553	2.39566	2.8923	0.00005	0.0144064
protein_coding	TCONS_00119834	XLOC_036112	RPS17	15:82821157-82824972	Normal	TNB_C	OK	21.689	113.731	2.39059	2.52204	0.00005	0.0144064
protein_coding	TCONS_00113852	XLOC_035084	PSMA4	15:78832746-78841604	Normal	TNB_C	OK	20.1489	104.933	2.3807	2.59051	0.0001	0.0265567
protein_coding	TCONS_00258101	XLOC_074458	SPP1	4:88896818-88904562	Normal	TNB_C	OK	27.179	140.854	2.37364	2.70566	0.00005	0.0144064
protein_coding	TCONS_00152952	XLOC_043298	LRRC59	17:48450580-48475249	Normal	TNB_C	OK	12.7056	65.6635	2.36962	3.18191	0.00005	0.0144064
protein_coding	TCONS_00335103	XLOC_102168	MMP16	8:89040722-89749363	Normal	TNB_C	OK	5.20646	1.00759	-2.36939	-2.58488	0.00005	0.0144064
protein_coding	TCONS_00292302	XLOC_088083	HLA-DRA	6:32407618-32412823	Normal	TNB_C	OK	190.631	979.147	2.36075	3.55101	0.00005	0.0144064
protein_coding	TCONS_00243513	XLOC_068874	CCR1	3:46205028-46308197	Normal	TNB_C	OK	1.76763	9.01761	2.35093	2.44366	0.00005	0.0144064
protein_coding	TCONS_00273110	XLOC_081362	IL7R	5:35852796-35890494	Normal	TNB_C	OK	2.67801	13.4912	2.33279	2.69667	0.00005	0.0144064
protein_coding	TCONS_00279861	XLOC_082682	SEMA5A	5:9001885-9546187	Normal	TNB_C	OK	17.9233	3.57241	-2.32687	-2.89475	0.00005	0.0144064
protein_coding	TCONS_00297897	XLOC_089417	HIST1H2BC	6:26115100-26124154	Normal	TNB_C	OK	161.938	809.233	2.32111	3.03021	0.00005	0.0144064
protein_coding	TCONS_00052767	XLOC_015836	GSTP1	11:67351065-67354131	Normal	TNB_C	OK	107.85	536.409	2.31431	3.00075	0.00005	0.0144064
protein_coding	TCONS_00223650	XLOC_064013	ITGB2	21:46305867-46351904	Normal	TNB_C	OK	6.29917	31.091	2.30326	2.36483	0.0001	0.0265567
protein_coding	TCONS_00079544	XLOC_022615	PKP2	12:32936723-33049834	Normal	TNB_C	OK	3.79187	18.7052	2.30246	2.34128	0.00005	0.0144064
protein_coding	TCONS_00155853	XLOC_043703	P4HB	17:79801034-79818570	Normal	TNB_C	OK	49.1731	242.51	2.3021	3.17146	0.00005	0.0144064
protein_coding	TCONS_00226918	XLOC_065441	APOL6	22:36044234-36064533	Normal	TNB_C	OK	4.91962	24.1876	2.29765	2.75702	0.00005	0.0144064
protein_coding	TCONS_00300957	XLOC_090003	COL12A1	6:75786190-75916250	Normal	TNB_C	OK	8.0267	39.4062	2.29554	2.72226	0.00005	0.0144064
protein_coding	TCONS_00017550	XLOC_003264	LAPTM5	1:31205315-31230672	Normal	TNB_C	OK	18.3767	89.3653	2.28184	3.24798	0.00005	0.0144064
protein_coding	TCONS_00080420	XLOC_022756	TUBA1B	12:49521564-49541652	Normal	TNB_C	OK	58.2594	278.587	2.25756	3.27834	0.00005	0.0144064
protein_coding	TCONS_00185801	XLOC_050803	EPCAM	2:47572296-47614740	Normal	TNB_C	OK	12.5798	59.7668	2.24824	2.44636	0.0002	0.0474622
protein_coding	TCONS_00157652	XLOC_044721	RAB31	18:9708161-9862632	Normal	TNB_C	OK	5.86862	27.7892	2.24343	2.62718	0.0001	0.0265567
protein_coding	TCONS_00083827	XLOC_023316	IGF1	12:102785156-102874423	Normal	TNB_C	OK	21.1072	4.47822	-2.23674	-2.81437	0.00005	0.0144064
protein_coding	TCONS_00021034	XLOC_003905	GBP4	1:89646830-89664660	Normal	TNB_C	OK	2.9884	13.6884	2.19551	2.39302	0.00005	0.0144064
protein_coding	TCONS_00057122	XLOC_016610	CTSD	11:1753639-1785255	Normal	TNB_C	OK	74.2519	337.107	2.18271	3.27517	0.00005	0.0144064
protein_coding	TCONS_00222539	XLOC_063786	CLDN8	21:31586323-31588391	Normal	TNB_C	OK	6.22385	27.9704	2.16802	2.27962	0.0001	0.0265567
protein_coding	TCONS_00023350	XLOC_004376	CTSS	1:150700452-150738433	Normal	TNB_C	OK	4.47981	19.7823	2.1427	2.18347	0.0002	0.0474622
protein_coding	TCONS_00171122	XLOC_047994	EMP3	19:48799713-48833810	Normal	TNB_C	OK	11.2021	48.6752	2.11941	2.35411	0.00005	0.0144064
protein_coding	TCONS_00100916	XLOC_030859	C14orf132	14:96505448-96561987	Normal	TNB_C	OK	6.40938	1.48473	-2.10998	-2.44262	0.0002	0.0474622
protein_coding	TCONS_00176987	XLOC_048762	BST2	19:17513747-17516457	Normal	TNB_C	OK	24.2649	104.417	2.10541	2.64493	0.00005	0.0144064
protein_coding	TCONS_00062040	XLOC_017459	UNC93B1	11:67758573-67772452	Normal	TNB_C	OK	6.6215	28.3061	2.09588	2.29494	0.0001	0.0265567
protein_coding	TCONS_00165740	XLOC_047261	ICAM1	19:10362576-10399695	Normal	TNB_C	OK	5.4358	23.2103	2.0942	2.35014	0.0002	0.0474622
protein_coding	TCONS_00292731	XLOC_088169	CDKN1A	6:36644304-36655116	Normal	TNB_C	OK	8.41744	35.7803	2.08771	2.5955	0.00005	0.0144064
protein_coding	TCONS_00059773	XLOC_017072	MTCH2	11:47638866-47664175	Normal	TNB_C	OK	8.1362	33.9122	2.05937	2.58007	0.00005	0.0144064
protein_coding	TCONS_00316897	XLOC_096290	TWISTNB	7:19735084-19748710	Normal	TNB_C	OK	3.02716	12.5106	2.04711	2.34458	0.0001	0.0265567
protein_coding	TCONS_00089114	XLOC_026388	POMP	13:29229138-29255247	Normal	TNB_C	OK	13.8337	57.1674	2.04701	2.51023	0.00015	0.037475
protein_coding	TCONS_00213920	XLOC_061062	RPN2	20:35729628-35870022	Normal	TNB_C	OK	37.5027	154.543	2.04295	2.85323	0.00005	0.0144064
protein_coding	TCONS_00060090	XLOC_017179	UBE2L6	11:57319128-57335757	Normal	TNB_C	OK	18.5666	75.8263	2.02999	2.54508	0.00015	0.037475
protein_coding	TCONS_00166306	XLOC_047338	CALR	19:13049391-13055308	Normal	TNB_C	OK	96.1122	389.843	2.0201	3.05841	0.00005	0.0144064
protein_coding	TCONS_00051612	XLOC_015729	STIP1	11:63952743-63972015	Normal	TNB_C	OK	17.2678	69.9424	2.01808	2.75587	0.00005	0.0144064
protein_coding	TCONS_00091258	XLOC_026923	TFDP1	13:114238998-114301095	Normal	TNB_C	OK	8.68001	34.8347	2.00476	2.37307	0.00005	0.0144064
protein_coding	TCONS_00078940	XLOC_022514	LDHB	12:21788275-21928962	Normal	TNB_C	OK	56.7595	226.614	1.9973	2.2564	0.0002	0.0474622
protein_coding	TCONS_00078702	XLOC_022462	ARHGDIB	12:15094011-15114662	Normal	TNB_C	OK	55.1605	219.175	1.99037	2.66699	0.00005	0.0144064
protein_coding	TCONS_00001974	XLOC_000365	C1QC	1:22970122-22974603	Normal	TNB_C	OK	25.4347	100.836	1.98714	2.1441	0.0001	0.0265567
protein_coding	TCONS_00090791	XLOC_026831	TM9SF2	13:100104429-100216260	Normal	TNB_C	OK	30.1686	116.138	1.94472	2.82311	0.00005	0.0144064
protein_coding	TCONS_00350114	XLOC_107725	TXN	9:113003567-113018920	Normal	TNB_C	OK	41.1417	158.257	1.9436	2.46202	0.00005	0.0144064
protein_coding	TCONS_00343878	XLOC_106351	SEC61B	9:101984345-101992897	Normal	TNB_C	OK	30.9034	118.476	1.93876	2.30742	0.00015	0.037475
protein_coding	TCONS_00034112	XLOC_009752	ARL5B	10:18948304-18973682	Normal	TNB_C	OK	3.78885	14.4938	1.93561	2.45576	0.00015	0.037475
protein_coding	TCONS_00171274	XLOC_048011	FTL	19:49468557-49470135	Normal	TNB_C	OK	764.067	2914.08	1.93127	3.15753	0.00005	0.0144064
protein_coding	TCONS_00297289	XLOC_089270	TXNDC5	6:7726315-8102811	Normal	TNB_C	OK	47.0642	177.344	1.91385	2.63065	0.00005	0.0144064
protein_coding	TCONS_00155546	XLOC_043668	EIF4A3	17:78109012-78120982	Normal	TNB_C	OK	16.0403	59.9044	1.90096	2.43486	0.00005	0.0144064
protein_coding	TCONS_00297890	XLOC_089413	HIST1H1C	6:26055967-26056699	Normal	TNB_C	OK	105.929	394.335	1.89633	2.88915	0.00005	0.0144064
protein_coding	TCONS_00196058	XLOC_052717	SDC1	2:20400557-20425194	Normal	TNB_C	OK	14.7124	54.5193	1.88973	2.44477	0.0001	0.0265567
protein_coding	TCONS_00118776	XLOC_035974	PKM	15:72491369-72524164	Normal	TNB_C	OK	75.0946	277.45	1.88545	2.48381	0.00005	0.0144064
protein_coding	TCONS_00203161	XLOC_054202	FRZB	2:183698001-183731976	Normal	TNB_C	OK	12.7443	3.45105	-1.88474	-2.26041	0.00015	0.037475
protein_coding	TCONS_00023802	XLOC_004453	ILF2	1:153631072-153644216	Normal	TNB_C	OK	50.7217	186.903	1.88161	2.47581	0.00005	0.0144064
protein_coding	TCONS_00168732	XLOC_047713	COX6B1	19:36139124-36149763	Normal	TNB_C	OK	79.6457	292.602	1.87727	2.55657	0.00005	0.0144064
protein_coding	TCONS_00319837	XLOC_096918	CDK6	7:92233312-92546501	Normal	TNB_C	OK	4.87583	17.7967	1.86789	2.54485	0.0001	0.0265567
protein_coding	TCONS_00025513	XLOC_004711	DPT	1:168664696-168698502	Normal	TNB_P	OK	15.2481	54.7203	1.84345	2.62269	0.00005	0.0144064
protein_coding	TCONS_00284301	XLOC_083761	CD14	5:140007345-140013286	Normal	TNB_C	OK	14.5042	51.6931	1.83351	2.17761	0.0001	0.0265567
protein_coding	TCONS_00035719	XLOC_010180	DDX21	10:70706812-70744829	Normal	TNB_C	OK	7.96272	28.2368	1.82625	2.47978	0.00005	0.0144064
protein_coding	TCONS_00012032	XLOC_002249	PKP1	1:201252503-201302121	Normal	TNB_C	OK	5.23098	18.4199	1.81611	2.19528	0.00015	0.037475
protein_coding	TCONS_00266767	XLOC_076413	DDX60	4:169137443-169239958	Normal	TNB_C	OK	4.16641	14.6666	1.81566	2.33162	0.0002	0.0474622
protein_coding	TCONS_00309034	XLOC_094782	TSPAN13	7:16774017-16828238	Normal	TNB_C	OK	14.2242	50.001	1.81361	2.5376	0.0001	0.0265567
protein_coding	TCONS_00016369	XLOC_003070	SDHB	1:17345216-17380665	Normal	TNB_C	OK	26.0154	91.0753	1.80769	2.32581	0.0002	0.0474622
protein_coding	TCONS_00215922	XLOC_061432	CPXM1	20:2771790-2781450	Normal	TNB_C	OK	36.9011	10.6085	-1.79844	-2.47485	0.00005	0.0144064
protein_coding	TCONS_00019890	XLOC_003619	DHCR24	1:55315305-55354523	Normal	TNB_C	OK	23.8502	82.7602	1.79493	2.46668	0.00005	0.0144064
protein_coding	TCONS_00284845	XLOC_083851	CD74	5:149781199-149792492	Normal	TNB_C	OK	439.602	1519.64	1.78946	2.42866	0.00005	0.0144064
protein_coding	TCONS_00337579	XLOC_102594	EPPK1	8:144936646-144953374	Normal	TNB_C	OK	5.40367	18.643	1.78662	2.35274	0.0001	0.0265567
protein_coding	TCONS_00026676	XLOC_004992	LMOD1	1:201862969-201915753	Normal	TNB_C	OK	16.8599	4.90678	-1.78075	-2.26598	0.0001	0.0265567
protein_coding	TCONS_00177855	XLOC_048928	UQCRFS1	19:29698172-29706722	Normal	TNB_C	OK	16.5255	56.121	1.76385	2.46809	0.00005	0.0144064
protein_coding	TCONS_00316497	XLOC_096206	KDELR2	7:6448756-6524873	Normal	TNB_C	OK	23.8249	80.3953	1.75464	2.50511	0.0001	0.0265567
protein_coding	TCONS_00157340	XLOC_044653	MYL12B	18:3261906-3278282	Normal	TNB_C	OK	99.5736	333.586	1.74422	2.41747	0.0001	0.0265567
protein_coding	TCONS_00290992	XLOC_087848	HIST1H1E	6:26156558-26157343	Normal	TNB_C	OK	143.353	475.76	1.73066	2.57472	0.00005	0.0144064
protein_coding	TCONS_00322658	XLOC_097445	PDIA4	7:148700153-148726051	Normal	TNB_C	OK	27.643	91.5964	1.72838	2.33215	0.00005	0.0144064
protein_coding	TCONS_00238146	XLOC_067893	COPG1	3:128965421-128996614	Normal	TNB_C	OK	24.9214	82.5554	1.72798	2.65169	0.00005	0.0144064
protein_coding	TCONS_00308639	XLOC_094705	FSCN1	7:5632438-5648697	Normal	TNB_C	OK	12.2864	40.6971	1.72787	2.16161	0.0002	0.0474622
protein_coding	TCONS_00027607	XLOC_005200	EPRS	1:220141942-220220002	Normal	TNB_C	OK	9.54661	31.5031	1.72243	2.27467	0.0002	0.0474622
protein_coding	TCONS_00382505	XLOC_117693	SLC25A5	X:118599996-118605282	Normal	TNB_C	OK	27.4829	89.7009	1.70659	2.29367	0.0001	0.0265567
protein_coding	TCONS_00229674	XLOC_065905	AP1B1	22:29723657-29819344	Normal	TNB_C	OK	10.9213	35.1865	1.68788	2.30688	0.00005	0.0144064
protein_coding	TCONS_00303108	XLOC_090488	PERP	6:138409641-138429775	Normal	TNB_C	OK	19.6493	62.9385	1.67947	2.45365	0.00005	0.0144064
protein_coding	TCONS_00217494	XLOC_061788	SAMHD1	20:35504523-35580246	Normal	TNB_C	OK	14.503	44.7242	1.62471	2.49386	0.00005	0.0144064
protein_coding	TCONS_00260401	XLOC_074990	CPE	4:166282345-166419648	Normal	TNB_C	OK	86.1088	27.9896	-1.62127	-2.31361	0.0002	0.0474622
protein_coding	TCONS_00142481	XLOC_041782	GRN	17:42422613-42430470	Normal	TNB_C	OK	43.1934	132.866	1.62109	2.46042	0.00005	0.0144064
protein_coding	TCONS_00053669	XLOC_015972	SERPINH1	11:75273100-75283828	Normal	TNB_C	OK	46.4942	141.058	1.60116	2.34364	0.00005	0.0144064
protein_coding	TCONS_00102628	XLOC_031170	DAD1	14:23033804-23058175	Normal	TNB_C	OK	82.8404	250.767	1.59794	2.16868	0.0001	0.0265567
protein_coding	TCONS_00318271	XLOC_096550	TNS3	7:47307482-47622156	Normal	TNB_C	OK	7.53986	22.1486	1.55461	2.14753	0.00015	0.037475
protein_coding	TCONS_00076564	XLOC_022106	TMED2	12:124066766-124083116	Normal	TNB_C	OK	49.6742	145.093	1.54641	2.41573	0.00005	0.0144064
protein_coding	TCONS_00015766	XLOC_002935	ENO1	1:8915587-8939953	Normal	TNB_C	OK	110.539	315.403	1.51264	2.23165	0.0002	0.0474622
protein_coding	TCONS_00198786	XLOC_053247	MOB1A	2:74375135-74406336	Normal	TNB_C	OK	18.2305	51.3889	1.4951	2.14707	0.0001	0.0265567
lincRNA	TCONS_00139891	XLOC_041334	SNORD3A	17:19091328-19092027	LB2_P	TNB_C	OK	125.951	538.762	2.09678	3.11206	0.00005	0.0144064
lincRNA	TCONS_00139891	XLOC_041334	SNORD3A	17:19091328-19092027	LB2_P	Normal	OK	125.951	384.631	1.61061	2.23627	0.0002	0.0474622
Novel lincRNA	TCONS_00121079	XLOC_036432	-	15:26326876-26327460	LB2_P	Normal	OK	1.01369	31.1535	4.9417	3.80401	0.00005	0.0144064
Novel lincRNA	TCONS_00324659	XLOC_099001	-	7:91253810-91259533	LB2_P	TNB_C	OK	0.238339	4.31039	4.17674	3.19396	0.00005	0.0144064
Novel lincRNA	TCONS_00291023	XLOC_087864	-	6:26275577-26280558	LB2_P	TNB_C	OK	0.333187	5.73689	4.10586	3.22554	0.00005	0.0144064
Novel lincRNA	TCONS_00002888	XLOC_000523	-	1:31909478-31954977	LB2_P	TNB_C	OK	0.386032	6.3291	4.03521	3.84107	0.00005	0.0144064
Novel lincRNA	TCONS_00031322	XLOC_007608	-	1:121484325-121485436	LB2_P	TNB_C	OK	4.94083	72.1656	3.86849	4.0723	0.00005	0.0144064
Novel lincRNA	TCONS_00201488	XLOC_053871	-	2:143622142-143623768	LB2_P	TNB_C	OK	0.477419	4.71283	3.30326	2.33446	0.00005	0.0144064
Novel lincRNA	TCONS_00270184	XLOC_079184	-	4:139676974-139688838	LB2_P	TNB_C	OK	0.624967	0.082679	-2.91819	-2.38157	0.00015	0.037475
Novel lincRNA	TCONS_00307797	XLOC_094237	-	6:148279077-148317442	LB2_P	TNB_C	OK	1.44068	0.287397	-2.32564	-2.79251	0.00005	0.0144064
protein_coding	TCONS_00315078	XLOC_095950	PIP	7:142829169-142836839	LB2_P	TNB_P	OK	772.303	21.3559	-5.17646	-5.80969	0.00005	0.0144064
protein_coding	TCONS_00291264	XLOC_087909	HIST1H2BO	6:27861189-27871621	LB2_P	TNB_C	OK	11.4948	402.324	5.12931	4.70843	0.00015	0.037475
protein_coding	TCONS_00017368	XLOC_003223	IFI6	1:27992571-27998729	LB2_P	TNB_C	OK	14.2929	490.724	5.10154	5.09243	0.00005	0.0144064
protein_coding	TCONS_00297888	XLOC_089411	HIST1H2BB	6:26043454-26043885	LB2_P	TNB_C	OK	3.56473	118.686	5.05722	4.17449	0.00005	0.0144064
protein_coding	TCONS_00290957	XLOC_087843	HIST1H3C	6:26045638-26046097	LB2_P	TNB_C	OK	15.0896	466.195	4.94931	4.97781	0.00005	0.0144064
protein_coding	TCONS_00035446	XLOC_010108	CDK1	10:62538088-62554610	LB2_P	TNB_C	OK	1.39151	40.201	4.8525	4.29609	0.00005	0.0144064
protein_coding	TCONS_00063873	XLOC_017805	MMP7	11:102391238-102401561	LB2_P	TNB_C	OK	29.062	829.677	4.83535	5.39357	0.00005	0.0144064
protein_coding	TCONS_00026410	XLOC_004942	ASPM	1:197053257-197121036	LB2_P	TNB_C	OK	0.349729	9.7428	4.80003	5.04624	0.00005	0.0144064
protein_coding	TCONS_00297886	XLOC_089409	HIST1H3B	6:26031816-26032288	LB2_P	TNB_C	OK	16.6613	440.135	4.72337	5.16653	0.00005	0.0144064
protein_coding	TCONS_00155310	XLOC_043638	TK1	17:76170159-76183314	LB2_P	TNB_C	OK	1.44455	37.2968	4.69036	4.18422	0.00005	0.0144064
protein_coding	TCONS_00073716	XLOC_021608	LYZ	12:69633316-69748014	LB2_P	TNB_C	OK	12.5346	308.441	4.621	3.45104	0.00005	0.0144064
protein_coding	TCONS_00039049	XLOC_010837	CALML5	10:5540657-5541533	LB2_P	TNB_C	OK	9.63337	233.863	4.60148	5.12995	0.00005	0.0144064
protein_coding	TCONS_00298020	XLOC_089454	HIST1H2BL	6:27775256-27775722	LB2_P	TNB_C	OK	12.1124	291.221	4.58755	4.17146	0.00005	0.0144064
protein_coding	TCONS_00020390	XLOC_003762	DEPDC1	1:68939662-69004310	LB2_P	TNB_C	OK	0.298003	6.70564	4.49198	3.81611	0.00005	0.0144064
protein_coding	TCONS_00168079	XLOC_047615	CCNE1	19:30302804-30315329	LB2_P	TNB_C	OK	0.264304	5.85413	4.46918	2.67853	0.0001	0.0265567
protein_coding	TCONS_00294251	XLOC_088487	TTK	6:80713549-80752584	LB2_P	TNB_C	OK	0.383982	8.42366	4.45534	3.26665	0.0001	0.0265567
protein_coding	TCONS_00387002	XLOC_118908	TMSB15A	X:101768603-101771712	LB2_P	TNB_C	OK	0.844845	17.8564	4.40161	3.32468	0.00005	0.0144064
protein_coding	TCONS_00298029	XLOC_089461	HIST1H1B	6:27834569-27835359	LB2_P	TNB_C	OK	14.5758	298.607	4.3566	5.25533	0.00005	0.0144064
protein_coding	TCONS_00263723	XLOC_075732	CXCL10	4:76932336-77035220	LB2_P	TNB_C	OK	6.21942	125.365	4.33322	4.24008	0.00005	0.0144064
protein_coding	TCONS_00297883	XLOC_089407	HIST1H1A	6:26017259-26018040	LB2_P	TNB_C	OK	3.39179	67.9708	4.32479	4.22928	0.00005	0.0144064
protein_coding	TCONS_00298031	XLOC_089463	HIST1H4L	6:27840925-27841289	LB2_P	TNB_C	OK	28.1623	552.71	4.29469	4.7418	0.00005	0.0144064
protein_coding	TCONS_00176437	XLOC_048689	ASF1B	19:14229072-14247792	LB2_P	TNB_C	OK	0.566282	10.9871	4.27815	3.07195	0.0001	0.0265567
protein_coding	TCONS_00317803	XLOC_096493	INHBA	7:41706765-41818986	LB2_P	TNB_C	OK	0.526625	9.46374	4.16756	3.38404	0.00015	0.037475
protein_coding	TCONS_00044247	XLOC_011957	MKI67	10:129894868-129924649	LB2_P	TNB_C	OK	0.312495	5.28056	4.07879	3.38342	0.00005	0.0144064
protein_coding	TCONS_00291263	XLOC_087908	HIST1H2AL	6:27833033-27833606	LB2_P	TNB_C	OK	12.0721	201.965	4.06436	4.42616	0.00005	0.0144064
protein_coding	TCONS_00298030	XLOC_089462	HIST1H3I	6:27839622-27840099	LB2_P	TNB_C	OK	9.06551	150.646	4.05463	3.9301	0.00005	0.0144064
protein_coding	TCONS_00278252	XLOC_082378	PTTG1	5:159848828-159855748	LB2_P	TNB_C	OK	4.08176	66.6624	4.02961	3.14867	0.00005	0.0144064
protein_coding	TCONS_00021042	XLOC_003906	GBP5	1:89724632-89738544	LB2_P	TNB_C	OK	1.41402	22.2265	3.97441	3.49002	0.00005	0.0144064
protein_coding	TCONS_00006176	XLOC_001105	CLCA2	1:86889405-86922241	LB2_P	Normal	OK	14.1879	0.909043	-3.96417	-3.78631	0.00005	0.0144064
protein_coding	TCONS_00006160	XLOC_001097	CYR61	1:86046364-86051000	LB2_P	Normal	OK	55.2985	3.58319	-3.94792	-3.47673	0.00005	0.0144064
protein_coding	TCONS_00291252	XLOC_087902	HIST1H2AI	6:27775898-27780854	LB2_P	TNB_C	OK	15.1993	231.333	3.92789	2.78115	0.00005	0.0144064
protein_coding	TCONS_00043634	XLOC_011805	GFRA1	10:117815978-118040347	LB2_P	TNB_C	OK	21.5778	1.45647	-3.889	-3.986	0.00005	0.0144064
protein_coding	TCONS_00298022	XLOC_089456	HIST1H2AJ	6:27782017-27782607	LB2_P	TNB_C	OK	15.9605	230.928	3.85487	3.73246	0.00005	0.0144064
protein_coding	TCONS_00013856	XLOC_002559	HIST3H2BB	1:228645807-228646259	LB2_P	TNB_C	OK	11.2244	161.787	3.84939	3.76698	0.00005	0.0144064
protein_coding	TCONS_00204423	XLOC_054458	FN1	2:216225162-216300898	LB2_P	TNB_C	OK	13.0034	187.008	3.84614	3.1335	0.00005	0.0144064
protein_coding	TCONS_00006176	XLOC_001105	CLCA2	1:86889405-86922241	LB2_P	TNB_P	OK	14.1879	0.998659	-3.82852	-3.08506	0.0001	0.0265567
protein_coding	TCONS_00026717	XLOC_004999	UBE2T	1:202299715-202311120	LB2_P	TNB_C	OK	2.19862	30.808	3.80863	3.18532	0.00005	0.0144064
protein_coding	TCONS_00001712	XLOC_000302	KLHDC7A	1:18805728-18815910	LB2_P	TNB_C	OK	4.80356	0.344581	-3.80119	-3.30405	0.00005	0.0144064
protein_coding	TCONS_00000158	XLOC_000032	ISG15	1:945061-950102	LB2_P	TNB_C	OK	9.72724	133.114	3.77449	4.10977	0.00005	0.0144064
protein_coding	TCONS_00200120	XLOC_053524	LONRF2	2:100885340-100939195	LB2_P	TNB_C	OK	2.82195	0.208603	-3.75786	-3.31642	0.00005	0.0144064
protein_coding	TCONS_00299083	XLOC_089642	TAP1	6:32808493-32827362	LB2_P	TNB_C	OK	5.0483	67.2398	3.73545	2.71891	0.0002	0.0474622
protein_coding	TCONS_00013200	XLOC_002436	CENPF	1:214776365-214839418	LB2_P	TNB_C	OK	1.07631	14.0205	3.70337	4.3577	0.00005	0.0144064
protein_coding	TCONS_00280798	XLOC_082940	CCL28	5:43356868-43412554	LB2_P	TNB_C	OK	44.7211	3.45624	-3.69368	-3.72913	0.00005	0.0144064
protein_coding	TCONS_00027174	XLOC_005083	PIGR	1:207101862-207119811	LB2_P	TNB_C	OK	163.054	12.8108	-3.66992	-4.44486	0.00005	0.0144064
protein_coding	TCONS_00299031	XLOC_089633	HLA-DRB1	6:32427597-32557642	LB2_P	TNB_C	OK	22.5943	285.772	3.66083	2.49642	0.0002	0.0474622
protein_coding	TCONS_00290952	XLOC_087840	HIST1H3A	6:26020717-26021186	LB2_P	TNB_C	OK	13.5669	166.391	3.61641	3.61584	0.00005	0.0144064
protein_coding	TCONS_00170533	XLOC_047919	APOC1	19:45417503-45422606	LB2_P	TNB_C	OK	18.4779	221.124	3.58099	3.49877	0.00005	0.0144064
protein_coding	TCONS_00172013	XLOC_048104	FPR3	19:52248424-52338574	LB2_P	TNB_C	OK	3.74001	41.3932	3.46828	3.4703	0.00005	0.0144064
protein_coding	TCONS_00276211	XLOC_082032	LMNB1	5:126112314-126172712	LB2_P	TNB_C	OK	1.77372	19.3766	3.44947	3.12542	0.00005	0.0144064
protein_coding	TCONS_00297887	XLOC_089410	HIST1H2AB	6:26033319-26033796	LB2_P	TNB_C	OK	9.64481	101.967	3.4022	3.36247	0.00005	0.0144064
protein_coding	TCONS_00152918	XLOC_043292	COL1A1	17:48260649-48279129	LB2_P	TNB_C	OK	18.9052	190.015	3.32926	3.80208	0.00005	0.0144064
protein_coding	TCONS_00049048	XLOC_015230	SAA1	11:18287720-18291524	LB2_P	Normal	OK	134.732	13.4312	-3.32644	-3.15182	0.00005	0.0144064
protein_coding	TCONS_00203469	XLOC_054265	SDPR	2:192699027-193060435	LB2_P	TNB_C	OK	22.4654	2.35256	-3.2554	-2.96935	0.00005	0.0144064
protein_coding	TCONS_00258101	XLOC_074458	SPP1	4:88896818-88904562	LB2_P	TNB_C	OK	14.7937	140.854	3.25115	3.37258	0.00005	0.0144064
protein_coding	TCONS_00028228	XLOC_005316	HIST3H2A	1:228644725-228645560	LB2_P	TNB_C	OK	7.80048	72.9666	3.2256	2.68845	0.0002	0.0474622
protein_coding	TCONS_00021014	XLOC_003902	GBP1	1:89501959-89531043	LB2_P	TNB_C	OK	11.3431	105.507	3.21746	3.20911	0.00005	0.0144064
protein_coding	TCONS_00238789	XLOC_067995	CLSTN2	3:139654026-140300381	LB2_P	TNB_C	OK	6.92093	0.748698	-3.20851	-3.79259	0.00005	0.0144064
protein_coding	TCONS_00226881	XLOC_065433	HMOX1	22:35776353-35790307	LB2_P	TNB_C	OK	3.15545	27.3765	3.11702	3.59255	0.00005	0.0144064
protein_coding	TCONS_00334849	XLOC_102115	FABP4	8:82351670-82445510	LB2_P	TNB_C	OK	141.52	16.3585	-3.11289	-3.24786	0.00005	0.0144064
protein_coding	TCONS_00063429	XLOC_017699	CTSC	11:88024737-88161268	LB2_P	TNB_C	OK	14.8962	127.985	3.10295	3.11709	0.00005	0.0144064
protein_coding	TCONS_00383385	XLOC_117975	HMGB3	X:150148981-150159248	LB2_P	TNB_C	OK	1.08487	9.27708	3.09615	3.1255	0.00005	0.0144064
protein_coding	TCONS_00290993	XLOC_087849	HIST1H2BD	6:26158348-26171577	LB2_P	TNB_C	OK	77.9068	653.745	3.06891	3.77552	0.00005	0.0144064
protein_coding	TCONS_00383539	XLOC_118010	BGN	X:152710177-152775012	LB2_P	TNB_C	OK	10.8922	90.6538	3.05707	3.9157	0.00005	0.0144064
protein_coding	TCONS_00101201	XLOC_030909	DLK1	14:101174972-101201810	LB2_P	TNB_C	OK	6.08647	49.9636	3.0372	2.73483	0.0002	0.0474622
protein_coding	TCONS_00122998	XLOC_037564	CCNF	16:2479394-2509980	LB2_P	TNB_C	OK	1.44815	11.6648	3.00988	2.98208	0.00005	0.0144064
protein_coding	TCONS_00157776	XLOC_044750	IMPA2	18:11981023-12030876	LB2_P	TNB_C	OK	3.15987	25.308	3.00166	2.71151	0.00005	0.0144064
protein_coding	TCONS_00343338	XLOC_106232	CKS2	9:91926045-91931618	LB2_P	TNB_C	OK	7.7584	62.1303	3.00147	2.73866	0.0001	0.0265567
protein_coding	TCONS_00141137	XLOC_041563	CCL8	17:32646054-32649632	LB2_P	TNB_C	OK	2.02247	16.1744	2.99951	2.48907	0.00015	0.037475
protein_coding	TCONS_00069241	XLOC_020901	TPI1	12:6976282-7032861	LB2_P	TNB_C	OK	34.2382	270.924	2.98421	3.30289	0.00005	0.0144064
protein_coding	TCONS_00298034	XLOC_089464	HIST1H2AM	6:27858092-27860963	LB2_P	TNB_C	OK	32.8778	259.466	2.98036	2.8241	0.00005	0.0144064
protein_coding	TCONS_00158352	XLOC_044878	DSG3	18:29026539-29060372	LB2_P	TNB_C	OK	2.71261	21.3848	2.97883	2.78298	0.00005	0.0144064
protein_coding	TCONS_00239028	XLOC_068030	CHST2	3:142837683-142869500	LB2_P	TNB_C	OK	2.0041	15.5377	2.95474	2.83339	0.00005	0.0144064
protein_coding	TCONS_00009795	XLOC_001797	MNDA	1:158801070-158819296	LB2_P	TNB_C	OK	3.20635	24.8185	2.95241	2.86039	0.0001	0.0265567
protein_coding	TCONS_00216176	XLOC_061473	PCNA	20:5095598-5107272	LB2_P	TNB_C	OK	17.3439	131.392	2.92137	3.31558	0.00005	0.0144064
protein_coding	TCONS_00250228	XLOC_070025	CLDN1	3:190021598-190129932	LB2_P	TNB_C	OK	3.00869	22.5879	2.90834	3.22354	0.00005	0.0144064
protein_coding	TCONS_00079237	XLOC_022552	TM7SF3	12:27124518-27167388	LB2_P	TNB_C	OK	9.18503	68.5576	2.89996	2.72298	0.00015	0.037475
protein_coding	TCONS_00049048	XLOC_015230	SAA1	11:18287720-18291524	LB2_P	TNB_C	OK	134.732	18.0762	-2.89793	-3.01588	0.00005	0.0144064
protein_coding	TCONS_00001981	XLOC_000366	C1QB	1:22979254-22988056	LB2_P	TNB_C	OK	48.0253	353.667	2.88053	3.75818	0.00005	0.0144064
protein_coding	TCONS_00332727	XLOC_101637	STC1	8:23699427-23712343	LB2_P	TNB_P	OK	13.6053	1.85909	-2.8715	-3.07455	0.00005	0.0144064
protein_coding	TCONS_00051346	XLOC_015691	SCGB2A2	11:62037600-62040628	LB2_P	Normal	OK	931.037	127.225	-2.87146	-3.30244	0.00005	0.0144064
protein_coding	TCONS_00072492	XLOC_021442	MUCL1	12:55224302-55252177	LB2_P	Normal	OK	921.608	126.788	-2.86173	-2.7592	0.00005	0.0144064
protein_coding	TCONS_00250662	XLOC_070080	TFRC	3:195754010-195809060	LB2_P	TNB_C	OK	4.4109	32.0622	2.86173	2.99243	0.0001	0.0265567
protein_coding	TCONS_00186479	XLOC_050963	PLEK	2:68588345-68624585	LB2_P	TNB_C	OK	3.1151	22.4662	2.85041	2.76017	0.00015	0.037475
protein_coding	TCONS_00240996	XLOC_068369	ADIPOQ	3:186560462-186576252	LB2_P	Normal	OK	30.9126	4.31948	-2.83927	-3.03509	0.00005	0.0144064
protein_coding	TCONS_00336483	XLOC_102439	ATAD2	8:124327857-124428621	LB2_P	TNB_C	OK	3.07757	21.5854	2.81019	2.83236	0.00005	0.0144064
protein_coding	TCONS_00070026	XLOC_021036	GPRC5A	12:13043668-13075066	LB2_P	TNB_C	OK	2.3025	15.883	2.78621	3.11673	0.00005	0.0144064
protein_coding	TCONS_00075405	XLOC_021930	ACACB	12:109549022-109706701	LB2_P	TNB_C	OK	10.2677	1.50622	-2.76911	-3.09645	0.00005	0.0144064
protein_coding	TCONS_00042669	XLOC_011634	PIK3AP1	10:98352805-98480271	LB2_P	TNB_C	OK	1.51791	10.1912	2.74717	2.69241	0.00015	0.037475
protein_coding	TCONS_00126123	XLOC_038058	GPT2	16:46918117-46965341	LB2_P	TNB_C	OK	2.05488	13.7948	2.747	2.76771	0.00005	0.0144064
protein_coding	TCONS_00007355	XLOC_001315	CD53	1:111413764-111457272	LB2_P	TNB_C	OK	8.67769	58.0281	2.74137	3.02932	0.00005	0.0144064
protein_coding	TCONS_00191690	XLOC_052036	COL3A1	2:189838990-189877472	LB2_P	Normal	OK	66.5344	441.458	2.7301	2.66471	0.00005	0.0144064
protein_coding	TCONS_00328970	XLOC_100757	SULF1	8:70378858-70573150	LB2_P	TNB_C	OK	4.58502	29.8772	2.70405	2.60932	0.00015	0.037475
protein_coding	TCONS_00291186	XLOC_087886	HIST1H2AH	6:27114860-27115317	LB2_P	TNB_C	OK	25.8507	167.283	2.69401	2.69387	0.00005	0.0144064
protein_coding	TCONS_00115141	XLOC_035310	SYNM	15:99192154-99675798	LB2_P	TNB_C	OK	64.3708	9.99766	-2.68674	-2.77703	0.00005	0.0144064
protein_coding	TCONS_00212565	XLOC_060797	SMOX	20:4101626-4168484	LB2_P	TNB_C	OK	1.93302	12.4332	2.68528	2.58886	0.0001	0.0265567
protein_coding	TCONS_00302739	XLOC_090412	CTGF	6:132267272-132405695	LB2_P	Normal	OK	67.8086	10.6524	-2.67028	-3.41159	0.00005	0.0144064
protein_coding	TCONS_00292302	XLOC_088083	HLA-DRA	6:32407618-32412823	LB2_P	TNB_C	OK	154.051	979.147	2.66812	4.00307	0.00005	0.0144064
protein_coding	TCONS_00152918	XLOC_043292	COL1A1	17:48260649-48279129	LB2_P	Normal	OK	18.9052	120.13	2.66774	3.36879	0.00005	0.0144064
protein_coding	TCONS_00039049	XLOC_010837	CALML5	10:5540657-5541533	LB2_P	TNB_P	OK	9.63337	60.9671	2.66192	2.96837	0.00005	0.0144064
protein_coding	TCONS_00285589	XLOC_084012	DUSP1	5:172185228-172204777	LB2_P	Normal	OK	72.232	11.596	-2.63901	-2.33805	0.00015	0.037475
protein_coding	TCONS_00203438	XLOC_054260	STAT1	2:191745522-191885686	LB2_P	TNB_C	OK	15.3581	94.937	2.62797	2.79007	0.00005	0.0144064
protein_coding	TCONS_00191690	XLOC_052036	COL3A1	2:189838990-189877472	LB2_P	TNB_C	OK	66.5344	410.654	2.62575	2.68037	0.00005	0.0144064
protein_coding	TCONS_00283844	XLOC_083696	CXCL14	5:134895266-134970564	LB2_P	TNB_C	OK	89.2243	14.5196	-2.61943	-3.34375	0.00005	0.0144064
protein_coding	TCONS_00264718	XLOC_075921	H2AFZ	4:100869242-101136662	LB2_P	TNB_C	OK	26.9338	164.588	2.61137	3.30093	0.00005	0.0144064
protein_coding	TCONS_00201434	XLOC_053845	CXCR4	2:136871918-136875735	LB2_P	TNB_C	OK	11.3584	67.6917	2.57522	3.35202	0.00005	0.0144064
protein_coding	TCONS_00297897	XLOC_089417	HIST1H2BC	6:26115100-26124154	LB2_P	TNB_C	OK	139.071	809.233	2.54073	3.36421	0.00005	0.0144064
protein_coding	TCONS_00327713	XLOC_100505	EIF4EBP1	8:37887772-37917934	LB2_P	TNB_C	OK	9.87594	56.4839	2.51585	2.57856	0.00005	0.0144064
protein_coding	TCONS_00333059	XLOC_101683	DUSP4	8:29189135-29212912	LB2_P	TNB_C	OK	20.0445	3.60435	-2.4754	-2.84474	0.00005	0.0144064
protein_coding	TCONS_00010156	XLOC_001857	FCER1G	1:161185023-161193421	LB2_P	TNB_C	OK	12.6285	69.1753	2.45357	2.59607	0.00005	0.0144064
protein_coding	TCONS_00003014	XLOC_000542	LCK	1:32716839-32751995	LB2_P	TNB_C	OK	2.4485	13.4116	2.45351	2.55812	0.0001	0.0265567
protein_coding	TCONS_00051346	XLOC_015691	SCGB2A2	11:62037600-62040628	LB2_P	TNB_P	OK	931.037	174.046	-2.41937	-2.73082	0.00005	0.0144064
protein_coding	TCONS_00203312	XLOC_054240	COL5A2	2:189894990-190045075	LB2_P	TNB_C	OK	13.8795	73.9071	2.41276	3.48407	0.00005	0.0144064
protein_coding	TCONS_00176987	XLOC_048762	BST2	19:17513747-17516457	LB2_P	TNB_C	OK	19.9731	104.417	2.38622	2.9851	0.00005	0.0144064
protein_coding	TCONS_00011759	XLOC_002173	RGS2	1:192775938-192782111	LB2_P	Normal	OK	54.4194	10.4106	-2.38607	-2.59891	0.00005	0.0144064
protein_coding	TCONS_00347753	XLOC_107109	CCL19	9:34689563-34691274	LB2_P	TNB_C	OK	5.89194	30.785	2.38541	2.14117	0.0001	0.0265567
protein_coding	TCONS_00319987	XLOC_096940	PDK4	7:95210856-95243031	LB2_P	TNB_C	OK	34.1005	6.53908	-2.38263	-3.07787	0.00005	0.0144064
protein_coding	TCONS_00033670	XLOC_009659	ATP5C1	10:7830091-7849778	LB2_P	TNB_C	OK	41.3634	215.52	2.38139	2.857	0.00005	0.0144064
protein_coding	TCONS_00096450	XLOC_030024	PNP	14:20937112-20945253	LB2_P	TNB_C	OK	7.89176	40.463	2.35819	2.61361	0.00005	0.0144064
protein_coding	TCONS_00379624	XLOC_116855	PRDX4	X:23682378-23704516	LB2_P	TNB_C	OK	19.7133	101.068	2.35807	2.86257	0.00005	0.0144064
protein_coding	TCONS_00314574	XLOC_095824	BPGM	7:134331559-134365578	LB2_P	TNB_C	OK	5.22487	26.648	2.35056	2.71863	0.00005	0.0144064
protein_coding	TCONS_00215922	XLOC_061432	CPXM1	20:2771790-2781450	LB2_P	Normal	OK	7.25714	36.9011	2.34619	2.72419	0.0002	0.0474622
protein_coding	TCONS_00221385	XLOC_063537	MX1	21:42792230-42831141	LB2_P	TNB_C	OK	10.6157	53.4351	2.33159	2.90266	0.00005	0.0144064
protein_coding	TCONS_00332727	XLOC_101637	STC1	8:23699427-23712343	LB2_P	Normal	OK	13.6053	2.73536	-2.31437	-2.43233	0.0002	0.0474622
protein_coding	TCONS_00017550	XLOC_003264	LAPTM5	1:31205315-31230672	LB2_P	TNB_C	OK	18.0648	89.3653	2.30653	3.41934	0.00005	0.0144064
protein_coding	TCONS_00078940	XLOC_022514	LDHB	12:21788275-21928962	LB2_P	TNB_C	OK	46.0163	226.614	2.30002	2.72625	0.00005	0.0144064
protein_coding	TCONS_00315078	XLOC_095950	PIP	7:142829169-142836839	LB2_P	Normal	OK	772.303	157.072	-2.29774	-3.04326	0.00005	0.0144064
protein_coding	TCONS_00298773	XLOC_089608	CLIC1	6:31694814-31707540	LB2_P	TNB_C	OK	54.3007	265.364	2.28893	2.53427	0.00005	0.0144064
protein_coding	TCONS_00345951	XLOC_106700	COL5A1	9:137533499-137736686	LB2_P	TNB_C	OK	6.9639	33.9653	2.28609	3.22162	0.00005	0.0144064
protein_coding	TCONS_00166067	XLOC_047294	CNN1	19:11649531-11661138	LB2_P	TNB_C	OK	69.498	14.4778	-2.26313	-2.90736	0.00005	0.0144064
protein_coding	TCONS_00070634	XLOC_021151	STK38L	12:27396900-27482597	LB2_P	TNB_C	OK	5.85789	28.1147	2.26287	2.388	0.00005	0.0144064
protein_coding	TCONS_00328308	XLOC_100606	MCM4	8:48872744-48890720	LB2_P	TNB_C	OK	6.54303	30.9917	2.24385	2.68517	0.00005	0.0144064
protein_coding	TCONS_00090651	XLOC_026811	RAP2A	13:98080727-98121382	LB2_P	TNB_C	OK	5.83606	27.5436	2.23865	2.78143	0.00005	0.0144064
protein_coding	TCONS_00332727	XLOC_101637	STC1	8:23699427-23712343	LB2_P	TNB_C	OK	13.6053	2.92158	-2.21935	-2.43891	0.00005	0.0144064
protein_coding	TCONS_00072153	XLOC_021400	IGFBP6	12:53490398-53496129	LB2_P	TNB_C	OK	49.4045	10.6324	-2.21617	-2.58638	0.00005	0.0144064
protein_coding	TCONS_00011903	XLOC_002198	PTPRC	1:198607800-198726545	LB2_P	TNB_C	OK	8.04252	37.3603	2.21578	2.3604	0.0001	0.0265567
protein_coding	TCONS_00322051	XLOC_097307	PTN	7:136912087-137039229	LB2_P	TNB_C	OK	81.6859	17.6203	-2.21285	-2.34383	0.00015	0.037475
protein_coding	TCONS_00007715	XLOC_001395	CD2	1:117297006-117311853	LB2_P	TNB_C	OK	4.68394	21.4492	2.19513	2.37867	0.00005	0.0144064
protein_coding	TCONS_00181323	XLOC_049398	C19orf48	19:51292976-51308186	LB2_P	TNB_C	OK	10.1416	45.6679	2.17089	2.40216	0.0002	0.0474622
protein_coding	TCONS_00291545	XLOC_087976	HLA-A	6:29690551-29922667	LB2_P	TNB_C	OK	95.9395	427.752	2.15658	2.51319	0.00005	0.0144064
protein_coding	TCONS_00333126	XLOC_101701	GSR	8:30535478-30585443	LB2_P	TNB_C	OK	6.29214	27.8362	2.14534	2.55725	0.00005	0.0144064
protein_coding	TCONS_00113852	XLOC_035084	PSMA4	15:78832746-78841604	LB2_P	TNB_C	OK	23.9231	104.933	2.13299	2.45939	0.00005	0.0144064
protein_coding	TCONS_00299508	XLOC_089696	SRPK1	6:35773069-35889119	LB2_P	TNB_C	OK	4.35452	18.9257	2.11976	2.2852	0.0002	0.0474622
protein_coding	TCONS_00053669	XLOC_015972	SERPINH1	11:75273100-75283828	LB2_P	TNB_C	OK	32.5921	141.058	2.11369	2.99721	0.00005	0.0144064
protein_coding	TCONS_00331397	XLOC_101321	CYC1	8:145149929-145152428	LB2_P	TNB_C	OK	27.7633	119.717	2.10838	2.85762	0.00005	0.0144064
protein_coding	TCONS_00150355	XLOC_042937	CCL5	17:34195970-34212867	LB2_P	TNB_C	OK	15.7074	67.683	2.10735	2.63184	0.00005	0.0144064
protein_coding	TCONS_00098327	XLOC_030445	TMX1	14:51706879-51722759	LB2_P	TNB_C	OK	8.42409	35.6515	2.08137	2.36597	0.00015	0.037475
protein_coding	TCONS_00001974	XLOC_000365	C1QC	1:22970122-22974603	LB2_P	TNB_C	OK	23.8502	100.836	2.07993	2.26688	0.00005	0.0144064
protein_coding	TCONS_00286373	XLOC_084125	SCGB3A1	5:180017102-180018779	LB2_P	TNB_C	OK	186.58	44.4567	-2.06932	-2.26548	0.00005	0.0144064
protein_coding	TCONS_00057122	XLOC_016610	CTSD	11:1753639-1785255	LB2_P	TNB_C	OK	81.2375	337.107	2.05299	3.25907	0.00005	0.0144064
protein_coding	TCONS_00142215	XLOC_041740	AOC3	17:41003200-41026386	LB2_P	TNB_C	OK	11.3844	2.74853	-2.05033	-2.3073	0.0002	0.0474622
protein_coding	TCONS_00239047	XLOC_068036	C3orf58	3:143690639-143767561	LB2_P	TNB_C	OK	5.61831	22.7665	2.0187	2.1101	0.00015	0.037475
protein_coding	TCONS_00284845	XLOC_083851	CD74	5:149781199-149792492	LB2_P	TNB_C	OK	375.749	1519.64	2.01589	2.688	0.00005	0.0144064
protein_coding	TCONS_00317133	XLOC_096336	CYCS	7:25154847-25166208	LB2_P	TNB_C	OK	7.74852	31.2811	2.0133	2.47831	0.00005	0.0144064
protein_coding	TCONS_00243513	XLOC_068874	CCR1	3:46205028-46308197	LB2_P	TNB_C	OK	2.25874	9.01761	1.99723	2.11685	0.00015	0.037475
protein_coding	TCONS_00216131	XLOC_061466	RASSF2	20:4760466-4804291	LB2_P	TNB_C	OK	4.30991	16.9803	1.97813	2.49898	0.00005	0.0144064
protein_coding	TCONS_00060090	XLOC_017179	UBE2L6	11:57319128-57335757	LB2_P	TNB_C	OK	19.2569	75.8263	1.97732	2.48454	0.0001	0.0265567
protein_coding	TCONS_00155853	XLOC_043703	P4HB	17:79801034-79818570	LB2_P	TNB_C	OK	61.6035	242.51	1.97696	2.87418	0.00005	0.0144064
protein_coding	TCONS_00019122	XLOC_003503	PRDX1	1:45959537-45988719	LB2_P	TNB_C	OK	116.14	445.763	1.94041	2.90811	0.00005	0.0144064
protein_coding	TCONS_00063865	XLOC_017804	TMEM123	11:102253806-102369532	LB2_P	TNB_C	OK	32.8409	125.249	1.93123	2.4501	0.00005	0.0144064
protein_coding	TCONS_00025513	XLOC_004711	DPT	1:168664696-168698502	LB2_P	Normal	OK	58.0644	15.2481	-1.92903	-2.77772	0.00005	0.0144064
protein_coding	TCONS_00152952	XLOC_043298	LRRC59	17:48450580-48475249	LB2_P	TNB_C	OK	17.2858	65.6635	1.9255	2.70056	0.00005	0.0144064
protein_coding	TCONS_00089114	XLOC_026388	POMP	13:29229138-29255247	LB2_P	TNB_C	OK	15.4744	57.1674	1.8853	2.41358	0.0001	0.0265567
protein_coding	TCONS_00156081	XLOC_043717	FASN	17:80033719-80170749	LB2_P	Normal	OK	57.4237	15.5821	-1.88176	-2.38901	0.00005	0.0144064
protein_coding	TCONS_00156081	XLOC_043717	FASN	17:80033719-80170749	LB2_P	TNB_P	OK	57.4237	15.6762	-1.87307	-2.40642	0.00005	0.0144064
protein_coding	TCONS_00165740	XLOC_047261	ICAM1	19:10362576-10399695	LB2_P	TNB_C	OK	6.38213	23.2103	1.86265	2.20235	0.00015	0.037475
protein_coding	TCONS_00035735	XLOC_010185	SRGN	10:70807404-70864567	LB2_P	TNB_C	OK	23.5847	84.708	1.84465	2.35019	0.0001	0.0265567
protein_coding	TCONS_00213920	XLOC_061062	RPN2	20:35729628-35870022	LB2_P	TNB_C	OK	43.0649	154.543	1.84343	2.77284	0.00005	0.0144064
protein_coding	TCONS_00014460	XLOC_002708	DESI2	1:244816214-244874449	LB2_P	TNB_C	OK	7.27772	26.0535	1.83992	2.36328	0.00005	0.0144064
protein_coding	TCONS_00025513	XLOC_004711	DPT	1:168664696-168698502	LB2_P	TNB_C	OK	58.0644	16.266	-1.8358	-2.62896	0.00005	0.0144064
protein_coding	TCONS_00155546	XLOC_043668	EIF4A3	17:78109012-78120982	LB2_P	TNB_C	OK	16.8276	59.9044	1.83184	2.36128	0.00005	0.0144064
protein_coding	TCONS_00034112	XLOC_009752	ARL5B	10:18948304-18973682	LB2_P	TNB_C	OK	4.09574	14.4938	1.82324	2.37856	0.00005	0.0144064
protein_coding	TCONS_00168732	XLOC_047713	COX6B1	19:36139124-36149763	LB2_P	TNB_C	OK	83.1191	292.602	1.81569	2.57082	0.00005	0.0144064
protein_coding	TCONS_00020047	XLOC_003677	JUN	1:59246464-59249785	LB2_P	Normal	OK	103.099	29.3807	-1.81109	-2.7655	0.00005	0.0144064
protein_coding	TCONS_00171274	XLOC_048011	FTL	19:49468557-49470135	LB2_P	TNB_C	OK	832.087	2914.08	1.80824	2.99791	0.00005	0.0144064
protein_coding	TCONS_00308639	XLOC_094705	FSCN1	7:5632438-5648697	LB2_P	TNB_C	OK	11.637	40.6971	1.80621	2.24247	0.00015	0.037475
protein_coding	TCONS_00180400	XLOC_049291	AP2S1	19:47341392-47354249	LB2_P	TNB_C	OK	21.0131	72.1715	1.78014	2.22148	0.00015	0.037475
protein_coding	TCONS_00138089	XLOC_041088	PSMB6	17:4699438-4701790	LB2_P	TNB_C	OK	31.4787	107.946	1.77786	2.31386	0.00005	0.0144064
protein_coding	TCONS_00059773	XLOC_017072	MTCH2	11:47638866-47664175	LB2_P	TNB_C	OK	9.91668	33.9122	1.77387	2.22284	0.00015	0.037475
protein_coding	TCONS_00026676	XLOC_004992	LMOD1	1:201862969-201915753	LB2_P	TNB_C	OK	16.7773	4.90678	-1.77366	-2.28885	0.0001	0.0265567
protein_coding	TCONS_00051612	XLOC_015729	STIP1	11:63952743-63972015	LB2_P	TNB_C	OK	20.6005	69.9424	1.76349	2.42831	0.00015	0.037475
protein_coding	TCONS_00201660	XLOC_053917	MMADHC	2:150426147-150715705	LB2_P	TNB_C	OK	20.4583	68.5444	1.74435	2.27231	0.00005	0.0144064
protein_coding	TCONS_00160013	XLOC_045214	YES1	18:721587-812547	LB2_P	TNB_C	OK	10.8486	36.3227	1.74337	2.19553	0.00015	0.037475
protein_coding	TCONS_00043634	XLOC_011805	GFRA1	10:117815978-118040347	LB2_P	TNB_P	OK	21.5778	6.44808	-1.7426	-2.24103	0.0002	0.0474622
protein_coding	TCONS_00319837	XLOC_096918	CDK6	7:92233312-92546501	LB2_P	TNB_C	OK	5.3322	17.7967	1.73881	2.37857	0.00005	0.0144064
protein_coding	TCONS_00350114	XLOC_107725	TXN	9:113003567-113018920	LB2_P	TNB_C	OK	47.877	158.257	1.72487	2.20058	0.00015	0.037475
protein_coding	TCONS_00240996	XLOC_068369	ADIPOQ	3:186560462-186576252	LB2_P	TNB_P	OK	30.9126	9.47426	-1.70611	-2.24947	0.0002	0.0474622
protein_coding	TCONS_00344792	XLOC_106549	OLFML2A	9:127539421-127577403	LB2_P	TNB_C	OK	13.4969	4.14325	-1.7038	-2.26881	0.00015	0.037475
protein_coding	TCONS_00023802	XLOC_004453	ILF2	1:153631072-153644216	LB2_P	TNB_C	OK	57.5698	186.903	1.6989	2.3336	0.00015	0.037475
protein_coding	TCONS_00090791	XLOC_026831	TM9SF2	13:100104429-100216260	LB2_P	TNB_C	OK	36.258	116.138	1.67947	2.49409	0.00005	0.0144064
protein_coding	TCONS_00348817	XLOC_107406	ALDH1A1	9:75493316-75695358	LB2_P	TNB_C	OK	64.7535	20.5126	-1.65845	-2.25081	0.00015	0.037475
protein_coding	TCONS_00303108	XLOC_090488	PERP	6:138409641-138429775	LB2_P	TNB_C	OK	20.0912	62.9385	1.64738	2.54541	0.00005	0.0144064
protein_coding	TCONS_00166306	XLOC_047338	CALR	19:13049391-13055308	LB2_P	TNB_C	OK	132.141	389.843	1.56082	2.41364	0.00005	0.0144064
protein_coding	TCONS_00142481	XLOC_041782	GRN	17:42422613-42430470	LB2_P	TNB_C	OK	45.1643	132.866	1.55671	2.35631	0.00005	0.0144064
protein_coding	TCONS_00080420	XLOC_022756	TUBA1B	12:49521564-49541652	LB2_P	TNB_C	OK	96.601	278.587	1.52802	2.27298	0.00015	0.037475
protein_coding	TCONS_00024419	XLOC_004518	SMG5	1:156219014-156252620	LB2_P	TNB_C	OK	15.6684	43.0265	1.45737	2.17864	0.00015	0.037475
protein_coding	TCONS_00238146	XLOC_067893	COPG1	3:128965421-128996614	LB2_P	TNB_C	OK	30.191	82.5554	1.45124	2.26801	0.00015	0.037475
lincRNA	TCONS_00058363	XLOC_016827	CTC-497E21.3	11:12983362-13038693	LB2_C	TNB_P	OK	0.0891468	1.48455	4.0577	2.87315	0.0001	0.0265567
lincRNA	TCONS_00058363	XLOC_016827	CTC-497E21.3	11:12983362-13038693	LB2_C	Normal	OK	0.0891468	1.40528	3.97853	2.79194	0.00015	0.037475
lincRNA	TCONS_00033721	XLOC_009675	RP11-428L9.1	10:8938535-8957804	LB2_C	TNB_P	OK	2.8441	0.237557	-3.58163	-2.92906	0.00005	0.0144064
lincRNA	TCONS_00052079	XLOC_015772	NEAT1	11:65154069-65213040	LB2_C	TNB_P	OK	80.6254	12.8108	-2.65388	-3.05151	0.00005	0.0144064
lincRNA	TCONS_00139891	XLOC_041334	SNORD3A	17:19091328-19092027	LB2_C	LB2_P	OK	373.073	125.951	-1.56659	-2.41241	0.00005	0.0144064
miRNA	TCONS_00277721	XLOC_082284	MIR143	5:148786251-148816273	LB2_C	LB2_P	OK	2.38061	13.4486	2.49805	2.6522	0.00005	0.0144064
Novel lincRNA	TCONS_00031322	XLOC_007608	-	1:121484325-121485436	LB2_C	Normal	OK	680.395	3.21267	-7.72646	-6.67091	0.00005	0.0144064
Novel lincRNA	TCONS_00031322	XLOC_007608	-	1:121484325-121485436	LB2_C	LB2_P	OK	680.395	4.94083	-7.10548	-7.76224	0.00005	0.0144064
Novel lincRNA	TCONS_00031322	XLOC_007608	-	1:121484325-121485436	LB2_C	TNB_P	OK	680.395	5.25946	-7.01531	-7.73719	0.00005	0.0144064
Novel lincRNA	TCONS_00324213	XLOC_098557	-	7:61968546-61969978	LB2_C	TNB_P	OK	41.0048	0.539564	-6.24785	-5.00291	0.00005	0.0144064
Novel lincRNA	TCONS_00324213	XLOC_098557	-	7:61968546-61969978	LB2_C	TNB_C	OK	41.0048	0.837011	-5.6144	-4.58881	0.00005	0.0144064
Novel lincRNA	TCONS_00044709	XLOC_012294	-	10:8932212-8938388	LB2_C	TNB_C	OK	2.96207	0.0632255	-5.54995	-4.36671	0.00005	0.0144064
Novel lincRNA	TCONS_00340324	XLOC_104953	-	8:116853882-116870233	LB2_C	TNB_P	OK	0.113496	4.98348	5.45644	5.04405	0.00005	0.0144064
Novel lincRNA	TCONS_00324213	XLOC_098557	-	7:61968546-61969978	LB2_C	LB2_P	OK	41.0048	0.946563	-5.43695	-4.28689	0.00005	0.0144064
Novel lincRNA	TCONS_00330325	XLOC_101093	-	8:116841583-116853692	LB2_C	TNB_P	OK	0.321817	10.3725	5.01038	4.66463	0.00005	0.0144064
Novel lincRNA	TCONS_00324213	XLOC_098557	-	7:61968546-61969978	LB2_C	Normal	OK	41.0048	1.27343	-5.009	-4.0348	0.00005	0.0144064
Novel lincRNA	TCONS_00044715	XLOC_012300	-	10:9027426-9033007	LB2_C	TNB_C	OK	3.59229	0.124019	-4.85627	-4.0463	0.00005	0.0144064
Novel lincRNA	TCONS_00189789	XLOC_051654	-	2:132301076-132326472	LB2_C	TNB_C	OK	8.20561	0.308022	-4.7355	-3.37493	0.00015	0.037475
Novel lincRNA	TCONS_00324659	XLOC_099001	-	7:91253810-91259533	LB2_C	TNB_C	OK	0.166051	4.31039	4.69812	3.72618	0.00005	0.0144064
Novel lincRNA	TCONS_00307805	XLOC_094245	-	6:148419852-148430355	LB2_C	Normal	OK	0.0832226	1.51992	4.19088	3.6189	0.00005	0.0144064
Novel lincRNA	TCONS_00307797	XLOC_094237	-	6:148279077-148317442	LB2_C	Normal	OK	0.128898	2.29712	4.15552	4.56091	0.00005	0.0144064
Novel lincRNA	TCONS_00340324	XLOC_104953	-	8:116853882-116870233	LB2_C	Normal	OK	0.113496	2.00526	4.14308	3.59424	0.00005	0.0144064
Novel lincRNA	TCONS_00340324	XLOC_104953	-	8:116853882-116870233	LB2_C	LB2_P	OK	0.113496	1.99986	4.13918	3.50584	0.00005	0.0144064
Novel lincRNA	TCONS_00031817	XLOC_008092	-	1:170882504-170890148	LB2_C	TNB_C	OK	0.0705618	1.22746	4.12064	3.04479	0.00005	0.0144064
Novel lincRNA	TCONS_00307803	XLOC_094243	-	6:148396830-148409812	LB2_C	Normal	OK	0.0901416	1.52286	4.07845	3.54554	0.00005	0.0144064
Novel lincRNA	TCONS_00307803	XLOC_094243	-	6:148396830-148409812	LB2_C	TNB_P	OK	0.0901416	1.50686	4.0632	3.52579	0.00005	0.0144064
Novel lincRNA	TCONS_00044715	XLOC_012300	-	10:9027426-9033007	LB2_C	TNB_P	OK	3.59229	0.220117	-4.02856	-3.48655	0.00005	0.0144064
Novel lincRNA	TCONS_00307804	XLOC_094244	-	6:148409984-148419636	LB2_C	Normal	OK	0.120662	1.95091	4.0151	3.48242	0.00005	0.0144064
Novel lincRNA	TCONS_00307797	XLOC_094237	-	6:148279077-148317442	LB2_C	TNB_P	OK	0.128898	2.04763	3.98966	4.30866	0.00005	0.0144064
Novel lincRNA	TCONS_00307800	XLOC_094240	-	6:148321506-148330008	LB2_C	Normal	OK	0.0999915	1.56887	3.97178	3.4562	0.00005	0.0144064
Novel lincRNA	TCONS_00044709	XLOC_012294	-	10:8932212-8938388	LB2_C	TNB_P	OK	2.96207	0.199721	-3.89055	-3.28837	0.00005	0.0144064
Novel lincRNA	TCONS_00307805	XLOC_094245	-	6:148419852-148430355	LB2_C	TNB_P	OK	0.0832226	1.15302	3.79229	3.19773	0.00005	0.0144064
Novel lincRNA	TCONS_00307800	XLOC_094240	-	6:148321506-148330008	LB2_C	TNB_P	OK	0.0999915	1.36615	3.77217	3.2035	0.00005	0.0144064
Novel lincRNA	TCONS_00307804	XLOC_094244	-	6:148409984-148419636	LB2_C	TNB_P	OK	0.120662	1.64785	3.77154	3.18802	0.00005	0.0144064
Novel lincRNA	TCONS_00253586	XLOC_072678	-	3:149064508-149069220	LB2_C	TNB_P	OK	1.9494	0.149431	-3.70548	-2.83905	0.00015	0.037475
Novel lincRNA	TCONS_00280859	XLOC_082950	-	5:44450548-44461533	LB2_C	TNB_P	OK	0.126964	1.64046	3.69161	2.65862	0.00005	0.0144064
Novel lincRNA	TCONS_00287122	XLOC_084725	-	5:44426729-44442057	LB2_C	TNB_P	OK	0.16672	2.12021	3.6687	3.32299	0.00005	0.0144064
Novel lincRNA	TCONS_00330325	XLOC_101093	-	8:116841583-116853692	LB2_C	LB2_P	OK	0.321817	4.01103	3.63966	3.05476	0.0001	0.0265567
Novel lincRNA	TCONS_00307805	XLOC_094245	-	6:148419852-148430355	LB2_C	LB2_P	OK	0.0832226	0.971797	3.54561	2.98308	0.00005	0.0144064
Novel lincRNA	TCONS_00330325	XLOC_101093	-	8:116841583-116853692	LB2_C	Normal	OK	0.321817	3.64377	3.50112	3.1213	0.0001	0.0265567
Novel lincRNA	TCONS_00307797	XLOC_094237	-	6:148279077-148317442	LB2_C	LB2_P	OK	0.128898	1.44068	3.48245	3.80199	0.00005	0.0144064
Novel lincRNA	TCONS_00305103	XLOC_091598	-	6:27198179-27198420	LB2_C	Normal	OK	761.59	70.6509	-3.43024	-3.4498	0.00005	0.0144064
Novel lincRNA	TCONS_00307803	XLOC_094243	-	6:148396830-148409812	LB2_C	LB2_P	OK	0.0901416	0.935826	3.37598	2.92506	0.00005	0.0144064
Novel lincRNA	TCONS_00002888	XLOC_000523	-	1:31909478-31954977	LB2_C	TNB_P	OK	2.09283	0.202923	-3.36645	-3.0518	0.0001	0.0265567
Novel lincRNA	TCONS_00307800	XLOC_094240	-	6:148321506-148330008	LB2_C	LB2_P	OK	0.0999915	1.02534	3.35815	2.84601	0.00005	0.0144064
Novel lincRNA	TCONS_00287124	XLOC_084727	-	5:44470522-44484821	LB2_C	TNB_P	OK	0.115383	1.16977	3.34173	3.00287	0.00005	0.0144064
Novel lincRNA	TCONS_00162967	XLOC_046028	-	18:20220029-20226277	LB2_C	TNB_P	OK	0.0684899	0.667115	3.28397	2.45784	0.0002	0.0474622
Novel lincRNA	TCONS_00340324	XLOC_104953	-	8:116853882-116870233	LB2_C	TNB_C	OK	0.113496	1.10058	3.27756	2.58876	0.00005	0.0144064
Novel lincRNA	TCONS_00307804	XLOC_094244	-	6:148409984-148419636	LB2_C	LB2_P	OK	0.120662	1.14621	3.24782	2.73356	0.00005	0.0144064
Novel lincRNA	TCONS_00031322	XLOC_007608	-	1:121484325-121485436	LB2_C	TNB_C	OK	680.395	72.1656	-3.23699	-3.85827	0.00005	0.0144064
Novel lincRNA	TCONS_00162974	XLOC_046035	-	18:20253882-20265175	LB2_C	TNB_P	OK	0.128955	1.0817	3.06836	2.66962	0.00015	0.037475
Novel lincRNA	TCONS_00044715	XLOC_012300	-	10:9027426-9033007	LB2_C	Normal	OK	3.59229	0.483718	-2.89267	-2.85264	0.00005	0.0144064
Novel lincRNA	TCONS_00136387	XLOC_039707	-	16:3202208-3203258	LB2_C	Normal	OK	3.65208	24.3908	2.73954	2.71191	0.00005	0.0144064
Novel lincRNA	TCONS_00002888	XLOC_000523	-	1:31909478-31954977	LB2_C	LB2_P	OK	2.09283	0.386032	-2.43866	-2.53434	0.0001	0.0265567
Novel lincRNA	TCONS_00291023	XLOC_087864	-	6:26275577-26280558	LB2_C	TNB_C	OK	1.06322	5.73689	2.43183	2.21269	0.00015	0.037475
Novel lincRNA	TCONS_00305103	XLOC_091598	-	6:27198179-27198420	LB2_C	TNB_C	OK	761.59	180.105	-2.08018	-2.11491	0.0001	0.0265567
Novel lincRNA	TCONS_00206936	XLOC_055556	-	2:38613578-38614299	LB2_C	TNB_P	OK	0	2.15214	1000000	-1000000	0.00005	0.0144064
Novel lincRNA	TCONS_00206936	XLOC_055556	-	2:38613578-38614299	LB2_C	LB2_P	OK	0	1.39971	1000000	-1000000	0.00005	0.0144064
Novel lincRNA	TCONS_00206936	XLOC_055556	-	2:38613578-38614299	LB2_C	Normal	OK	0	1.1844	1000000	-1000000	0.00005	0.0144064
Novel lincRNA	TCONS_00206936	XLOC_055556	-	2:38613578-38614299	LB2_C	TNB_C	OK	0	0.84864	1000000	-1000000	0.00005	0.0144064
protein_coding	TCONS_00027174	XLOC_005083	PIGR	1:207101862-207119811	LB2_C	LB2_P	OK	4.77181	163.054	5.09467	5.71402	0.00005	0.0144064
protein_coding	TCONS_00071685	XLOC_021334	AQP5	12:50343863-50360866	LB2_C	TNB_C	OK	1.03614	35.3154	5.09101	4.09788	0.00005	0.0144064
protein_coding	TCONS_00250382	XLOC_070053	LRRC15	3:194075881-194091231	LB2_C	Normal	OK	34.1659	1.01482	-5.07326	-5.71102	0.00005	0.0144064
protein_coding	TCONS_00317803	XLOC_096493	INHBA	7:41706765-41818986	LB2_C	Normal	OK	14.6939	0.452624	-5.02076	-4.44988	0.00005	0.0144064
protein_coding	TCONS_00059218	XLOC_016976	ELF5	11:34493663-34535352	LB2_C	TNB_C	OK	1.16897	37.6318	5.00865	3.5724	0.00005	0.0144064
protein_coding	TCONS_00141723	XLOC_041657	GRB7	17:37891371-37905579	LB2_C	TNB_C	OK	62.5229	1.98468	-4.97741	-3.11383	0.0001	0.0265567
protein_coding	TCONS_00226881	XLOC_065433	HMOX1	22:35776353-35790307	LB2_C	LB2_P	OK	95.0328	3.15545	-4.91251	-5.21959	0.00005	0.0144064
protein_coding	TCONS_00204423	XLOC_054458	FN1	2:216225162-216300898	LB2_C	LB2_P	OK	390.767	13.0034	-4.90935	-3.22077	0.0001	0.0265567
protein_coding	TCONS_00026717	XLOC_004999	UBE2T	1:202299715-202311120	LB2_C	Normal	OK	35.0888	1.23068	-4.83349	-3.37422	0.00005	0.0144064
protein_coding	TCONS_00317803	XLOC_096493	INHBA	7:41706765-41818986	LB2_C	LB2_P	OK	14.6939	0.526625	-4.80229	-3.91498	0.00005	0.0144064
protein_coding	TCONS_00382418	XLOC_117661	SLC6A14	X:115567611-115592658	LB2_C	TNB_C	OK	0.404262	11.2502	4.79851	3.96893	0.00005	0.0144064
protein_coding	TCONS_00152918	XLOC_043292	COL1A1	17:48260649-48279129	LB2_C	LB2_P	OK	522.489	18.9052	-4.78854	-4.30921	0.00005	0.0144064
protein_coding	TCONS_00158352	XLOC_044878	DSG3	18:29026539-29060372	LB2_C	TNB_C	OK	0.782797	21.3848	4.77181	4.08701	0.00005	0.0144064
protein_coding	TCONS_00214098	XLOC_061087	FAM83D	20:37554954-37581703	LB2_C	LB2_P	OK	8.75247	0.337083	-4.69851	-3.94218	0.00005	0.0144064
protein_coding	TCONS_00027174	XLOC_005083	PIGR	1:207101862-207119811	LB2_C	Normal	OK	4.77181	122.435	4.68134	5.41561	0.00005	0.0144064
protein_coding	TCONS_00015573	XLOC_002906	HES2	1:6472477-6484730	LB2_C	Normal	OK	8.1864	0.319221	-4.6806	-3.29289	0.0001	0.0265567
protein_coding	TCONS_00101405	XLOC_030987	DIO3	14:102027687-102029789	LB2_C	TNB_C	OK	4.26117	0.166869	-4.67446	-3.57736	0.00005	0.0144064
protein_coding	TCONS_00204423	XLOC_054458	FN1	2:216225162-216300898	LB2_C	TNB_P	OK	390.767	15.5564	-4.65073	-2.59024	0.0001	0.0265567
protein_coding	TCONS_00317803	XLOC_096493	INHBA	7:41706765-41818986	LB2_C	TNB_P	OK	14.6939	0.586577	-4.64675	-4.30916	0.00005	0.0144064
protein_coding	TCONS_00080942	XLOC_022837	KRT5	12:52904905-53208335	LB2_C	TNB_C	OK	7.07574	174.696	4.62582	4.82998	0.00005	0.0144064
protein_coding	TCONS_00315078	XLOC_095950	PIP	7:142829169-142836839	LB2_C	TNB_C	OK	17.8025	432.635	4.603	4.55296	0.00005	0.0144064
protein_coding	TCONS_00000158	XLOC_000032	ISG15	1:945061-950102	LB2_C	LB2_P	OK	232.937	9.72724	-4.58176	-4.82618	0.00005	0.0144064
protein_coding	TCONS_00071685	XLOC_021334	AQP5	12:50343863-50360866	LB2_C	TNB_P	OK	1.03614	24.2092	4.54627	3.63485	0.00005	0.0144064
protein_coding	TCONS_00222539	XLOC_063786	CLDN8	21:31586323-31588391	LB2_C	TNB_C	OK	1.1981	27.9704	4.54507	3.70369	0.00005	0.0144064
protein_coding	TCONS_00008881	XLOC_001676	S100A9	1:153330329-153333503	LB2_C	Normal	OK	96.8303	4.20932	-4.5238	-3.9625	0.00005	0.0144064
protein_coding	TCONS_00316805	XLOC_096270	AGR2	7:16831434-16873057	LB2_C	TNB_C	OK	283.482	12.3713	-4.51819	-2.63494	0.00015	0.037475
protein_coding	TCONS_00290957	XLOC_087843	HIST1H3C	6:26045638-26046097	LB2_C	Normal	OK	256.168	11.298	-4.50295	-3.94402	0.00005	0.0144064
protein_coding	TCONS_00000158	XLOC_000032	ISG15	1:945061-950102	LB2_C	Normal	OK	232.937	10.5971	-4.4582	-4.46563	0.00005	0.0144064
protein_coding	TCONS_00043634	XLOC_011805	GFRA1	10:117815978-118040347	LB2_C	TNB_C	OK	31.5551	1.45647	-4.43733	-4.20975	0.00005	0.0144064
protein_coding	TCONS_00385063	XLOC_118351	NDP	X:43808021-43832750	LB2_C	Normal	OK	16.3628	0.761536	-4.42536	-3.48928	0.00005	0.0144064
protein_coding	TCONS_00278589	XLOC_082421	GABRP	5:170174050-170241051	LB2_C	TNB_P	OK	3.63971	76.8542	4.40023	3.80891	0.00005	0.0144064
protein_coding	TCONS_00297886	XLOC_089409	HIST1H3B	6:26031816-26032288	LB2_C	Normal	OK	277.985	13.3543	-4.37964	-3.91602	0.00005	0.0144064
protein_coding	TCONS_00333508	XLOC_101791	SFRP1	8:41111768-41167108	LB2_C	TNB_P	OK	7.62447	158.325	4.37611	5.86788	0.00005	0.0144064
protein_coding	TCONS_00298022	XLOC_089456	HIST1H2AJ	6:27782017-27782607	LB2_C	Normal	OK	200.421	9.79094	-4.35544	-4.10061	0.00005	0.0144064
protein_coding	TCONS_00226881	XLOC_065433	HMOX1	22:35776353-35790307	LB2_C	TNB_P	OK	95.0328	4.66382	-4.34884	-4.52153	0.00005	0.0144064
protein_coding	TCONS_00204426	XLOC_054458	FN1	2:216225162-216300898	LB2_C	LB2_P	OK	273.37	13.4393	-4.34633	-2.72043	0.0001	0.0265567
protein_coding	TCONS_00092138	XLOC_027133	POSTN	13:38136719-38173353	LB2_C	LB2_P	OK	228.373	11.7077	-4.28586	-2.62344	0.0001	0.0265567
protein_coding	TCONS_00385063	XLOC_118351	NDP	X:43808021-43832750	LB2_C	TNB_P	OK	16.3628	0.847762	-4.27062	-3.74286	0.00005	0.0144064
protein_coding	TCONS_00298029	XLOC_089461	HIST1H1B	6:27834569-27835359	LB2_C	Normal	OK	194.031	10.0843	-4.2661	-4.45183	0.00005	0.0144064
protein_coding	TCONS_00141750	XLOC_041662	PSMD3	17:38137049-38154213	LB2_C	Normal	OK	377.155	20.0205	-4.23561	-4.75208	0.00005	0.0144064
protein_coding	TCONS_00258101	XLOC_074458	SPP1	4:88896818-88904562	LB2_C	LB2_P	OK	268.048	14.7937	-4.17944	-4.57056	0.00005	0.0144064
protein_coding	TCONS_00333508	XLOC_101791	SFRP1	8:41111768-41167108	LB2_C	LB2_P	OK	7.62447	138.005	4.17794	5.92139	0.00005	0.0144064
protein_coding	TCONS_00218460	XLOC_061987	BCAS1	20:52553315-52687304	LB2_C	TNB_P	OK	15.9726	0.884293	-4.17493	-3.35575	0.0001	0.0265567
protein_coding	TCONS_00080927	XLOC_022835	KRT6B	12:52840223-52867569	LB2_C	TNB_C	OK	1.46339	25.5835	4.12782	2.75006	0.00015	0.037475
protein_coding	TCONS_00296070	XLOC_088985	SAMD5	6:147828615-148275073	LB2_C	TNB_P	OK	0.441025	7.68803	4.12368	2.97412	0.0001	0.0265567
protein_coding	TCONS_00291264	XLOC_087909	HIST1H2BO	6:27861189-27871621	LB2_C	Normal	OK	191.391	11.1767	-4.09796	-3.58731	0.0001	0.0265567
protein_coding	TCONS_00333508	XLOC_101791	SFRP1	8:41111768-41167108	LB2_C	Normal	OK	7.62447	129.891	4.09052	5.77447	0.00005	0.0144064
protein_coding	TCONS_00290957	XLOC_087843	HIST1H3C	6:26045638-26046097	LB2_C	LB2_P	OK	256.168	15.0896	-4.08546	-4.21977	0.00005	0.0144064
protein_coding	TCONS_00291255	XLOC_087903	HIST1H3H	6:27775898-27780854	LB2_C	LB2_P	OK	239.044	14.1359	-4.07984	-3.20149	0.00015	0.037475
protein_coding	TCONS_00280798	XLOC_082940	CCL28	5:43356868-43412554	LB2_C	TNB_P	OK	3.54779	59.4132	4.06579	3.83656	0.0002	0.0474622
protein_coding	TCONS_00297886	XLOC_089409	HIST1H3B	6:26031816-26032288	LB2_C	LB2_P	OK	277.985	16.6613	-4.06043	-4.74957	0.00005	0.0144064
protein_coding	TCONS_00291264	XLOC_087909	HIST1H2BO	6:27861189-27871621	LB2_C	LB2_P	OK	191.391	11.4948	-4.05747	-4.24026	0.00005	0.0144064
protein_coding	TCONS_00000158	XLOC_000032	ISG15	1:945061-950102	LB2_C	TNB_P	OK	232.937	14.0196	-4.05442	-4.42741	0.00005	0.0144064
protein_coding	TCONS_00191690	XLOC_052036	COL3A1	2:189838990-189877472	LB2_C	LB2_P	OK	1082.26	66.5344	-4.02381	-2.94244	0.0001	0.0265567
protein_coding	TCONS_00141639	XLOC_041653	STARD3	17:37793317-37822808	LB2_C	LB2_P	OK	54.8944	3.3776	-4.02259	-2.8936	0.00005	0.0144064
protein_coding	TCONS_00296070	XLOC_088985	SAMD5	6:147828615-148275073	LB2_C	Normal	OK	0.441025	7.16728	4.02249	2.84712	0.00015	0.037475
protein_coding	TCONS_00017368	XLOC_003223	IFI6	1:27992571-27998729	LB2_C	LB2_P	OK	230.963	14.2929	-4.01429	-4.3769	0.00005	0.0144064
protein_coding	TCONS_00026717	XLOC_004999	UBE2T	1:202299715-202311120	LB2_C	LB2_P	OK	35.0888	2.19862	-3.99634	-3.27233	0.00005	0.0144064
protein_coding	TCONS_00256922	XLOC_074180	KIT	4:55523093-55610730	LB2_C	TNB_P	OK	3.19166	50.2775	3.97754	4.52119	0.00005	0.0144064
protein_coding	TCONS_00141750	XLOC_041662	PSMD3	17:38137049-38154213	LB2_C	LB2_P	OK	377.155	24.3445	-3.95349	-4.54075	0.00005	0.0144064
protein_coding	TCONS_00013200	XLOC_002436	CENPF	1:214776365-214839418	LB2_C	Normal	OK	11.9305	0.771257	-3.9513	-4.49282	0.00005	0.0144064
protein_coding	TCONS_00141750	XLOC_041662	PSMD3	17:38137049-38154213	LB2_C	TNB_P	OK	377.155	24.494	-3.94465	-4.59067	0.00005	0.0144064
protein_coding	TCONS_00026410	XLOC_004942	ASPM	1:197053257-197121036	LB2_C	LB2_P	OK	5.315	0.349729	-3.92576	-4.30339	0.00005	0.0144064
protein_coding	TCONS_00200839	XLOC_053702	TFCP2L1	2:121974162-122042800	LB2_C	TNB_C	OK	1.52191	22.7459	3.90165	4.18507	0.00005	0.0144064
protein_coding	TCONS_00345951	XLOC_106700	COL5A1	9:137533499-137736686	LB2_C	LB2_P	OK	103.939	6.9639	-3.89969	-5.14112	0.00005	0.0144064
protein_coding	TCONS_00100784	XLOC_030836	IFI27	14:94571181-94583033	LB2_C	Normal	OK	487.951	32.718	-3.89858	-3.5293	0.00005	0.0144064
protein_coding	TCONS_00263443	XLOC_075680	IGJ	4:71494460-71552533	LB2_C	TNB_P	OK	169.984	2527.59	3.8943	3.74105	0.00005	0.0144064
protein_coding	TCONS_00222539	XLOC_063786	CLDN8	21:31586323-31588391	LB2_C	LB2_P	OK	1.1981	17.575	3.8747	3.41046	0.0002	0.0474622
protein_coding	TCONS_00322051	XLOC_097307	PTN	7:136912087-137039229	LB2_C	LB2_P	OK	5.59237	81.6859	3.86856	4.08333	0.00005	0.0144064
protein_coding	TCONS_00240996	XLOC_068369	ADIPOQ	3:186560462-186576252	LB2_C	TNB_C	OK	10.9013	0.748045	-3.86523	-3.274	0.00005	0.0144064
protein_coding	TCONS_00214098	XLOC_061087	FAM83D	20:37554954-37581703	LB2_C	TNB_P	OK	8.75247	0.605389	-3.85376	-3.2795	0.00005	0.0144064
protein_coding	TCONS_00387327	XLOC_118987	CAPN6	X:110487557-110513844	LB2_C	Normal	OK	0.848992	11.918	3.81125	3.76106	0.00005	0.0144064
protein_coding	TCONS_00035446	XLOC_010108	CDK1	10:62538088-62554610	LB2_C	LB2_P	OK	19.4262	1.39151	-3.80328	-3.45855	0.00005	0.0144064
protein_coding	TCONS_00118069	XLOC_035864	CA12	15:63613485-63674633	LB2_C	TNB_C	OK	40.6548	2.92803	-3.79542	-3.32691	0.00005	0.0144064
protein_coding	TCONS_00291263	XLOC_087908	HIST1H2AL	6:27833033-27833606	LB2_C	Normal	OK	122.603	8.84874	-3.79238	-3.92499	0.00005	0.0144064
protein_coding	TCONS_00222539	XLOC_063786	CLDN8	21:31586323-31588391	LB2_C	TNB_P	OK	1.1981	16.5559	3.78852	3.34623	0.0002	0.0474622
protein_coding	TCONS_00041320	XLOC_011331	DNAJC12	10:69556426-69597934	LB2_C	TNB_C	OK	16.4002	1.20334	-3.7686	-3.09295	0.0001	0.0265567
protein_coding	TCONS_00015573	XLOC_002906	HES2	1:6472477-6484730	LB2_C	TNB_C	OK	8.1864	0.603705	-3.76131	-3.23322	0.00005	0.0144064
protein_coding	TCONS_00193761	XLOC_052372	KCNE4	2:223916142-224065887	LB2_C	Normal	OK	19.368	1.45366	-3.73591	-3.14722	0.00005	0.0144064
protein_coding	TCONS_00298029	XLOC_089461	HIST1H1B	6:27834569-27835359	LB2_C	LB2_P	OK	194.031	14.5758	-3.73464	-4.71471	0.00005	0.0144064
protein_coding	TCONS_00329153	XLOC_100813	PI15	8:75502494-75779174	LB2_C	LB2_P	OK	3.35261	44.6033	3.73379	3.63154	0.00005	0.0144064
protein_coding	TCONS_00159415	XLOC_045099	SERPINB5	18:61143993-61172456	LB2_C	TNB_C	OK	2.79507	37.1738	3.73333	3.8513	0.00005	0.0144064
protein_coding	TCONS_00100784	XLOC_030836	IFI27	14:94571181-94583033	LB2_C	LB2_P	OK	487.951	36.9018	-3.72497	-3.38174	0.00005	0.0144064
protein_coding	TCONS_00203312	XLOC_054240	COL5A2	2:189894990-190045075	LB2_C	LB2_P	OK	182.942	13.8795	-3.72036	-4.91092	0.00005	0.0144064
protein_coding	TCONS_00347063	XLOC_106935	FREM1	9:14734165-14911509	LB2_C	Normal	OK	0.705986	9.27064	3.71496	3.03562	0.00005	0.0144064
protein_coding	TCONS_00297888	XLOC_089411	HIST1H2BB	6:26043454-26043885	LB2_C	LB2_P	OK	46.5541	3.56473	-3.70704	-3.06061	0.0002	0.0474622
protein_coding	TCONS_00136015	XLOC_039619	SLC7A5	16:87863628-87903094	LB2_C	Normal	OK	9.87511	0.759336	-3.70099	-3.58223	0.00005	0.0144064
protein_coding	TCONS_00263439	XLOC_075680	IGJ	4:71494460-71552533	LB2_C	TNB_P	OK	48.5476	617.649	3.66932	2.9222	0.00005	0.0144064
protein_coding	TCONS_00298022	XLOC_089456	HIST1H2AJ	6:27782017-27782607	LB2_C	LB2_P	OK	200.421	15.9605	-3.65046	-3.81048	0.00005	0.0144064
protein_coding	TCONS_00102044	XLOC_031061	CRIP1	14:105952653-105965912	LB2_C	Normal	OK	295.616	23.5506	-3.64989	-3.56147	0.00005	0.0144064
protein_coding	TCONS_00141639	XLOC_041653	STARD3	17:37793317-37822808	LB2_C	TNB_P	OK	54.8944	4.42376	-3.63331	-2.47963	0.0002	0.0474622
protein_coding	TCONS_00383539	XLOC_118010	BGN	X:152710177-152775012	LB2_C	TNB_P	OK	100.845	8.16794	-3.62603	-4.53347	0.00005	0.0144064
protein_coding	TCONS_00262222	XLOC_075372	PPARGC1A	4:23562545-23905712	LB2_C	TNB_C	OK	0.231226	2.77556	3.5854	2.77256	0.0001	0.0265567
protein_coding	TCONS_00345652	XLOC_106650	LAMC3	9:133884468-133969860	LB2_C	TNB_P	OK	0.491263	5.82832	3.56851	3.14498	0.00005	0.0144064
protein_coding	TCONS_00102044	XLOC_031061	CRIP1	14:105952653-105965912	LB2_C	TNB_P	OK	295.616	24.9338	-3.56755	-2.96445	0.0002	0.0474622
protein_coding	TCONS_00382418	XLOC_117661	SLC6A14	X:115567611-115592658	LB2_C	TNB_P	OK	0.404262	4.7603	3.55769	3.00484	0.00015	0.037475
protein_coding	TCONS_00298020	XLOC_089454	HIST1H2BL	6:27775256-27775722	LB2_C	LB2_P	OK	142.057	12.1124	-3.55191	-3.45115	0.00005	0.0144064
protein_coding	TCONS_00291252	XLOC_087902	HIST1H2AI	6:27775898-27780854	LB2_C	LB2_P	OK	175.351	15.1993	-3.52817	-2.83005	0.00005	0.0144064
protein_coding	TCONS_00383385	XLOC_117975	HMGB3	X:150148981-150159248	LB2_C	LB2_P	OK	12.4644	1.08487	-3.52222	-3.59594	0.00005	0.0144064
protein_coding	TCONS_00387327	XLOC_118987	CAPN6	X:110487557-110513844	LB2_C	TNB_P	OK	0.848992	9.71187	3.51593	3.33948	0.00005	0.0144064
protein_coding	TCONS_00383385	XLOC_117975	HMGB3	X:150148981-150159248	LB2_C	Normal	OK	12.4644	1.09016	-3.51521	-3.57806	0.00005	0.0144064
protein_coding	TCONS_00250517	XLOC_070071	APOD	3:195295572-195311076	LB2_C	LB2_P	OK	99.5573	1138.06	3.5149	5.04913	0.00005	0.0144064
protein_coding	TCONS_00001712	XLOC_000302	KLHDC7A	1:18805728-18815910	LB2_C	TNB_C	OK	3.93157	0.344581	-3.51219	-3.08953	0.00005	0.0144064
protein_coding	TCONS_00152952	XLOC_043298	LRRC59	17:48450580-48475249	LB2_C	Normal	OK	144.564	12.7056	-3.50817	-4.23412	0.00005	0.0144064
protein_coding	TCONS_00328970	XLOC_100757	SULF1	8:70378858-70573150	LB2_C	TNB_P	OK	48.7408	4.34094	-3.48905	-3.53732	0.00005	0.0144064
protein_coding	TCONS_00250517	XLOC_070071	APOD	3:195295572-195311076	LB2_C	TNB_C	OK	99.5573	1110.51	3.47956	3.1838	0.00005	0.0144064
protein_coding	TCONS_00044247	XLOC_011957	MKI67	10:129894868-129924649	LB2_C	LB2_P	OK	3.48554	0.312495	-3.47948	-2.86306	0.00005	0.0144064
protein_coding	TCONS_00013200	XLOC_002436	CENPF	1:214776365-214839418	LB2_C	LB2_P	OK	11.9305	1.07631	-3.4705	-4.1204	0.00005	0.0144064
protein_coding	TCONS_00145847	XLOC_042255	CBX2	17:77751930-77762452	LB2_C	TNB_P	OK	6.46482	0.586953	-3.46129	-2.73372	0.00005	0.0144064
protein_coding	TCONS_00217565	XLOC_061802	TGM2	20:36756783-36795044	LB2_C	TNB_P	OK	19.8104	1.81531	-3.44797	-3.93532	0.00005	0.0144064
protein_coding	TCONS_00138813	XLOC_041150	EFNB3	17:7608519-7614696	LB2_C	Normal	OK	0.290022	3.13128	3.43252	2.84714	0.00015	0.037475
protein_coding	TCONS_00298030	XLOC_089462	HIST1H3I	6:27839622-27840099	LB2_C	Normal	OK	81.9971	7.61592	-3.42848	-3.31464	0.00005	0.0144064
protein_coding	TCONS_00193761	XLOC_052372	KCNE4	2:223916142-224065887	LB2_C	TNB_P	OK	19.368	1.8064	-3.42249	-3.21089	0.00005	0.0144064
protein_coding	TCONS_00302739	XLOC_090412	CTGF	6:132267272-132405695	LB2_C	Normal	OK	114.077	10.6524	-3.42076	-4.25176	0.00005	0.0144064
protein_coding	TCONS_00345951	XLOC_106700	COL5A1	9:137533499-137736686	LB2_C	TNB_P	OK	103.939	9.7101	-3.4201	-3.99256	0.00005	0.0144064
protein_coding	TCONS_00328970	XLOC_100757	SULF1	8:70378858-70573150	LB2_C	LB2_P	OK	48.7408	4.58502	-3.41013	-3.45074	0.00005	0.0144064
protein_coding	TCONS_00263723	XLOC_075732	CXCL10	4:76932336-77035220	LB2_C	TNB_P	OK	55.0979	5.20803	-3.40319	-3.61163	0.00005	0.0144064
protein_coding	TCONS_00302750	XLOC_090421	MOXD1	6:132617193-132722684	LB2_C	TNB_C	OK	3.96113	41.5709	3.39159	3.51668	0.00005	0.0144064
protein_coding	TCONS_00100784	XLOC_030836	IFI27	14:94571181-94583033	LB2_C	TNB_P	OK	487.951	47.3955	-3.36391	-3.06622	0.00005	0.0144064
protein_coding	TCONS_00170533	XLOC_047919	APOC1	19:45417503-45422606	LB2_C	LB2_P	OK	187.893	18.4779	-3.34604	-3.23029	0.00005	0.0144064
protein_coding	TCONS_00070026	XLOC_021036	GPRC5A	12:13043668-13075066	LB2_C	TNB_P	OK	13.0489	1.28462	-3.34451	-3.76103	0.00005	0.0144064
protein_coding	TCONS_00291263	XLOC_087908	HIST1H2AL	6:27833033-27833606	LB2_C	LB2_P	OK	122.603	12.0721	-3.34424	-3.72455	0.00005	0.0144064
protein_coding	TCONS_00326530	XLOC_100301	SLC7A2	8:17354596-17428082	LB2_C	TNB_C	OK	25.1061	2.47365	-3.34333	-2.69111	0.00005	0.0144064
protein_coding	TCONS_00297883	XLOC_089407	HIST1H1A	6:26017259-26018040	LB2_C	TNB_C	OK	6.7026	67.9708	3.34212	3.3304	0.00005	0.0144064
protein_coding	TCONS_00100843	XLOC_030841	SERPINA3	14:95027427-95090983	LB2_C	TNB_P	OK	206.442	20.3934	-3.33956	-3.12004	0.00005	0.0144064
protein_coding	TCONS_00062001	XLOC_017447	ALDH3B2	11:67429415-67469485	LB2_C	TNB_P	OK	15.1246	1.50365	-3.33035	-3.03139	0.00005	0.0144064
protein_coding	TCONS_00008881	XLOC_001676	S100A9	1:153330329-153333503	LB2_C	TNB_P	OK	96.8303	9.66368	-3.32481	-3.36528	0.00005	0.0144064
protein_coding	TCONS_00290957	XLOC_087843	HIST1H3C	6:26045638-26046097	LB2_C	TNB_P	OK	256.168	25.6336	-3.32098	-3.32064	0.00005	0.0144064
protein_coding	TCONS_00300957	XLOC_090003	COL12A1	6:75786190-75916250	LB2_C	Normal	OK	80.0555	8.0267	-3.31812	-3.56764	0.00005	0.0144064
protein_coding	TCONS_00298020	XLOC_089454	HIST1H2BL	6:27775256-27775722	LB2_C	Normal	OK	142.057	14.2529	-3.31715	-3.22045	0.00005	0.0144064
protein_coding	TCONS_00258101	XLOC_074458	SPP1	4:88896818-88904562	LB2_C	Normal	OK	268.048	27.179	-3.30193	-4.01447	0.00005	0.0144064
protein_coding	TCONS_00043329	XLOC_011743	COL17A1	10:105789890-105845935	LB2_C	TNB_P	OK	3.68715	35.9128	3.28392	3.9132	0.00005	0.0144064
protein_coding	TCONS_00101405	XLOC_030987	DIO3	14:102027687-102029789	LB2_C	Normal	OK	4.26117	0.438303	-3.28125	-2.64443	0.00015	0.037475
protein_coding	TCONS_00291264	XLOC_087909	HIST1H2BO	6:27861189-27871621	LB2_C	TNB_P	OK	191.391	19.7327	-3.27786	-3.31492	0.00005	0.0144064
protein_coding	TCONS_00297886	XLOC_089409	HIST1H3B	6:26031816-26032288	LB2_C	TNB_P	OK	277.985	28.6794	-3.27692	-3.75813	0.00005	0.0144064
protein_coding	TCONS_00223333	XLOC_063948	TFF3	21:43731776-43735761	LB2_C	LB2_P	OK	99.455	10.2723	-3.27528	-2.69955	0.00005	0.0144064
protein_coding	TCONS_00221385	XLOC_063537	MX1	21:42792230-42831141	LB2_C	Normal	OK	97.8681	10.1489	-3.26951	-3.85181	0.00005	0.0144064
protein_coding	TCONS_00298022	XLOC_089456	HIST1H2AJ	6:27782017-27782607	LB2_C	TNB_P	OK	200.421	20.8024	-3.26821	-3.31524	0.00005	0.0144064
protein_coding	TCONS_00049048	XLOC_015230	SAA1	11:18287720-18291524	LB2_C	LB2_P	OK	13.9846	134.732	3.26819	3.19592	0.00005	0.0144064
protein_coding	TCONS_00329159	XLOC_100814	CRISPLD1	8:75896537-75946793	LB2_C	TNB_C	OK	1.06314	10.226	3.26584	2.73553	0.00005	0.0144064
protein_coding	TCONS_00080942	XLOC_022837	KRT5	12:52904905-53208335	LB2_C	LB2_P	OK	7.07574	67.1082	3.24554	3.78993	0.00005	0.0144064
protein_coding	TCONS_00330896	XLOC_101228	WISP1	8:134203188-134248207	LB2_C	Normal	OK	7.93171	0.838054	-3.24252	-2.724	0.0002	0.0474622
protein_coding	TCONS_00329159	XLOC_100814	CRISPLD1	8:75896537-75946793	LB2_C	TNB_P	OK	1.06314	9.88952	3.21757	2.78251	0.00005	0.0144064
protein_coding	TCONS_00383539	XLOC_118010	BGN	X:152710177-152775012	LB2_C	LB2_P	OK	100.845	10.8922	-3.21078	-4.27341	0.00005	0.0144064
protein_coding	TCONS_00221385	XLOC_063537	MX1	21:42792230-42831141	LB2_C	LB2_P	OK	97.8681	10.6157	-3.20464	-3.70201	0.00005	0.0144064
protein_coding	TCONS_00337579	XLOC_102594	EPPK1	8:144936646-144953374	LB2_C	TNB_P	OK	45.655	4.96393	-3.20122	-4.01153	0.00005	0.0144064
protein_coding	TCONS_00343157	XLOC_106188	NTRK2	9:87172935-87638505	LB2_C	LB2_P	OK	2.69865	24.7427	3.1967	3.73146	0.00005	0.0144064
protein_coding	TCONS_00043329	XLOC_011743	COL17A1	10:105789890-105845935	LB2_C	Normal	OK	3.68715	33.6058	3.18813	3.75673	0.00005	0.0144064
protein_coding	TCONS_00150969	XLOC_043012	ORMDL3	17:38060768-38095854	LB2_C	TNB_C	OK	142.617	15.6523	-3.18769	-2.6762	0.00015	0.037475
protein_coding	TCONS_00223834	XLOC_064048	S100B	21:48018418-48025171	LB2_C	LB2_P	OK	5.13755	46.7463	3.1857	3.16602	0.00005	0.0144064
protein_coding	TCONS_00298029	XLOC_089461	HIST1H1B	6:27834569-27835359	LB2_C	TNB_P	OK	194.031	21.3658	-3.18291	-3.88868	0.00005	0.0144064
protein_coding	TCONS_00298030	XLOC_089462	HIST1H3I	6:27839622-27840099	LB2_C	LB2_P	OK	81.9971	9.06551	-3.17711	-3.12433	0.00005	0.0144064
protein_coding	TCONS_00274995	XLOC_081753	VCAN	5:82760193-82879663	LB2_C	LB2_P	OK	88.2181	9.75699	-3.17657	-2.75397	0.0001	0.0265567
protein_coding	TCONS_00223333	XLOC_063948	TFF3	21:43731776-43735761	LB2_C	TNB_P	OK	99.455	11.128	-3.15984	-2.61835	0.00005	0.0144064
protein_coding	TCONS_00263723	XLOC_075732	CXCL10	4:76932336-77035220	LB2_C	LB2_P	OK	55.0979	6.21942	-3.14715	-3.3817	0.00005	0.0144064
protein_coding	TCONS_00315078	XLOC_095950	PIP	7:142829169-142836839	LB2_C	Normal	OK	17.8025	157.072	3.14128	3.54582	0.00005	0.0144064
protein_coding	TCONS_00347753	XLOC_107109	CCL19	9:34689563-34691274	LB2_C	TNB_P	OK	37.3517	4.23634	-3.14028	-3.20074	0.00005	0.0144064
protein_coding	TCONS_00006160	XLOC_001097	CYR61	1:86046364-86051000	LB2_C	Normal	OK	31.5299	3.58319	-3.1374	-2.83491	0.00005	0.0144064
protein_coding	TCONS_00256922	XLOC_074180	KIT	4:55523093-55610730	LB2_C	LB2_P	OK	3.19166	28.0044	3.13328	3.061	0.00005	0.0144064
protein_coding	TCONS_00172013	XLOC_048104	FPR3	19:52248424-52338574	LB2_C	LB2_P	OK	32.2782	3.74001	-3.10945	-3.05201	0.00005	0.0144064
protein_coding	TCONS_00193761	XLOC_052372	KCNE4	2:223916142-224065887	LB2_C	LB2_P	OK	19.368	2.24666	-3.10782	-2.89314	0.00005	0.0144064
protein_coding	TCONS_00347063	XLOC_106935	FREM1	9:14734165-14911509	LB2_C	TNB_P	OK	0.705986	6.06524	3.10285	2.47709	0.00005	0.0144064
protein_coding	TCONS_00152636	XLOC_043244	HOXB7	17:46684212-46712294	LB2_C	Normal	OK	13.7598	1.6139	-3.09183	-2.41367	0.00005	0.0144064
protein_coding	TCONS_00152952	XLOC_043298	LRRC59	17:48450580-48475249	LB2_C	TNB_P	OK	144.564	16.9838	-3.08948	-3.84138	0.00005	0.0144064
protein_coding	TCONS_00337579	XLOC_102594	EPPK1	8:144936646-144953374	LB2_C	Normal	OK	45.655	5.40367	-3.07876	-4.03768	0.00005	0.0144064
protein_coding	TCONS_00150969	XLOC_043012	ORMDL3	17:38060768-38095854	LB2_C	TNB_P	OK	142.617	17.0392	-3.06521	-2.59494	0.0002	0.0474622
protein_coding	TCONS_00152952	XLOC_043298	LRRC59	17:48450580-48475249	LB2_C	LB2_P	OK	144.564	17.2858	-3.06405	-3.8293	0.00005	0.0144064
protein_coding	TCONS_00080942	XLOC_022837	KRT5	12:52904905-53208335	LB2_C	TNB_P	OK	7.07574	58.9102	3.05756	3.6336	0.00005	0.0144064
protein_coding	TCONS_00343157	XLOC_106188	NTRK2	9:87172935-87638505	LB2_C	Normal	OK	2.69865	22.3148	3.04769	3.44882	0.00005	0.0144064
protein_coding	TCONS_00021042	XLOC_003906	GBP5	1:89724632-89738544	LB2_C	Normal	OK	9.48572	1.14887	-3.04554	-2.76779	0.00005	0.0144064
protein_coding	TCONS_00217565	XLOC_061802	TGM2	20:36756783-36795044	LB2_C	Normal	OK	19.8104	2.4117	-3.03813	-3.74947	0.00005	0.0144064
protein_coding	TCONS_00387327	XLOC_118987	CAPN6	X:110487557-110513844	LB2_C	LB2_P	OK	0.848992	6.97211	3.03777	2.85677	0.00005	0.0144064
protein_coding	TCONS_00170533	XLOC_047919	APOC1	19:45417503-45422606	LB2_C	Normal	OK	187.893	22.9049	-3.03618	-3.26024	0.00005	0.0144064
protein_coding	TCONS_00152918	XLOC_043292	COL1A1	17:48260649-48279129	LB2_C	TNB_P	OK	522.489	64.0405	-3.02834	-2.5119	0.0002	0.0474622
protein_coding	TCONS_00144596	XLOC_042085	CACNG4	17:64960945-65029514	LB2_C	TNB_P	OK	6.15158	0.756487	-3.02357	-2.47813	0.0002	0.0474622
protein_coding	TCONS_00276211	XLOC_082032	LMNB1	5:126112314-126172712	LB2_C	LB2_P	OK	14.2609	1.77372	-3.00722	-2.58879	0.00005	0.0144064
protein_coding	TCONS_00298034	XLOC_089464	HIST1H2AM	6:27858092-27860963	LB2_C	TNB_P	OK	226.81	28.4195	-2.99653	-3.442	0.00005	0.0144064
protein_coding	TCONS_00243533	XLOC_068878	LTF	3:46477135-46526724	LB2_C	LB2_P	OK	14.7033	116.445	2.98544	3.88746	0.00005	0.0144064
protein_coding	TCONS_00329159	XLOC_100814	CRISPLD1	8:75896537-75946793	LB2_C	Normal	OK	1.06314	8.39395	2.98102	2.48874	0.00015	0.037475
protein_coding	TCONS_00383539	XLOC_118010	BGN	X:152710177-152775012	LB2_C	Normal	OK	100.845	12.8058	-2.97728	-4.04944	0.00005	0.0144064
protein_coding	TCONS_00318744	XLOC_096702	GUSB	7:65425338-65447301	LB2_C	TNB_C	OK	4.8898	38.3779	2.97243	2.5622	0.00005	0.0144064
protein_coding	TCONS_00332727	XLOC_101637	STC1	8:23699427-23712343	LB2_C	TNB_P	OK	14.5421	1.85909	-2.96757	-2.9764	0.00005	0.0144064
protein_coding	TCONS_00329153	XLOC_100813	PI15	8:75502494-75779174	LB2_C	Normal	OK	3.35261	26.1589	2.96395	2.74058	0.00005	0.0144064
protein_coding	TCONS_00102044	XLOC_031061	CRIP1	14:105952653-105965912	LB2_C	LB2_P	OK	295.616	37.9151	-2.96288	-2.97163	0.00005	0.0144064
protein_coding	TCONS_00255868	XLOC_073940	CD38	4:15779897-15855044	LB2_C	Normal	OK	2.33555	0.300508	-2.95829	-2.45019	0.00015	0.037475
protein_coding	TCONS_00385321	XLOC_118426	PIM2	X:48769416-48778422	LB2_C	Normal	OK	43.612	5.61655	-2.95697	-3.15432	0.00005	0.0144064
protein_coding	TCONS_00025256	XLOC_004642	OLFML2B	1:161952366-161994234	LB2_C	LB2_P	OK	26.4549	3.42877	-2.94777	-3.2251	0.00005	0.0144064
protein_coding	TCONS_00080942	XLOC_022837	KRT5	12:52904905-53208335	LB2_C	Normal	OK	7.07574	54.3811	2.94215	3.43499	0.00005	0.0144064
protein_coding	TCONS_00198559	XLOC_053210	TGFA	2:70674411-70781325	LB2_C	TNB_P	OK	0.748479	5.74725	2.94084	2.59054	0.0002	0.0474622
protein_coding	TCONS_00051346	XLOC_015691	SCGB2A2	11:62037600-62040628	LB2_C	Normal	OK	974.853	127.225	-2.9378	-3.23052	0.00005	0.0144064
protein_coding	TCONS_00322051	XLOC_097307	PTN	7:136912087-137039229	LB2_C	Normal	OK	5.59237	42.7517	2.93445	3.22807	0.00005	0.0144064
protein_coding	TCONS_00017368	XLOC_003223	IFI6	1:27992571-27998729	LB2_C	Normal	OK	230.963	30.2554	-2.93239	-3.27767	0.00005	0.0144064
protein_coding	TCONS_00141129	XLOC_041560	CCL2	17:32577785-32584222	LB2_C	Normal	OK	42.1457	5.55502	-2.92352	-2.81476	0.00005	0.0144064
protein_coding	TCONS_00309614	XLOC_094891	PRR15	7:29603426-29607484	LB2_C	TNB_P	OK	14.1765	1.87086	-2.92173	-2.66428	0.0002	0.0474622
protein_coding	TCONS_00100843	XLOC_030841	SERPINA3	14:95027427-95090983	LB2_C	TNB_C	OK	206.442	27.2565	-2.92106	-2.95786	0.00005	0.0144064
protein_coding	TCONS_00090601	XLOC_026794	GPC6	13:93879094-95059885	LB2_C	TNB_P	OK	7.59995	1.00523	-2.91847	-2.88081	0.00005	0.0144064
protein_coding	TCONS_00035446	XLOC_010108	CDK1	10:62538088-62554610	LB2_C	TNB_P	OK	19.4262	2.57028	-2.91801	-2.92686	0.0001	0.0265567
protein_coding	TCONS_00017368	XLOC_003223	IFI6	1:27992571-27998729	LB2_C	TNB_P	OK	230.963	30.614	-2.9154	-3.49029	0.00005	0.0144064
protein_coding	TCONS_00020390	XLOC_003762	DEPDC1	1:68939662-69004310	LB2_C	LB2_P	OK	2.24423	0.298003	-2.91282	-2.50881	0.0002	0.0474622
protein_coding	TCONS_00297888	XLOC_089411	HIST1H2BB	6:26043454-26043885	LB2_C	Normal	OK	46.5541	6.18325	-2.91247	-2.32303	0.00015	0.037475
protein_coding	TCONS_00330682	XLOC_101179	TRIB1	8:126441938-126453326	LB2_C	Normal	OK	36.9439	4.91597	-2.90979	-3.21519	0.00005	0.0144064
protein_coding	TCONS_00300957	XLOC_090003	COL12A1	6:75786190-75916250	LB2_C	TNB_P	OK	80.0555	10.7147	-2.90141	-3.21314	0.00005	0.0144064
protein_coding	TCONS_00329153	XLOC_100813	PI15	8:75502494-75779174	LB2_C	TNB_P	OK	3.35261	25.0285	2.90021	2.84036	0.00005	0.0144064
protein_coding	TCONS_00141750	XLOC_041662	PSMD3	17:38137049-38154213	LB2_C	TNB_C	OK	377.155	50.5661	-2.89891	-3.36843	0.00005	0.0144064
protein_coding	TCONS_00196058	XLOC_052717	SDC1	2:20400557-20425194	LB2_C	LB2_P	OK	98.6619	13.4918	-2.87041	-3.30501	0.00005	0.0144064
protein_coding	TCONS_00092143	XLOC_027133	POSTN	13:38136719-38173353	LB2_C	LB2_P	OK	215.24	29.4744	-2.86841	-2.34317	0.0002	0.0474622
protein_coding	TCONS_00118278	XLOC_035891	CILP	15:65488336-65503860	LB2_C	LB2_P	OK	49.0446	6.78104	-2.85452	-3.62938	0.00005	0.0144064
protein_coding	TCONS_00226881	XLOC_065433	HMOX1	22:35776353-35790307	LB2_C	Normal	OK	95.0328	13.1465	-2.85374	-3.05443	0.00005	0.0144064
protein_coding	TCONS_00333508	XLOC_101791	SFRP1	8:41111768-41167108	LB2_C	TNB_C	OK	7.62447	54.9578	2.84962	3.88045	0.00005	0.0144064
protein_coding	TCONS_00171003	XLOC_047974	C5AR1	19:47793279-47827313	LB2_C	TNB_P	OK	8.02471	1.11484	-2.84762	-2.56977	0.00015	0.037475
protein_coding	TCONS_00319987	XLOC_096940	PDK4	7:95210856-95243031	LB2_C	TNB_C	OK	47.0543	6.53908	-2.84717	-3.16582	0.00005	0.0144064
protein_coding	TCONS_00141555	XLOC_041639	PSMB3	17:36908988-36920484	LB2_C	LB2_P	OK	160.694	22.361	-2.84526	-2.68922	0.00005	0.0144064
protein_coding	TCONS_00141555	XLOC_041639	PSMB3	17:36908988-36920484	LB2_C	Normal	OK	160.694	22.4355	-2.84046	-2.66335	0.00015	0.037475
protein_coding	TCONS_00190695	XLOC_051865	CERS6	2:169312371-169769881	LB2_C	TNB_P	OK	38.225	5.41166	-2.82037	-2.80947	0.00005	0.0144064
protein_coding	TCONS_00126795	XLOC_038185	CX3CL1	16:57406369-57419998	LB2_C	TNB_P	OK	4.96011	34.9613	2.81732	3.42667	0.00005	0.0144064
protein_coding	TCONS_00136015	XLOC_039619	SLC7A5	16:87863628-87903094	LB2_C	TNB_P	OK	9.87511	1.402	-2.81631	-2.94475	0.00015	0.037475
protein_coding	TCONS_00085175	XLOC_023521	OASL	12:121457977-121497396	LB2_C	TNB_P	OK	7.52197	1.07379	-2.80839	-2.3214	0.0002	0.0474622
protein_coding	TCONS_00179808	XLOC_049218	KCNN4	19:44270493-44287426	LB2_C	TNB_P	OK	2.25384	15.7652	2.80629	2.48293	0.0001	0.0265567
protein_coding	TCONS_00298034	XLOC_089464	HIST1H2AM	6:27858092-27860963	LB2_C	Normal	OK	226.81	32.4546	-2.80499	-3.27825	0.00005	0.0144064
protein_coding	TCONS_00297894	XLOC_089416	HIST1H1T	6:26105048-26114868	LB2_C	TNB_P	OK	0.978319	0.141096	-2.79363	-2.47529	0.00005	0.0144064
protein_coding	TCONS_00194718	XLOC_052501	AC012485.1	2:239140324-239198743	LB2_C	LB2_P	OK	0.548328	3.79541	2.79114	2.47726	0.00015	0.037475
protein_coding	TCONS_00298034	XLOC_089464	HIST1H2AM	6:27858092-27860963	LB2_C	LB2_P	OK	226.81	32.8778	-2.7863	-3.35145	0.00005	0.0144064
protein_coding	TCONS_00298020	XLOC_089454	HIST1H2BL	6:27775256-27775722	LB2_C	TNB_P	OK	142.057	20.8307	-2.76969	-3.0417	0.00005	0.0144064
protein_coding	TCONS_00239047	XLOC_068036	C3orf58	3:143690639-143767561	LB2_C	TNB_C	OK	3.33849	22.7665	2.76964	2.89967	0.00005	0.0144064
protein_coding	TCONS_00259881	XLOC_074887	TRIM2	4:154073493-154264828	LB2_C	TNB_P	OK	2.84727	19.3774	2.76672	2.84725	0.00005	0.0144064
protein_coding	TCONS_00347584	XLOC_107073	AQP3	9:33438679-33451525	LB2_C	TNB_C	OK	6.18915	42.0684	2.76492	2.45244	0.00015	0.037475
protein_coding	TCONS_00336483	XLOC_102439	ATAD2	8:124327857-124428621	LB2_C	Normal	OK	16.2276	2.38827	-2.76441	-2.67933	0.00015	0.037475
protein_coding	TCONS_00155310	XLOC_043638	TK1	17:76170159-76183314	LB2_C	LB2_P	OK	9.80878	1.44455	-2.76345	-2.4177	0.0001	0.0265567
protein_coding	TCONS_00081011	XLOC_022853	KRT8	12:53290976-53346686	LB2_C	Normal	OK	372.501	54.8701	-2.76315	-2.95122	0.00005	0.0144064
protein_coding	TCONS_00079089	XLOC_022529	BCAT1	12:24962986-25113092	LB2_C	Normal	OK	4.95433	0.733356	-2.7561	-2.70374	0.0002	0.0474622
protein_coding	TCONS_00156081	XLOC_043717	FASN	17:80033719-80170749	LB2_C	Normal	OK	104.594	15.5821	-2.74684	-3.36707	0.00005	0.0144064
protein_coding	TCONS_00021042	XLOC_003906	GBP5	1:89724632-89738544	LB2_C	LB2_P	OK	9.48572	1.41402	-2.74596	-2.53242	0.0002	0.0474622
protein_coding	TCONS_00196058	XLOC_052717	SDC1	2:20400557-20425194	LB2_C	Normal	OK	98.6619	14.7124	-2.74546	-3.64535	0.00005	0.0144064
protein_coding	TCONS_00145847	XLOC_042255	CBX2	17:77751930-77762452	LB2_C	Normal	OK	6.46482	0.965346	-2.74349	-2.37161	0.0001	0.0265567
protein_coding	TCONS_00156081	XLOC_043717	FASN	17:80033719-80170749	LB2_C	TNB_P	OK	104.594	15.6762	-2.73815	-3.3938	0.00005	0.0144064
protein_coding	TCONS_00081011	XLOC_022853	KRT8	12:53290976-53346686	LB2_C	TNB_P	OK	372.501	55.8851	-2.73671	-2.93665	0.00005	0.0144064
protein_coding	TCONS_00290778	XLOC_087771	ID4	6:19535174-19846257	LB2_C	TNB_P	OK	5.40927	35.5984	2.71831	2.68096	0.00005	0.0144064
protein_coding	TCONS_00250228	XLOC_070025	CLDN1	3:190021598-190129932	LB2_C	TNB_C	OK	3.46538	22.5879	2.70447	3.16568	0.00005	0.0144064
protein_coding	TCONS_00172013	XLOC_048104	FPR3	19:52248424-52338574	LB2_C	Normal	OK	32.2782	4.96879	-2.6996	-2.75991	0.00005	0.0144064
protein_coding	TCONS_00152945	XLOC_043297	MRPL27	17:48445217-48450575	LB2_C	Normal	OK	128.751	19.8618	-2.69652	-2.59541	0.00005	0.0144064
protein_coding	TCONS_00329153	XLOC_100813	PI15	8:75502494-75779174	LB2_C	TNB_C	OK	3.35261	21.5934	2.68723	2.46822	0.00005	0.0144064
protein_coding	TCONS_00239028	XLOC_068030	CHST2	3:142837683-142869500	LB2_C	TNB_C	OK	2.41736	15.5377	2.68427	2.69856	0.00005	0.0144064
protein_coding	TCONS_00258208	XLOC_074479	MMRN1	4:90800682-90875780	LB2_C	TNB_P	OK	2.0264	13.0027	2.68183	2.53168	0.00015	0.037475
protein_coding	TCONS_00243533	XLOC_068878	LTF	3:46477135-46526724	LB2_C	TNB_P	OK	14.7033	94.2771	2.68077	3.42333	0.00005	0.0144064
protein_coding	TCONS_00008881	XLOC_001676	S100A9	1:153330329-153333503	LB2_C	LB2_P	OK	96.8303	15.1085	-2.6801	-3.05218	0.00005	0.0144064
protein_coding	TCONS_00347753	XLOC_107109	CCL19	9:34689563-34691274	LB2_C	LB2_P	OK	37.3517	5.89194	-2.66436	-2.60962	0.00005	0.0144064
protein_coding	TCONS_00243533	XLOC_068878	LTF	3:46477135-46526724	LB2_C	TNB_C	OK	14.7033	92.5509	2.65411	3.01102	0.00005	0.0144064
protein_coding	TCONS_00238789	XLOC_067995	CLSTN2	3:139654026-140300381	LB2_C	TNB_C	OK	4.71123	0.748698	-2.65365	-2.93117	0.00005	0.0144064
protein_coding	TCONS_00043329	XLOC_011743	COL17A1	10:105789890-105845935	LB2_C	LB2_P	OK	3.68715	23.169	2.65162	3.141	0.00005	0.0144064
protein_coding	TCONS_00291255	XLOC_087903	HIST1H3H	6:27775898-27780854	LB2_C	TNB_P	OK	239.044	38.4884	-2.63478	-2.48896	0.0001	0.0265567
protein_coding	TCONS_00152752	XLOC_043270	PHB	17:47448101-47554350	LB2_C	Normal	OK	192.76	31.0896	-2.6323	-3.09897	0.00005	0.0144064
protein_coding	TCONS_00037324	XLOC_010500	SCD	10:102106251-102124591	LB2_C	Normal	OK	32.972	5.31881	-2.63207	-2.16117	0.00015	0.037475
protein_coding	TCONS_00164598	XLOC_047085	GADD45B	19:2476107-2479834	LB2_C	Normal	OK	38.5422	6.24671	-2.62527	-2.74428	0.0001	0.0265567
protein_coding	TCONS_00035797	XLOC_010191	TSPAN15	10:71211228-71267425	LB2_C	TNB_P	OK	43.9192	7.21438	-2.60591	-3.18399	0.00005	0.0144064
protein_coding	TCONS_00296252	XLOC_089027	C6orf211	6:151773400-151791236	LB2_C	TNB_C	OK	25.1677	4.19196	-2.58588	-2.35882	0.00015	0.037475
protein_coding	TCONS_00221385	XLOC_063537	MX1	21:42792230-42831141	LB2_C	TNB_P	OK	97.8681	16.5127	-2.56726	-3.1598	0.00005	0.0144064
protein_coding	TCONS_00297888	XLOC_089411	HIST1H2BB	6:26043454-26043885	LB2_C	TNB_P	OK	46.5541	7.85771	-2.56673	-2.40199	0.00005	0.0144064
protein_coding	TCONS_00078940	XLOC_022514	LDHB	12:21788275-21928962	LB2_C	TNB_C	OK	38.2684	226.614	2.56601	2.99583	0.00005	0.0144064
protein_coding	TCONS_00298031	XLOC_089463	HIST1H4L	6:27840925-27841289	LB2_C	LB2_P	OK	166.077	28.1623	-2.56002	-2.84705	0.00005	0.0144064
protein_coding	TCONS_00217419	XLOC_061774	SCAND1	20:34538566-34547394	LB2_C	TNB_P	OK	127.73	21.6775	-2.55883	-2.99124	0.00005	0.0144064
protein_coding	TCONS_00291263	XLOC_087908	HIST1H2AL	6:27833033-27833606	LB2_C	TNB_P	OK	122.603	20.8213	-2.55786	-2.86716	0.00005	0.0144064
protein_coding	TCONS_00343338	XLOC_106232	CKS2	9:91926045-91931618	LB2_C	Normal	OK	47.8081	8.12988	-2.55595	-2.39017	0.0002	0.0474622
protein_coding	TCONS_00345951	XLOC_106700	COL5A1	9:137533499-137736686	LB2_C	Normal	OK	103.939	17.7207	-2.55222	-3.37395	0.00005	0.0144064
protein_coding	TCONS_00157652	XLOC_044721	RAB31	18:9708161-9862632	LB2_C	Normal	OK	34.4024	5.86862	-2.55141	-2.98284	0.00005	0.0144064
protein_coding	TCONS_00272745	XLOC_081244	BASP1	5:17065706-17276943	LB2_C	LB2_P	OK	18.8594	3.23432	-2.54375	-2.82578	0.00005	0.0144064
protein_coding	TCONS_00196058	XLOC_052717	SDC1	2:20400557-20425194	LB2_C	TNB_P	OK	98.6619	16.9368	-2.54233	-3.45523	0.00005	0.0144064
protein_coding	TCONS_00027677	XLOC_005219	DUSP10	1:221871035-221920050	LB2_C	TNB_P	OK	15.0258	2.57952	-2.54226	-2.60731	0.00005	0.0144064
protein_coding	TCONS_00170121	XLOC_047865	CD79A	19:42381160-42385439	LB2_C	Normal	OK	20.1877	3.46883	-2.54096	-2.42846	0.00005	0.0144064
protein_coding	TCONS_00328970	XLOC_100757	SULF1	8:70378858-70573150	LB2_C	Normal	OK	48.7408	8.42442	-2.53248	-2.63965	0.00015	0.037475
protein_coding	TCONS_00016493	XLOC_003084	AKR7A3	1:19609051-19615744	LB2_C	TNB_P	OK	11.9264	2.06345	-2.53103	-2.4582	0.0002	0.0474622
protein_coding	TCONS_00152945	XLOC_043297	MRPL27	17:48445217-48450575	LB2_C	LB2_P	OK	128.751	22.2993	-2.52952	-2.51709	0.0001	0.0265567
protein_coding	TCONS_00203312	XLOC_054240	COL5A2	2:189894990-190045075	LB2_C	TNB_P	OK	182.942	31.703	-2.52869	-3.19639	0.00005	0.0144064
protein_coding	TCONS_00079544	XLOC_022615	PKP2	12:32936723-33049834	LB2_C	TNB_C	OK	3.24372	18.7052	2.52772	2.57727	0.00005	0.0144064
protein_coding	TCONS_00333059	XLOC_101683	DUSP4	8:29189135-29212912	LB2_C	TNB_C	OK	20.6779	3.60435	-2.52028	-2.85238	0.00005	0.0144064
protein_coding	TCONS_00336483	XLOC_102439	ATAD2	8:124327857-124428621	LB2_C	TNB_P	OK	16.2276	2.83133	-2.51889	-2.68379	0.00005	0.0144064
protein_coding	TCONS_00297887	XLOC_089410	HIST1H2AB	6:26033319-26033796	LB2_C	LB2_P	OK	54.8501	9.64481	-2.50767	-2.56338	0.00015	0.037475
protein_coding	TCONS_00070026	XLOC_021036	GPRC5A	12:13043668-13075066	LB2_C	LB2_P	OK	13.0489	2.3025	-2.50265	-2.95986	0.00005	0.0144064
protein_coding	TCONS_00172013	XLOC_048104	FPR3	19:52248424-52338574	LB2_C	TNB_P	OK	32.2782	5.71788	-2.49701	-2.61417	0.0001	0.0265567
protein_coding	TCONS_00053669	XLOC_015972	SERPINH1	11:75273100-75283828	LB2_C	LB2_P	OK	183.696	32.5921	-2.49472	-3.45701	0.00005	0.0144064
protein_coding	TCONS_00170533	XLOC_047919	APOC1	19:45417503-45422606	LB2_C	TNB_P	OK	187.893	33.4358	-2.49044	-2.95602	0.00005	0.0144064
protein_coding	TCONS_00051346	XLOC_015691	SCGB2A2	11:62037600-62040628	LB2_C	TNB_P	OK	974.853	174.046	-2.48572	-2.68687	0.00005	0.0144064
protein_coding	TCONS_00126123	XLOC_038058	GPT2	16:46918117-46965341	LB2_C	TNB_C	OK	2.46475	13.7948	2.48461	2.69734	0.00005	0.0144064
protein_coding	TCONS_00311694	XLOC_095349	HSPB1	7:75931860-75933612	LB2_C	TNB_P	OK	270.817	48.9875	-2.46683	-3.52168	0.00005	0.0144064
protein_coding	TCONS_00186359	XLOC_050935	SLC1A4	2:65215240-65251563	LB2_C	TNB_P	OK	18.7868	3.41385	-2.46024	-2.52144	0.00005	0.0144064
protein_coding	TCONS_00126795	XLOC_038185	CX3CL1	16:57406369-57419998	LB2_C	LB2_P	OK	4.96011	27.1669	2.45341	2.87026	0.00005	0.0144064
protein_coding	TCONS_00051496	XLOC_015715	RARRES3	11:63304280-63313934	LB2_C	Normal	OK	223.326	41.1577	-2.43992	-3.33354	0.00005	0.0144064
protein_coding	TCONS_00386574	XLOC_118778	ITM2A	X:78615880-78623622	LB2_C	TNB_P	OK	8.58249	46.4832	2.43724	2.96138	0.0001	0.0265567
protein_coding	TCONS_00304109	XLOC_090729	THBS2	6:169613348-169654139	LB2_C	LB2_P	OK	127.872	23.616	-2.43686	-3.69881	0.00005	0.0144064
protein_coding	TCONS_00298030	XLOC_089462	HIST1H3I	6:27839622-27840099	LB2_C	TNB_P	OK	81.9971	15.1489	-2.43636	-2.47485	0.0001	0.0265567
protein_coding	TCONS_00331397	XLOC_101321	CYC1	8:145149929-145152428	LB2_C	Normal	OK	99.5182	18.5103	-2.42663	-2.87069	0.00005	0.0144064
protein_coding	TCONS_00118278	XLOC_035891	CILP	15:65488336-65503860	LB2_C	Normal	OK	49.0446	9.15593	-2.42132	-2.97653	0.00005	0.0144064
protein_coding	TCONS_00322051	XLOC_097307	PTN	7:136912087-137039229	LB2_C	TNB_P	OK	5.59237	29.9412	2.4206	2.51829	0.00005	0.0144064
protein_coding	TCONS_00243513	XLOC_068874	CCR1	3:46205028-46308197	LB2_C	Normal	OK	9.43234	1.76763	-2.4158	-2.56299	0.0002	0.0474622
protein_coding	TCONS_00051496	XLOC_015715	RARRES3	11:63304280-63313934	LB2_C	LB2_P	OK	223.326	41.9613	-2.41202	-3.13419	0.00005	0.0144064
protein_coding	TCONS_00332727	XLOC_101637	STC1	8:23699427-23712343	LB2_C	Normal	OK	14.5421	2.73536	-2.41044	-2.37837	0.0002	0.0474622
protein_coding	TCONS_00217419	XLOC_061774	SCAND1	20:34538566-34547394	LB2_C	LB2_P	OK	127.73	24.095	-2.4063	-2.82966	0.00015	0.037475
protein_coding	TCONS_00320277	XLOC_096986	AZGP1	7:99564090-99573780	LB2_C	LB2_P	OK	108.412	572.336	2.40034	3.36672	0.00005	0.0144064
protein_coding	TCONS_00335841	XLOC_102306	NCALD	8:102697040-103137135	LB2_C	TNB_P	OK	2.61093	13.7504	2.39684	2.44052	0.00015	0.037475
protein_coding	TCONS_00155330	XLOC_043644	SOCS3	17:76351215-76369992	LB2_C	Normal	OK	34.8336	6.61668	-2.3963	-3.0759	0.00005	0.0144064
protein_coding	TCONS_00166067	XLOC_047294	CNN1	19:11649531-11661138	LB2_C	LB2_P	OK	13.2098	69.498	2.39536	3.2566	0.00005	0.0144064
protein_coding	TCONS_00298773	XLOC_089608	CLIC1	6:31694814-31707540	LB2_C	LB2_P	OK	285.384	54.3007	-2.39386	-2.63241	0.0002	0.0474622
protein_coding	TCONS_00070026	XLOC_021036	GPRC5A	12:13043668-13075066	LB2_C	Normal	OK	13.0489	2.48646	-2.39176	-3.06794	0.00005	0.0144064
protein_coding	TCONS_00304109	XLOC_090729	THBS2	6:169613348-169654139	LB2_C	Normal	OK	127.872	24.4038	-2.38952	-3.79364	0.00005	0.0144064
protein_coding	TCONS_00143643	XLOC_041921	UTP18	17:49337888-49375297	LB2_C	LB2_P	OK	31.5947	6.08261	-2.37692	-2.56097	0.00005	0.0144064
protein_coding	TCONS_00176987	XLOC_048762	BST2	19:17513747-17516457	LB2_C	LB2_P	OK	103.717	19.9731	-2.37653	-3.14171	0.00005	0.0144064
protein_coding	TCONS_00217419	XLOC_061774	SCAND1	20:34538566-34547394	LB2_C	Normal	OK	127.73	24.8458	-2.36203	-2.7473	0.00005	0.0144064
protein_coding	TCONS_00291186	XLOC_087886	HIST1H2AH	6:27114860-27115317	LB2_C	Normal	OK	130.734	25.4499	-2.3609	-2.73396	0.00005	0.0144064
protein_coding	TCONS_00250517	XLOC_070071	APOD	3:195295572-195311076	LB2_C	TNB_P	OK	99.5573	510.593	2.35858	3.44271	0.00005	0.0144064
protein_coding	TCONS_00214580	XLOC_061178	SLC2A10	20:45336270-45365371	LB2_C	TNB_P	OK	18.7711	3.67233	-2.35375	-2.41734	0.0001	0.0265567
protein_coding	TCONS_00290993	XLOC_087849	HIST1H2BD	6:26158348-26171577	LB2_C	LB2_P	OK	397.753	77.9068	-2.35205	-2.94743	0.00005	0.0144064
protein_coding	TCONS_00057122	XLOC_016610	CTSD	11:1753639-1785255	LB2_C	TNB_P	OK	317.373	62.2693	-2.34959	-3.68979	0.00005	0.0144064
protein_coding	TCONS_00164598	XLOC_047085	GADD45B	19:2476107-2479834	LB2_C	TNB_P	OK	38.5422	7.57357	-2.34739	-2.77741	0.00005	0.0144064
protein_coding	TCONS_00049319	XLOC_015281	FIBIN	11:27015391-27021771	LB2_C	Normal	OK	12.4264	2.44698	-2.34434	-2.49797	0.0001	0.0265567
protein_coding	TCONS_00166067	XLOC_047294	CNN1	19:11649531-11661138	LB2_C	TNB_P	OK	13.2098	66.9524	2.34153	3.22148	0.00005	0.0144064
protein_coding	TCONS_00152752	XLOC_043270	PHB	17:47448101-47554350	LB2_C	LB2_P	OK	192.76	38.0396	-2.34123	-2.7889	0.00005	0.0144064
protein_coding	TCONS_00011073	XLOC_002030	TNN	1:175036685-175117202	LB2_C	Normal	OK	2.1798	11.0442	2.34103	2.37432	0.00015	0.037475
protein_coding	TCONS_00312396	XLOC_095451	PEG10	7:94285636-94299007	LB2_C	LB2_P	OK	3.28131	16.6185	2.34045	2.58425	0.00005	0.0144064
protein_coding	TCONS_00291186	XLOC_087886	HIST1H2AH	6:27114860-27115317	LB2_C	LB2_P	OK	130.734	25.8507	-2.33836	-2.70284	0.00005	0.0144064
protein_coding	TCONS_00012032	XLOC_002249	PKP1	1:201252503-201302121	LB2_C	TNB_C	OK	3.65549	18.4199	2.33313	2.47909	0.00005	0.0144064
protein_coding	TCONS_00296965	XLOC_089182	EXOC2	6:476314-750889	LB2_C	LB2_P	OK	27.3685	5.44256	-2.33016	-2.23347	0.0001	0.0265567
protein_coding	TCONS_00152571	XLOC_043232	CBX1	17:46147413-46178883	LB2_C	LB2_P	OK	83.8276	16.6961	-2.32792	-2.88622	0.00005	0.0144064
protein_coding	TCONS_00078101	XLOC_022355	MFAP5	12:8786962-8815484	LB2_C	Normal	OK	28.5796	5.72966	-2.31847	-2.43807	0.00015	0.037475
protein_coding	TCONS_00337579	XLOC_102594	EPPK1	8:144936646-144953374	LB2_C	LB2_P	OK	45.655	9.15975	-2.31739	-3.009	0.00005	0.0144064
protein_coding	TCONS_00332727	XLOC_101637	STC1	8:23699427-23712343	LB2_C	TNB_C	OK	14.5421	2.92158	-2.31541	-2.37575	0.00005	0.0144064
protein_coding	TCONS_00076697	XLOC_022124	AACS	12:125549924-125628207	LB2_C	TNB_C	OK	4.77056	23.6251	2.30809	2.39247	0.0002	0.0474622
protein_coding	TCONS_00298031	XLOC_089463	HIST1H4L	6:27840925-27841289	LB2_C	Normal	OK	166.077	33.5434	-2.30775	-2.53965	0.00005	0.0144064
protein_coding	TCONS_00017550	XLOC_003264	LAPTM5	1:31205315-31230672	LB2_C	LB2_P	OK	88.8641	18.0648	-2.29842	-3.3996	0.00005	0.0144064
protein_coding	TCONS_00280570	XLOC_082898	LIFR	5:38471686-38671318	LB2_C	TNB_P	OK	4.14661	20.3684	2.29633	2.97764	0.00005	0.0144064
protein_coding	TCONS_00335841	XLOC_102306	NCALD	8:102697040-103137135	LB2_C	LB2_P	OK	2.61093	12.822	2.29599	2.37689	0.0002	0.0474622
protein_coding	TCONS_00043634	XLOC_011805	GFRA1	10:117815978-118040347	LB2_C	TNB_P	OK	31.5551	6.44808	-2.29093	-2.62139	0.00005	0.0144064
protein_coding	TCONS_00203469	XLOC_054265	SDPR	2:192699027-193060435	LB2_C	LB2_P	OK	4.61863	22.4654	2.28217	2.57684	0.00005	0.0144064
protein_coding	TCONS_00141567	XLOC_041642	LASP1	17:37025632-37084509	LB2_C	LB2_P	OK	80.0948	16.4897	-2.28014	-2.34451	0.00005	0.0144064
protein_coding	TCONS_00217565	XLOC_061802	TGM2	20:36756783-36795044	LB2_C	LB2_P	OK	19.8104	4.08929	-2.27633	-2.95377	0.00005	0.0144064
protein_coding	TCONS_00203312	XLOC_054240	COL5A2	2:189894990-190045075	LB2_C	Normal	OK	182.942	37.8248	-2.27398	-3.3106	0.00005	0.0144064
protein_coding	TCONS_00017550	XLOC_003264	LAPTM5	1:31205315-31230672	LB2_C	Normal	OK	88.8641	18.3767	-2.27372	-3.22967	0.00005	0.0144064
protein_coding	TCONS_00300957	XLOC_090003	COL12A1	6:75786190-75916250	LB2_C	LB2_P	OK	80.0555	16.5677	-2.27263	-2.38607	0.00015	0.037475
protein_coding	TCONS_00152752	XLOC_043270	PHB	17:47448101-47554350	LB2_C	TNB_P	OK	192.76	39.9703	-2.26981	-2.67565	0.00005	0.0144064
protein_coding	TCONS_00311694	XLOC_095349	HSPB1	7:75931860-75933612	LB2_C	Normal	OK	270.817	56.4176	-2.2631	-3.07078	0.00005	0.0144064
protein_coding	TCONS_00043634	XLOC_011805	GFRA1	10:117815978-118040347	LB2_C	Normal	OK	31.5551	6.57986	-2.26174	-2.35602	0.0001	0.0265567
protein_coding	TCONS_00025256	XLOC_004642	OLFML2B	1:161952366-161994234	LB2_C	TNB_P	OK	26.4549	5.56182	-2.24991	-2.51264	0.00015	0.037475
protein_coding	TCONS_00024445	XLOC_004521	CCT3	1:156278758-156337664	LB2_C	Normal	OK	165.471	34.7911	-2.24978	-2.50729	0.00005	0.0144064
protein_coding	TCONS_00202177	XLOC_054022	FAP	2:163016271-163101661	LB2_C	TNB_P	OK	39.5723	8.35607	-2.24359	-2.67247	0.00005	0.0144064
protein_coding	TCONS_00014535	XLOC_002724	SCCPDH	1:246886909-246933181	LB2_C	LB2_P	OK	38.5853	8.16812	-2.23998	-2.56513	0.00005	0.0144064
protein_coding	TCONS_00380772	XLOC_117196	MAGED2	X:54834031-54842445	LB2_C	TNB_P	OK	226.25	47.9164	-2.23932	-2.46373	0.0001	0.0265567
protein_coding	TCONS_00052767	XLOC_015836	GSTP1	11:67351065-67354131	LB2_C	TNB_C	OK	113.759	536.409	2.23735	3.01499	0.00005	0.0144064
protein_coding	TCONS_00038971	XLOC_010821	KLF6	10:3815666-3827473	LB2_C	Normal	OK	30.5911	6.51363	-2.23158	-2.54275	0.00005	0.0144064
protein_coding	TCONS_00007355	XLOC_001315	CD53	1:111413764-111457272	LB2_C	Normal	OK	37.4187	8.00761	-2.22432	-2.52165	0.0001	0.0265567
protein_coding	TCONS_00281967	XLOC_083236	ARSB	5:78072207-78281910	LB2_C	LB2_P	OK	6.17637	1.32867	-2.21677	-2.32915	0.00015	0.037475
protein_coding	TCONS_00320277	XLOC_096986	AZGP1	7:99564090-99573780	LB2_C	Normal	OK	108.412	502.594	2.21287	3.06452	0.00005	0.0144064
protein_coding	TCONS_00090601	XLOC_026794	GPC6	13:93879094-95059885	LB2_C	Normal	OK	7.59995	1.64431	-2.20851	-2.34793	0.00005	0.0144064
protein_coding	TCONS_00023778	XLOC_004451	S100A14	1:153586730-153589462	LB2_C	TNB_P	OK	45.2797	9.84279	-2.20173	-2.40142	0.0001	0.0265567
protein_coding	TCONS_00385321	XLOC_118426	PIM2	X:48769416-48778422	LB2_C	LB2_P	OK	43.612	9.4838	-2.20119	-2.46445	0.00005	0.0144064
protein_coding	TCONS_00201434	XLOC_053845	CXCR4	2:136871918-136875735	LB2_C	Normal	OK	50.9199	11.0751	-2.20091	-2.94812	0.00005	0.0144064
protein_coding	TCONS_00290993	XLOC_087849	HIST1H2BD	6:26158348-26171577	LB2_C	Normal	OK	397.753	86.6422	-2.19873	-2.64123	0.00005	0.0144064
protein_coding	TCONS_00250517	XLOC_070071	APOD	3:195295572-195311076	LB2_C	Normal	OK	99.5573	456.37	2.1966	3.34966	0.00005	0.0144064
protein_coding	TCONS_00105849	XLOC_031744	DIO2	14:80663487-80921812	LB2_C	LB2_P	OK	11.3867	2.49189	-2.19204	-2.59009	0.00005	0.0144064
protein_coding	TCONS_00035797	XLOC_010191	TSPAN15	10:71211228-71267425	LB2_C	Normal	OK	43.9192	9.6269	-2.18971	-2.71269	0.00005	0.0144064
protein_coding	TCONS_00299384	XLOC_089679	SPDEF	6:34433886-34524179	LB2_C	TNB_P	OK	77.5197	16.9999	-2.18903	-2.3467	0.00005	0.0144064
protein_coding	TCONS_00035735	XLOC_010185	SRGN	10:70807404-70864567	LB2_C	Normal	OK	70.3993	15.4867	-2.18453	-2.76145	0.00005	0.0144064
protein_coding	TCONS_00152571	XLOC_043232	CBX1	17:46147413-46178883	LB2_C	Normal	OK	83.8276	18.5595	-2.17527	-2.70511	0.00005	0.0144064
protein_coding	TCONS_00201434	XLOC_053845	CXCR4	2:136871918-136875735	LB2_C	LB2_P	OK	50.9199	11.3584	-2.16447	-2.89522	0.00005	0.0144064
protein_coding	TCONS_00023684	XLOC_004412	S100A11	1:151967006-152020383	LB2_C	TNB_P	OK	196.101	43.8545	-2.1608	-2.8334	0.00005	0.0144064
protein_coding	TCONS_00192401	XLOC_052155	FZD7	2:202898538-202908442	LB2_C	TNB_P	OK	4.92938	21.9668	2.15585	2.40805	0.0002	0.0474622
protein_coding	TCONS_00118278	XLOC_035891	CILP	15:65488336-65503860	LB2_C	TNB_P	OK	49.0446	11.0078	-2.15557	-2.40726	0.00005	0.0144064
protein_coding	TCONS_00014535	XLOC_002724	SCCPDH	1:246886909-246933181	LB2_C	TNB_P	OK	38.5853	8.67561	-2.15301	-2.49848	0.0001	0.0265567
protein_coding	TCONS_00216176	XLOC_061473	PCNA	20:5095598-5107272	LB2_C	Normal	OK	55.3519	12.4833	-2.14864	-2.55154	0.0001	0.0265567
protein_coding	TCONS_00127033	XLOC_038199	MMP15	16:58059469-58080858	LB2_C	TNB_P	OK	7.81446	1.76937	-2.14291	-2.45859	0.00005	0.0144064
protein_coding	TCONS_00346405	XLOC_106758	TUBB4B	9:140135664-140142222	LB2_C	Normal	OK	107.491	24.3432	-2.14262	-2.46495	0.0001	0.0265567
protein_coding	TCONS_00007760	XLOC_001406	FAM46C	1:118148555-118184395	LB2_C	Normal	OK	14.754	3.3472	-2.14008	-2.27219	0.00015	0.037475
protein_coding	TCONS_00330682	XLOC_101179	TRIB1	8:126441938-126453326	LB2_C	TNB_P	OK	36.9439	8.39052	-2.13851	-2.44386	0.00015	0.037475
protein_coding	TCONS_00016563	XLOC_003101	CAMK2N1	1:20807980-20812713	LB2_C	TNB_C	OK	10.8653	2.47414	-2.13473	-2.35761	0.00015	0.037475
protein_coding	TCONS_00141485	XLOC_041628	MRPL45	17:36452949-36479101	LB2_C	Normal	OK	60.3985	13.7783	-2.13211	-2.5142	0.00005	0.0144064
protein_coding	TCONS_00215727	XLOC_061400	SRXN1	20:627258-656823	LB2_C	TNB_P	OK	16.9309	3.88707	-2.1229	-2.4541	0.0001	0.0265567
protein_coding	TCONS_00159415	XLOC_045099	SERPINB5	18:61143993-61172456	LB2_C	TNB_P	OK	2.79507	12.1581	2.12096	2.43729	0.0001	0.0265567
protein_coding	TCONS_00141555	XLOC_041639	PSMB3	17:36908988-36920484	LB2_C	TNB_P	OK	160.694	36.9665	-2.12003	-2.2884	0.0002	0.0474622
protein_coding	TCONS_00171274	XLOC_048011	FTL	19:49468557-49470135	LB2_C	Normal	OK	3292	764.067	-2.10719	-3.11721	0.00005	0.0144064
protein_coding	TCONS_00083827	XLOC_023316	IGF1	12:102785156-102874423	LB2_C	Normal	OK	4.9331	21.1072	2.09717	2.60485	0.0001	0.0265567
protein_coding	TCONS_00176987	XLOC_048762	BST2	19:17513747-17516457	LB2_C	Normal	OK	103.717	24.2649	-2.09572	-2.78356	0.00005	0.0144064
protein_coding	TCONS_00057122	XLOC_016610	CTSD	11:1753639-1785255	LB2_C	Normal	OK	317.373	74.2519	-2.09568	-3.16902	0.00005	0.0144064
protein_coding	TCONS_00245127	XLOC_069032	IL17RD	3:57123828-57204334	LB2_C	Normal	OK	3.16922	13.5365	2.09466	2.61711	0.00005	0.0144064
protein_coding	TCONS_00203469	XLOC_054265	SDPR	2:192699027-193060435	LB2_C	TNB_P	OK	4.61863	19.5629	2.08259	2.2471	0.0002	0.0474622
protein_coding	TCONS_00009795	XLOC_001797	MNDA	1:158801070-158819296	LB2_C	Normal	OK	14.6754	3.48256	-2.07518	-2.31077	0.00015	0.037475
protein_coding	TCONS_00010156	XLOC_001857	FCER1G	1:161185023-161193421	LB2_C	LB2_P	OK	53.1942	12.6285	-2.07458	-2.2791	0.0001	0.0265567
protein_coding	TCONS_00141485	XLOC_041628	MRPL45	17:36452949-36479101	LB2_C	LB2_P	OK	60.3985	14.3626	-2.07219	-2.4545	0.00005	0.0144064
protein_coding	TCONS_00093725	XLOC_027571	COL4A1	13:110801317-111165374	LB2_C	LB2_P	OK	94.2052	22.4704	-2.06778	-2.25969	0.0001	0.0265567
protein_coding	TCONS_00212247	XLOC_060738	TRIB3	20:361260-378951	LB2_C	TNB_P	OK	16.5873	3.95778	-2.06731	-2.43045	0.00005	0.0144064
protein_coding	TCONS_00017550	XLOC_003264	LAPTM5	1:31205315-31230672	LB2_C	TNB_P	OK	88.8641	21.2402	-2.0648	-3.01896	0.00005	0.0144064
protein_coding	TCONS_00081011	XLOC_022853	KRT8	12:53290976-53346686	LB2_C	LB2_P	OK	372.501	89.2937	-2.06062	-2.32801	0.0001	0.0265567
protein_coding	TCONS_00272745	XLOC_081244	BASP1	5:17065706-17276943	LB2_C	TNB_P	OK	18.8594	4.57785	-2.04254	-2.33182	0.0002	0.0474622
protein_coding	TCONS_00215727	XLOC_061400	SRXN1	20:627258-656823	LB2_C	Normal	OK	16.9309	4.16478	-2.02334	-2.35835	0.0001	0.0265567
protein_coding	TCONS_00343285	XLOC_106215	CTSL	9:90340433-90348378	LB2_C	Normal	OK	55.106	13.5764	-2.0211	-2.21598	0.0002	0.0474622
protein_coding	TCONS_00001981	XLOC_000366	C1QB	1:22979254-22988056	LB2_C	LB2_P	OK	194.43	48.0253	-2.01739	-2.9805	0.00005	0.0144064
protein_coding	TCONS_00213920	XLOC_061062	RPN2	20:35729628-35870022	LB2_C	Normal	OK	151.79	37.5027	-2.01701	-2.80351	0.00005	0.0144064
protein_coding	TCONS_00080420	XLOC_022756	TUBA1B	12:49521564-49541652	LB2_C	Normal	OK	235.186	58.2594	-2.01324	-3.12136	0.00005	0.0144064
protein_coding	TCONS_00351353	XLOC_107931	IER5L	9:131933485-131972827	LB2_C	LB2_P	OK	25.7547	6.38254	-2.01263	-2.58445	0.00005	0.0144064
protein_coding	TCONS_00035797	XLOC_010191	TSPAN15	10:71211228-71267425	LB2_C	LB2_P	OK	43.9192	10.8913	-2.01168	-2.4043	0.0001	0.0265567
protein_coding	TCONS_00304109	XLOC_090729	THBS2	6:169613348-169654139	LB2_C	TNB_P	OK	127.872	31.7854	-2.00827	-3.15129	0.00005	0.0144064
protein_coding	TCONS_00195371	XLOC_052566	PXDN	2:1635546-1748624	LB2_C	LB2_P	OK	28.4601	7.13296	-1.99637	-2.58816	0.00005	0.0144064
protein_coding	TCONS_00351353	XLOC_107931	IER5L	9:131933485-131972827	LB2_C	TNB_P	OK	25.7547	6.4869	-1.98924	-2.47263	0.0001	0.0265567
protein_coding	TCONS_00171274	XLOC_048011	FTL	19:49468557-49470135	LB2_C	TNB_P	OK	3292	830.076	-1.98765	-2.93818	0.00005	0.0144064
protein_coding	TCONS_00171274	XLOC_048011	FTL	19:49468557-49470135	LB2_C	LB2_P	OK	3292	832.087	-1.98416	-2.96884	0.00005	0.0144064
protein_coding	TCONS_00053669	XLOC_015972	SERPINH1	11:75273100-75283828	LB2_C	Normal	OK	183.696	46.4942	-1.9822	-2.83117	0.00005	0.0144064
protein_coding	TCONS_00053704	XLOC_015977	DGAT2	11:75469499-75514460	LB2_C	LB2_P	OK	3.47794	13.7258	1.98058	2.16	0.00005	0.0144064
protein_coding	TCONS_00316036	XLOC_096138	PDGFA	7:536163-559962	LB2_C	TNB_P	OK	6.72659	26.4627	1.97601	2.24928	0.0002	0.0474622
protein_coding	TCONS_00223650	XLOC_064013	ITGB2	21:46305867-46351904	LB2_C	Normal	OK	24.7476	6.29917	-1.97405	-2.11312	0.00015	0.037475
protein_coding	TCONS_00280570	XLOC_082898	LIFR	5:38471686-38671318	LB2_C	LB2_P	OK	4.14661	16.239	1.96946	2.50278	0.00005	0.0144064
protein_coding	TCONS_00057122	XLOC_016610	CTSD	11:1753639-1785255	LB2_C	LB2_P	OK	317.373	81.2375	-1.96596	-3.1481	0.00005	0.0144064
protein_coding	TCONS_00280719	XLOC_082921	OXCT1	5:41730166-41871201	LB2_C	TNB_C	OK	5.49671	21.2041	1.9477	2.30912	0.0002	0.0474622
protein_coding	TCONS_00051496	XLOC_015715	RARRES3	11:63304280-63313934	LB2_C	TNB_P	OK	223.326	57.9085	-1.94731	-2.67604	0.00005	0.0144064
protein_coding	TCONS_00001981	XLOC_000366	C1QB	1:22979254-22988056	LB2_C	Normal	OK	194.43	50.5097	-1.94462	-2.85383	0.00005	0.0144064
protein_coding	TCONS_00053021	XLOC_015871	CCND1	11:69453901-69490184	LB2_C	Normal	OK	92.0268	23.9686	-1.94091	-2.27714	0.00005	0.0144064
protein_coding	TCONS_00292302	XLOC_088083	HLA-DRA	6:32407618-32412823	LB2_C	LB2_P	OK	588.902	154.051	-1.93462	-3.24373	0.00005	0.0144064
protein_coding	TCONS_00019122	XLOC_003503	PRDX1	1:45959537-45988719	LB2_C	Normal	OK	278.267	72.7957	-1.93455	-2.70928	0.00005	0.0144064
protein_coding	TCONS_00179195	XLOC_049134	BLVRB	19:40953695-40971747	LB2_C	Normal	OK	82.3545	21.5536	-1.93392	-2.34175	0.00005	0.0144064
protein_coding	TCONS_00001974	XLOC_000365	C1QC	1:22970122-22974603	LB2_C	LB2_P	OK	90.5725	23.8502	-1.92507	-2.45649	0.00005	0.0144064
protein_coding	TCONS_00311694	XLOC_095349	HSPB1	7:75931860-75933612	LB2_C	LB2_P	OK	270.817	71.6204	-1.91888	-2.78788	0.00005	0.0144064
protein_coding	TCONS_00379624	XLOC_116855	PRDX4	X:23682378-23704516	LB2_C	Normal	OK	68.4669	18.1628	-1.91442	-2.40154	0.00015	0.037475
protein_coding	TCONS_00141485	XLOC_041628	MRPL45	17:36452949-36479101	LB2_C	TNB_C	OK	60.3985	16.0467	-1.91223	-2.22927	0.0002	0.0474622
protein_coding	TCONS_00096881	XLOC_030136	MMP14	14:23305765-23318236	LB2_C	LB2_P	OK	152.377	40.6352	-1.90684	-2.75736	0.00005	0.0144064
protein_coding	TCONS_00166067	XLOC_047294	CNN1	19:11649531-11661138	LB2_C	Normal	OK	13.2098	49.4029	1.90299	2.51138	0.00005	0.0144064
protein_coding	TCONS_00152571	XLOC_043232	CBX1	17:46147413-46178883	LB2_C	TNB_P	OK	83.8276	22.4816	-1.89868	-2.34381	0.0001	0.0265567
protein_coding	TCONS_00291186	XLOC_087886	HIST1H2AH	6:27114860-27115317	LB2_C	TNB_P	OK	130.734	35.3145	-1.8883	-2.35379	0.0002	0.0474622
protein_coding	TCONS_00024445	XLOC_004521	CCT3	1:156278758-156337664	LB2_C	LB2_P	OK	165.471	45.1114	-1.87501	-2.38404	0.00005	0.0144064
protein_coding	TCONS_00264718	XLOC_075921	H2AFZ	4:100869242-101136662	LB2_C	Normal	OK	105.17	28.683	-1.87446	-2.34386	0.00015	0.037475
protein_coding	TCONS_00053669	XLOC_015972	SERPINH1	11:75273100-75283828	LB2_C	TNB_P	OK	183.696	50.1449	-1.87315	-2.65067	0.00005	0.0144064
protein_coding	TCONS_00348817	XLOC_107406	ALDH1A1	9:75493316-75695358	LB2_C	LB2_P	OK	17.7299	64.7535	1.86878	2.41791	0.00015	0.037475
protein_coding	TCONS_00184435	XLOC_050575	RHOB	2:20646834-20649200	LB2_C	Normal	OK	180.414	49.5187	-1.86526	-2.79975	0.00005	0.0144064
protein_coding	TCONS_00319075	XLOC_096774	CLDN3	7:73183327-73184600	LB2_C	Normal	OK	58.6147	16.2565	-1.85025	-2.33607	0.00005	0.0144064
protein_coding	TCONS_00342220	XLOC_105876	ALDH1B1	9:38392660-38398658	LB2_C	LB2_P	OK	15.6711	4.35286	-1.84808	-2.39723	0.00015	0.037475
protein_coding	TCONS_00333126	XLOC_101701	GSR	8:30535478-30585443	LB2_C	LB2_P	OK	22.5709	6.29214	-1.84284	-2.09057	0.0002	0.0474622
protein_coding	TCONS_00331397	XLOC_101321	CYC1	8:145149929-145152428	LB2_C	LB2_P	OK	99.5182	27.7633	-1.84178	-2.32061	0.00005	0.0144064
protein_coding	TCONS_00290993	XLOC_087849	HIST1H2BD	6:26158348-26171577	LB2_C	TNB_P	OK	397.753	111.012	-1.84115	-2.31233	0.00005	0.0144064
protein_coding	TCONS_00023684	XLOC_004412	S100A11	1:151967006-152020383	LB2_C	Normal	OK	196.101	55.0196	-1.83358	-2.42888	0.00005	0.0144064
protein_coding	TCONS_00284301	XLOC_083761	CD14	5:140007345-140013286	LB2_C	Normal	OK	51.6876	14.5042	-1.83335	-2.24798	0.00015	0.037475
protein_coding	TCONS_00001974	XLOC_000365	C1QC	1:22970122-22974603	LB2_C	Normal	OK	90.5725	25.4347	-1.83228	-2.30624	0.00015	0.037475
protein_coding	TCONS_00213920	XLOC_061062	RPN2	20:35729628-35870022	LB2_C	LB2_P	OK	151.79	43.0649	-1.81749	-2.71866	0.00005	0.0144064
protein_coding	TCONS_00310608	XLOC_095101	EGFR	7:55073344-55324313	LB2_C	TNB_P	OK	4.21051	14.7881	1.81237	2.54599	0.00005	0.0144064
protein_coding	TCONS_00155330	XLOC_043644	SOCS3	17:76351215-76369992	LB2_C	TNB_P	OK	34.8336	9.98696	-1.80236	-2.39138	0.0002	0.0474622
protein_coding	TCONS_00118776	XLOC_035974	PKM	15:72491369-72524164	LB2_C	TNB_P	OK	253.931	72.9389	-1.79968	-2.54056	0.00005	0.0144064
protein_coding	TCONS_00013761	XLOC_002551	ARF1	1:228254995-228293112	LB2_C	Normal	OK	170.787	49.1594	-1.79666	-2.35849	0.00005	0.0144064
protein_coding	TCONS_00226881	XLOC_065433	HMOX1	22:35776353-35790307	LB2_C	TNB_C	OK	95.0328	27.3765	-1.79549	-2.21301	0.0001	0.0265567
protein_coding	TCONS_00310254	XLOC_095018	AEBP1	7:44143959-44163957	LB2_C	LB2_P	OK	92.7198	26.7135	-1.79531	-2.29772	0.0002	0.0474622
protein_coding	TCONS_00278679	XLOC_082446	ERGIC1	5:172261277-172379688	LB2_C	Normal	OK	106.744	30.9888	-1.78434	-2.48729	0.00005	0.0144064
protein_coding	TCONS_00060090	XLOC_017179	UBE2L6	11:57319128-57335757	LB2_C	Normal	OK	63.8667	18.5666	-1.78235	-2.39273	0.00005	0.0144064
protein_coding	TCONS_00226918	XLOC_065441	APOL6	22:36044234-36064533	LB2_C	Normal	OK	16.8373	4.91962	-1.77504	-2.30622	0.0002	0.0474622
protein_coding	TCONS_00310608	XLOC_095101	EGFR	7:55073344-55324313	LB2_C	LB2_P	OK	4.21051	14.3958	1.77359	2.4926	0.00005	0.0144064
protein_coding	TCONS_00266767	XLOC_076413	DDX60	4:169137443-169239958	LB2_C	Normal	OK	14.2344	4.16641	-1.77251	-2.24645	0.0001	0.0265567
protein_coding	TCONS_00229623	XLOC_065894	XBP1	22:29190542-29196611	LB2_C	TNB_P	OK	693.515	203.3	-1.77031	-2.35781	0.00005	0.0144064
protein_coding	TCONS_00118776	XLOC_035974	PKM	15:72491369-72524164	LB2_C	Normal	OK	253.931	75.0946	-1.75766	-2.4549	0.0002	0.0474622
protein_coding	TCONS_00024852	XLOC_004597	TAGLN2	1:159887880-159895522	LB2_C	LB2_P	OK	156.952	46.6506	-1.75036	-2.23323	0.00015	0.037475
protein_coding	TCONS_00176987	XLOC_048762	BST2	19:17513747-17516457	LB2_C	TNB_P	OK	103.717	30.8787	-1.74797	-2.4137	0.00005	0.0144064
protein_coding	TCONS_00001981	XLOC_000366	C1QB	1:22979254-22988056	LB2_C	TNB_P	OK	194.43	58.3101	-1.73743	-2.46378	0.00005	0.0144064
protein_coding	TCONS_00344792	XLOC_106549	OLFML2A	9:127539421-127577403	LB2_C	TNB_P	OK	4.82829	16.0632	1.73418	2.35438	0.0001	0.0265567
protein_coding	TCONS_00297289	XLOC_089270	TXNDC5	6:7726315-8102811	LB2_C	Normal	OK	156.377	47.0642	-1.73233	-2.45136	0.00005	0.0144064
protein_coding	TCONS_00060090	XLOC_017179	UBE2L6	11:57319128-57335757	LB2_C	LB2_P	OK	63.8667	19.2569	-1.72969	-2.32793	0.00005	0.0144064
protein_coding	TCONS_00160013	XLOC_045214	YES1	18:721587-812547	LB2_C	TNB_C	OK	11.1331	36.3227	1.70602	2.20438	0.0001	0.0265567
protein_coding	TCONS_00195371	XLOC_052566	PXDN	2:1635546-1748624	LB2_C	Normal	OK	28.4601	8.75232	-1.7012	-2.30015	0.0002	0.0474622
protein_coding	TCONS_00297890	XLOC_089413	HIST1H1C	6:26055967-26056699	LB2_C	Normal	OK	344.436	105.929	-1.70114	-2.49484	0.00005	0.0144064
protein_coding	TCONS_00226714	XLOC_065398	YWHAH	22:32329506-32356793	LB2_C	Normal	OK	52.1314	16.3398	-1.67376	-2.25933	0.0001	0.0265567
protein_coding	TCONS_00227096	XLOC_065473	LGALS1	22:38071614-38075813	LB2_C	Normal	OK	1003.99	314.956	-1.67252	-2.48538	0.00005	0.0144064
protein_coding	TCONS_00279861	XLOC_082682	SEMA5A	5:9001885-9546187	LB2_C	Normal	OK	5.63796	17.9233	1.66859	2.21446	0.0001	0.0265567
protein_coding	TCONS_00303108	XLOC_090488	PERP	6:138409641-138429775	LB2_C	TNB_C	OK	19.8278	62.9385	1.66642	2.52946	0.00005	0.0144064
protein_coding	TCONS_00266431	XLOC_076315	SFRP2	4:154701743-154710272	LB2_C	TNB_P	OK	294.495	92.9058	-1.6644	-2.53547	0.00005	0.0144064
protein_coding	TCONS_00214351	XLOC_061141	YWHAB	20:43514316-43537173	LB2_C	Normal	OK	92.7299	29.2826	-1.66299	-2.39647	0.00005	0.0144064
protein_coding	TCONS_00136048	XLOC_039632	CYBA	16:88709690-88717560	LB2_C	Normal	OK	164.177	52.3114	-1.65006	-2.06983	0.0002	0.0474622
protein_coding	TCONS_00278679	XLOC_082446	ERGIC1	5:172261277-172379688	LB2_C	TNB_P	OK	106.744	34.1526	-1.64409	-2.35448	0.0001	0.0265567
protein_coding	TCONS_00096881	XLOC_030136	MMP14	14:23305765-23318236	LB2_C	TNB_P	OK	152.377	48.7573	-1.64395	-2.40494	0.00005	0.0144064
protein_coding	TCONS_00292302	XLOC_088083	HLA-DRA	6:32407618-32412823	LB2_C	Normal	OK	588.902	190.631	-1.62725	-2.73713	0.00005	0.0144064
protein_coding	TCONS_00345951	XLOC_106700	COL5A1	9:137533499-137736686	LB2_C	TNB_C	OK	103.939	33.9653	-1.6136	-2.29351	0.00015	0.037475
protein_coding	TCONS_00019890	XLOC_003619	DHCR24	1:55315305-55354523	LB2_C	TNB_P	OK	61.8276	20.2043	-1.61359	-2.28509	0.0001	0.0265567
protein_coding	TCONS_00266431	XLOC_076315	SFRP2	4:154701743-154710272	LB2_C	LB2_P	OK	294.495	97.2135	-1.59902	-2.50068	0.00005	0.0144064
protein_coding	TCONS_00310608	XLOC_095101	EGFR	7:55073344-55324313	LB2_C	Normal	OK	4.21051	12.7403	1.59733	2.22169	0.0002	0.0474622
protein_coding	TCONS_00319837	XLOC_096918	CDK6	7:92233312-92546501	LB2_C	TNB_C	OK	5.89642	17.7967	1.5937	2.31826	0.0001	0.0265567
protein_coding	TCONS_00284052	XLOC_083732	HSPA9	5:137890570-137911133	LB2_C	Normal	OK	82.7967	27.4707	-1.59168	-2.26263	0.00005	0.0144064
protein_coding	TCONS_00213920	XLOC_061062	RPN2	20:35729628-35870022	LB2_C	TNB_P	OK	151.79	50.9724	-1.57429	-2.44393	0.00005	0.0144064
protein_coding	TCONS_00142481	XLOC_041782	GRN	17:42422613-42430470	LB2_C	Normal	OK	123.605	43.1934	-1.51685	-2.32969	0.00005	0.0144064
protein_coding	TCONS_00142481	XLOC_041782	GRN	17:42422613-42430470	LB2_C	TNB_P	OK	123.605	43.2697	-1.51431	-2.32797	0.00005	0.0144064
protein_coding	TCONS_00290992	XLOC_087848	HIST1H1E	6:26156558-26157343	LB2_C	Normal	OK	408.448	143.353	-1.51058	-2.31831	0.00005	0.0144064
protein_coding	TCONS_00278679	XLOC_082446	ERGIC1	5:172261277-172379688	LB2_C	LB2_P	OK	106.744	37.4985	-1.50925	-2.16713	0.00005	0.0144064
protein_coding	TCONS_00238146	XLOC_067893	COPG1	3:128965421-128996614	LB2_C	Normal	OK	69.6211	24.9214	-1.48214	-2.22486	0.0001	0.0265567
protein_coding	TCONS_00284845	XLOC_083851	CD74	5:149781199-149792492	LB2_C	LB2_P	OK	1048.62	375.749	-1.48066	-2.16788	0.00015	0.037475
protein_coding	TCONS_00184435	XLOC_050575	RHOB	2:20646834-20649200	LB2_C	TNB_C	OK	180.414	65.0585	-1.4715	-2.26661	0.00005	0.0144064
protein_coding	TCONS_00142481	XLOC_041782	GRN	17:42422613-42430470	LB2_C	LB2_P	OK	123.605	45.1643	-1.45248	-2.22462	0.0002	0.0474622
protein_coding	TCONS_00076564	XLOC_022106	TMED2	12:124066766-124083116	LB2_C	Normal	OK	133.573	49.6742	-1.42706	-2.22971	0.00005	0.0144064
protein_coding	TCONS_00001970	XLOC_000364	C1QA	1:22962998-22966101	LB2_C	LB2_P	OK	141.359	53.2239	-1.40922	-2.02728	0.0002	0.0474622
protein_coding	TCONS_00266431	XLOC_076315	SFRP2	4:154701743-154710272	LB2_C	TNB_C	OK	294.495	111.016	-1.40747	-2.16821	0.00015	0.037475
retained_intron	TCONS_00316808	XLOC_096270	AGR2	7:16831434-16873057	LB2_C	TNB_C	OK	637.318	17.4657	-5.18942	-3.53336	0.00005	0.0144064
retained_intron	TCONS_00316808	XLOC_096270	AGR2	7:16831434-16873057	LB2_C	TNB_P	OK	637.318	33.1759	-4.26381	-2.93444	0.00005	0.0144064
antisense	TCONS_00102226	XLOC_031115	RPPH1	14:20811206-20826064	LB1_P	TNB_C	OK	5930.03	40494	2.7716	3.34565	0.00005	0.0144064
antisense	TCONS_00102226	XLOC_031115	RPPH1	14:20811206-20826064	LB1_P	LB2_C	OK	5930.03	26021.6	2.1336	2.71505	0.00015	0.037475
antisense	TCONS_00102226	XLOC_031115	RPPH1	14:20811206-20826064	LB1_P	TNB_P	OK	5930.03	25192.5	2.08688	2.68328	0.00005	0.0144064
lincRNA	TCONS_00224915	XLOC_065070	AC006946.16	22:17548710-17551565	LB1_P	LB2_C	OK	1.97989	0.189639	-3.3841	-2.7072	0.00015	0.037475
lincRNA	TCONS_00139891	XLOC_041334	SNORD3A	17:19091328-19092027	LB1_P	TNB_C	OK	100.779	538.762	2.41846	3.55841	0.00005	0.0144064
lincRNA	TCONS_00007014	XLOC_001285	SCARNA2	1:109642814-109643241	LB1_P	TNB_P	OK	2030.99	9302.15	2.19538	3.12194	0.00005	0.0144064
lincRNA	TCONS_00347890	XLOC_107129	RMRP	9:35657747-35658015	LB1_P	LB2_C	OK	65590.9	274656	2.06606	2.58002	0.00005	0.0144064
lincRNA	TCONS_00139891	XLOC_041334	SNORD3A	17:19091328-19092027	LB1_P	Normal	OK	100.779	384.631	1.93228	2.66254	0.0001	0.0265567
lincRNA	TCONS_00139891	XLOC_041334	SNORD3A	17:19091328-19092027	LB1_P	LB2_C	OK	100.779	373.073	1.88827	2.88069	0.00005	0.0144064
lincRNA	TCONS_00139891	XLOC_041334	SNORD3A	17:19091328-19092027	LB1_P	TNB_P	OK	100.779	339.987	1.75429	2.56557	0.00005	0.0144064
Novel lincRNA	TCONS_00031322	XLOC_007608	-	1:121484325-121485436	LB1_P	LB2_C	OK	7.86553	680.395	6.43469	7.05925	0.00005	0.0144064
Novel lincRNA	TCONS_00291023	XLOC_087864	-	6:26275577-26280558	LB1_P	TNB_C	OK	0.224245	5.73689	4.67712	3.56556	0.00005	0.0144064
Novel lincRNA	TCONS_00002888	XLOC_000523	-	1:31909478-31954977	LB1_P	TNB_C	OK	0.261344	6.3291	4.59798	4.08992	0.00005	0.0144064
Novel lincRNA	TCONS_00324213	XLOC_098557	-	7:61968546-61969978	LB1_P	LB2_C	OK	1.78473	41.0048	4.52201	3.77177	0.00005	0.0144064
Novel lincRNA	TCONS_00307805	XLOC_094245	-	6:148419852-148430355	LB1_P	LB2_C	OK	1.54469	0.0832226	-4.2142	-3.62229	0.00005	0.0144064
Novel lincRNA	TCONS_00307797	XLOC_094237	-	6:148279077-148317442	LB1_P	LB2_C	OK	2.38493	0.128898	-4.20965	-4.65437	0.00005	0.0144064
Novel lincRNA	TCONS_00340324	XLOC_104953	-	8:116853882-116870233	LB1_P	LB2_C	OK	2.04745	0.113496	-4.17311	-3.7147	0.00005	0.0144064
Novel lincRNA	TCONS_00307803	XLOC_094243	-	6:148396830-148409812	LB1_P	LB2_C	OK	1.59172	0.0901416	-4.14225	-3.66531	0.00005	0.0144064
Novel lincRNA	TCONS_00307804	XLOC_094244	-	6:148409984-148419636	LB1_P	LB2_C	OK	2.10661	0.120662	-4.12587	-3.64504	0.00005	0.0144064
Novel lincRNA	TCONS_00307800	XLOC_094240	-	6:148321506-148330008	LB1_P	LB2_C	OK	1.59079	0.0999915	-3.99179	-3.48021	0.0001	0.0265567
Novel lincRNA	TCONS_00324659	XLOC_099001	-	7:91253810-91259533	LB1_P	TNB_C	OK	0.293308	4.31039	3.87733	3.38353	0.00005	0.0144064
Novel lincRNA	TCONS_00338057	XLOC_102707	-	8:2727043-2739568	LB1_P	LB2_C	OK	1.19297	0.0877357	-3.76525	-3.20401	0.00005	0.0144064
Novel lincRNA	TCONS_00305103	XLOC_091598	-	6:27198179-27198420	LB1_P	LB2_C	OK	63.2486	761.59	3.58991	3.24799	0.00005	0.0144064
Novel lincRNA	TCONS_00044715	XLOC_012300	-	10:9027426-9033007	LB1_P	LB2_C	OK	0.303161	3.59229	3.56675	3.01098	0.00005	0.0144064
Novel lincRNA	TCONS_00224276	XLOC_064483	-	21:28348643-28368709	LB1_P	LB2_C	OK	2.57849	0.21829	-3.56221	-3.18932	0.00005	0.0144064
Novel lincRNA	TCONS_00224276	XLOC_064483	-	21:28348643-28368709	LB1_P	TNB_C	OK	2.57849	0.220415	-3.54823	-3.15016	0.00005	0.0144064
Novel lincRNA	TCONS_00330325	XLOC_101093	-	8:116841583-116853692	LB1_P	LB2_C	OK	3.47084	0.321817	-3.43097	-3.11607	0.00005	0.0144064
Novel lincRNA	TCONS_00287124	XLOC_084727	-	5:44470522-44484821	LB1_P	LB2_C	OK	1.17087	0.115383	-3.34308	-2.99494	0.00015	0.037475
Novel lincRNA	TCONS_00287122	XLOC_084725	-	5:44426729-44442057	LB1_P	LB2_C	OK	1.64634	0.16672	-3.30376	-3.0557	0.00005	0.0144064
Novel lincRNA	TCONS_00307804	XLOC_094244	-	6:148409984-148419636	LB1_P	TNB_C	OK	2.10661	0.214263	-3.29747	-3.02235	0.00015	0.037475
Novel lincRNA	TCONS_00270184	XLOC_079184	-	4:139676974-139688838	LB1_P	TNB_C	OK	0.810139	0.082679	-3.29258	-2.65925	0.00005	0.0144064
Novel lincRNA	TCONS_00307800	XLOC_094240	-	6:148321506-148330008	LB1_P	TNB_C	OK	1.59079	0.163575	-3.28172	-2.84515	0.00005	0.0144064
Novel lincRNA	TCONS_00253586	XLOC_072678	-	3:149064508-149069220	LB1_P	TNB_C	OK	0.407748	3.91948	3.26492	2.58585	0.00005	0.0144064
Novel lincRNA	TCONS_00031322	XLOC_007608	-	1:121484325-121485436	LB1_P	TNB_C	OK	7.86553	72.1656	3.1977	3.37941	0.00005	0.0144064
Novel lincRNA	TCONS_00287124	XLOC_084727	-	5:44470522-44484821	LB1_P	TNB_C	OK	1.17087	0.129504	-3.17651	-2.80532	0.0002	0.0474622
Novel lincRNA	TCONS_00307803	XLOC_094243	-	6:148396830-148409812	LB1_P	TNB_C	OK	1.59172	0.183458	-3.11706	-2.88781	0.00005	0.0144064
Novel lincRNA	TCONS_00270181	XLOC_079181	-	4:139651761-139669192	LB1_P	TNB_C	OK	0.597093	0.0712566	-3.06686	-2.50083	0.00015	0.037475
Novel lincRNA	TCONS_00307797	XLOC_094237	-	6:148279077-148317442	LB1_P	TNB_C	OK	2.38493	0.287397	-3.05283	-3.72233	0.00005	0.0144064
Novel lincRNA	TCONS_00044709	XLOC_012294	-	10:8932212-8938388	LB1_P	LB2_C	OK	0.366085	2.96207	3.01635	2.87317	0.00005	0.0144064
Novel lincRNA	TCONS_00307928	XLOC_094368	-	6:156373676-156409501	LB1_P	LB2_C	OK	1.06756	0.13513	-2.98189	-3.05486	0.00005	0.0144064
Novel lincRNA	TCONS_00303672	XLOC_090623	-	6:156411927-156497872	LB1_P	LB2_C	OK	1.40172	0.194679	-2.84803	-2.52838	0.00015	0.037475
Novel lincRNA	TCONS_00307928	XLOC_094368	-	6:156373676-156409501	LB1_P	TNB_C	OK	1.06756	0.157854	-2.75765	-3.07926	0.00005	0.0144064
Novel lincRNA	TCONS_00307922	XLOC_094362	-	6:156316006-156343587	LB1_P	LB2_C	OK	0.806357	0.123417	-2.70788	-2.64329	0.00005	0.0144064
Novel lincRNA	TCONS_00303672	XLOC_090623	-	6:156411927-156497872	LB1_P	TNB_C	OK	1.40172	0.227592	-2.62268	-2.55502	0.0001	0.0265567
Novel lincRNA	TCONS_00306174	XLOC_092631	-	6:83146590-83157483	LB1_P	TNB_C	OK	2.61251	0.469488	-2.47627	-2.54874	0.0002	0.0474622
Novel lincRNA	TCONS_00294297	XLOC_088496	-	6:83117351-83135738	LB1_P	TNB_C	OK	3.00041	0.545318	-2.45999	-2.93594	0.00005	0.0144064
Novel lincRNA	TCONS_00068352	XLOC_020635	-	11:121992275-122003749	LB1_P	TNB_C	OK	2.14083	0.424126	-2.3356	-2.3939	0.00005	0.0144064
Novel lincRNA	TCONS_00109293	XLOC_033835	-	14:71020298-71026823	LB1_P	TNB_C	OK	1.67219	0.348341	-2.26316	-2.13694	0.0002	0.0474622
Novel lincRNA	TCONS_00306171	XLOC_092628	-	6:83109516-83114715	LB1_P	TNB_C	OK	2.54935	0.561085	-2.18384	-2.14042	0.0002	0.0474622
Novel lincRNA	TCONS_00086815	XLOC_024414	-	12:24271711-24296372	LB1_P	TNB_C	OK	1.54438	0.382017	-2.01532	-2.29656	0.0001	0.0265567
Novel lincRNA	TCONS_00330325	XLOC_101093	-	8:116841583-116853692	LB1_P	TNB_P	OK	3.47084	10.3725	1.57941	2.20804	0.00005	0.0144064
Novel lincRNA	TCONS_00353755	XLOC_109523	-	9:70633398-70633689	LB1_P	TNB_C	OK	4.1966	0	-1000000	-1000000	0.00005	0.0144064
Novel lincRNA	TCONS_00206936	XLOC_055556	-	2:38613578-38614299	LB1_P	LB2_C	OK	1.29342	0	-1000000	-1000000	0.00005	0.0144064
protein_coding	TCONS_00278252	XLOC_082378	PTTG1	5:159848828-159855748	LB1_P	TNB_C	OK	1.77255	66.6624	5.23298	3.22364	0.0002	0.0474622
protein_coding	TCONS_00258101	XLOC_074458	SPP1	4:88896818-88904562	LB1_P	LB2_C	OK	7.21701	268.048	5.21495	5.55529	0.00005	0.0144064
protein_coding	TCONS_00204422	XLOC_054458	FN1	2:216225162-216300898	LB1_P	LB2_C	OK	8.42654	307.424	5.18915	2.89902	0.00005	0.0144064
protein_coding	TCONS_00298029	XLOC_089461	HIST1H1B	6:27834569-27835359	LB1_P	TNB_C	OK	8.84019	298.607	5.07803	5.6294	0.00005	0.0144064
protein_coding	TCONS_00291264	XLOC_087909	HIST1H2BO	6:27861189-27871621	LB1_P	LB2_C	OK	5.7462	191.391	5.05777	4.71277	0.00005	0.0144064
protein_coding	TCONS_00214541	XLOC_061169	MMP9	20:44637546-44688784	LB1_P	TNB_C	OK	0.972606	29.7815	4.93642	4.33724	0.00005	0.0144064
protein_coding	TCONS_00013856	XLOC_002559	HIST3H2BB	1:228645807-228646259	LB1_P	TNB_C	OK	5.30575	161.787	4.9304	4.64569	0.00005	0.0144064
protein_coding	TCONS_00063873	XLOC_017805	MMP7	11:102391238-102401561	LB1_P	TNB_C	OK	27.2117	829.677	4.93025	5.54164	0.00005	0.0144064
protein_coding	TCONS_00263723	XLOC_075732	CXCL10	4:76932336-77035220	LB1_P	LB2_C	OK	1.82153	55.0979	4.91878	3.83897	0.00005	0.0144064
protein_coding	TCONS_00298031	XLOC_089463	HIST1H4L	6:27840925-27841289	LB1_P	TNB_C	OK	18.3908	552.71	4.90946	4.89623	0.00005	0.0144064
protein_coding	TCONS_00226881	XLOC_065433	HMOX1	22:35776353-35790307	LB1_P	LB2_C	OK	3.19944	95.0328	4.89253	4.86287	0.00005	0.0144064
protein_coding	TCONS_00039049	XLOC_010837	CALML5	10:5540657-5541533	LB1_P	TNB_C	OK	8.10624	233.863	4.85049	5.42854	0.00005	0.0144064
protein_coding	TCONS_00062001	XLOC_017447	ALDH3B2	11:67429415-67469485	LB1_P	TNB_C	OK	1.84733	52.2704	4.82248	3.38438	0.00015	0.037475
protein_coding	TCONS_00000158	XLOC_000032	ISG15	1:945061-950102	LB1_P	LB2_C	OK	8.2407	232.937	4.82103	4.85671	0.00005	0.0144064
protein_coding	TCONS_00297883	XLOC_089407	HIST1H1A	6:26017259-26018040	LB1_P	TNB_C	OK	2.53837	67.9708	4.74294	4.5247	0.00005	0.0144064
protein_coding	TCONS_00063905	XLOC_017814	MMP3	11:102617698-102714534	LB1_P	Normal	OK	0.599935	16.0045	4.73753	3.13922	0.00015	0.037475
protein_coding	TCONS_00291252	XLOC_087902	HIST1H2AI	6:27775898-27780854	LB1_P	TNB_C	OK	8.73099	231.333	4.72768	3.07638	0.00005	0.0144064
protein_coding	TCONS_00035446	XLOC_010108	CDK1	10:62538088-62554610	LB1_P	LB2_C	OK	0.738301	19.4262	4.71765	4.33864	0.00005	0.0144064
protein_coding	TCONS_00291263	XLOC_087908	HIST1H2AL	6:27833033-27833606	LB1_P	TNB_C	OK	7.72906	201.965	4.70767	4.81549	0.00005	0.0144064
protein_coding	TCONS_00141140	XLOC_041564	CCL13	17:32683470-32685629	LB1_P	TNB_C	OK	0.63654	16.1788	4.66771	3.68529	0.0001	0.0265567
protein_coding	TCONS_00017368	XLOC_003223	IFI6	1:27992571-27998729	LB1_P	TNB_C	OK	19.3172	490.724	4.66695	4.91688	0.00005	0.0144064
protein_coding	TCONS_00155981	XLOC_043709	PYCR1	17:79885658-79905477	LB1_P	TNB_C	OK	1.64121	41.6404	4.66515	3.19384	0.0001	0.0265567
protein_coding	TCONS_00051346	XLOC_015691	SCGB2A2	11:62037600-62040628	LB1_P	TNB_C	OK	319.782	12.744	-4.6492	-4.78337	0.00005	0.0144064
protein_coding	TCONS_00214541	XLOC_061169	MMP9	20:44637546-44688784	LB1_P	LB2_C	OK	0.972606	24.1618	4.63473	3.99299	0.00005	0.0144064
protein_coding	TCONS_00290957	XLOC_087843	HIST1H3C	6:26045638-26046097	LB1_P	LB2_C	OK	10.4983	256.168	4.60886	4.87174	0.00005	0.0144064
protein_coding	TCONS_00298022	XLOC_089456	HIST1H2AJ	6:27782017-27782607	LB1_P	TNB_C	OK	9.5781	230.928	4.59156	4.28886	0.00005	0.0144064
protein_coding	TCONS_00317803	XLOC_096493	INHBA	7:41706765-41818986	LB1_P	LB2_C	OK	0.6146	14.6939	4.57942	4.15033	0.00005	0.0144064
protein_coding	TCONS_00073716	XLOC_021608	LYZ	12:69633316-69748014	LB1_P	TNB_C	OK	13.572	308.441	4.50629	3.32296	0.00005	0.0144064
protein_coding	TCONS_00313139	XLOC_095557	SERPINE1	7:100770369-100782624	LB1_P	LB2_C	OK	1.34036	30.2944	4.49836	4.32937	0.0001	0.0265567
protein_coding	TCONS_00155981	XLOC_043709	PYCR1	17:79885658-79905477	LB1_P	LB2_C	OK	1.64121	37.0085	4.49503	3.23353	0.0002	0.0474622
protein_coding	TCONS_00291255	XLOC_087903	HIST1H3H	6:27775898-27780854	LB1_P	LB2_C	OK	10.7533	239.044	4.47442	3.1995	0.00015	0.037475
protein_coding	TCONS_00217816	XLOC_061869	SLPI	20:43871719-43883255	LB1_P	TNB_C	OK	27.615	609.36	4.46377	3.56616	0.00005	0.0144064
protein_coding	TCONS_00298029	XLOC_089461	HIST1H1B	6:27834569-27835359	LB1_P	LB2_C	OK	8.84019	194.031	4.45606	5.13194	0.00005	0.0144064
protein_coding	TCONS_00200500	XLOC_053612	BUB1	2:111393728-111435691	LB1_P	TNB_C	OK	0.420729	9.00267	4.41939	3.50957	0.0001	0.0265567
protein_coding	TCONS_00298020	XLOC_089454	HIST1H2BL	6:27775256-27775722	LB1_P	LB2_C	OK	6.73925	142.057	4.39774	3.98536	0.00005	0.0144064
protein_coding	TCONS_00298022	XLOC_089456	HIST1H2AJ	6:27782017-27782607	LB1_P	LB2_C	OK	9.5781	200.421	4.38715	4.39321	0.00005	0.0144064
protein_coding	TCONS_00240996	XLOC_068369	ADIPOQ	3:186560462-186576252	LB1_P	TNB_C	OK	15.5294	0.748045	-4.37573	-4.0543	0.00005	0.0144064
protein_coding	TCONS_00204423	XLOC_054458	FN1	2:216225162-216300898	LB1_P	LB2_C	OK	18.8492	390.767	4.37373	2.95054	0.00005	0.0144064
protein_coding	TCONS_00141750	XLOC_041662	PSMD3	17:38137049-38154213	LB1_P	LB2_C	OK	18.2915	377.155	4.36591	4.91724	0.00005	0.0144064
protein_coding	TCONS_00110865	XLOC_034629	CASC5	15:40886217-40956725	LB1_P	TNB_C	OK	0.194064	3.95495	4.34905	3.38805	0.00005	0.0144064
protein_coding	TCONS_00297887	XLOC_089410	HIST1H2AB	6:26033319-26033796	LB1_P	TNB_C	OK	5.01178	101.967	4.34663	3.72253	0.00005	0.0144064
protein_coding	TCONS_00385063	XLOC_118351	NDP	X:43808021-43832750	LB1_P	LB2_C	OK	0.804689	16.3628	4.34584	3.67513	0.00005	0.0144064
protein_coding	TCONS_00100784	XLOC_030836	IFI27	14:94571181-94583033	LB1_P	LB2_C	OK	24.1781	487.951	4.33496	3.78472	0.00005	0.0144064
protein_coding	TCONS_00291252	XLOC_087902	HIST1H2AI	6:27775898-27780854	LB1_P	LB2_C	OK	8.73099	175.351	4.32795	3.12247	0.00005	0.0144064
protein_coding	TCONS_00258101	XLOC_074458	SPP1	4:88896818-88904562	LB1_P	TNB_C	OK	7.21701	140.854	4.28666	4.34274	0.00005	0.0144064
protein_coding	TCONS_00297888	XLOC_089411	HIST1H2BB	6:26043454-26043885	LB1_P	LB2_C	OK	2.3862	46.5541	4.28612	3.51182	0.0001	0.0265567
protein_coding	TCONS_00038908	XLOC_010804	IDI1	10:1017096-1178553	LB1_P	TNB_C	OK	6.81852	129.595	4.24841	3.14057	0.00005	0.0144064
protein_coding	TCONS_00290952	XLOC_087840	HIST1H3A	6:26020717-26021186	LB1_P	TNB_C	OK	8.8963	166.391	4.22523	4.34973	0.00005	0.0144064
protein_coding	TCONS_00017127	XLOC_003186	STMN1	1:26210671-26233482	LB1_P	TNB_C	OK	6.34039	116.709	4.2022	3.74762	0.00005	0.0144064
protein_coding	TCONS_00299497	XLOC_089691	FKBP5	6:35541095-35696360	LB1_P	TNB_C	OK	4.15924	75.8703	4.18914	3.44074	0.00005	0.0144064
protein_coding	TCONS_00333508	XLOC_101791	SFRP1	8:41111768-41167108	LB1_P	LB2_C	OK	127.209	7.62447	-4.06042	-5.79479	0.00005	0.0144064
protein_coding	TCONS_00145847	XLOC_042255	CBX2	17:77751930-77762452	LB1_P	LB2_C	OK	0.389316	6.46482	4.05359	2.94565	0.00015	0.037475
protein_coding	TCONS_00013200	XLOC_002436	CENPF	1:214776365-214839418	LB1_P	TNB_C	OK	0.85845	14.0205	4.02966	4.58199	0.00005	0.0144064
protein_coding	TCONS_00250228	XLOC_070025	CLDN1	3:190021598-190129932	LB1_P	TNB_C	OK	1.38795	22.5879	4.02452	4.15317	0.00005	0.0144064
protein_coding	TCONS_00298030	XLOC_089462	HIST1H3I	6:27839622-27840099	LB1_P	TNB_C	OK	9.28013	150.646	4.02087	3.99978	0.00005	0.0144064
protein_coding	TCONS_00299083	XLOC_089642	TAP1	6:32808493-32827362	LB1_P	TNB_C	OK	4.14958	67.2398	4.01828	2.9322	0.0001	0.0265567
protein_coding	TCONS_00000158	XLOC_000032	ISG15	1:945061-950102	LB1_P	TNB_C	OK	8.2407	133.114	4.01375	4.1675	0.00005	0.0144064
protein_coding	TCONS_00274126	XLOC_081588	CCNB1	5:68462836-68474072	LB1_P	TNB_C	OK	0.936077	15.0958	4.01137	2.99712	0.0001	0.0265567
protein_coding	TCONS_00291263	XLOC_087908	HIST1H2AL	6:27833033-27833606	LB1_P	LB2_C	OK	7.72906	122.603	3.98756	4.16017	0.00005	0.0144064
protein_coding	TCONS_00044247	XLOC_011957	MKI67	10:129894868-129924649	LB1_P	TNB_C	OK	0.337908	5.28056	3.96599	3.1811	0.00005	0.0144064
protein_coding	TCONS_00317803	XLOC_096493	INHBA	7:41706765-41818986	LB1_P	TNB_C	OK	0.6146	9.46374	3.94469	3.55755	0.00005	0.0144064
protein_coding	TCONS_00122998	XLOC_037564	CCNF	16:2479394-2509980	LB1_P	TNB_C	OK	0.794116	11.6648	3.87666	3.01963	0.0001	0.0265567
protein_coding	TCONS_00021014	XLOC_003902	GBP1	1:89501959-89531043	LB1_P	TNB_C	OK	7.26616	105.507	3.86001	3.77388	0.00005	0.0144064
protein_coding	TCONS_00102044	XLOC_031061	CRIP1	14:105952653-105965912	LB1_P	LB2_C	OK	20.5068	295.616	3.84955	3.39084	0.00005	0.0144064
protein_coding	TCONS_00110865	XLOC_034629	CASC5	15:40886217-40956725	LB1_P	LB2_C	OK	0.194064	2.7834	3.84224	3.07187	0.0001	0.0265567
protein_coding	TCONS_00295307	XLOC_088808	FABP7	6:123100619-123105219	LB1_P	TNB_C	OK	1.97922	27.6098	3.80218	3.69363	0.00005	0.0144064
protein_coding	TCONS_00013200	XLOC_002436	CENPF	1:214776365-214839418	LB1_P	LB2_C	OK	0.85845	11.9305	3.79678	4.35342	0.00005	0.0144064
protein_coding	TCONS_00276211	XLOC_082032	LMNB1	5:126112314-126172712	LB1_P	TNB_C	OK	1.40414	19.3766	3.78656	3.52938	0.00005	0.0144064
protein_coding	TCONS_00080927	XLOC_022835	KRT6B	12:52840223-52867569	LB1_P	TNB_C	OK	1.86818	25.5835	3.77551	3.03288	0.00005	0.0144064
protein_coding	TCONS_00136015	XLOC_039619	SLC7A5	16:87863628-87903094	LB1_P	TNB_C	OK	1.28347	17.5656	3.77463	4.34307	0.00005	0.0144064
protein_coding	TCONS_00383385	XLOC_117975	HMGB3	X:150148981-150159248	LB1_P	LB2_C	OK	0.912821	12.4644	3.77134	3.89702	0.00005	0.0144064
protein_coding	TCONS_00274126	XLOC_081588	CCNB1	5:68462836-68474072	LB1_P	LB2_C	OK	0.936077	12.5946	3.75003	2.79312	0.0002	0.0474622
protein_coding	TCONS_00069241	XLOC_020901	TPI1	12:6976282-7032861	LB1_P	TNB_C	OK	20.5685	270.924	3.71938	3.84453	0.00005	0.0144064
protein_coding	TCONS_00141555	XLOC_041639	PSMB3	17:36908988-36920484	LB1_P	LB2_C	OK	12.412	160.694	3.69451	3.42973	0.00005	0.0144064
protein_coding	TCONS_00329153	XLOC_100813	PI15	8:75502494-75779174	LB1_P	LB2_C	OK	43.1512	3.35261	-3.68604	-3.74384	0.00005	0.0144064
protein_coding	TCONS_00141723	XLOC_041657	GRB7	17:37891371-37905579	LB1_P	LB2_C	OK	4.94011	62.5229	3.66177	2.94034	0.00005	0.0144064
protein_coding	TCONS_00296070	XLOC_088985	SAMD5	6:147828615-148275073	LB1_P	LB2_C	OK	5.53817	0.441025	-3.65048	-2.63889	0.0002	0.0474622
protein_coding	TCONS_00150969	XLOC_043012	ORMDL3	17:38060768-38095854	LB1_P	LB2_C	OK	11.3823	142.617	3.64727	2.95552	0.00005	0.0144064
protein_coding	TCONS_00021042	XLOC_003906	GBP5	1:89724632-89738544	LB1_P	TNB_C	OK	1.77583	22.2265	3.64571	3.062	0.00005	0.0144064
protein_coding	TCONS_00079237	XLOC_022552	TM7SF3	12:27124518-27167388	LB1_P	TNB_C	OK	5.57278	68.5576	3.62085	3.17442	0.00005	0.0144064
protein_coding	TCONS_00006160	XLOC_001097	CYR61	1:86046364-86051000	LB1_P	Normal	OK	43.3401	3.58319	-3.59638	-3.23966	0.00005	0.0144064
protein_coding	TCONS_00104690	XLOC_031514	SIX1	14:61110132-61124977	LB1_P	LB2_C	OK	0.772294	9.27492	3.58611	3.14924	0.00005	0.0144064
protein_coding	TCONS_00152952	XLOC_043298	LRRC59	17:48450580-48475249	LB1_P	LB2_C	OK	12.0521	144.564	3.58436	4.34876	0.00005	0.0144064
protein_coding	TCONS_00250662	XLOC_070080	TFRC	3:195754010-195809060	LB1_P	TNB_C	OK	2.67631	32.0622	3.58256	3.5763	0.00005	0.0144064
protein_coding	TCONS_00017368	XLOC_003223	IFI6	1:27992571-27998729	LB1_P	LB2_C	OK	19.3172	230.963	3.5797	4.16551	0.00005	0.0144064
protein_coding	TCONS_00193761	XLOC_052372	KCNE4	2:223916142-224065887	LB1_P	LB2_C	OK	1.62677	19.368	3.57359	3.14625	0.00005	0.0144064
protein_coding	TCONS_00291186	XLOC_087886	HIST1H2AH	6:27114860-27115317	LB1_P	TNB_C	OK	14.232	167.283	3.55508	3.35758	0.00005	0.0144064
protein_coding	TCONS_00298034	XLOC_089464	HIST1H2AM	6:27858092-27860963	LB1_P	TNB_C	OK	22.1824	259.466	3.54806	3.05938	0.00005	0.0144064
protein_coding	TCONS_00216176	XLOC_061473	PCNA	20:5095598-5107272	LB1_P	TNB_C	OK	11.2965	131.392	3.53992	4.02048	0.00005	0.0144064
protein_coding	TCONS_00196058	XLOC_052717	SDC1	2:20400557-20425194	LB1_P	LB2_C	OK	8.51395	98.6619	3.53459	4.46166	0.00005	0.0144064
protein_coding	TCONS_00027174	XLOC_005083	PIGR	1:207101862-207119811	LB1_P	LB2_C	OK	55.1897	4.77181	-3.53179	-4.03962	0.00005	0.0144064
protein_coding	TCONS_00105849	XLOC_031744	DIO2	14:80663487-80921812	LB1_P	LB2_C	OK	0.989632	11.3867	3.52432	3.50574	0.00005	0.0144064
protein_coding	TCONS_00193746	XLOC_052371	ACSL3	2:223725558-223809357	LB1_P	TNB_C	OK	14.477	165.571	3.51562	3.52009	0.00005	0.0144064
protein_coding	TCONS_00006226	XLOC_001114	LMO4	1:87794150-87814606	LB1_P	TNB_C	OK	6.9916	79.9368	3.51517	2.946	0.00005	0.0144064
protein_coding	TCONS_00328970	XLOC_100757	SULF1	8:70378858-70573150	LB1_P	LB2_C	OK	4.3239	48.7408	3.49472	3.19217	0.00005	0.0144064
protein_coding	TCONS_00096450	XLOC_030024	PNP	14:20937112-20945253	LB1_P	TNB_C	OK	3.62251	40.463	3.48154	3.37315	0.00005	0.0144064
protein_coding	TCONS_00069111	XLOC_020884	GAPDH	12:6643092-6665247	LB1_P	TNB_C	OK	106.888	1192.13	3.47936	3.15572	0.00005	0.0144064
protein_coding	TCONS_00290993	XLOC_087849	HIST1H2BD	6:26158348-26171577	LB1_P	TNB_C	OK	58.7172	653.745	3.47687	4.20785	0.00005	0.0144064
protein_coding	TCONS_00072766	XLOC_021480	RPL41	12:56510369-56511727	LB1_P	TNB_P	OK	43.6854	479.012	3.45484	3.78149	0.00005	0.0144064
protein_coding	TCONS_00297887	XLOC_089410	HIST1H2AB	6:26033319-26033796	LB1_P	LB2_C	OK	5.01178	54.8501	3.4521	3.0316	0.0002	0.0474622
protein_coding	TCONS_00172013	XLOC_048104	FPR3	19:52248424-52338574	LB1_P	TNB_C	OK	3.8612	41.3932	3.42227	3.32942	0.00005	0.0144064
protein_coding	TCONS_00342982	XLOC_106148	PSAT1	9:80911938-80945009	LB1_P	TNB_C	OK	0.526152	5.60438	3.413	2.65494	0.00005	0.0144064
protein_coding	TCONS_00190272	XLOC_051761	TNFAIP6	2:152214105-152236560	LB1_P	LB2_C	OK	0.781251	8.30277	3.40973	2.82613	0.0002	0.0474622
protein_coding	TCONS_00203312	XLOC_054240	COL5A2	2:189894990-190045075	LB1_P	LB2_C	OK	17.2767	182.942	3.40448	4.51138	0.00005	0.0144064
protein_coding	TCONS_00013856	XLOC_002559	HIST3H2BB	1:228645807-228646259	LB1_P	LB2_C	OK	5.30575	55.8021	3.39469	3.10575	0.00005	0.0144064
protein_coding	TCONS_00044247	XLOC_011957	MKI67	10:129894868-129924649	LB1_P	LB2_C	OK	0.337908	3.48554	3.36668	2.68007	0.00005	0.0144064
protein_coding	TCONS_00264718	XLOC_075921	H2AFZ	4:100869242-101136662	LB1_P	TNB_C	OK	16.0022	164.588	3.36252	4.00702	0.00005	0.0144064
protein_coding	TCONS_00298034	XLOC_089464	HIST1H2AM	6:27858092-27860963	LB1_P	LB2_C	OK	22.1824	226.81	3.354	3.49217	0.00005	0.0144064
protein_coding	TCONS_00383385	XLOC_117975	HMGB3	X:150148981-150159248	LB1_P	TNB_C	OK	0.912821	9.27708	3.34527	3.41705	0.00005	0.0144064
protein_coding	TCONS_00276211	XLOC_082032	LMNB1	5:126112314-126172712	LB1_P	LB2_C	OK	1.40414	14.2609	3.34431	2.95331	0.00005	0.0144064
protein_coding	TCONS_00200120	XLOC_053524	LONRF2	2:100885340-100939195	LB1_P	TNB_C	OK	2.07458	0.208603	-3.31399	-2.90779	0.0001	0.0265567
protein_coding	TCONS_00204423	XLOC_054458	FN1	2:216225162-216300898	LB1_P	TNB_C	OK	18.8492	187.008	3.31052	2.81758	0.00005	0.0144064
protein_coding	TCONS_00126123	XLOC_038058	GPT2	16:46918117-46965341	LB1_P	TNB_C	OK	1.40608	13.7948	3.29437	3.35768	0.00005	0.0144064
protein_coding	TCONS_00166818	XLOC_047413	TMEM38A	19:16771937-16800840	LB1_P	TNB_C	OK	0.462281	4.49702	3.28213	2.67062	0.0002	0.0474622
protein_coding	TCONS_00345951	XLOC_106700	COL5A1	9:137533499-137736686	LB1_P	LB2_C	OK	10.693	103.939	3.28099	4.18903	0.00005	0.0144064
protein_coding	TCONS_00008881	XLOC_001676	S100A9	1:153330329-153333503	LB1_P	LB2_C	OK	10.0035	96.8303	3.27495	3.45678	0.00005	0.0144064
protein_coding	TCONS_00238789	XLOC_067995	CLSTN2	3:139654026-140300381	LB1_P	TNB_C	OK	7.04101	0.748698	-3.23333	-3.84778	0.00005	0.0144064
protein_coding	TCONS_00212565	XLOC_060797	SMOX	20:4101626-4168484	LB1_P	TNB_C	OK	1.32934	12.4332	3.22542	2.98389	0.00005	0.0144064
protein_coding	TCONS_00201434	XLOC_053845	CXCR4	2:136871918-136875735	LB1_P	TNB_C	OK	7.3193	67.6917	3.2092	3.96847	0.00005	0.0144064
protein_coding	TCONS_00152945	XLOC_043297	MRPL27	17:48445217-48450575	LB1_P	LB2_C	OK	13.9696	128.751	3.20423	2.94465	0.00005	0.0144064
protein_coding	TCONS_00264117	XLOC_075811	HPSE	4:84213613-84256306	LB1_P	TNB_C	OK	0.395313	3.64141	3.20343	3.0235	0.0001	0.0265567
protein_coding	TCONS_00291186	XLOC_087886	HIST1H2AH	6:27114860-27115317	LB1_P	LB2_C	OK	14.232	130.734	3.19943	3.43116	0.00005	0.0144064
protein_coding	TCONS_00154272	XLOC_043515	ABCA6	17:67066242-67138029	LB1_P	TNB_C	OK	13.2514	1.46033	-3.18178	-3.3719	0.00005	0.0144064
protein_coding	TCONS_00298031	XLOC_089463	HIST1H4L	6:27840925-27841289	LB1_P	LB2_C	OK	18.3908	166.077	3.17479	3.18495	0.00005	0.0144064
protein_coding	TCONS_00291545	XLOC_087976	HLA-A	6:29690551-29922667	LB1_P	TNB_C	OK	47.5728	427.752	3.16857	2.89249	0.00005	0.0144064
protein_coding	TCONS_00006176	XLOC_001105	CLCA2	1:86889405-86922241	LB1_P	TNB_C	OK	3.14276	28.2568	3.1685	2.94006	0.0001	0.0265567
protein_coding	TCONS_00146313	XLOC_042309	RAC3	17:79989499-79992080	LB1_P	TNB_C	OK	2.98369	26.727	3.16313	2.57887	0.00005	0.0144064
protein_coding	TCONS_00043634	XLOC_011805	GFRA1	10:117815978-118040347	LB1_P	TNB_C	OK	13.0157	1.45647	-3.15971	-3.20163	0.00005	0.0144064
protein_coding	TCONS_00105849	XLOC_031744	DIO2	14:80663487-80921812	LB1_P	TNB_C	OK	0.989632	8.80778	3.15381	2.92553	0.00005	0.0144064
protein_coding	TCONS_00081011	XLOC_022853	KRT8	12:53290976-53346686	LB1_P	LB2_C	OK	42.0174	372.501	3.14819	3.52013	0.00005	0.0144064
protein_coding	TCONS_00336483	XLOC_102439	ATAD2	8:124327857-124428621	LB1_P	TNB_C	OK	2.43562	21.5854	3.1477	3.10362	0.00005	0.0144064
protein_coding	TCONS_00298030	XLOC_089462	HIST1H3I	6:27839622-27840099	LB1_P	LB2_C	OK	9.28013	81.9971	3.14336	3.17482	0.00005	0.0144064
protein_coding	TCONS_00063429	XLOC_017699	CTSC	11:88024737-88161268	LB1_P	TNB_C	OK	14.4895	127.985	3.14289	3.01746	0.00005	0.0144064
protein_coding	TCONS_00158352	XLOC_044878	DSG3	18:29026539-29060372	LB1_P	TNB_C	OK	2.42989	21.3848	3.13762	3.02373	0.00005	0.0144064
protein_coding	TCONS_00387327	XLOC_118987	CAPN6	X:110487557-110513844	LB1_P	LB2_C	OK	7.43923	0.848992	-3.13133	-2.93111	0.00005	0.0144064
protein_coding	TCONS_00101201	XLOC_030909	DLK1	14:101174972-101201810	LB1_P	TNB_C	OK	5.75185	49.9636	3.11878	2.84558	0.00005	0.0144064
protein_coding	TCONS_00328446	XLOC_100646	MRPL15	8:55046506-55062147	LB1_P	TNB_C	OK	3.18449	27.4609	3.10825	2.68678	0.0002	0.0474622
protein_coding	TCONS_00152918	XLOC_043292	COL1A1	17:48260649-48279129	LB1_P	LB2_C	OK	60.915	522.489	3.10053	2.76098	0.0001	0.0265567
protein_coding	TCONS_00076697	XLOC_022124	AACS	12:125549924-125628207	LB1_P	TNB_C	OK	2.75955	23.6251	3.09781	2.65428	0.0001	0.0265567
protein_coding	TCONS_00226881	XLOC_065433	HMOX1	22:35776353-35790307	LB1_P	TNB_C	OK	3.19944	27.3765	3.09704	3.3029	0.00005	0.0144064
protein_coding	TCONS_00221385	XLOC_063537	MX1	21:42792230-42831141	LB1_P	LB2_C	OK	11.518	97.8681	3.08695	3.65016	0.00005	0.0144064
protein_coding	TCONS_00297897	XLOC_089417	HIST1H2BC	6:26115100-26124154	LB1_P	TNB_C	OK	95.8982	809.233	3.07698	4.02963	0.00005	0.0144064
protein_coding	TCONS_00300971	XLOC_090004	COX7A2	6:75947390-75960039	LB1_P	TNB_C	OK	12.6339	106.137	3.07056	2.77499	0.0001	0.0265567
protein_coding	TCONS_00172013	XLOC_048104	FPR3	19:52248424-52338574	LB1_P	LB2_C	OK	3.8612	32.2782	3.06344	2.92658	0.0002	0.0474622
protein_coding	TCONS_00141555	XLOC_041639	PSMB3	17:36908988-36920484	LB1_P	TNB_C	OK	12.412	103.172	3.05524	2.8227	0.00005	0.0144064
protein_coding	TCONS_00328308	XLOC_100606	MCM4	8:48872744-48890720	LB1_P	TNB_C	OK	3.76369	30.9917	3.04166	3.43904	0.00005	0.0144064
protein_coding	TCONS_00309016	XLOC_094781	BZW2	7:16685636-16759523	LB1_P	TNB_C	OK	4.29267	34.7293	3.0162	2.70732	0.00015	0.037475
protein_coding	TCONS_00337579	XLOC_102594	EPPK1	8:144936646-144953374	LB1_P	LB2_C	OK	5.66486	45.655	3.01066	3.92836	0.00005	0.0144064
protein_coding	TCONS_00009795	XLOC_001797	MNDA	1:158801070-158819296	LB1_P	TNB_C	OK	3.08124	24.8185	3.00983	3.24436	0.00005	0.0144064
protein_coding	TCONS_00170533	XLOC_047919	APOC1	19:45417503-45422606	LB1_P	TNB_C	OK	27.4709	221.124	3.00888	3.49747	0.00005	0.0144064
protein_coding	TCONS_00019122	XLOC_003503	PRDX1	1:45959537-45988719	LB1_P	TNB_C	OK	55.4497	445.763	3.00703	4.24751	0.00005	0.0144064
protein_coding	TCONS_00295307	XLOC_088808	FABP7	6:123100619-123105219	LB1_P	LB2_P	OK	1.97922	15.8173	2.9985	2.72049	0.00005	0.0144064
protein_coding	TCONS_00080942	XLOC_022837	KRT5	12:52904905-53208335	LB1_P	LB2_C	OK	55.8502	7.07574	-2.98061	-3.57563	0.00005	0.0144064
protein_coding	TCONS_00070026	XLOC_021036	GPRC5A	12:13043668-13075066	LB1_P	TNB_C	OK	2.03439	15.883	2.96481	3.40826	0.00005	0.0144064
protein_coding	TCONS_00200839	XLOC_053702	TFCP2L1	2:121974162-122042800	LB1_P	TNB_C	OK	2.9148	22.7459	2.96414	3.45947	0.00005	0.0144064
protein_coding	TCONS_00072063	XLOC_021381	KRT7	12:52626077-52715182	LB1_P	TNB_C	OK	39.7215	308.564	2.95758	3.27458	0.00005	0.0144064
protein_coding	TCONS_00239028	XLOC_068030	CHST2	3:142837683-142869500	LB1_P	TNB_C	OK	2.00018	15.5377	2.95756	2.95285	0.00005	0.0144064
protein_coding	TCONS_00152752	XLOC_043270	PHB	17:47448101-47554350	LB1_P	LB2_C	OK	24.9287	192.76	2.95093	3.44223	0.00005	0.0144064
protein_coding	TCONS_00136015	XLOC_039619	SLC7A5	16:87863628-87903094	LB1_P	LB2_C	OK	1.28347	9.87511	2.94374	3.30961	0.00005	0.0144064
protein_coding	TCONS_00292955	XLOC_088217	MDFI	6:41604619-41623234	LB1_P	TNB_C	OK	5.09427	39.0457	2.93821	2.65864	0.00005	0.0144064
protein_coding	TCONS_00202177	XLOC_054022	FAP	2:163016271-163101661	LB1_P	LB2_C	OK	5.16641	39.5723	2.93726	3.23936	0.00005	0.0144064
protein_coding	TCONS_00260396	XLOC_074989	MSMO1	4:166248774-166264312	LB1_P	TNB_C	OK	4.79624	36.5253	2.92892	2.337	0.0002	0.0474622
protein_coding	TCONS_00100784	XLOC_030836	IFI27	14:94571181-94583033	LB1_P	TNB_C	OK	24.1781	183.429	2.92345	2.45075	0.0001	0.0265567
protein_coding	TCONS_00104690	XLOC_031514	SIX1	14:61110132-61124977	LB1_P	TNB_C	OK	0.772294	5.83347	2.91713	2.62313	0.0002	0.0474622
protein_coding	TCONS_00039049	XLOC_010837	CALML5	10:5540657-5541533	LB1_P	TNB_P	OK	8.10624	60.9671	2.91093	3.25865	0.00005	0.0144064
protein_coding	TCONS_00143636	XLOC_041920	NME1-NME2	17:49230896-49249108	LB1_P	LB2_C	OK	119.42	895.97	2.90741	3.04339	0.00005	0.0144064
protein_coding	TCONS_00024445	XLOC_004521	CCT3	1:156278758-156337664	LB1_P	LB2_C	OK	22.1315	165.471	2.9024	3.23301	0.00005	0.0144064
protein_coding	TCONS_00327713	XLOC_100505	EIF4EBP1	8:37887772-37917934	LB1_P	TNB_C	OK	7.56017	56.4839	2.90135	3.0787	0.00005	0.0144064
protein_coding	TCONS_00143643	XLOC_041921	UTP18	17:49337888-49375297	LB1_P	LB2_C	OK	4.25629	31.5947	2.89201	2.93163	0.00005	0.0144064
protein_coding	TCONS_00343157	XLOC_106188	NTRK2	9:87172935-87638505	LB1_P	LB2_C	OK	19.9151	2.69865	-2.88355	-3.41327	0.00005	0.0144064
protein_coding	TCONS_00297894	XLOC_089416	HIST1H1T	6:26105048-26114868	LB1_P	TNB_C	OK	0.197951	1.45082	2.87365	2.51563	0.00005	0.0144064
protein_coding	TCONS_00053669	XLOC_015972	SERPINH1	11:75273100-75283828	LB1_P	LB2_C	OK	25.2627	183.696	2.86224	3.81313	0.00005	0.0144064
protein_coding	TCONS_00292302	XLOC_088083	HLA-DRA	6:32407618-32412823	LB1_P	TNB_C	OK	134.904	979.147	2.85959	4.20338	0.00005	0.0144064
protein_coding	TCONS_00317133	XLOC_096336	CYCS	7:25154847-25166208	LB1_P	TNB_C	OK	4.33039	31.2811	2.85272	3.25654	0.00005	0.0144064
protein_coding	TCONS_00053051	XLOC_015875	FADD	11:70048578-70054168	LB1_P	TNB_C	OK	4.64234	33.3596	2.84518	2.82229	0.00005	0.0144064
protein_coding	TCONS_00017127	XLOC_003186	STMN1	1:26210671-26233482	LB1_P	LB2_C	OK	6.34039	45.4464	2.84152	2.70833	0.0002	0.0474622
protein_coding	TCONS_00070717	XLOC_021159	MRPS35	12:27863705-27924209	LB1_P	TNB_C	OK	5.74327	40.9336	2.83334	2.7505	0.00005	0.0144064
protein_coding	TCONS_00347584	XLOC_107073	AQP3	9:33438679-33451525	LB1_P	TNB_C	OK	5.90896	42.0684	2.83176	2.59129	0.00005	0.0144064
protein_coding	TCONS_00023353	XLOC_004376	CTSS	1:150700452-150738433	LB1_P	TNB_C	OK	8.76277	62.064	2.8243	2.53064	0.0001	0.0265567
protein_coding	TCONS_00250517	XLOC_070071	APOD	3:195295572-195311076	LB1_P	LB2_C	OK	702.75	99.5573	-2.81941	-4.33792	0.00005	0.0144064
protein_coding	TCONS_00071685	XLOC_021334	AQP5	12:50343863-50360866	LB1_P	TNB_C	OK	5.00933	35.3154	2.81761	2.75963	0.00005	0.0144064
protein_coding	TCONS_00091913	XLOC_027090	HSPH1	13:31705084-31736525	LB1_P	TNB_C	OK	3.33984	23.5018	2.81492	2.67985	0.00005	0.0144064
protein_coding	TCONS_00223333	XLOC_063948	TFF3	21:43731776-43735761	LB1_P	LB2_C	OK	14.1862	99.455	2.80956	2.29817	0.0001	0.0265567
protein_coding	TCONS_00014535	XLOC_002724	SCCPDH	1:246886909-246933181	LB1_P	LB2_C	OK	5.50948	38.5853	2.80806	3.11269	0.00005	0.0144064
protein_coding	TCONS_00201434	XLOC_053845	CXCR4	2:136871918-136875735	LB1_P	LB2_C	OK	7.3193	50.9199	2.79845	3.54649	0.00005	0.0144064
protein_coding	TCONS_00096450	XLOC_030024	PNP	14:20937112-20945253	LB1_P	LB2_C	OK	3.62251	25.1066	2.793	2.74178	0.0002	0.0474622
protein_coding	TCONS_00033670	XLOC_009659	ATP5C1	10:7830091-7849778	LB1_P	TNB_C	OK	31.1458	215.52	2.79071	3.07377	0.00005	0.0144064
protein_coding	TCONS_00170533	XLOC_047919	APOC1	19:45417503-45422606	LB1_P	LB2_C	OK	27.4709	187.893	2.77393	3.17043	0.00005	0.0144064
protein_coding	TCONS_00222169	XLOC_063664	SAMSN1	21:15857548-16031142	LB1_P	TNB_C	OK	1.84679	12.561	2.76586	2.62537	0.00005	0.0144064
protein_coding	TCONS_00315078	XLOC_095950	PIP	7:142829169-142836839	LB1_P	LB2_P	OK	113.756	772.303	2.76322	3.67899	0.00005	0.0144064
protein_coding	TCONS_00290993	XLOC_087849	HIST1H2BD	6:26158348-26171577	LB1_P	LB2_C	OK	58.7172	397.753	2.76002	3.40036	0.00005	0.0144064
protein_coding	TCONS_00337507	XLOC_102590	FAM83H	8:144798371-144830585	LB1_P	LB2_C	OK	3.71636	25.1053	2.75603	2.49534	0.00015	0.037475
protein_coding	TCONS_00383539	XLOC_118010	BGN	X:152710177-152775012	LB1_P	LB2_C	OK	14.9713	100.845	2.75187	3.82465	0.00005	0.0144064
protein_coding	TCONS_00143152	XLOC_041870	UBE2Z	17:46952221-47022479	LB1_P	LB2_C	OK	10.4917	70.6585	2.75162	2.49082	0.00005	0.0144064
protein_coding	TCONS_00322051	XLOC_097307	PTN	7:136912087-137039229	LB1_P	LB2_C	OK	37.6625	5.59237	-2.7516	-3.02649	0.00005	0.0144064
protein_coding	TCONS_00078940	XLOC_022514	LDHB	12:21788275-21928962	LB1_P	TNB_C	OK	33.7189	226.614	2.7486	2.9256	0.00005	0.0144064
protein_coding	TCONS_00098327	XLOC_030445	TMX1	14:51706879-51722759	LB1_P	TNB_C	OK	5.32847	35.6515	2.74217	2.91171	0.00005	0.0144064
protein_coding	TCONS_00203469	XLOC_054265	SDPR	2:192699027-193060435	LB1_P	TNB_C	OK	15.6757	2.35256	-2.73623	-2.42088	0.0001	0.0265567
protein_coding	TCONS_00336483	XLOC_102439	ATAD2	8:124327857-124428621	LB1_P	LB2_C	OK	2.43562	16.2276	2.73608	2.7317	0.00015	0.037475
protein_coding	TCONS_00331397	XLOC_101321	CYC1	8:145149929-145152428	LB1_P	TNB_C	OK	17.9822	119.717	2.73499	3.57804	0.00005	0.0144064
protein_coding	TCONS_00051402	XLOC_015705	POLR2G	11:62528906-62535427	LB1_P	TNB_C	OK	9.67231	63.9538	2.7251	2.72006	0.00005	0.0144064
protein_coding	TCONS_00264718	XLOC_075921	H2AFZ	4:100869242-101136662	LB1_P	LB2_C	OK	16.0022	105.17	2.71639	3.23775	0.00005	0.0144064
protein_coding	TCONS_00239047	XLOC_068036	C3orf58	3:143690639-143767561	LB1_P	TNB_C	OK	3.46422	22.7665	2.71631	2.65863	0.00005	0.0144064
protein_coding	TCONS_00272592	XLOC_081207	CCT5	5:10172394-10267258	LB1_P	TNB_C	OK	16.9507	111.387	2.71616	2.91615	0.00005	0.0144064
protein_coding	TCONS_00379624	XLOC_116855	PRDX4	X:23682378-23704516	LB1_P	TNB_C	OK	15.5789	101.068	2.69765	3.34076	0.00005	0.0144064
protein_coding	TCONS_00008881	XLOC_001676	S100A9	1:153330329-153333503	LB1_P	TNB_C	OK	10.0035	64.7826	2.6951	2.86052	0.0001	0.0265567
protein_coding	TCONS_00001981	XLOC_000366	C1QB	1:22979254-22988056	LB1_P	TNB_C	OK	54.6358	353.667	2.69447	3.51293	0.00005	0.0144064
protein_coding	TCONS_00070026	XLOC_021036	GPRC5A	12:13043668-13075066	LB1_P	LB2_C	OK	2.03439	13.0489	2.68126	3.26963	0.00005	0.0144064
protein_coding	TCONS_00196058	XLOC_052717	SDC1	2:20400557-20425194	LB1_P	TNB_C	OK	8.51395	54.5193	2.67887	3.30279	0.00005	0.0144064
protein_coding	TCONS_00315078	XLOC_095950	PIP	7:142829169-142836839	LB1_P	LB2_C	OK	113.756	17.8025	-2.6758	-3.0319	0.00005	0.0144064
protein_coding	TCONS_00314199	XLOC_095760	CALU	7:128379345-128412147	LB1_P	TNB_C	OK	8.2011	52.0978	2.66733	2.66549	0.00005	0.0144064
protein_coding	TCONS_00051496	XLOC_015715	RARRES3	11:63304280-63313934	LB1_P	LB2_C	OK	35.2375	223.326	2.66397	3.61626	0.00005	0.0144064
protein_coding	TCONS_00132945	XLOC_039039	ZNF689	16:30597227-30636069	LB1_P	TNB_C	OK	2.35764	14.9039	2.66027	1.92344	0.0001	0.0265567
protein_coding	TCONS_00186479	XLOC_050963	PLEK	2:68588345-68624585	LB1_P	TNB_C	OK	3.5676	22.4662	2.65473	2.68953	0.00005	0.0144064
protein_coding	TCONS_00024852	XLOC_004597	TAGLN2	1:159887880-159895522	LB1_P	LB2_C	OK	25.0827	156.952	2.64556	3.03245	0.00005	0.0144064
protein_coding	TCONS_00297885	XLOC_089408	HIST1H4B	6:26024355-26027609	LB1_P	TNB_C	OK	34.7792	217.59	2.64532	2.45227	0.00005	0.0144064
protein_coding	TCONS_00280798	XLOC_082940	CCL28	5:43356868-43412554	LB1_P	TNB_C	OK	21.5251	3.45624	-2.63874	-2.61587	0.00005	0.0144064
protein_coding	TCONS_00217419	XLOC_061774	SCAND1	20:34538566-34547394	LB1_P	LB2_C	OK	20.6078	127.73	2.63184	3.13146	0.00005	0.0144064
protein_coding	TCONS_00043329	XLOC_011743	COL17A1	10:105789890-105845935	LB1_P	LB2_C	OK	22.7761	3.68715	-2.62694	-3.08983	0.00005	0.0144064
protein_coding	TCONS_00314574	XLOC_095824	BPGM	7:134331559-134365578	LB1_P	TNB_C	OK	4.3166	26.648	2.62606	2.85274	0.00005	0.0144064
protein_coding	TCONS_00070634	XLOC_021151	STK38L	12:27396900-27482597	LB1_P	TNB_C	OK	4.56496	28.1147	2.62265	2.6592	0.00005	0.0144064
protein_coding	TCONS_00382418	XLOC_117661	SLC6A14	X:115567611-115592658	LB1_P	TNB_C	OK	1.8297	11.2502	2.62027	2.79116	0.00005	0.0144064
protein_coding	TCONS_00258879	XLOC_074641	UGT8	4:115519586-115604122	LB1_P	TNB_C	OK	1.13283	6.93906	2.61481	2.30902	0.0002	0.0474622
protein_coding	TCONS_00298831	XLOC_089616	SLC44A4	6:31830917-31846849	LB1_P	LB2_C	OK	1.77715	10.8401	2.60874	2.38129	0.00005	0.0144064
protein_coding	TCONS_00217565	XLOC_061802	TGM2	20:36756783-36795044	LB1_P	LB2_C	OK	3.25058	19.8104	2.60749	3.08131	0.00005	0.0144064
protein_coding	TCONS_00299508	XLOC_089696	SRPK1	6:35773069-35889119	LB1_P	TNB_C	OK	3.10582	18.9257	2.6073	2.7857	0.00005	0.0144064
protein_coding	TCONS_00024445	XLOC_004521	CCT3	1:156278758-156337664	LB1_P	TNB_C	OK	22.1315	134.607	2.60458	3.15376	0.00005	0.0144064
protein_coding	TCONS_00383539	XLOC_118010	BGN	X:152710177-152775012	LB1_P	TNB_C	OK	14.9713	90.6538	2.59816	3.46358	0.00005	0.0144064
protein_coding	TCONS_00201660	XLOC_053917	MMADHC	2:150426147-150715705	LB1_P	TNB_C	OK	11.4182	68.5444	2.5857	2.99696	0.00005	0.0144064
protein_coding	TCONS_00256934	XLOC_074187	SRD5A3	4:56212275-56262014	LB1_P	LB2_C	OK	1.61494	9.6842	2.58415	2.35498	0.0002	0.0474622
protein_coding	TCONS_00021765	XLOC_004064	PSMA5	1:109941652-109969062	LB1_P	TNB_C	OK	10.9868	65.375	2.57297	2.5945	0.00005	0.0144064
protein_coding	TCONS_00004415	XLOC_000737	AKR1A1	1:46015930-46037664	LB1_P	TNB_C	OK	11.6018	68.7813	2.56767	2.51741	0.00005	0.0144064
protein_coding	TCONS_00350114	XLOC_107725	TXN	9:113003567-113018920	LB1_P	TNB_C	OK	26.7854	158.257	2.56275	3.12531	0.00005	0.0144064
protein_coding	TCONS_00009413	XLOC_001741	LAMTOR2	1:156023689-156028354	LB1_P	LB2_C	OK	11.487	67.653	2.55815	2.57627	0.00015	0.037475
protein_coding	TCONS_00256922	XLOC_074180	KIT	4:55523093-55610730	LB1_P	LB2_C	OK	18.751	3.19166	-2.55459	-2.82021	0.00005	0.0144064
protein_coding	TCONS_00180400	XLOC_049291	AP2S1	19:47341392-47354249	LB1_P	TNB_C	OK	12.2854	72.1715	2.55448	3.04524	0.00005	0.0144064
protein_coding	TCONS_00155853	XLOC_043703	P4HB	17:79801034-79818570	LB1_P	TNB_C	OK	41.7066	242.51	2.5397	3.45411	0.00005	0.0144064
protein_coding	TCONS_00157652	XLOC_044721	RAB31	18:9708161-9862632	LB1_P	LB2_C	OK	5.93352	34.4024	2.53555	3.32551	0.00005	0.0144064
protein_coding	TCONS_00250662	XLOC_070080	TFRC	3:195754010-195809060	LB1_P	LB2_C	OK	2.67631	15.4805	2.53213	2.55959	0.0001	0.0265567
protein_coding	TCONS_00118278	XLOC_035891	CILP	15:65488336-65503860	LB1_P	LB2_C	OK	8.50657	49.0446	2.52745	3.08398	0.00005	0.0144064
protein_coding	TCONS_00039049	XLOC_010837	CALML5	10:5540657-5541533	LB1_P	LB2_C	OK	8.10624	46.512	2.5205	2.37764	0.00015	0.037475
protein_coding	TCONS_00203438	XLOC_054260	STAT1	2:191745522-191885686	LB1_P	TNB_C	OK	16.6301	94.937	2.51317	2.66457	0.00005	0.0144064
protein_coding	TCONS_00181323	XLOC_049398	C19orf48	19:51292976-51308186	LB1_P	TNB_C	OK	8.00979	45.6679	2.51134	2.80234	0.00005	0.0144064
protein_coding	TCONS_00296965	XLOC_089182	EXOC2	6:476314-750889	LB1_P	LB2_C	OK	4.81177	27.3685	2.50788	2.28392	0.0002	0.0474622
protein_coding	TCONS_00141567	XLOC_041642	LASP1	17:37025632-37084509	LB1_P	LB2_C	OK	14.0821	80.0948	2.50784	2.49463	0.00005	0.0144064
protein_coding	TCONS_00075405	XLOC_021930	ACACB	12:109549022-109706701	LB1_P	TNB_C	OK	8.5658	1.50622	-2.50766	-2.88804	0.00005	0.0144064
protein_coding	TCONS_00011903	XLOC_002198	PTPRC	1:198607800-198726545	LB1_P	TNB_C	OK	6.5837	37.3603	2.50453	2.47151	0.00005	0.0144064
protein_coding	TCONS_00213920	XLOC_061062	RPN2	20:35729628-35870022	LB1_P	TNB_C	OK	27.3461	154.543	2.4986	3.5444	0.00005	0.0144064
protein_coding	TCONS_00298773	XLOC_089608	CLIC1	6:31694814-31707540	LB1_P	LB2_C	OK	50.5322	285.384	2.49763	2.59641	0.00005	0.0144064
protein_coding	TCONS_00078123	XLOC_022358	M6PR	12:9066491-9102598	LB1_P	TNB_C	OK	8.22292	46.3987	2.49636	2.50522	0.00005	0.0144064
protein_coding	TCONS_00215727	XLOC_061400	SRXN1	20:627258-656823	LB1_P	LB2_C	OK	3.00383	16.9309	2.49478	2.89589	0.00005	0.0144064
protein_coding	TCONS_00090085	XLOC_026607	CKAP2	13:53028459-53050763	LB1_P	TNB_C	OK	1.74341	9.81332	2.49283	2.52206	0.0001	0.0265567
protein_coding	TCONS_00035797	XLOC_010191	TSPAN15	10:71211228-71267425	LB1_P	LB2_C	OK	7.8105	43.9192	2.49137	3.03272	0.00005	0.0144064
protein_coding	TCONS_00141485	XLOC_041628	MRPL45	17:36452949-36479101	LB1_P	LB2_C	OK	10.7454	60.3985	2.4908	2.82295	0.00005	0.0144064
protein_coding	TCONS_00321255	XLOC_097124	LINC00998	7:112740717-112786385	LB1_P	TNB_C	OK	7.74446	43.4707	2.48881	2.67427	0.00005	0.0144064
protein_coding	TCONS_00347753	XLOC_107109	CCL19	9:34689563-34691274	LB1_P	LB2_C	OK	6.65671	37.3517	2.48829	2.51113	0.00005	0.0144064
protein_coding	TCONS_00089114	XLOC_026388	POMP	13:29229138-29255247	LB1_P	TNB_C	OK	10.213	57.1674	2.48479	2.8772	0.00005	0.0144064
protein_coding	TCONS_00053669	XLOC_015972	SERPINH1	11:75273100-75283828	LB1_P	TNB_C	OK	25.2627	141.058	2.4812	3.37647	0.00005	0.0144064
protein_coding	TCONS_00027677	XLOC_005219	DUSP10	1:221871035-221920050	LB1_P	LB2_C	OK	2.69875	15.0258	2.47708	2.52507	0.00005	0.0144064
protein_coding	TCONS_00290729	XLOC_087762	RNF144B	6:18366966-18469464	LB1_P	TNB_C	OK	5.35433	29.7244	2.47287	3.09894	0.00005	0.0144064
protein_coding	TCONS_00213920	XLOC_061062	RPN2	20:35729628-35870022	LB1_P	LB2_C	OK	27.3461	151.79	2.47267	3.49028	0.00005	0.0144064
protein_coding	TCONS_00331397	XLOC_101321	CYC1	8:145149929-145152428	LB1_P	LB2_C	OK	17.9822	99.5182	2.46839	3.01603	0.00005	0.0144064
protein_coding	TCONS_00343285	XLOC_106215	CTSL	9:90340433-90348378	LB1_P	LB2_C	OK	9.97566	55.106	2.46572	2.69008	0.00005	0.0144064
protein_coding	TCONS_00132310	XLOC_038930	NDUFAB1	16:23592322-23607677	LB1_P	TNB_C	OK	11.4215	63.0391	2.46449	2.74644	0.00005	0.0144064
protein_coding	TCONS_00017913	XLOC_003310	TMEM54	1:33351594-33367039	LB1_P	TNB_C	OK	9.03694	49.7047	2.45948	2.77607	0.00005	0.0144064
protein_coding	TCONS_00155330	XLOC_043644	SOCS3	17:76351215-76369992	LB1_P	TNB_C	OK	7.61316	41.768	2.45583	2.96864	0.00005	0.0144064
protein_coding	TCONS_00152952	XLOC_043298	LRRC59	17:48450580-48475249	LB1_P	TNB_C	OK	12.0521	65.6635	2.44581	3.30556	0.00005	0.0144064
protein_coding	TCONS_00185801	XLOC_050803	EPCAM	2:47572296-47614740	LB1_P	TNB_C	OK	11.0064	59.7668	2.441	2.80573	0.00005	0.0144064
protein_coding	TCONS_00152571	XLOC_043232	CBX1	17:46147413-46178883	LB1_P	LB2_C	OK	15.4438	83.8276	2.4404	3.01841	0.00005	0.0144064
protein_coding	TCONS_00155546	XLOC_043668	EIF4A3	17:78109012-78120982	LB1_P	TNB_C	OK	11.0794	59.9044	2.43478	3.02423	0.00005	0.0144064
protein_coding	TCONS_00090651	XLOC_026811	RAP2A	13:98080727-98121382	LB1_P	TNB_C	OK	5.11253	27.5436	2.42961	2.99926	0.00005	0.0144064
protein_coding	TCONS_00298729	XLOC_089605	ABHD16A	6:31654725-31685695	LB1_P	TNB_C	OK	4.75248	25.5834	2.42845	2.64212	0.00005	0.0144064
protein_coding	TCONS_00190695	XLOC_051865	CERS6	2:169312371-169769881	LB1_P	LB2_C	OK	7.13036	38.225	2.42247	2.56354	0.00005	0.0144064
protein_coding	TCONS_00296252	XLOC_089027	C6orf211	6:151773400-151791236	LB1_P	LB2_C	OK	4.70023	25.1677	2.42077	2.3113	0.00015	0.037475
protein_coding	TCONS_00336612	XLOC_102469	FAM84B	8:127561894-127725660	LB1_P	LB2_C	OK	6.42353	34.2959	2.4166	2.76364	0.00005	0.0144064
protein_coding	TCONS_00079089	XLOC_022529	BCAT1	12:24962986-25113092	LB1_P	LB2_C	OK	0.929799	4.95433	2.4137	2.47466	0.00005	0.0144064
protein_coding	TCONS_00315078	XLOC_095950	PIP	7:142829169-142836839	LB1_P	TNB_P	OK	113.756	21.3559	-2.41324	-2.74322	0.00005	0.0144064
protein_coding	TCONS_00026770	XLOC_005011	ADIPOR1	1:202909950-202936408	LB1_P	LB2_C	OK	15.8865	84.4803	2.41081	2.42785	0.00005	0.0144064
protein_coding	TCONS_00057122	XLOC_016610	CTSD	11:1753639-1785255	LB1_P	TNB_C	OK	63.4041	337.107	2.41056	3.72964	0.00005	0.0144064
protein_coding	TCONS_00023778	XLOC_004451	S100A14	1:153586730-153589462	LB1_P	LB2_C	OK	8.5239	45.2797	2.40928	2.58279	0.00005	0.0144064
protein_coding	TCONS_00156081	XLOC_043717	FASN	17:80033719-80170749	LB1_P	TNB_C	OK	21.5231	114.125	2.40666	2.59717	0.00005	0.0144064
protein_coding	TCONS_00138089	XLOC_041088	PSMB6	17:4699438-4701790	LB1_P	TNB_C	OK	20.3654	107.946	2.40611	3.0345	0.00005	0.0144064
protein_coding	TCONS_00068765	XLOC_020840	FKBP4	12:2904118-3050306	LB1_P	TNB_C	OK	23.4638	124.239	2.40461	2.5331	0.00005	0.0144064
protein_coding	TCONS_00035735	XLOC_010185	SRGN	10:70807404-70864567	LB1_P	TNB_C	OK	16.0252	84.708	2.40216	2.94551	0.00005	0.0144064
protein_coding	TCONS_00159415	XLOC_045099	SERPINB5	18:61143993-61172456	LB1_P	TNB_C	OK	7.06806	37.1738	2.3949	2.73558	0.00005	0.0144064
protein_coding	TCONS_00168732	XLOC_047713	COX6B1	19:36139124-36149763	LB1_P	TNB_C	OK	55.7079	292.602	2.39298	3.32562	0.00005	0.0144064
protein_coding	TCONS_00298773	XLOC_089608	CLIC1	6:31694814-31707540	LB1_P	TNB_C	OK	50.5322	265.364	2.3927	2.50254	0.0001	0.0265567
protein_coding	TCONS_00272982	XLOC_081341	TARS	5:33440801-33469644	LB1_P	TNB_C	OK	6.31736	33.1354	2.39098	2.31627	0.00015	0.037475
protein_coding	TCONS_00059773	XLOC_017072	MTCH2	11:47638866-47664175	LB1_P	TNB_C	OK	6.47241	33.9122	2.38943	2.97991	0.00005	0.0144064
protein_coding	TCONS_00069241	XLOC_020901	TPI1	12:6976282-7032861	LB1_P	LB2_C	OK	20.5685	107.684	2.38829	2.49038	0.0002	0.0474622
protein_coding	TCONS_00212247	XLOC_060738	TRIB3	20:361260-378951	LB1_P	LB2_C	OK	3.19363	16.5873	2.37681	2.63589	0.0001	0.0265567
protein_coding	TCONS_00346405	XLOC_106758	TUBB4B	9:140135664-140142222	LB1_P	LB2_C	OK	20.7662	107.491	2.3719	2.62085	0.00005	0.0144064
protein_coding	TCONS_00290952	XLOC_087840	HIST1H3A	6:26020717-26021186	LB1_P	LB2_C	OK	8.8963	45.7894	2.36374	2.42926	0.00015	0.037475
protein_coding	TCONS_00018845	XLOC_003455	ELOVL1	1:43829067-43833696	LB1_P	TNB_C	OK	9.37445	48.1793	2.36161	2.54255	0.0001	0.0265567
protein_coding	TCONS_00297646	XLOC_089346	TPMT	6:18128541-18155334	LB1_P	TNB_C	OK	2.49384	12.8166	2.36158	2.55847	0.00005	0.0144064
protein_coding	TCONS_00059218	XLOC_016976	ELF5	11:34493663-34535352	LB1_P	TNB_P	OK	11.0466	56.5637	2.35627	2.59063	0.0001	0.0265567
protein_coding	TCONS_00272592	XLOC_081207	CCT5	5:10172394-10267258	LB1_P	LB2_C	OK	16.9507	86.5505	2.3522	2.47265	0.00015	0.037475
protein_coding	TCONS_00113852	XLOC_035084	PSMA4	15:78832746-78841604	LB1_P	TNB_C	OK	20.586	104.933	2.34973	2.75635	0.00005	0.0144064
protein_coding	TCONS_00065040	XLOC_018007	C1QTNF5	11:119209649-119217383	LB1_P	LB2_C	OK	4.62928	23.5446	2.34654	2.51095	0.00005	0.0144064
protein_coding	TCONS_00311344	XLOC_095303	CLDN4	7:73213871-73247014	LB1_P	TNB_C	OK	18.0093	91.4781	2.34469	2.79704	0.00005	0.0144064
protein_coding	TCONS_00171274	XLOC_048011	FTL	19:49468557-49470135	LB1_P	LB2_C	OK	648.646	3292	2.34346	3.49451	0.00005	0.0144064
protein_coding	TCONS_00314199	XLOC_095760	CALU	7:128379345-128412147	LB1_P	LB2_C	OK	8.2011	41.51	2.33957	2.3859	0.0001	0.0265567
protein_coding	TCONS_00053051	XLOC_015875	FADD	11:70048578-70054168	LB1_P	LB2_C	OK	4.64234	23.4911	2.33919	2.45273	0.00005	0.0144064
protein_coding	TCONS_00051612	XLOC_015729	STIP1	11:63952743-63972015	LB1_P	TNB_C	OK	13.8353	69.9424	2.33781	3.11321	0.00005	0.0144064
protein_coding	TCONS_00343878	XLOC_106351	SEC61B	9:101984345-101992897	LB1_P	TNB_C	OK	23.5081	118.476	2.33337	2.76166	0.00005	0.0144064
protein_coding	TCONS_00176987	XLOC_048762	BST2	19:17513747-17516457	LB1_P	TNB_C	OK	20.724	104.417	2.33297	2.93219	0.00005	0.0144064
protein_coding	TCONS_00023909	XLOC_004469	TPM3	1:154127783-154167124	LB1_P	LB2_C	OK	19.1706	96.2962	2.32858	2.36438	0.00015	0.037475
protein_coding	TCONS_00243446	XLOC_068861	CDCP1	3:45120350-45187949	LB1_P	TNB_C	OK	1.42844	7.17377	2.32829	2.49475	0.0001	0.0265567
protein_coding	TCONS_00019122	XLOC_003503	PRDX1	1:45959537-45988719	LB1_P	LB2_C	OK	55.4497	278.267	2.32722	3.21385	0.00005	0.0144064
protein_coding	TCONS_00380772	XLOC_117196	MAGED2	X:54834031-54842445	LB1_P	LB2_C	OK	45.1862	226.25	2.32396	2.6614	0.00005	0.0144064
protein_coding	TCONS_00057122	XLOC_016610	CTSD	11:1753639-1785255	LB1_P	LB2_C	OK	63.4041	317.373	2.32353	3.62472	0.00005	0.0144064
protein_coding	TCONS_00176987	XLOC_048762	BST2	19:17513747-17516457	LB1_P	LB2_C	OK	20.724	103.717	2.32328	3.08743	0.00005	0.0144064
protein_coding	TCONS_00052767	XLOC_015836	GSTP1	11:67351065-67354131	LB1_P	TNB_C	OK	107.324	536.409	2.32136	3.07913	0.00005	0.0144064
protein_coding	TCONS_00298729	XLOC_089605	ABHD16A	6:31654725-31685695	LB1_P	LB2_C	OK	4.75248	23.578	2.31069	2.49709	0.00005	0.0144064
protein_coding	TCONS_00299687	XLOC_089731	GLO1	6:38643700-38670917	LB1_P	LB2_C	OK	16.5969	81.966	2.30411	2.7887	0.00005	0.0144064
protein_coding	TCONS_00017550	XLOC_003264	LAPTM5	1:31205315-31230672	LB1_P	TNB_C	OK	18.1786	89.3653	2.29747	3.33158	0.00005	0.0144064
protein_coding	TCONS_00216176	XLOC_061473	PCNA	20:5095598-5107272	LB1_P	LB2_C	OK	11.2965	55.3519	2.29275	2.79571	0.00005	0.0144064
protein_coding	TCONS_00017550	XLOC_003264	LAPTM5	1:31205315-31230672	LB1_P	LB2_C	OK	18.1786	88.8641	2.28936	3.31262	0.00005	0.0144064
protein_coding	TCONS_00350114	XLOC_107725	TXN	9:113003567-113018920	LB1_P	LB2_C	OK	26.7854	130.897	2.28891	3.00449	0.00005	0.0144064
protein_coding	TCONS_00079544	XLOC_022615	PKP2	12:32936723-33049834	LB1_P	TNB_C	OK	3.83187	18.7052	2.28732	2.42171	0.00005	0.0144064
protein_coding	TCONS_00102842	XLOC_031184	PSMB5	14:23485751-23504439	LB1_P	TNB_C	OK	8.38446	40.7796	2.28206	2.67732	0.00015	0.037475
protein_coding	TCONS_00156081	XLOC_043717	FASN	17:80033719-80170749	LB1_P	LB2_C	OK	21.5231	104.594	2.28084	2.81241	0.00015	0.037475
protein_coding	TCONS_00008724	XLOC_001619	PSMB4	1:151372009-151374420	LB1_P	LB2_C	OK	35.0407	169.761	2.27641	2.64477	0.00005	0.0144064
protein_coding	TCONS_00300957	XLOC_090003	COL12A1	6:75786190-75916250	LB1_P	LB2_C	OK	16.5578	80.0555	2.27349	2.51498	0.0001	0.0265567
protein_coding	TCONS_00145067	XLOC_042163	ICT1	17:73008684-73017552	LB1_P	LB2_C	OK	9.50893	45.8486	2.26952	2.36353	0.00005	0.0144064
protein_coding	TCONS_00056529	XLOC_016524	ST14	11:130029456-130080271	LB1_P	TNB_C	OK	4.66878	22.4648	2.26655	2.38567	0.00005	0.0144064
protein_coding	TCONS_00280719	XLOC_082921	OXCT1	5:41730166-41871201	LB1_P	TNB_C	OK	4.42386	21.2041	2.26096	2.4002	0.0001	0.0265567
protein_coding	TCONS_00009795	XLOC_001797	MNDA	1:158801070-158819296	LB1_P	LB2_C	OK	3.08124	14.6754	2.25181	2.49285	0.00005	0.0144064
protein_coding	TCONS_00091258	XLOC_026923	TFDP1	13:114238998-114301095	LB1_P	TNB_C	OK	7.33446	34.8347	2.24776	2.57862	0.00005	0.0144064
protein_coding	TCONS_00327881	XLOC_100524	ADAM9	8:38846326-38962663	LB1_P	TNB_C	OK	6.04504	28.697	2.24708	2.50673	0.00005	0.0144064
protein_coding	TCONS_00060090	XLOC_017179	UBE2L6	11:57319128-57335757	LB1_P	TNB_C	OK	16.0341	75.8263	2.24156	2.74709	0.00005	0.0144064
protein_coding	TCONS_00174437	XLOC_048483	C19orf10	19:4639529-4670435	LB1_P	TNB_C	OK	15.1249	71.2259	2.23548	2.52696	0.00005	0.0144064
protein_coding	TCONS_00062040	XLOC_017459	UNC93B1	11:67758573-67772452	LB1_P	TNB_C	OK	6.01736	28.3061	2.23391	2.51776	0.00005	0.0144064
protein_coding	TCONS_00157652	XLOC_044721	RAB31	18:9708161-9862632	LB1_P	TNB_C	OK	5.93352	27.7892	2.22757	2.92775	0.00005	0.0144064
protein_coding	TCONS_00014460	XLOC_002708	DESI2	1:244816214-244874449	LB1_P	TNB_C	OK	5.57351	26.0535	2.22482	2.75813	0.00005	0.0144064
protein_coding	TCONS_00010156	XLOC_001857	FCER1G	1:161185023-161193421	LB1_P	TNB_C	OK	14.8421	69.1753	2.22056	2.40732	0.00015	0.037475
protein_coding	TCONS_00063865	XLOC_017804	TMEM123	11:102253806-102369532	LB1_P	TNB_C	OK	26.9113	125.249	2.21852	2.79022	0.00005	0.0144064
protein_coding	TCONS_00132310	XLOC_038930	NDUFAB1	16:23592322-23607677	LB1_P	LB2_C	OK	11.4215	53.0891	2.21666	2.48645	0.00015	0.037475
protein_coding	TCONS_00310357	XLOC_095027	PPIA	7:44836278-44864163	LB1_P	TNB_C	OK	71.6799	332.786	2.21495	2.61835	0.00005	0.0144064
protein_coding	TCONS_00221385	XLOC_063537	MX1	21:42792230-42831141	LB1_P	TNB_C	OK	11.518	53.4351	2.2139	2.83207	0.00005	0.0144064
protein_coding	TCONS_00134049	XLOC_039316	GOT2	16:58740974-59142878	LB1_P	LB2_C	OK	6.85131	31.7583	2.21268	2.47837	0.00005	0.0144064
protein_coding	TCONS_00347753	XLOC_107109	CCL19	9:34689563-34691274	LB1_P	TNB_C	OK	6.65671	30.785	2.20935	2.0333	0.0001	0.0265567
protein_coding	TCONS_00230960	XLOC_066093	RANGAP1	22:41638209-41682259	LB1_P	TNB_C	OK	4.99378	22.9843	2.20244	2.52832	0.0001	0.0265567
protein_coding	TCONS_00155330	XLOC_043644	SOCS3	17:76351215-76369992	LB1_P	LB2_C	OK	7.61316	34.8336	2.19391	2.88904	0.00005	0.0144064
protein_coding	TCONS_00313144	XLOC_095558	AP1S1	7:100797677-100804877	LB1_P	TNB_C	OK	7.02959	31.991	2.18616	2.59701	0.00005	0.0144064
protein_coding	TCONS_00179195	XLOC_049134	BLVRB	19:40953695-40971747	LB1_P	LB2_C	OK	18.0983	82.3545	2.18599	2.61434	0.00005	0.0144064
protein_coding	TCONS_00308639	XLOC_094705	FSCN1	7:5632438-5648697	LB1_P	TNB_C	OK	8.97656	40.6971	2.18069	2.61718	0.00005	0.0144064
protein_coding	TCONS_00195808	XLOC_052659	PDIA6	2:10861774-10978103	LB1_P	TNB_C	OK	25.0712	113.215	2.17496	2.78418	0.00005	0.0144064
protein_coding	TCONS_00080420	XLOC_022756	TUBA1B	12:49521564-49541652	LB1_P	TNB_C	OK	61.6998	278.587	2.17479	3.15777	0.00005	0.0144064
protein_coding	TCONS_00068765	XLOC_020840	FKBP4	12:2904118-3050306	LB1_P	LB2_C	OK	23.4638	105.576	2.16978	2.47223	0.0002	0.0474622
protein_coding	TCONS_00333126	XLOC_101701	GSR	8:30535478-30585443	LB1_P	TNB_C	OK	6.18744	27.8362	2.16955	2.59422	0.00005	0.0144064
protein_coding	TCONS_00180400	XLOC_049291	AP2S1	19:47341392-47354249	LB1_P	LB2_C	OK	12.2854	55.2497	2.16902	2.65411	0.00005	0.0144064
protein_coding	TCONS_00171274	XLOC_048011	FTL	19:49468557-49470135	LB1_P	TNB_C	OK	648.646	2914.08	2.16754	3.5786	0.00005	0.0144064
protein_coding	TCONS_00328308	XLOC_100606	MCM4	8:48872744-48890720	LB1_P	LB2_C	OK	3.76369	16.9028	2.16704	2.40149	0.00015	0.037475
protein_coding	TCONS_00160013	XLOC_045214	YES1	18:721587-812547	LB1_P	TNB_C	OK	8.11316	36.3227	2.16254	2.66321	0.00005	0.0144064
protein_coding	TCONS_00215727	XLOC_061400	SRXN1	20:627258-656823	LB1_P	TNB_C	OK	3.00383	13.4367	2.16131	2.6334	0.00005	0.0144064
protein_coding	TCONS_00089068	XLOC_026373	GTF3A	13:27998120-28024739	LB1_P	TNB_C	OK	20.0506	89.613	2.16006	2.40268	0.00015	0.037475
protein_coding	TCONS_00164598	XLOC_047085	GADD45B	19:2476107-2479834	LB1_P	LB2_C	OK	8.65519	38.5422	2.1548	2.54314	0.00005	0.0144064
protein_coding	TCONS_00175689	XLOC_048608	AP1M2	19:10679923-10697991	LB1_P	TNB_C	OK	6.30276	27.9811	2.1504	2.53353	0.00005	0.0144064
protein_coding	TCONS_00027174	XLOC_005083	PIGR	1:207101862-207119811	LB1_P	TNB_P	OK	55.1897	244.481	2.14725	3.04778	0.00005	0.0144064
protein_coding	TCONS_00385321	XLOC_118426	PIM2	X:48769416-48778422	LB1_P	LB2_C	OK	9.84664	43.612	2.14702	2.32103	0.00015	0.037475
protein_coding	TCONS_00016403	XLOC_003073	RCC2	1:17731814-17766267	LB1_P	TNB_C	OK	9.72044	43.0274	2.14616	2.5871	0.00005	0.0144064
protein_coding	TCONS_00327881	XLOC_100524	ADAM9	8:38846326-38962663	LB1_P	LB2_C	OK	6.04504	26.7428	2.14533	2.29177	0.00005	0.0144064
protein_coding	TCONS_00157340	XLOC_044653	MYL12B	18:3261906-3278282	LB1_P	TNB_C	OK	75.7252	333.586	2.13921	2.97533	0.00005	0.0144064
protein_coding	TCONS_00090791	XLOC_026831	TM9SF2	13:100104429-100216260	LB1_P	TNB_C	OK	26.419	116.138	2.1362	3.19431	0.00005	0.0144064
protein_coding	TCONS_00379624	XLOC_116855	PRDX4	X:23682378-23704516	LB1_P	LB2_C	OK	15.5789	68.4669	2.13581	2.69719	0.0001	0.0265567
protein_coding	TCONS_00035735	XLOC_010185	SRGN	10:70807404-70864567	LB1_P	LB2_C	OK	16.0252	70.3993	2.13522	2.73262	0.00005	0.0144064
protein_coding	TCONS_00024562	XLOC_004533	CRABP2	1:156657486-156675726	LB1_P	LB2_C	OK	38.4432	168.497	2.13192	2.33074	0.0001	0.0265567
protein_coding	TCONS_00292302	XLOC_088083	HLA-DRA	6:32407618-32412823	LB1_P	LB2_C	OK	134.904	588.902	2.12609	3.4752	0.00005	0.0144064
protein_coding	TCONS_00176224	XLOC_048658	DNASE2	19:12986024-12994902	LB1_P	TNB_C	OK	7.78911	33.9677	2.12463	2.84286	0.00005	0.0144064
protein_coding	TCONS_00281967	XLOC_083236	ARSB	5:78072207-78281910	LB1_P	LB2_C	OK	1.42037	6.17637	2.12049	2.32911	0.00015	0.037475
protein_coding	TCONS_00201660	XLOC_053917	MMADHC	2:150426147-150715705	LB1_P	LB2_C	OK	11.4182	49.6375	2.1201	2.39193	0.0001	0.0265567
protein_coding	TCONS_00237625	XLOC_067787	NDUFB4	3:120315155-120321347	LB1_P	LB2_C	OK	29.9451	130.06	2.11878	2.60103	0.0001	0.0265567
protein_coding	TCONS_00150355	XLOC_042937	CCL5	17:34195970-34212867	LB1_P	TNB_C	OK	15.6441	67.683	2.11317	2.64185	0.00005	0.0144064
protein_coding	TCONS_00019890	XLOC_003619	DHCR24	1:55315305-55354523	LB1_P	TNB_C	OK	19.1674	82.7602	2.11029	2.91708	0.00005	0.0144064
protein_coding	TCONS_00027174	XLOC_005083	PIGR	1:207101862-207119811	LB1_P	TNB_C	OK	55.1897	12.8108	-2.10704	-2.61122	0.00005	0.0144064
protein_coding	TCONS_00008724	XLOC_001619	PSMB4	1:151372009-151374420	LB1_P	TNB_C	OK	35.0407	150.91	2.10659	2.51758	0.0001	0.0265567
protein_coding	TCONS_00148835	XLOC_042629	COPS3	17:17150140-17184607	LB1_P	TNB_C	OK	5.34541	23.0163	2.10628	2.1713	0.0001	0.0265567
protein_coding	TCONS_00007715	XLOC_001395	CD2	1:117297006-117311853	LB1_P	TNB_C	OK	4.98581	21.4492	2.10502	2.27208	0.0001	0.0265567
protein_coding	TCONS_00016369	XLOC_003070	SDHB	1:17345216-17380665	LB1_P	TNB_C	OK	21.1729	91.0753	2.10484	2.76866	0.00005	0.0144064
protein_coding	TCONS_00041469	XLOC_011371	PPA1	10:71962585-71993667	LB1_P	TNB_C	OK	21.9364	94.253	2.10321	2.64464	0.0001	0.0265567
protein_coding	TCONS_00166306	XLOC_047338	CALR	19:13049391-13055308	LB1_P	TNB_C	OK	90.8411	389.843	2.10148	3.24066	0.00005	0.0144064
protein_coding	TCONS_00164555	XLOC_047081	OAZ1	19:2252250-2273487	LB1_P	TNB_C	OK	88.1388	378.152	2.10112	3.0191	0.00005	0.0144064
protein_coding	TCONS_00382526	XLOC_117697	NDUFA1	X:119004496-119010626	LB1_P	TNB_C	OK	13.6227	58.3738	2.09931	2.20772	0.0001	0.0265567
protein_coding	TCONS_00112630	XLOC_034915	PTPLAD1	15:65822755-65870757	LB1_P	LB2_C	OK	19.9676	85.5327	2.09882	2.8536	0.00005	0.0144064
protein_coding	TCONS_00203312	XLOC_054240	COL5A2	2:189894990-190045075	LB1_P	TNB_C	OK	17.2767	73.9071	2.09688	3.042	0.00005	0.0144064
protein_coding	TCONS_00023802	XLOC_004453	ILF2	1:153631072-153644216	LB1_P	TNB_C	OK	43.7901	186.903	2.09361	2.84785	0.00005	0.0144064
protein_coding	TCONS_00382505	XLOC_117693	SLC25A5	X:118599996-118605282	LB1_P	TNB_C	OK	21.0702	89.7009	2.08992	2.80116	0.00005	0.0144064
protein_coding	TCONS_00143643	XLOC_041921	UTP18	17:49337888-49375297	LB1_P	TNB_C	OK	4.25629	18.1131	2.08937	2.23173	0.0002	0.0474622
protein_coding	TCONS_00292731	XLOC_088169	CDKN1A	6:36644304-36655116	LB1_P	TNB_C	OK	8.43179	35.7803	2.08525	2.47026	0.00005	0.0144064
protein_coding	TCONS_00349371	XLOC_107545	IARS	9:94957986-95056038	LB1_P	TNB_C	OK	9.60184	40.7029	2.08375	2.38524	0.0002	0.0474622
protein_coding	TCONS_00187954	XLOC_051309	COX5B	2:98262020-98264846	LB1_P	TNB_C	OK	46.8223	198.173	2.08149	2.8202	0.00005	0.0144064
protein_coding	TCONS_00329967	XLOC_100994	POLR2K	8:101161236-101166233	LB1_P	LB2_C	OK	19.785	83.6648	2.08021	2.47411	0.00005	0.0144064
protein_coding	TCONS_00186857	XLOC_051022	CCT7	2:73460547-73480149	LB1_P	TNB_C	OK	24.3254	102.603	2.07653	2.64708	0.00005	0.0144064
protein_coding	TCONS_00025256	XLOC_004642	OLFML2B	1:161952366-161994234	LB1_P	LB2_C	OK	6.27538	26.4549	2.07576	2.41301	0.0001	0.0265567
protein_coding	TCONS_00001970	XLOC_000364	C1QA	1:22962998-22966101	LB1_P	TNB_C	OK	46.4205	195.058	2.07107	2.30867	0.0001	0.0265567
protein_coding	TCONS_00322867	XLOC_097489	ABCF2	7:150904922-150924316	LB1_P	TNB_C	OK	4.2451	17.8374	2.07103	2.48981	0.00015	0.037475
protein_coding	TCONS_00195371	XLOC_052566	PXDN	2:1635546-1748624	LB1_P	LB2_C	OK	6.77998	28.4601	2.06959	2.65556	0.00005	0.0144064
protein_coding	TCONS_00102842	XLOC_031184	PSMB5	14:23485751-23504439	LB1_P	LB2_C	OK	8.38446	35.0596	2.06402	2.40049	0.0002	0.0474622
protein_coding	TCONS_00298823	XLOC_089615	NEU1	6:31824580-31830795	LB1_P	LB2_C	OK	9.82475	41.0089	2.06145	2.51865	0.00005	0.0144064
protein_coding	TCONS_00106509	XLOC_031829	SERPINA1	14:94843083-94857161	LB1_P	LB2_P	OK	37.1025	8.89986	-2.05966	-2.20085	0.0001	0.0265567
protein_coding	TCONS_00299687	XLOC_089731	GLO1	6:38643700-38670917	LB1_P	TNB_C	OK	16.5969	68.6055	2.04741	2.33986	0.0002	0.0474622
protein_coding	TCONS_00042588	XLOC_011624	ALDH18A1	10:97364944-97416463	LB1_P	TNB_C	OK	7.82155	32.296	2.04583	2.56582	0.00005	0.0144064
protein_coding	TCONS_00322658	XLOC_097445	PDIA4	7:148700153-148726051	LB1_P	TNB_C	OK	22.1886	91.5964	2.04547	2.69063	0.00005	0.0144064
protein_coding	TCONS_00127033	XLOC_038199	MMP15	16:58059469-58080858	LB1_P	LB2_C	OK	1.89371	7.81446	2.04493	2.353	0.0001	0.0265567
protein_coding	TCONS_00090601	XLOC_026794	GPC6	13:93879094-95059885	LB1_P	LB2_C	OK	1.84178	7.59995	2.04489	2.27636	0.00005	0.0144064
protein_coding	TCONS_00247460	XLOC_069454	RPN1	3:128311192-128399918	LB1_P	TNB_C	OK	25.3608	104.546	2.04347	2.32126	0.00015	0.037475
protein_coding	TCONS_00061880	XLOC_017432	PPP1CA	11:67159175-67193078	LB1_P	TNB_C	OK	23.587	97.0569	2.04084	2.40394	0.0001	0.0265567
protein_coding	TCONS_00319075	XLOC_096774	CLDN3	7:73183327-73184600	LB1_P	LB2_C	OK	14.2801	58.6147	2.03726	2.40616	0.00005	0.0144064
protein_coding	TCONS_00343878	XLOC_106351	SEC61B	9:101984345-101992897	LB1_P	LB2_C	OK	23.5081	96.4372	2.03643	2.4221	0.00015	0.037475
protein_coding	TCONS_00303108	XLOC_090488	PERP	6:138409641-138429775	LB1_P	TNB_C	OK	15.4358	62.9385	2.02767	3.08252	0.00005	0.0144064
protein_coding	TCONS_00147189	XLOC_042411	TAX1BP3	17:3566195-3599698	LB1_P	TNB_C	OK	19.2915	78.5464	2.02558	2.60582	0.00005	0.0144064
protein_coding	TCONS_00258666	XLOC_074589	OSTC	4:109571739-109600935	LB1_P	TNB_C	OK	12.5441	50.9774	2.02284	2.44651	0.00005	0.0144064
protein_coding	TCONS_00272745	XLOC_081244	BASP1	5:17065706-17276943	LB1_P	LB2_C	OK	4.64244	18.8594	2.02232	2.41488	0.00005	0.0144064
protein_coding	TCONS_00115983	XLOC_035551	NOP10	15:34633916-34635378	LB1_P	TNB_C	OK	59.3197	239.867	2.01565	2.68915	0.00005	0.0144064
protein_coding	TCONS_00061880	XLOC_017432	PPP1CA	11:67159175-67193078	LB1_P	LB2_C	OK	23.587	95.2784	2.01416	2.35422	0.00015	0.037475
protein_coding	TCONS_00034112	XLOC_009752	ARL5B	10:18948304-18973682	LB1_P	TNB_C	OK	3.59028	14.4938	2.01327	2.57985	0.00005	0.0144064
protein_coding	TCONS_00313028	XLOC_095546	POP7	7:100303675-100305118	LB1_P	TNB_C	OK	10.7635	43.3439	2.00968	2.41791	0.00005	0.0144064
protein_coding	TCONS_00078702	XLOC_022462	ARHGDIB	12:15094011-15114662	LB1_P	TNB_C	OK	54.4286	219.175	2.00964	2.68299	0.00005	0.0144064
protein_coding	TCONS_00387413	XLOC_119015	RP1-241P17.4	X:114952649-114953685	LB1_P	TNB_C	OK	20.8025	83.4945	2.00493	2.486	0.00005	0.0144064
protein_coding	TCONS_00227096	XLOC_065473	LGALS1	22:38071614-38075813	LB1_P	LB2_C	OK	251.416	1003.99	1.9976	3.16657	0.00005	0.0144064
protein_coding	TCONS_00051446	XLOC_015708	SLC3A2	11:62623517-62656352	LB1_P	TNB_C	OK	12.3782	49.3061	1.99397	2.34106	0.00015	0.037475
protein_coding	TCONS_00060090	XLOC_017179	UBE2L6	11:57319128-57335757	LB1_P	LB2_C	OK	16.0341	63.8667	1.99392	2.60803	0.00005	0.0144064
protein_coding	TCONS_00302739	XLOC_090412	CTGF	6:132267272-132405695	LB1_P	Normal	OK	42.3622	10.6524	-1.99159	-2.47444	0.00005	0.0144064
protein_coding	TCONS_00118776	XLOC_035974	PKM	15:72491369-72524164	LB1_P	TNB_C	OK	69.8916	277.45	1.98904	2.70589	0.00005	0.0144064
protein_coding	TCONS_00073758	XLOC_021615	CCT2	12:69979113-69995350	LB1_P	LB2_C	OK	15.9694	63.2636	1.98607	2.63199	0.00005	0.0144064
protein_coding	TCONS_00315816	XLOC_096091	INSIG1	7:155089485-155103416	LB1_P	TNB_C	OK	5.41844	21.422	1.98315	2.35124	0.0002	0.0474622
protein_coding	TCONS_00258666	XLOC_074589	OSTC	4:109571739-109600935	LB1_P	LB2_C	OK	12.5441	49.5893	1.98301	2.40718	0.00005	0.0144064
protein_coding	TCONS_00053021	XLOC_015871	CCND1	11:69453901-69490184	LB1_P	LB2_C	OK	23.335	92.0268	1.97956	2.36624	0.00015	0.037475
protein_coding	TCONS_00213733	XLOC_061034	ERGIC3	20:34129769-34145405	LB1_P	LB2_C	OK	37.4036	147.503	1.97949	2.41472	0.00005	0.0144064
protein_coding	TCONS_00342220	XLOC_105876	ALDH1B1	9:38392660-38398658	LB1_P	LB2_C	OK	4.00709	15.6711	1.96748	2.54949	0.00005	0.0144064
protein_coding	TCONS_00035954	XLOC_010220	DDIT4	10:74033677-74037500	LB1_P	TNB_C	OK	9.7037	37.9451	1.96731	2.32361	0.0001	0.0265567
protein_coding	TCONS_00297990	XLOC_089444	HIST1H2BK	6:27100671-27114619	LB1_P	LB2_C	OK	68.6753	268.37	1.96636	2.37775	0.00005	0.0144064
protein_coding	TCONS_00073758	XLOC_021615	CCT2	12:69979113-69995350	LB1_P	TNB_C	OK	15.9694	62.3032	1.964	2.49922	0.00005	0.0144064
protein_coding	TCONS_00165740	XLOC_047261	ICAM1	19:10362576-10399695	LB1_P	TNB_C	OK	5.95068	23.2103	1.96364	2.34065	0.00015	0.037475
protein_coding	TCONS_00012032	XLOC_002249	PKP1	1:201252503-201302121	LB1_P	TNB_C	OK	4.72685	18.4199	1.96231	2.35978	0.0001	0.0265567
protein_coding	TCONS_00176529	XLOC_048698	NDUFB7	19:14676889-14682896	LB1_P	TNB_C	OK	55.9291	215.78	1.94789	2.64131	0.00005	0.0144064
protein_coding	TCONS_00081855	XLOC_022949	ATP5B	12:57031958-57039798	LB1_P	TNB_C	OK	36.4029	140.388	1.94729	2.45322	0.00005	0.0144064
protein_coding	TCONS_00222539	XLOC_063786	CLDN8	21:31586323-31588391	LB1_P	TNB_C	OK	7.26046	27.9704	1.94577	2.15668	0.0002	0.0474622
protein_coding	TCONS_00278679	XLOC_082446	ERGIC1	5:172261277-172379688	LB1_P	LB2_C	OK	27.7315	106.744	1.94456	2.67047	0.00005	0.0144064
protein_coding	TCONS_00070173	XLOC_021066	STRAP	12:16035324-16056412	LB1_P	TNB_C	OK	10.5105	40.3606	1.94111	2.24697	0.00015	0.037475
protein_coding	TCONS_00318539	XLOC_096601	CHCHD2	7:56166845-56174269	LB1_P	TNB_C	OK	33.3055	127.564	1.93739	2.54345	0.00005	0.0144064
protein_coding	TCONS_00297920	XLOC_089427	HIST1H4H	6:26281282-26285762	LB1_P	LB2_C	OK	59.9878	229.653	1.93672	2.16049	0.0001	0.0265567
protein_coding	TCONS_00126639	XLOC_038172	NUP93	16:56764016-56878797	LB1_P	TNB_C	OK	5.0638	19.3789	1.9362	2.28922	0.0002	0.0474622
protein_coding	TCONS_00319987	XLOC_096940	PDK4	7:95210856-95243031	LB1_P	TNB_C	OK	25.0188	6.53908	-1.93585	-2.5951	0.00005	0.0144064
protein_coding	TCONS_00026676	XLOC_004992	LMOD1	1:201862969-201915753	LB1_P	TNB_C	OK	18.7463	4.90678	-1.93376	-2.51484	0.00005	0.0144064
protein_coding	TCONS_00081011	XLOC_022853	KRT8	12:53290976-53346686	LB1_P	TNB_C	OK	42.0174	160.261	1.93136	2.29858	0.00005	0.0144064
protein_coding	TCONS_00080420	XLOC_022756	TUBA1B	12:49521564-49541652	LB1_P	LB2_C	OK	61.6998	235.186	1.93046	2.99262	0.00005	0.0144064
protein_coding	TCONS_00351353	XLOC_107931	IER5L	9:131933485-131972827	LB1_P	LB2_C	OK	6.76467	25.7547	1.92875	2.5234	0.00005	0.0144064
protein_coding	TCONS_00297897	XLOC_089417	HIST1H2BC	6:26115100-26124154	LB1_P	LB2_C	OK	95.8982	363.186	1.92113	2.77475	0.00005	0.0144064
protein_coding	TCONS_00174489	XLOC_048489	PLIN3	19:4838343-4867780	LB1_P	TNB_C	OK	7.18277	27.1939	1.92067	2.3775	0.00015	0.037475
protein_coding	TCONS_00316497	XLOC_096206	KDELR2	7:6448756-6524873	LB1_P	TNB_C	OK	21.2522	80.3953	1.9195	2.71691	0.00005	0.0144064
protein_coding	TCONS_00059691	XLOC_017061	PSMC3	11:47440319-47447993	LB1_P	TNB_C	OK	14.4832	54.7881	1.91948	2.28471	0.00005	0.0144064
protein_coding	TCONS_00309034	XLOC_094782	TSPAN13	7:16774017-16828238	LB1_P	TNB_C	OK	13.2264	50.001	1.91854	2.67857	0.00005	0.0144064
protein_coding	TCONS_00028030	XLOC_005278	PARP1	1:226548391-226595855	LB1_P	TNB_C	OK	8.03823	30.3315	1.91587	2.37938	0.0001	0.0265567
protein_coding	TCONS_00015766	XLOC_002935	ENO1	1:8915587-8939953	LB1_P	TNB_C	OK	83.8726	315.403	1.91092	2.86322	0.00005	0.0144064
protein_coding	TCONS_00112630	XLOC_034915	PTPLAD1	15:65822755-65870757	LB1_P	TNB_C	OK	19.9676	74.9805	1.90886	2.76277	0.00005	0.0144064
protein_coding	TCONS_00225868	XLOC_065286	MIF	22:24198613-24273870	LB1_P	LB2_C	OK	179.563	673.778	1.90778	2.44477	0.00005	0.0144064
protein_coding	TCONS_00304109	XLOC_090729	THBS2	6:169613348-169654139	LB1_P	LB2_C	OK	34.1415	127.872	1.9051	3.05504	0.00005	0.0144064
protein_coding	TCONS_00166067	XLOC_047294	CNN1	19:11649531-11661138	LB1_P	LB2_C	OK	49.426	13.2098	-1.90366	-2.61505	0.00005	0.0144064
protein_coding	TCONS_00028030	XLOC_005278	PARP1	1:226548391-226595855	LB1_P	LB2_C	OK	8.03823	30.0653	1.90315	2.28625	0.00005	0.0144064
protein_coding	TCONS_00309034	XLOC_094782	TSPAN13	7:16774017-16828238	LB1_P	LB2_C	OK	13.2264	49.3061	1.89835	2.40716	0.00015	0.037475
protein_coding	TCONS_00382484	XLOC_117684	PGRMC1	X:118370111-118378429	LB1_P	TNB_C	OK	33.5815	125.122	1.8976	2.70417	0.00005	0.0144064
protein_coding	TCONS_00316897	XLOC_096290	TWISTNB	7:19735084-19748710	LB1_P	TNB_C	OK	3.36426	12.5106	1.89479	2.29291	0.0001	0.0265567
protein_coding	TCONS_00238146	XLOC_067893	COPG1	3:128965421-128996614	LB1_P	TNB_C	OK	22.4115	82.5554	1.88112	2.90268	0.00005	0.0144064
protein_coding	TCONS_00102628	XLOC_031170	DAD1	14:23033804-23058175	LB1_P	TNB_C	OK	68.1334	250.767	1.87991	2.56947	0.00005	0.0144064
protein_coding	TCONS_00173414	XLOC_048342	RPS5	19:58897766-58906173	LB1_P	TNB_P	OK	240.625	883.662	1.87671	3.01721	0.00005	0.0144064
protein_coding	TCONS_00155853	XLOC_043703	P4HB	17:79801034-79818570	LB1_P	LB2_C	OK	41.7066	153.106	1.87618	2.57935	0.00005	0.0144064
protein_coding	TCONS_00385695	XLOC_118505	HSD17B10	X:53458205-53461320	LB1_P	TNB_C	OK	9.79295	35.8978	1.87408	2.20033	0.0001	0.0265567
protein_coding	TCONS_00115983	XLOC_035551	NOP10	15:34633916-34635378	LB1_P	LB2_C	OK	59.3197	217.005	1.87114	2.58331	0.00005	0.0144064
protein_coding	TCONS_00155546	XLOC_043668	EIF4A3	17:78109012-78120982	LB1_P	LB2_C	OK	11.0794	40.3133	1.86337	2.36231	0.00015	0.037475
protein_coding	TCONS_00227096	XLOC_065473	LGALS1	22:38071614-38075813	LB1_P	TNB_C	OK	251.416	914.594	1.86306	2.59339	0.00005	0.0144064
protein_coding	TCONS_00118776	XLOC_035974	PKM	15:72491369-72524164	LB1_P	LB2_C	OK	69.8916	253.931	1.86125	2.69566	0.00005	0.0144064
protein_coding	TCONS_00328136	XLOC_100560	VDAC3	8:42249141-42263415	LB1_P	TNB_C	OK	19.5123	70.7161	1.85765	2.43431	0.00005	0.0144064
protein_coding	TCONS_00164555	XLOC_047081	OAZ1	19:2252250-2273487	LB1_P	LB2_C	OK	88.1388	319.242	1.8568	2.63263	0.00005	0.0144064
protein_coding	TCONS_00177855	XLOC_048928	UQCRFS1	19:29698172-29706722	LB1_P	TNB_C	OK	15.5034	56.121	1.85596	2.59516	0.00005	0.0144064
protein_coding	TCONS_00024419	XLOC_004518	SMG5	1:156219014-156252620	LB1_P	TNB_C	OK	11.8964	43.0265	1.8547	2.7334	0.00005	0.0144064
protein_coding	TCONS_00216131	XLOC_061466	RASSF2	20:4760466-4804291	LB1_P	TNB_C	OK	4.70223	16.9803	1.85244	2.38842	0.00005	0.0144064
protein_coding	TCONS_00382505	XLOC_117693	SLC25A5	X:118599996-118605282	LB1_P	LB2_C	OK	21.0702	76.0791	1.85229	2.5205	0.00005	0.0144064
protein_coding	TCONS_00292785	XLOC_088175	COX6A1P2	6:37012606-37013177	LB1_P	TNB_C	OK	45.6787	164.556	1.84899	2.28716	0.0001	0.0265567
protein_coding	TCONS_00026676	XLOC_004992	LMOD1	1:201862969-201915753	LB1_P	LB2_C	OK	18.7463	5.21442	-1.84602	-2.37875	0.00015	0.037475
protein_coding	TCONS_00221920	XLOC_063616	COL6A1	21:47401650-47424964	LB1_P	LB2_C	OK	72.5794	259.387	1.83747	2.36547	0.0002	0.0474622
protein_coding	TCONS_00060406	XLOC_017263	DDB1	11:61064227-61136981	LB1_P	TNB_C	OK	23.1971	82.6743	1.83349	2.35491	0.00015	0.037475
protein_coding	TCONS_00001981	XLOC_000366	C1QB	1:22979254-22988056	LB1_P	LB2_C	OK	54.6358	194.43	1.83134	2.70315	0.00005	0.0144064
protein_coding	TCONS_00243533	XLOC_068878	LTF	3:46477135-46526724	LB1_P	LB2_C	OK	52.2863	14.7033	-1.83029	-2.24681	0.0002	0.0474622
protein_coding	TCONS_00327964	XLOC_100537	C8orf4	8:39971827-40031034	LB1_P	LB2_C	OK	10.7208	38.0154	1.82618	2.25063	0.0001	0.0265567
protein_coding	TCONS_00142481	XLOC_041782	GRN	17:42422613-42430470	LB1_P	TNB_C	OK	37.4979	132.866	1.82509	2.745	0.00005	0.0144064
protein_coding	TCONS_00023802	XLOC_004453	ILF2	1:153631072-153644216	LB1_P	LB2_C	OK	43.7901	154.918	1.82283	2.37694	0.00005	0.0144064
protein_coding	TCONS_00225868	XLOC_065286	MIF	22:24198613-24273870	LB1_P	TNB_C	OK	179.563	635.2	1.82272	2.26628	0.00015	0.037475
protein_coding	TCONS_00284845	XLOC_083851	CD74	5:149781199-149792492	LB1_P	TNB_C	OK	430.594	1519.64	1.81933	2.43481	0.00005	0.0144064
protein_coding	TCONS_00051612	XLOC_015729	STIP1	11:63952743-63972015	LB1_P	LB2_C	OK	13.8353	48.6827	1.81506	2.43457	0.0001	0.0265567
protein_coding	TCONS_00304191	XLOC_090747	PSMB1	6:170844204-170862429	LB1_P	LB2_C	OK	28.0322	98.605	1.81458	2.36634	0.0001	0.0265567
protein_coding	TCONS_00096881	XLOC_030136	MMP14	14:23305765-23318236	LB1_P	LB2_C	OK	43.3944	152.377	1.81206	2.68566	0.00005	0.0144064
protein_coding	TCONS_00247746	XLOC_069498	MRPL3	3:131181055-131221827	LB1_P	TNB_C	OK	16.2686	56.9628	1.80793	2.30066	0.0002	0.0474622
protein_coding	TCONS_00168732	XLOC_047713	COX6B1	19:36139124-36149763	LB1_P	LB2_C	OK	55.7079	194.169	1.80136	2.55575	0.00005	0.0144064
protein_coding	TCONS_00223236	XLOC_063936	TMPRSS2	21:42831407-42903043	LB1_P	TNB_P	OK	5.70384	19.7038	1.78847	2.16273	0.0002	0.0474622
protein_coding	TCONS_00226714	XLOC_065398	YWHAH	22:32329506-32356793	LB1_P	LB2_C	OK	15.2445	52.1314	1.77386	2.316	0.00015	0.037475
protein_coding	TCONS_00311694	XLOC_095349	HSPB1	7:75931860-75933612	LB1_P	LB2_C	OK	79.2974	270.817	1.77197	2.54586	0.00005	0.0144064
protein_coding	TCONS_00167449	XLOC_047467	UBA52	19:18682539-18731849	LB1_P	TNB_C	OK	291.39	992.357	1.76791	2.36071	0.00005	0.0144064
protein_coding	TCONS_00298823	XLOC_089615	NEU1	6:31824580-31830795	LB1_P	TNB_C	OK	9.82475	33.4417	1.76716	2.27607	0.00015	0.037475
protein_coding	TCONS_00001974	XLOC_000365	C1QC	1:22970122-22974603	LB1_P	LB2_C	OK	26.6452	90.5725	1.76519	2.2656	0.0002	0.0474622
protein_coding	TCONS_00196197	XLOC_052748	SF3B14	2:24290453-24299313	LB1_P	TNB_C	OK	30.9491	104.76	1.75912	2.2775	0.00015	0.037475
protein_coding	TCONS_00292487	XLOC_088117	ITPR3	6:33588141-33679504	LB1_P	TNB_C	OK	5.80613	19.6072	1.75573	2.37321	0.00005	0.0144064
protein_coding	TCONS_00351670	XLOC_107984	SURF4	9:136218609-136324508	LB1_P	LB2_C	OK	22.496	75.6865	1.75037	2.25057	0.0002	0.0474622
protein_coding	TCONS_00345662	XLOC_106651	AIF1L	9:133971862-133998539	LB1_P	TNB_C	OK	9.4723	31.8017	1.74732	2.16132	0.0001	0.0265567
protein_coding	TCONS_00169284	XLOC_047778	PSMD8	19:38865175-38874464	LB1_P	TNB_C	OK	32.5912	109.215	1.74462	2.27633	0.0001	0.0265567
protein_coding	TCONS_00214351	XLOC_061141	YWHAB	20:43514316-43537173	LB1_P	LB2_C	OK	27.6794	92.7299	1.74422	2.55466	0.00005	0.0144064
protein_coding	TCONS_00217107	XLOC_061733	AHCY	20:32782374-32899608	LB1_P	TNB_C	OK	18.1214	60.5676	1.74086	2.39307	0.00015	0.037475
protein_coding	TCONS_00320277	XLOC_096986	AZGP1	7:99564090-99573780	LB1_P	LB2_C	OK	361.542	108.412	-1.73764	-2.36611	0.0001	0.0265567
protein_coding	TCONS_00284052	XLOC_083732	HSPA9	5:137890570-137911133	LB1_P	LB2_C	OK	24.9069	82.7967	1.73303	2.42915	0.00005	0.0144064
protein_coding	TCONS_00184435	XLOC_050575	RHOB	2:20646834-20649200	LB1_P	LB2_C	OK	54.5295	180.414	1.7262	2.65562	0.00005	0.0144064
protein_coding	TCONS_00028794	XLOC_005469	FH	1:241660902-241683068	LB1_P	LB2_C	OK	9.60947	31.7757	1.72539	2.17811	0.0002	0.0474622
protein_coding	TCONS_00310608	XLOC_095101	EGFR	7:55073344-55324313	LB1_P	LB2_C	OK	13.9082	4.21051	-1.72387	-2.30313	0.00005	0.0144064
protein_coding	TCONS_00024419	XLOC_004518	SMG5	1:156219014-156252620	LB1_P	LB2_C	OK	11.8964	39.2572	1.72243	2.44989	0.00005	0.0144064
protein_coding	TCONS_00142481	XLOC_041782	GRN	17:42422613-42430470	LB1_P	LB2_C	OK	37.4979	123.605	1.72086	2.61854	0.00005	0.0144064
protein_coding	TCONS_00337579	XLOC_102594	EPPK1	8:144936646-144953374	LB1_P	TNB_C	OK	5.66486	18.643	1.71852	2.2515	0.00015	0.037475
protein_coding	TCONS_00076696	XLOC_022123	BRI3BP	12:125478245-125515777	LB1_P	TNB_C	OK	1.72757	5.67952	1.71702	2.155	0.0001	0.0265567
protein_coding	TCONS_00016403	XLOC_003073	RCC2	1:17731814-17766267	LB1_P	LB2_C	OK	9.72044	31.9159	1.71518	2.07489	0.0002	0.0474622
protein_coding	TCONS_00035719	XLOC_010180	DDX21	10:70706812-70744829	LB1_P	TNB_C	OK	8.61851	28.2368	1.71207	2.35072	0.00015	0.037475
protein_coding	TCONS_00381539	XLOC_117412	SH3BGRL	X:80457441-80554046	LB1_P	LB2_C	OK	46.8096	152.89	1.70762	2.16747	0.00005	0.0144064
protein_coding	TCONS_00199708	XLOC_053480	STARD7	2:96849986-96908359	LB1_P	TNB_C	OK	14.9607	48.5355	1.69786	2.30034	0.00015	0.037475
protein_coding	TCONS_00198786	XLOC_053247	MOB1A	2:74375135-74406336	LB1_P	TNB_C	OK	15.9198	51.3889	1.69063	2.36961	0.00005	0.0144064
protein_coding	TCONS_00319837	XLOC_096918	CDK6	7:92233312-92546501	LB1_P	TNB_C	OK	5.51526	17.7967	1.69011	2.4595	0.00005	0.0144064
protein_coding	TCONS_00019890	XLOC_003619	DHCR24	1:55315305-55354523	LB1_P	LB2_C	OK	19.1674	61.8276	1.6896	2.48765	0.00005	0.0144064
protein_coding	TCONS_00043790	XLOC_011845	PRDX3	10:120927214-120938345	LB1_P	TNB_C	OK	25.4285	81.7715	1.68515	2.34033	0.00005	0.0144064
protein_coding	TCONS_00311344	XLOC_095303	CLDN4	7:73213871-73247014	LB1_P	LB2_C	OK	18.0093	57.6406	1.67834	2.24613	0.00015	0.037475
protein_coding	TCONS_00076564	XLOC_022106	TMED2	12:124066766-124083116	LB1_P	TNB_C	OK	45.5336	145.093	1.67197	2.65501	0.00005	0.0144064
protein_coding	TCONS_00229674	XLOC_065905	AP1B1	22:29723657-29819344	LB1_P	TNB_C	OK	11.0566	35.1865	1.67011	2.29199	0.00005	0.0144064
protein_coding	TCONS_00311344	XLOC_095303	CLDN4	7:73213871-73247014	LB1_P	TNB_P	OK	18.0093	56.9977	1.66216	2.29437	0.00015	0.037475
protein_coding	TCONS_00176224	XLOC_048658	DNASE2	19:12986024-12994902	LB1_P	LB2_C	OK	7.78911	24.6319	1.661	2.14808	0.0001	0.0265567
protein_coding	TCONS_00187954	XLOC_051309	COX5B	2:98262020-98264846	LB1_P	LB2_C	OK	46.8223	147.742	1.65781	2.23442	0.00015	0.037475
protein_coding	TCONS_00379262	XLOC_116768	TMSB4X	X:12993226-12995346	LB1_P	LB2_C	OK	276.178	870.664	1.65652	2.52457	0.00005	0.0144064
protein_coding	TCONS_00023684	XLOC_004412	S100A11	1:151967006-152020383	LB1_P	LB2_C	OK	62.3883	196.101	1.65225	2.29379	0.00005	0.0144064
protein_coding	TCONS_00041539	XLOC_011387	PSAP	10:73576054-73611126	LB1_P	LB2_C	OK	160.226	499.123	1.63928	2.53859	0.00005	0.0144064
protein_coding	TCONS_00238146	XLOC_067893	COPG1	3:128965421-128996614	LB1_P	LB2_C	OK	22.4115	69.6211	1.63529	2.46774	0.00005	0.0144064
protein_coding	TCONS_00344792	XLOC_106549	OLFML2A	9:127539421-127577403	LB1_P	TNB_C	OK	12.8646	4.14325	-1.63457	-2.15004	0.0002	0.0474622
protein_coding	TCONS_00044052	XLOC_011928	OAT	10:126085871-126107545	LB1_P	TNB_C	OK	33.8222	104.581	1.62858	2.46061	0.00005	0.0144064
protein_coding	TCONS_00041539	XLOC_011387	PSAP	10:73576054-73611126	LB1_P	TNB_C	OK	160.226	493.66	1.62341	2.52062	0.00005	0.0144064
protein_coding	TCONS_00001970	XLOC_000364	C1QA	1:22962998-22966101	LB1_P	LB2_C	OK	46.4205	141.359	1.60653	2.2988	0.00005	0.0144064
protein_coding	TCONS_00097218	XLOC_030168	PSME1	14:24605366-24610797	LB1_P	TNB_C	OK	49.9595	152.094	1.60613	2.11595	0.00015	0.037475
protein_coding	TCONS_00293110	XLOC_088241	KLHDC3	6:42981950-42989036	LB1_P	TNB_C	OK	18.554	56.2867	1.60106	2.2439	0.00015	0.037475
protein_coding	TCONS_00237985	XLOC_067864	PLXNA1	3:126702072-126758589	LB1_P	TNB_C	OK	6.5014	19.6002	1.59205	2.19778	0.00005	0.0144064
protein_coding	TCONS_00237360	XLOC_067729	ATP6V1A	3:113465718-113530903	LB1_P	TNB_C	OK	8.17653	24.6429	1.59161	2.2342	0.0002	0.0474622
protein_coding	TCONS_00350868	XLOC_107859	RPL35	9:127615754-127624260	LB1_P	TNB_P	OK	600.775	1803.56	1.58595	2.53782	0.00005	0.0144064
protein_coding	TCONS_00076564	XLOC_022106	TMED2	12:124066766-124083116	LB1_P	LB2_C	OK	45.5336	133.573	1.55263	2.46596	0.0001	0.0265567
protein_coding	TCONS_00263167	XLOC_075601	IGFBP7	4:57829535-58071676	LB1_P	LB2_C	OK	161.146	471.524	1.54896	2.20148	0.0002	0.0474622
protein_coding	TCONS_00081855	XLOC_022949	ATP5B	12:57031958-57039798	LB1_P	LB2_C	OK	36.4029	105.745	1.53846	2.147	0.0002	0.0474622
protein_coding	TCONS_00081203	XLOC_022869	ATP5G2	12:54026509-54071192	LB1_P	TNB_P	OK	80.8183	234.3	1.5356	2.19589	0.0002	0.0474622
protein_coding	TCONS_00233802	XLOC_067102	STT3B	3:31573445-31683721	LB1_P	TNB_C	OK	13.7188	39.5177	1.52634	2.13212	0.0002	0.0474622
protein_coding	TCONS_00297890	XLOC_089413	HIST1H1C	6:26055967-26056699	LB1_P	TNB_C	OK	136.975	394.335	1.52551	2.35777	0.00005	0.0144064
protein_coding	TCONS_00266431	XLOC_076315	SFRP2	4:154701743-154710272	LB1_P	LB2_C	OK	102.917	294.495	1.51677	2.25934	0.0001	0.0265567
protein_coding	TCONS_00023684	XLOC_004412	S100A11	1:151967006-152020383	LB1_P	TNB_C	OK	62.3883	178.075	1.51314	2.10405	0.0001	0.0265567
protein_coding	TCONS_00157340	XLOC_044653	MYL12B	18:3261906-3278282	LB1_P	LB2_C	OK	75.7252	214.119	1.49956	2.27449	0.0001	0.0265567
protein_coding	TCONS_00379262	XLOC_116768	TMSB4X	X:12993226-12995346	LB1_P	TNB_C	OK	276.178	775.672	1.48985	2.23597	0.0001	0.0265567
protein_coding	TCONS_00102628	XLOC_031170	DAD1	14:23033804-23058175	LB1_P	LB2_C	OK	68.1334	191.177	1.48847	2.18363	0.0002	0.0474622
protein_coding	TCONS_00142249	XLOC_041742	RPL27	17:41102542-41154976	LB1_P	TNB_P	OK	571.649	1553.19	1.44203	2.21523	0.0002	0.0474622
protein_coding	TCONS_00258656	XLOC_074587	RPL34	4:109541721-109551568	LB1_P	TNB_P	OK	503.544	1341.84	1.41402	2.24212	0.00015	0.037475
protein_coding	TCONS_00015766	XLOC_002935	ENO1	1:8915587-8939953	LB1_P	LB2_C	OK	83.8726	222.859	1.40986	2.21428	0.00005	0.0144064
protein_coding	TCONS_00044052	XLOC_011928	OAT	10:126085871-126107545	LB1_P	TNB_P	OK	33.8222	87.6358	1.37355	2.08647	0.0002	0.0474622
protein_coding	TCONS_00333989	XLOC_101911	RPS20	8:56979853-56987069	LB1_P	TNB_P	OK	691.27	1696.36	1.29512	2.14211	0.0002	0.0474622
antisense	TCONS_00246519	XLOC_069316	SIDT1-AS1	3:113251142-113363511	LB1_C	TNB_P	OK	3.31356	0.550251	-2.59022	-3.02242	0.00005	0.0144064
antisense	TCONS_00246519	XLOC_069316	SIDT1-AS1	3:113251142-113363511	LB1_C	LB2_P	OK	3.31356	1.06231	-1.64118	-2.05653	0.0002	0.0474622
lincRNA	TCONS_00033721	XLOC_009675	RP11-428L9.1	10:8938535-8957804	LB1_C	TNB_P	OK	4.71814	0.237557	-4.31187	-3.60247	0.00005	0.0144064
lincRNA	TCONS_00033721	XLOC_009675	RP11-428L9.1	10:8938535-8957804	LB1_C	LB1_P	OK	4.71814	0.312162	-3.91785	-3.21868	0.00005	0.0144064
lincRNA	TCONS_00033721	XLOC_009675	RP11-428L9.1	10:8938535-8957804	LB1_C	LB2_P	OK	4.71814	0.478104	-3.30282	-2.74104	0.00005	0.0144064
lincRNA	TCONS_00033721	XLOC_009675	RP11-428L9.1	10:8938535-8957804	LB1_C	Normal	OK	4.71814	0.541232	-3.1239	-2.92513	0.00005	0.0144064
lincRNA	TCONS_00347890	XLOC_107129	RMRP	9:35657747-35658015	LB1_C	LB1_P	OK	286586	65590.9	-2.1274	-2.71797	0.00005	0.0144064
miRNA	TCONS_00277721	XLOC_082284	MIR143	5:148786251-148816273	LB1_C	LB2_P	OK	2.43999	13.4486	2.4625	2.65048	0.00005	0.0144064
miRNA	TCONS_00187560	XLOC_051174	MIR4435-1	2:87923090-87965973	LB1_C	TNB_P	OK	0.913835	0.192537	-2.2468	-2.71038	0.00005	0.0144064
miRNA	TCONS_00277721	XLOC_082284	MIR143	5:148786251-148816273	LB1_C	LB1_P	OK	2.43999	10.004	2.03563	2.27228	0.0001	0.0265567
miRNA	TCONS_00187560	XLOC_051174	MIR4435-1	2:87923090-87965973	LB1_C	Normal	OK	0.913835	0.240042	-1.92865	-2.33231	0.0002	0.0474622
miRNA	TCONS_00213007	XLOC_060899	AL049647.1	20:19193289-19703581	LB1_C	LB2_P	OK	3.15152	0.978367	-1.6876	-2.265	0.00005	0.0144064
miRNA	TCONS_00213007	XLOC_060899	AL049647.1	20:19193289-19703581	LB1_C	LB1_P	OK	3.15152	0.987139	-1.67472	-2.26866	0.0001	0.0265567
Novel lincRNA	TCONS_00044709	XLOC_012294	-	10:8932212-8938388	LB1_C	TNB_C	OK	4.3005	0.0632255	-6.08785	-4.88246	0.00005	0.0144064
Novel lincRNA	TCONS_00044715	XLOC_012300	-	10:9027426-9033007	LB1_C	TNB_C	OK	6.86083	0.124019	-5.78975	-4.94417	0.00005	0.0144064
Novel lincRNA	TCONS_00330325	XLOC_101093	-	8:116841583-116853692	LB1_C	TNB_P	OK	0.221014	10.3725	5.55249	5.01378	0.00005	0.0144064
Novel lincRNA	TCONS_00189789	XLOC_051654	-	2:132301076-132326472	LB1_C	TNB_C	OK	13.4605	0.308022	-5.44956	-3.9671	0.00005	0.0144064
Novel lincRNA	TCONS_00031322	XLOC_007608	-	1:121484325-121485436	LB1_C	LB2_C	OK	15.9143	680.395	5.41798	6.29425	0.00005	0.0144064
Novel lincRNA	TCONS_00340324	XLOC_104953	-	8:116853882-116870233	LB1_C	TNB_P	OK	0.118844	4.98348	5.39001	4.86526	0.00005	0.0144064
Novel lincRNA	TCONS_00044715	XLOC_012300	-	10:9027426-9033007	LB1_C	TNB_P	OK	6.86083	0.220117	-4.96204	-4.41011	0.00005	0.0144064
Novel lincRNA	TCONS_00324659	XLOC_099001	-	7:91253810-91259533	LB1_C	TNB_C	OK	0.144197	4.31039	4.90171	3.76483	0.00005	0.0144064
Novel lincRNA	TCONS_00324213	XLOC_098557	-	7:61968546-61969978	LB1_C	LB2_C	OK	1.62155	41.0048	4.66035	3.85917	0.00005	0.0144064
Novel lincRNA	TCONS_00162879	XLOC_045942	-	18:14410324-14430070	LB1_C	TNB_C	OK	1.82095	0.0804461	-4.50052	-3.82431	0.00005	0.0144064
Novel lincRNA	TCONS_00044715	XLOC_012300	-	10:9027426-9033007	LB1_C	LB1_P	OK	6.86083	0.303161	-4.50023	-3.89618	0.00005	0.0144064
Novel lincRNA	TCONS_00208336	XLOC_056942	-	2:92306996-92308148	LB1_C	TNB_P	OK	7.38782	0.331669	-4.47733	-3.08582	0.0001	0.0265567
Novel lincRNA	TCONS_00044709	XLOC_012294	-	10:8932212-8938388	LB1_C	TNB_P	OK	4.3005	0.199721	-4.42845	-3.82684	0.00005	0.0144064
Novel lincRNA	TCONS_00330325	XLOC_101093	-	8:116841583-116853692	LB1_C	LB2_P	OK	0.221014	4.01103	4.18177	3.4232	0.00005	0.0144064
Novel lincRNA	TCONS_00197043	XLOC_052910	-	2:38614533-38626478	LB1_C	TNB_P	OK	0.113144	2.03073	4.16577	3.7722	0.00005	0.0144064
Novel lincRNA	TCONS_00340324	XLOC_104953	-	8:116853882-116870233	LB1_C	LB1_P	OK	0.118844	2.04745	4.10669	3.57551	0.00005	0.0144064
Novel lincRNA	TCONS_00340324	XLOC_104953	-	8:116853882-116870233	LB1_C	Normal	OK	0.118844	2.00526	4.07665	3.46292	0.00005	0.0144064
Novel lincRNA	TCONS_00340324	XLOC_104953	-	8:116853882-116870233	LB1_C	LB2_P	OK	0.118844	1.99986	4.07275	3.38097	0.00005	0.0144064
Novel lincRNA	TCONS_00330325	XLOC_101093	-	8:116841583-116853692	LB1_C	Normal	OK	0.221014	3.64377	4.04323	3.50477	0.00005	0.0144064
Novel lincRNA	TCONS_00208341	XLOC_056947	-	2:92324322-92325626	LB1_C	TNB_P	OK	20.6446	1.29821	-3.99117	-3.10878	0.00005	0.0144064
Novel lincRNA	TCONS_00305103	XLOC_091598	-	6:27198179-27198420	LB1_C	LB2_C	OK	47.9246	761.59	3.99017	3.70566	0.00005	0.0144064
Novel lincRNA	TCONS_00330325	XLOC_101093	-	8:116841583-116853692	LB1_C	LB1_P	OK	0.221014	3.47084	3.97308	3.50487	0.00005	0.0144064
Novel lincRNA	TCONS_00162879	XLOC_045942	-	18:14410324-14430070	LB1_C	TNB_P	OK	1.82095	0.115977	-3.97278	-3.92049	0.00005	0.0144064
Novel lincRNA	TCONS_00208333	XLOC_056939	-	2:92291364-92291993	LB1_C	TNB_P	OK	34.2025	2.25181	-3.92495	-3.10272	0.00005	0.0144064
Novel lincRNA	TCONS_00044715	XLOC_012300	-	10:9027426-9033007	LB1_C	LB2_P	OK	6.86083	0.465979	-3.88005	-3.43881	0.00005	0.0144064
Novel lincRNA	TCONS_00197043	XLOC_052910	-	2:38614533-38626478	LB1_C	LB2_P	OK	0.113144	1.6466	3.86325	3.3695	0.00005	0.0144064
Novel lincRNA	TCONS_00189789	XLOC_051654	-	2:132301076-132326472	LB1_C	TNB_P	OK	13.4605	0.943015	-3.83531	-3.45878	0.0002	0.0474622
Novel lincRNA	TCONS_00044715	XLOC_012300	-	10:9027426-9033007	LB1_C	Normal	OK	6.86083	0.483718	-3.82615	-3.9068	0.00005	0.0144064
Novel lincRNA	TCONS_00208336	XLOC_056942	-	2:92306996-92308148	LB1_C	TNB_C	OK	7.38782	0.521986	-3.82307	-2.61724	0.00005	0.0144064
Novel lincRNA	TCONS_00208341	XLOC_056947	-	2:92324322-92325626	LB1_C	TNB_C	OK	20.6446	1.47967	-3.80242	-2.99151	0.00005	0.0144064
Novel lincRNA	TCONS_00208333	XLOC_056939	-	2:92291364-92291993	LB1_C	TNB_C	OK	34.2025	2.60599	-3.7142	-2.94643	0.00005	0.0144064
Novel lincRNA	TCONS_00224281	XLOC_064488	-	21:28393040-28396158	LB1_C	LB1_P	OK	0.194393	2.46915	3.66697	3.09845	0.00005	0.0144064
Novel lincRNA	TCONS_00197043	XLOC_052910	-	2:38614533-38626478	LB1_C	Normal	OK	0.113144	1.40128	3.63051	3.23588	0.00005	0.0144064
Novel lincRNA	TCONS_00044709	XLOC_012294	-	10:8932212-8938388	LB1_C	LB1_P	OK	4.3005	0.366085	-3.55425	-3.48272	0.00005	0.0144064
Novel lincRNA	TCONS_00197043	XLOC_052910	-	2:38614533-38626478	LB1_C	LB1_P	OK	0.113144	1.28113	3.50118	3.12986	0.00005	0.0144064
Novel lincRNA	TCONS_00208341	XLOC_056947	-	2:92324322-92325626	LB1_C	Normal	OK	20.6446	1.86942	-3.4651	-2.96984	0.00005	0.0144064
Novel lincRNA	TCONS_00163686	XLOC_046740	-	18:60159807-60168205	LB1_C	LB2_C	OK	0.780578	0.0752175	-3.3754	-2.62261	0.0002	0.0474622
Novel lincRNA	TCONS_00208336	XLOC_056942	-	2:92306996-92308148	LB1_C	Normal	OK	7.38782	0.715556	-3.36801	-2.34367	0.0002	0.0474622
Novel lincRNA	TCONS_00224276	XLOC_064483	-	21:28348643-28368709	LB1_C	LB1_P	OK	0.261866	2.57849	3.29963	3.80208	0.00005	0.0144064
Novel lincRNA	TCONS_00291023	XLOC_087864	-	6:26275577-26280558	LB1_C	TNB_P	OK	1.74368	0.18278	-3.25395	-2.73725	0.0002	0.0474622
Novel lincRNA	TCONS_00340324	XLOC_104953	-	8:116853882-116870233	LB1_C	TNB_C	OK	0.118844	1.10058	3.21113	2.49225	0.0002	0.0474622
Novel lincRNA	TCONS_00209611	XLOC_058179	-	2:143606983-143610108	LB1_C	TNB_C	OK	0.213928	1.97324	3.20537	2.24869	0.00015	0.037475
Novel lincRNA	TCONS_00208333	XLOC_056939	-	2:92291364-92291993	LB1_C	LB2_P	OK	34.2025	3.83166	-3.15806	-2.72628	0.00015	0.037475
Novel lincRNA	TCONS_00208341	XLOC_056947	-	2:92324322-92325626	LB1_C	LB2_P	OK	20.6446	2.38009	-3.11668	-2.62714	0.00005	0.0144064
Novel lincRNA	TCONS_00307800	XLOC_094240	-	6:148321506-148330008	LB1_C	LB1_P	OK	0.19803	1.59079	3.00595	2.55481	0.00005	0.0144064
Novel lincRNA	TCONS_00307800	XLOC_094240	-	6:148321506-148330008	LB1_C	Normal	OK	0.19803	1.56887	2.98594	2.53323	0.00005	0.0144064
Novel lincRNA	TCONS_00086207	XLOC_023818	-	12:9268910-9275386	LB1_C	TNB_P	OK	2.28169	0.29194	-2.96636	-2.60099	0.00005	0.0144064
Novel lincRNA	TCONS_00306174	XLOC_092631	-	6:83146590-83157483	LB1_C	TNB_C	OK	3.4973	0.469488	-2.89708	-2.80911	0.00005	0.0144064
Novel lincRNA	TCONS_00224276	XLOC_064483	-	21:28348643-28368709	LB1_C	Normal	OK	0.261866	1.90522	2.86306	3.23324	0.00005	0.0144064
Novel lincRNA	TCONS_00287122	XLOC_084725	-	5:44426729-44442057	LB1_C	TNB_P	OK	0.294105	2.12021	2.8498	2.83207	0.00005	0.0144064
Novel lincRNA	TCONS_00294297	XLOC_088496	-	6:83117351-83135738	LB1_C	TNB_C	OK	3.8128	0.545318	-2.80568	-3.153	0.00005	0.0144064
Novel lincRNA	TCONS_00307800	XLOC_094240	-	6:148321506-148330008	LB1_C	TNB_P	OK	0.19803	1.36615	2.78632	2.3097	0.00005	0.0144064
Novel lincRNA	TCONS_00273423	XLOC_081439	-	5:44443025-44449998	LB1_C	TNB_P	OK	0.279104	1.88653	2.75687	2.64536	0.00005	0.0144064
Novel lincRNA	TCONS_00208333	XLOC_056939	-	2:92291364-92291993	LB1_C	LB1_P	OK	34.2025	5.07592	-2.75236	-2.42884	0.00005	0.0144064
Novel lincRNA	TCONS_00307803	XLOC_094243	-	6:148396830-148409812	LB1_C	LB1_P	OK	0.236359	1.59172	2.75153	2.77459	0.00005	0.0144064
Novel lincRNA	TCONS_00305103	XLOC_091598	-	6:27198179-27198420	LB1_C	TNB_P	OK	47.9246	317.019	2.72573	2.70969	0.00005	0.0144064
Novel lincRNA	TCONS_00353607	XLOC_109376	-	9:66477698-66485114	LB1_C	TNB_C	OK	6.42811	0.987304	-2.70283	-3.1757	0.00005	0.0144064
Novel lincRNA	TCONS_00307803	XLOC_094243	-	6:148396830-148409812	LB1_C	Normal	OK	0.236359	1.52286	2.68774	2.64899	0.00005	0.0144064
Novel lincRNA	TCONS_00162879	XLOC_045942	-	18:14410324-14430070	LB1_C	LB2_P	OK	1.82095	0.284125	-2.68009	-2.92774	0.00005	0.0144064
Novel lincRNA	TCONS_00307803	XLOC_094243	-	6:148396830-148409812	LB1_C	TNB_P	OK	0.236359	1.50686	2.67249	2.62773	0.00005	0.0144064
Novel lincRNA	TCONS_00031812	XLOC_008087	-	1:170858365-170867877	LB1_C	TNB_C	OK	0.209174	1.32162	2.65954	2.46173	0.00005	0.0144064
Novel lincRNA	TCONS_00307797	XLOC_094237	-	6:148279077-148317442	LB1_C	LB1_P	OK	0.378309	2.38493	2.65631	3.19729	0.00005	0.0144064
Novel lincRNA	TCONS_00287124	XLOC_084727	-	5:44470522-44484821	LB1_C	LB1_P	OK	0.18785	1.17087	2.63993	2.60818	0.00005	0.0144064
Novel lincRNA	TCONS_00391218	XLOC_121556	-	X:93668660-93698351	LB1_C	TNB_C	OK	3.11873	0.500449	-2.63966	-2.80728	0.00005	0.0144064
Novel lincRNA	TCONS_00287124	XLOC_084727	-	5:44470522-44484821	LB1_C	TNB_P	OK	0.18785	1.16977	2.63858	2.61654	0.00005	0.0144064
Novel lincRNA	TCONS_00086206	XLOC_023817	-	12:9167474-9173860	LB1_C	LB2_P	OK	1.51212	0.243259	-2.636	-2.22884	0.00005	0.0144064
Novel lincRNA	TCONS_00086207	XLOC_023818	-	12:9268910-9275386	LB1_C	Normal	OK	2.28169	0.369533	-2.62633	-2.28371	0.00015	0.037475
Novel lincRNA	TCONS_00353607	XLOC_109376	-	9:66477698-66485114	LB1_C	LB2_C	OK	6.42811	1.04953	-2.61465	-3.02457	0.00005	0.0144064
Novel lincRNA	TCONS_00307797	XLOC_094237	-	6:148279077-148317442	LB1_C	Normal	OK	0.378309	2.29712	2.60219	3.10503	0.00005	0.0144064
Novel lincRNA	TCONS_00136387	XLOC_039707	-	16:3202208-3203258	LB1_C	Normal	OK	4.16223	24.3908	2.55091	2.5328	0.00005	0.0144064
Novel lincRNA	TCONS_00224276	XLOC_064483	-	21:28348643-28368709	LB1_C	TNB_P	OK	0.261866	1.52343	2.54043	2.8362	0.00005	0.0144064
Novel lincRNA	TCONS_00306171	XLOC_092628	-	6:83109516-83114715	LB1_C	TNB_C	OK	3.25454	0.561085	-2.53616	-2.31315	0.00005	0.0144064
Novel lincRNA	TCONS_00303672	XLOC_090623	-	6:156411927-156497872	LB1_C	LB1_P	OK	0.242031	1.40172	2.53394	2.47623	0.00005	0.0144064
Novel lincRNA	TCONS_00273423	XLOC_081439	-	5:44443025-44449998	LB1_C	LB1_P	OK	0.279104	1.56127	2.48385	2.36544	0.00015	0.037475
Novel lincRNA	TCONS_00044709	XLOC_012294	-	10:8932212-8938388	LB1_C	Normal	OK	4.3005	0.768858	-2.48372	-2.45397	0.0002	0.0474622
Novel lincRNA	TCONS_00224276	XLOC_064483	-	21:28348643-28368709	LB1_C	LB2_P	OK	0.261866	1.45204	2.47118	2.78283	0.00005	0.0144064
Novel lincRNA	TCONS_00087403	XLOC_024996	-	12:59245012-59258392	LB1_C	TNB_C	OK	0.112442	0.616725	2.45544	2.21322	0.00015	0.037475
Novel lincRNA	TCONS_00307928	XLOC_094368	-	6:156373676-156409501	LB1_C	LB1_P	OK	0.197141	1.06756	2.43701	2.71351	0.00005	0.0144064
Novel lincRNA	TCONS_00307797	XLOC_094237	-	6:148279077-148317442	LB1_C	TNB_P	OK	0.378309	2.04763	2.43632	2.85226	0.00005	0.0144064
Novel lincRNA	TCONS_00338057	XLOC_102707	-	8:2727043-2739568	LB1_C	LB1_P	OK	0.220856	1.19297	2.43339	2.38795	0.00015	0.037475
Novel lincRNA	TCONS_00353607	XLOC_109376	-	9:66477698-66485114	LB1_C	LB2_P	OK	6.42811	1.26435	-2.346	-2.90966	0.00005	0.0144064
Novel lincRNA	TCONS_00270804	XLOC_079794	-	4:159184060-159188040	LB1_C	Normal	OK	0.469852	2.33881	2.3155	2.19666	0.00015	0.037475
Novel lincRNA	TCONS_00353607	XLOC_109376	-	9:66477698-66485114	LB1_C	TNB_P	OK	6.42811	1.32688	-2.27636	-2.84109	0.00005	0.0144064
Novel lincRNA	TCONS_00162879	XLOC_045942	-	18:14410324-14430070	LB1_C	Normal	OK	1.82095	0.391698	-2.21688	-2.43137	0.0001	0.0265567
Novel lincRNA	TCONS_00031322	XLOC_007608	-	1:121484325-121485436	LB1_C	TNB_C	OK	15.9143	72.1656	2.18099	2.43021	0.00005	0.0144064
Novel lincRNA	TCONS_00391218	XLOC_121556	-	X:93668660-93698351	LB1_C	TNB_P	OK	3.11873	0.689289	-2.17778	-2.75124	0.00005	0.0144064
Novel lincRNA	TCONS_00136387	XLOC_039707	-	16:3202208-3203258	LB1_C	TNB_P	OK	4.16223	18.2514	2.13257	2.13512	0.00015	0.037475
Novel lincRNA	TCONS_00391218	XLOC_121556	-	X:93668660-93698351	LB1_C	LB2_P	OK	3.11873	0.75192	-2.05231	-2.87218	0.00005	0.0144064
Novel lincRNA	TCONS_00306174	XLOC_092631	-	6:83146590-83157483	LB1_C	TNB_P	OK	3.4973	0.871455	-2.00474	-2.2227	0.0001	0.0265567
Novel lincRNA	TCONS_00386761	XLOC_118847	-	X:93641240-93657607	LB1_C	LB2_P	OK	2.69022	0.6852	-1.97312	-2.3574	0.00005	0.0144064
Novel lincRNA	TCONS_00391219	XLOC_121557	-	X:93707823-93714433	LB1_C	LB2_P	OK	5.41265	1.40119	-1.94968	-2.41383	0.00005	0.0144064
Novel lincRNA	TCONS_00353607	XLOC_109376	-	9:66477698-66485114	LB1_C	Normal	OK	6.42811	1.97822	-1.70019	-2.21517	0.0001	0.0265567
Novel lincRNA	TCONS_00353755	XLOC_109523	-	9:70633398-70633689	LB1_C	TNB_C	OK	2.59811	0	-1000000	-1000000	0.00005	0.0144064
protein_coding	TCONS_00039049	XLOC_010837	CALML5	10:5540657-5541533	LB1_C	TNB_C	OK	6.25972	233.863	5.22342	5.69524	0.00005	0.0144064
protein_coding	TCONS_00214098	XLOC_061087	FAM83D	20:37554954-37581703	LB1_C	LB1_P	OK	7.76848	0.210261	-5.20738	-4.26394	0.00005	0.0144064
protein_coding	TCONS_00201478	XLOC_053866	LRP1B	2:140988213-142895399	LB1_C	LB2_C	OK	5.15945	0.156528	-5.04272	-2.53687	0.0001	0.0265567
protein_coding	TCONS_00315078	XLOC_095950	PIP	7:142829169-142836839	LB1_C	LB2_C	OK	579.514	17.8025	-5.0247	-5.68156	0.00005	0.0144064
protein_coding	TCONS_00063873	XLOC_017805	MMP7	11:102391238-102401561	LB1_C	TNB_C	OK	25.6123	829.677	5.01764	5.49771	0.00005	0.0144064
protein_coding	TCONS_00297886	XLOC_089409	HIST1H3B	6:26031816-26032288	LB1_C	LB1_P	OK	213.937	6.82173	-4.97091	-4.31982	0.00005	0.0144064
protein_coding	TCONS_00263443	XLOC_075680	IGJ	4:71494460-71552533	LB1_C	TNB_P	OK	81.5862	2527.59	4.95329	4.03557	0.00005	0.0144064
protein_coding	TCONS_00035446	XLOC_010108	CDK1	10:62538088-62554610	LB1_C	LB1_P	OK	21.7256	0.738301	-4.87905	-4.47121	0.00005	0.0144064
protein_coding	TCONS_00044247	XLOC_011957	MKI67	10:129894868-129924649	LB1_C	Normal	OK	8.60743	0.294279	-4.87033	-3.96654	0.00005	0.0144064
protein_coding	TCONS_00291264	XLOC_087909	HIST1H2BO	6:27861189-27871621	LB1_C	LB1_P	OK	165.651	5.7462	-4.84939	-4.2361	0.00005	0.0144064
protein_coding	TCONS_00113808	XLOC_035077	CRABP1	15:78632665-78640572	LB1_C	TNB_P	OK	1.55544	44.3511	4.83358	4.25284	0.00005	0.0144064
protein_coding	TCONS_00044247	XLOC_011957	MKI67	10:129894868-129924649	LB1_C	LB2_P	OK	8.60743	0.312495	-4.78368	-4.03746	0.00005	0.0144064
protein_coding	TCONS_00315078	XLOC_095950	PIP	7:142829169-142836839	LB1_C	TNB_P	OK	579.514	21.3559	-4.76214	-5.40198	0.00005	0.0144064
protein_coding	TCONS_00008881	XLOC_001676	S100A9	1:153330329-153333503	LB1_C	TNB_C	OK	1707.81	64.7826	-4.7204	-4.78326	0.00005	0.0144064
protein_coding	TCONS_00292127	XLOC_088065	CFB	6:31865561-31919861	LB1_C	Normal	OK	130.688	5.03952	-4.69669	-3.55695	0.00005	0.0144064
protein_coding	TCONS_00044247	XLOC_011957	MKI67	10:129894868-129924649	LB1_C	LB1_P	OK	8.60743	0.337908	-4.67088	-3.80759	0.00005	0.0144064
protein_coding	TCONS_00258101	XLOC_074458	SPP1	4:88896818-88904562	LB1_C	LB1_P	OK	178.462	7.21701	-4.62808	-4.79878	0.00005	0.0144064
protein_coding	TCONS_00093258	XLOC_027413	SLITRK6	13:86366332-86373664	LB1_C	Normal	OK	36.6851	1.52072	-4.59237	-3.88234	0.00005	0.0144064
protein_coding	TCONS_00302750	XLOC_090421	MOXD1	6:132617193-132722684	LB1_C	TNB_C	OK	1.76658	41.5709	4.55654	4.27779	0.00005	0.0144064
protein_coding	TCONS_00214098	XLOC_061087	FAM83D	20:37554954-37581703	LB1_C	LB2_P	OK	7.76848	0.337083	-4.52646	-3.71353	0.00005	0.0144064
protein_coding	TCONS_00204423	XLOC_054458	FN1	2:216225162-216300898	LB1_C	LB2_P	OK	297.997	13.0034	-4.51834	-2.78733	0.00005	0.0144064
protein_coding	TCONS_00026410	XLOC_004942	ASPM	1:197053257-197121036	LB1_C	LB2_P	OK	7.83631	0.349729	-4.48586	-4.86712	0.00005	0.0144064
protein_coding	TCONS_00263723	XLOC_075732	CXCL10	4:76932336-77035220	LB1_C	LB1_P	OK	40.4945	1.82153	-4.4745	-3.48591	0.0002	0.0474622
protein_coding	TCONS_00317803	XLOC_096493	INHBA	7:41706765-41818986	LB1_C	Normal	OK	10.0533	0.452624	-4.47321	-3.80758	0.00005	0.0144064
protein_coding	TCONS_00001712	XLOC_000302	KLHDC7A	1:18805728-18815910	LB1_C	TNB_C	OK	7.47237	0.344581	-4.43865	-3.58924	0.00005	0.0144064
protein_coding	TCONS_00292127	XLOC_088065	CFB	6:31865561-31919861	LB1_C	LB1_P	OK	130.688	6.17867	-4.40268	-3.98057	0.00005	0.0144064
protein_coding	TCONS_00093258	XLOC_027413	SLITRK6	13:86366332-86373664	LB1_C	LB2_P	OK	36.6851	1.77462	-4.36961	-3.67155	0.00005	0.0144064
protein_coding	TCONS_00141140	XLOC_041564	CCL13	17:32683470-32685629	LB1_C	TNB_C	OK	0.789919	16.1788	4.35626	3.4003	0.00005	0.0144064
protein_coding	TCONS_00258879	XLOC_074641	UGT8	4:115519586-115604122	LB1_C	TNB_C	OK	0.340882	6.93906	4.3474	3.03604	0.00015	0.037475
protein_coding	TCONS_00332930	XLOC_101668	SCARA5	8:27727177-27850340	LB1_C	TNB_P	OK	0.671952	13.5574	4.33458	2.78758	0.00015	0.037475
protein_coding	TCONS_00080942	XLOC_022837	KRT5	12:52904905-53208335	LB1_C	TNB_C	OK	8.70853	174.696	4.32628	4.71616	0.00005	0.0144064
protein_coding	TCONS_00266666	XLOC_076384	NPY1R	4:164245112-164273086	LB1_C	TNB_P	OK	62.5012	3.12683	-4.32111	-3.2681	0.00005	0.0144064
protein_coding	TCONS_00266666	XLOC_076384	NPY1R	4:164245112-164273086	LB1_C	LB2_C	OK	62.5012	3.18563	-4.29423	-3.28652	0.00005	0.0144064
protein_coding	TCONS_00093258	XLOC_027413	SLITRK6	13:86366332-86373664	LB1_C	TNB_P	OK	36.6851	1.90792	-4.26512	-3.68629	0.00005	0.0144064
protein_coding	TCONS_00290957	XLOC_087843	HIST1H3C	6:26045638-26046097	LB1_C	LB1_P	OK	201.171	10.4983	-4.26019	-4.3211	0.00005	0.0144064
protein_coding	TCONS_00204423	XLOC_054458	FN1	2:216225162-216300898	LB1_C	TNB_P	OK	297.997	15.5564	-4.25972	-2.26785	0.0001	0.0265567
protein_coding	TCONS_00317803	XLOC_096493	INHBA	7:41706765-41818986	LB1_C	LB2_P	OK	10.0533	0.526625	-4.25475	-3.35133	0.0001	0.0265567
protein_coding	TCONS_00136015	XLOC_039619	SLC7A5	16:87863628-87903094	LB1_C	Normal	OK	14.202	0.759336	-4.22521	-3.88276	0.00005	0.0144064
protein_coding	TCONS_00059218	XLOC_016976	ELF5	11:34493663-34535352	LB1_C	TNB_P	OK	3.06512	56.5637	4.20586	4.35762	0.00005	0.0144064
protein_coding	TCONS_00292127	XLOC_088065	CFB	6:31865561-31919861	LB1_C	LB2_P	OK	130.688	7.16436	-4.18914	-3.97849	0.00005	0.0144064
protein_coding	TCONS_00201478	XLOC_053866	LRP1B	2:140988213-142895399	LB1_C	TNB_P	OK	5.15945	0.284121	-4.18264	-2.61218	0.00005	0.0144064
protein_coding	TCONS_00263439	XLOC_075680	IGJ	4:71494460-71552533	LB1_C	TNB_P	OK	34.2027	617.649	4.17461	3.3261	0.00005	0.0144064
protein_coding	TCONS_00382418	XLOC_117661	SLC6A14	X:115567611-115592658	LB1_C	TNB_C	OK	0.628172	11.2502	4.16265	3.60061	0.00005	0.0144064
protein_coding	TCONS_00290957	XLOC_087843	HIST1H3C	6:26045638-26046097	LB1_C	Normal	OK	201.171	11.298	-4.15428	-3.53568	0.00005	0.0144064
protein_coding	TCONS_00043634	XLOC_011805	GFRA1	10:117815978-118040347	LB1_C	TNB_C	OK	25.9259	1.45647	-4.15385	-3.98433	0.00005	0.0144064
protein_coding	TCONS_00266666	XLOC_076384	NPY1R	4:164245112-164273086	LB1_C	Normal	OK	62.5012	3.51653	-4.15166	-2.95281	0.00005	0.0144064
protein_coding	TCONS_00008881	XLOC_001676	S100A9	1:153330329-153333503	LB1_C	LB2_C	OK	1707.81	96.8303	-4.14055	-4.17457	0.00005	0.0144064
protein_coding	TCONS_00093258	XLOC_027413	SLITRK6	13:86366332-86373664	LB1_C	LB1_P	OK	36.6851	2.08141	-4.13956	-3.53104	0.00005	0.0144064
protein_coding	TCONS_00329153	XLOC_100813	PI15	8:75502494-75779174	LB1_C	LB2_P	OK	2.55972	44.6033	4.12309	2.89994	0.0002	0.0474622
protein_coding	TCONS_00159415	XLOC_045099	SERPINB5	18:61143993-61172456	LB1_C	TNB_C	OK	2.16404	37.1738	4.10248	3.9462	0.00005	0.0144064
protein_coding	TCONS_00317803	XLOC_096493	INHBA	7:41706765-41818986	LB1_C	TNB_P	OK	10.0533	0.586577	-4.0992	-3.63749	0.00005	0.0144064
protein_coding	TCONS_00201478	XLOC_053866	LRP1B	2:140988213-142895399	LB1_C	Normal	OK	5.15945	0.301749	-4.09579	-2.50902	0.00005	0.0144064
protein_coding	TCONS_00329153	XLOC_100813	PI15	8:75502494-75779174	LB1_C	LB1_P	OK	2.55972	43.1512	4.07534	2.93066	0.0002	0.0474622
protein_coding	TCONS_00214402	XLOC_061145	PI3	20:43803516-43805185	LB1_C	LB1_P	OK	19.1391	1.1456	-4.06235	-2.72419	0.00005	0.0144064
protein_coding	TCONS_00113808	XLOC_035077	CRABP1	15:78632665-78640572	LB1_C	Normal	OK	1.55544	25.8379	4.0541	3.46159	0.00005	0.0144064
protein_coding	TCONS_00317803	XLOC_096493	INHBA	7:41706765-41818986	LB1_C	LB1_P	OK	10.0533	0.6146	-4.03187	-3.50318	0.00005	0.0144064
protein_coding	TCONS_00158352	XLOC_044878	DSG3	18:29026539-29060372	LB1_C	TNB_C	OK	1.31374	21.3848	4.02483	3.5391	0.00005	0.0144064
protein_coding	TCONS_00013200	XLOC_002436	CENPF	1:214776365-214839418	LB1_C	Normal	OK	12.4847	0.771257	-4.01681	-4.56579	0.00005	0.0144064
protein_coding	TCONS_00017368	XLOC_003223	IFI6	1:27992571-27998729	LB1_C	LB2_P	OK	231.35	14.2929	-4.01671	-4.18686	0.00005	0.0144064
protein_coding	TCONS_00297886	XLOC_089409	HIST1H3B	6:26031816-26032288	LB1_C	Normal	OK	213.937	13.3543	-4.00181	-3.43115	0.00005	0.0144064
protein_coding	TCONS_00006176	XLOC_001105	CLCA2	1:86889405-86922241	LB1_C	Normal	OK	14.5425	0.909043	-3.99978	-3.83492	0.00005	0.0144064
protein_coding	TCONS_00093258	XLOC_027413	SLITRK6	13:86366332-86373664	LB1_C	TNB_C	OK	36.6851	2.30114	-3.99477	-3.39188	0.00005	0.0144064
protein_coding	TCONS_00204423	XLOC_054458	FN1	2:216225162-216300898	LB1_C	LB1_P	OK	297.997	18.8492	-3.98272	-2.51806	0.0001	0.0265567
protein_coding	TCONS_00298020	XLOC_089454	HIST1H2BL	6:27775256-27775722	LB1_C	LB1_P	OK	106.074	6.73925	-3.97634	-3.46605	0.00005	0.0144064
protein_coding	TCONS_00035446	XLOC_010108	CDK1	10:62538088-62554610	LB1_C	LB2_P	OK	21.7256	1.39151	-3.96467	-3.59286	0.00005	0.0144064
protein_coding	TCONS_00000158	XLOC_000032	ISG15	1:945061-950102	LB1_C	LB1_P	OK	127.436	8.2407	-3.95087	-3.89392	0.00005	0.0144064
protein_coding	TCONS_00110865	XLOC_034629	CASC5	15:40886217-40956725	LB1_C	LB1_P	OK	2.99195	0.194064	-3.94648	-3.10339	0.0001	0.0265567
protein_coding	TCONS_00152918	XLOC_043292	COL1A1	17:48260649-48279129	LB1_C	LB2_P	OK	289.401	18.9052	-3.93621	-3.84341	0.00005	0.0144064
protein_coding	TCONS_00297894	XLOC_089416	HIST1H1T	6:26105048-26114868	LB1_C	TNB_P	OK	2.10064	0.141096	-3.89608	-3.69108	0.00005	0.0144064
protein_coding	TCONS_00070026	XLOC_021036	GPRC5A	12:13043668-13075066	LB1_C	TNB_P	OK	19.0811	1.28462	-3.89273	-4.31776	0.00005	0.0144064
protein_coding	TCONS_00291264	XLOC_087909	HIST1H2BO	6:27861189-27871621	LB1_C	Normal	OK	165.651	11.1767	-3.88958	-3.21496	0.00015	0.037475
protein_coding	TCONS_00332930	XLOC_101668	SCARA5	8:27727177-27850340	LB1_C	LB2_P	OK	0.671952	9.85737	3.87477	2.50775	0.00015	0.037475
protein_coding	TCONS_00298029	XLOC_089461	HIST1H1B	6:27834569-27835359	LB1_C	LB1_P	OK	129.386	8.84019	-3.87147	-4.3075	0.00005	0.0144064
protein_coding	TCONS_00006176	XLOC_001105	CLCA2	1:86889405-86922241	LB1_C	TNB_P	OK	14.5425	0.998659	-3.86414	-3.12221	0.0001	0.0265567
protein_coding	TCONS_00013200	XLOC_002436	CENPF	1:214776365-214839418	LB1_C	LB1_P	OK	12.4847	0.85845	-3.86229	-4.42704	0.00005	0.0144064
protein_coding	TCONS_00250382	XLOC_070053	LRRC15	3:194075881-194091231	LB1_C	Normal	OK	14.6597	1.01482	-3.85256	-4.03504	0.00005	0.0144064
protein_coding	TCONS_00291264	XLOC_087909	HIST1H2BO	6:27861189-27871621	LB1_C	LB2_P	OK	165.651	11.4948	-3.8491	-3.71345	0.00005	0.0144064
protein_coding	TCONS_00041320	XLOC_011331	DNAJC12	10:69556426-69597934	LB1_C	TNB_C	OK	17.1392	1.20334	-3.83219	-3.11279	0.0001	0.0265567
protein_coding	TCONS_00012032	XLOC_002249	PKP1	1:201252503-201302121	LB1_C	TNB_C	OK	1.31664	18.4199	3.80634	3.9068	0.00005	0.0144064
protein_coding	TCONS_00290957	XLOC_087843	HIST1H3C	6:26045638-26046097	LB1_C	LB2_P	OK	201.171	15.0896	-3.7368	-3.71023	0.00005	0.0144064
protein_coding	TCONS_00000158	XLOC_000032	ISG15	1:945061-950102	LB1_C	LB2_P	OK	127.436	9.72724	-3.7116	-3.81731	0.00005	0.0144064
protein_coding	TCONS_00278589	XLOC_082421	GABRP	5:170174050-170241051	LB1_C	TNB_P	OK	5.8695	76.8542	3.71081	3.51266	0.00005	0.0144064
protein_coding	TCONS_00286373	XLOC_084125	SCGB3A1	5:180017102-180018779	LB1_C	LB2_P	OK	14.4891	186.58	3.68675	3.6209	0.00005	0.0144064
protein_coding	TCONS_00297886	XLOC_089409	HIST1H3B	6:26031816-26032288	LB1_C	LB2_P	OK	213.937	16.6613	-3.68261	-4.01719	0.00005	0.0144064
protein_coding	TCONS_00214098	XLOC_061087	FAM83D	20:37554954-37581703	LB1_C	TNB_P	OK	7.76848	0.605389	-3.6817	-3.06162	0.00005	0.0144064
protein_coding	TCONS_00298029	XLOC_089461	HIST1H1B	6:27834569-27835359	LB1_C	Normal	OK	129.386	10.0843	-3.6815	-3.73386	0.00005	0.0144064
protein_coding	TCONS_00291263	XLOC_087908	HIST1H2AL	6:27833033-27833606	LB1_C	LB1_P	OK	97.9767	7.72906	-3.66407	-3.83313	0.00005	0.0144064
protein_coding	TCONS_00256922	XLOC_074180	KIT	4:55523093-55610730	LB1_C	TNB_P	OK	4.00774	50.2775	3.64905	4.41169	0.00005	0.0144064
protein_coding	TCONS_00118069	XLOC_035864	CA12	15:63613485-63674633	LB1_C	TNB_C	OK	36.7278	2.92803	-3.64887	-3.25265	0.00005	0.0144064
protein_coding	TCONS_00080927	XLOC_022835	KRT6B	12:52840223-52867569	LB1_C	TNB_C	OK	2.06844	25.5835	3.6286	2.82213	0.0002	0.0474622
protein_coding	TCONS_00059218	XLOC_016976	ELF5	11:34493663-34535352	LB1_C	TNB_C	OK	3.06512	37.6318	3.61794	3.53422	0.00005	0.0144064
protein_coding	TCONS_00141750	XLOC_041662	PSMD3	17:38137049-38154213	LB1_C	LB2_C	OK	30.921	377.155	3.6085	4.26407	0.00005	0.0144064
protein_coding	TCONS_00200839	XLOC_053702	TFCP2L1	2:121974162-122042800	LB1_C	TNB_C	OK	1.87699	22.7459	3.59911	4.10076	0.00005	0.0144064
protein_coding	TCONS_00258101	XLOC_074458	SPP1	4:88896818-88904562	LB1_C	LB2_P	OK	178.462	14.7937	-3.59257	-3.81871	0.00005	0.0144064
protein_coding	TCONS_00155310	XLOC_043638	TK1	17:76170159-76183314	LB1_C	LB2_P	OK	17.3998	1.44455	-3.59038	-3.25782	0.00005	0.0144064
protein_coding	TCONS_00000158	XLOC_000032	ISG15	1:945061-950102	LB1_C	Normal	OK	127.436	10.5971	-3.58804	-3.51704	0.00005	0.0144064
protein_coding	TCONS_00291252	XLOC_087902	HIST1H2AI	6:27775898-27780854	LB1_C	LB1_P	OK	104.939	8.73099	-3.58726	-2.32547	0.0002	0.0474622
protein_coding	TCONS_00017368	XLOC_003223	IFI6	1:27992571-27998729	LB1_C	LB1_P	OK	231.35	19.3172	-3.58212	-3.96131	0.00005	0.0144064
protein_coding	TCONS_00387327	XLOC_118987	CAPN6	X:110487557-110513844	LB1_C	Normal	OK	1.00186	11.918	3.57238	3.32615	0.00005	0.0144064
protein_coding	TCONS_00101405	XLOC_030987	DIO3	14:102027687-102029789	LB1_C	LB2_C	OK	0.359003	4.26117	3.56918	2.92542	0.00005	0.0144064
protein_coding	TCONS_00345652	XLOC_106650	LAMC3	9:133884468-133969860	LB1_C	TNB_P	OK	0.494147	5.82832	3.56007	3.35685	0.00005	0.0144064
protein_coding	TCONS_00239028	XLOC_068030	CHST2	3:142837683-142869500	LB1_C	TNB_C	OK	1.32917	15.5377	3.54717	3.29579	0.00005	0.0144064
protein_coding	TCONS_00141723	XLOC_041657	GRB7	17:37891371-37905579	LB1_C	LB2_C	OK	5.35112	62.5229	3.54647	2.7148	0.0001	0.0265567
protein_coding	TCONS_00013200	XLOC_002436	CENPF	1:214776365-214839418	LB1_C	LB2_P	OK	12.4847	1.07631	-3.536	-4.19667	0.00005	0.0144064
protein_coding	TCONS_00075818	XLOC_021978	OAS3	12:113344581-113455556	LB1_C	Normal	OK	28.7794	2.49034	-3.53062	-2.9241	0.00005	0.0144064
protein_coding	TCONS_00336031	XLOC_102353	ANGPT1	8:108261720-108510283	LB1_C	TNB_C	OK	0.45497	5.18507	3.51052	2.35195	0.00015	0.037475
protein_coding	TCONS_00091680	XLOC_027038	SHISA2	13:26617919-26626341	LB1_C	TNB_C	OK	21.4661	1.88566	-3.50892	-2.82367	0.00005	0.0144064
protein_coding	TCONS_00258208	XLOC_074479	MMRN1	4:90800682-90875780	LB1_C	TNB_P	OK	1.17165	13.0027	3.4722	3.04633	0.00005	0.0144064
protein_coding	TCONS_00291263	XLOC_087908	HIST1H2AL	6:27833033-27833606	LB1_C	Normal	OK	97.9767	8.84874	-3.4689	-3.59984	0.00005	0.0144064
protein_coding	TCONS_00136015	XLOC_039619	SLC7A5	16:87863628-87903094	LB1_C	LB1_P	OK	14.202	1.28347	-3.46797	-3.63962	0.00005	0.0144064
protein_coding	TCONS_00034451	XLOC_009836	BAMBI	10:28966270-28976973	LB1_C	LB1_P	OK	50.3401	4.59723	-3.45287	-3.4223	0.00005	0.0144064
protein_coding	TCONS_00020390	XLOC_003762	DEPDC1	1:68939662-69004310	LB1_C	LB2_P	OK	3.23947	0.298003	-3.44236	-2.86574	0.00005	0.0144064
protein_coding	TCONS_00298022	XLOC_089456	HIST1H2AJ	6:27782017-27782607	LB1_C	LB1_P	OK	103.826	9.5781	-3.43828	-3.22505	0.00005	0.0144064
protein_coding	TCONS_00297887	XLOC_089410	HIST1H2AB	6:26033319-26033796	LB1_C	LB1_P	OK	53.8342	5.01178	-3.42513	-2.906	0.00005	0.0144064
protein_coding	TCONS_00297894	XLOC_089416	HIST1H1T	6:26105048-26114868	LB1_C	LB1_P	OK	2.10064	0.197951	-3.40761	-3.37141	0.00005	0.0144064
protein_coding	TCONS_00298022	XLOC_089456	HIST1H2AJ	6:27782017-27782607	LB1_C	Normal	OK	103.826	9.79094	-3.40657	-3.02581	0.00005	0.0144064
protein_coding	TCONS_00113808	XLOC_035077	CRABP1	15:78632665-78640572	LB1_C	LB2_P	OK	1.55544	16.4897	3.40618	2.81951	0.0001	0.0265567
protein_coding	TCONS_00298031	XLOC_089463	HIST1H4L	6:27840925-27841289	LB1_C	TNB_C	OK	53.9662	552.71	3.3564	3.97309	0.00005	0.0144064
protein_coding	TCONS_00075818	XLOC_021978	OAS3	12:113344581-113455556	LB1_C	LB2_P	OK	28.7794	2.83311	-3.34458	-2.79175	0.00005	0.0144064
protein_coding	TCONS_00136015	XLOC_039619	SLC7A5	16:87863628-87903094	LB1_C	TNB_P	OK	14.202	1.402	-3.34054	-3.28922	0.00005	0.0144064
protein_coding	TCONS_00100843	XLOC_030841	SERPINA3	14:95027427-95090983	LB1_C	TNB_P	OK	206.225	20.3934	-3.33805	-3.43999	0.00005	0.0144064
protein_coding	TCONS_00027174	XLOC_005083	PIGR	1:207101862-207119811	LB1_C	TNB_P	OK	24.3485	244.481	3.32782	4.30242	0.00005	0.0144064
protein_coding	TCONS_00093258	XLOC_027413	SLITRK6	13:86366332-86373664	LB1_C	LB2_C	OK	36.6851	3.66434	-3.32357	-2.82653	0.00005	0.0144064
protein_coding	TCONS_00239442	XLOC_068122	MME	3:154741912-154901497	LB1_C	TNB_P	OK	1.75637	17.4315	3.31103	3.27641	0.00005	0.0144064
protein_coding	TCONS_00276211	XLOC_082032	LMNB1	5:126112314-126172712	LB1_C	LB1_P	OK	13.7887	1.40414	-3.29573	-3.11166	0.00005	0.0144064
protein_coding	TCONS_00039049	XLOC_010837	CALML5	10:5540657-5541533	LB1_C	TNB_P	OK	6.25972	60.9671	3.28386	3.58134	0.00005	0.0144064
protein_coding	TCONS_00387327	XLOC_118987	CAPN6	X:110487557-110513844	LB1_C	TNB_P	OK	1.00186	9.71187	3.27706	2.94867	0.00005	0.0144064
protein_coding	TCONS_00278589	XLOC_082421	GABRP	5:170174050-170241051	LB1_C	TNB_C	OK	5.8695	56.5933	3.26932	2.92405	0.0001	0.0265567
protein_coding	TCONS_00064772	XLOC_017974	SCN2B	11:118032665-118047388	LB1_C	Normal	OK	0.113103	1.08414	3.26085	2.55839	0.00015	0.037475
protein_coding	TCONS_00250228	XLOC_070025	CLDN1	3:190021598-190129932	LB1_C	Normal	OK	9.47079	0.988872	-3.25963	-3.16231	0.00005	0.0144064
protein_coding	TCONS_00298034	XLOC_089464	HIST1H2AM	6:27858092-27860963	LB1_C	LB1_P	OK	211.651	22.1824	-3.2542	-3.27861	0.00005	0.0144064
protein_coding	TCONS_00078940	XLOC_022514	LDHB	12:21788275-21928962	LB1_C	TNB_C	OK	23.9201	226.614	3.24394	3.79322	0.00005	0.0144064
protein_coding	TCONS_00238789	XLOC_067995	CLSTN2	3:139654026-140300381	LB1_C	TNB_C	OK	7.08668	0.748698	-3.24266	-3.74929	0.00005	0.0144064
protein_coding	TCONS_00200120	XLOC_053524	LONRF2	2:100885340-100939195	LB1_C	TNB_C	OK	1.96204	0.208603	-3.23352	-2.76313	0.0001	0.0265567
protein_coding	TCONS_00070026	XLOC_021036	GPRC5A	12:13043668-13075066	LB1_C	LB1_P	OK	19.0811	2.03439	-3.22948	-3.87516	0.00005	0.0144064
protein_coding	TCONS_00043329	XLOC_011743	COL17A1	10:105789890-105845935	LB1_C	TNB_P	OK	3.8579	35.9128	3.21861	3.73648	0.00005	0.0144064
protein_coding	TCONS_00064772	XLOC_017974	SCN2B	11:118032665-118047388	LB1_C	TNB_P	OK	0.113103	1.04778	3.21162	2.54421	0.0002	0.0474622
protein_coding	TCONS_00150969	XLOC_043012	ORMDL3	17:38060768-38095854	LB1_C	LB2_C	OK	15.566	142.617	3.19567	2.71694	0.00015	0.037475
protein_coding	TCONS_00332727	XLOC_101637	STC1	8:23699427-23712343	LB1_C	TNB_P	OK	16.917	1.85909	-3.18581	-3.38396	0.00005	0.0144064
protein_coding	TCONS_00000158	XLOC_000032	ISG15	1:945061-950102	LB1_C	TNB_P	OK	127.436	14.0196	-3.18426	-3.38921	0.00005	0.0144064
protein_coding	TCONS_00006226	XLOC_001114	LMO4	1:87794150-87814606	LB1_C	TNB_C	OK	8.93082	79.9368	3.162	2.87384	0.00005	0.0144064
protein_coding	TCONS_00104690	XLOC_031514	SIX1	14:61110132-61124977	LB1_C	LB1_P	OK	6.91223	0.772294	-3.16193	-2.78632	0.0001	0.0265567
protein_coding	TCONS_00217816	XLOC_061869	SLPI	20:43871719-43883255	LB1_C	TNB_C	OK	68.2962	609.36	3.15742	2.77179	0.00015	0.037475
protein_coding	TCONS_00240996	XLOC_068369	ADIPOQ	3:186560462-186576252	LB1_C	LB2_P	OK	3.47269	30.9126	3.15407	3.47852	0.00005	0.0144064
protein_coding	TCONS_00298029	XLOC_089461	HIST1H1B	6:27834569-27835359	LB1_C	LB2_P	OK	129.386	14.5758	-3.15004	-3.81631	0.00005	0.0144064
protein_coding	TCONS_00299497	XLOC_089691	FKBP5	6:35541095-35696360	LB1_C	TNB_P	OK	16.3661	1.86805	-3.13111	-2.80071	0.0002	0.0474622
protein_coding	TCONS_00298020	XLOC_089454	HIST1H2BL	6:27775256-27775722	LB1_C	LB2_P	OK	106.074	12.1124	-3.13051	-2.90948	0.00005	0.0144064
protein_coding	TCONS_00203469	XLOC_054265	SDPR	2:192699027-193060435	LB1_C	LB2_P	OK	2.57347	22.4654	3.12592	3.21436	0.00005	0.0144064
protein_coding	TCONS_00043329	XLOC_011743	COL17A1	10:105789890-105845935	LB1_C	Normal	OK	3.8579	33.6058	3.12282	3.58691	0.00005	0.0144064
protein_coding	TCONS_00291186	XLOC_087886	HIST1H2AH	6:27114860-27115317	LB1_C	LB1_P	OK	122.399	14.232	-3.10438	-3.33841	0.00005	0.0144064
protein_coding	TCONS_00057156	XLOC_016620	IGF2	11:2150341-2182571	LB1_C	LB2_P	OK	6.42995	55.2832	3.10396	2.72674	0.0001	0.0265567
protein_coding	TCONS_00383539	XLOC_118010	BGN	X:152710177-152775012	LB1_C	TNB_P	OK	70.1458	8.16794	-3.10231	-3.7689	0.00005	0.0144064
[truncated: 3,886 more rows]
