# Supplementary material for: Oncogenic long noncoding RNA landscape in breast cancer
Source: Mol Cancer. 2017 Jul 24;16:129. doi: 10.1186/s12943-017-0696-6 (PMC5525255; doi:10.1186/s12943-017-0696-6)
Supplement: Supplementary file 8 — Gene ontology term enrichment (GO) and KEGG pathway analysis for linc00511 in TCGA. (XLSX 21 kb) [file 12943_2017_696_MOESM8_ESM.xlsx]

## Sheet: GO 
Category	Term	Count	%	PValue	Genes	List Total	Pop Hits	Pop Total	Fold Enrichment	Bonferroni	Benjamini	FDR
GOTERM_BP_DIRECT	GO:0098609~cell-cell adhesion	13	4.96183	0.000547906	FMNL2, STK38, LAD1, TRIM29, FSCN1, PFKP, S100A11, TAGLN2, EPHA2, CDC42EP1, PERP, TES, ENO1	240	272	16787	3.343	0.535216	0.535216	0.898794
GOTERM_BP_DIRECT	GO:0001501~skeletal system development	9	3.43511	0.000813902	SH3PXD2B, HAPLN3, SOX11, DLX5, FOXC1, EN1, EXT1, SOX9, EPHA2	240	138	16787	4.56168	0.679636	0.433993	1.3324
GOTERM_BP_DIRECT	GO:0002009~morphogenesis of an epithelium	4	1.52672	0.000923647	KRT6A, CA9, SERPINB5, KRT16	240	14	16787	19.9845	0.725239	0.349893	1.51077
GOTERM_BP_DIRECT	GO:0042267~natural killer cell mediated cytotoxicity	4	1.52672	0.00198533	ULBP3, ULBP1, ULBP2, RAET1L	240	18	16787	15.5435	0.937853	0.500708	3.22084
GOTERM_BP_DIRECT	GO:0032534~regulation of microvillus assembly	3	1.14504	0.00291571	KLF5, PLD1, FSCN1	240	6	16787	34.9729	0.983128	0.55799	4.69644
GOTERM_BP_DIRECT	GO:0006366~transcription from RNA polymerase II promoter	17	6.48855	0.00308352	KLF5, CEBPB, SOX11, TRIM29, LMO4, DMRT1, SIX3, SOX9, YBX1, CBFB, BARX1, DLX5, FOXC1, NFIL3, FOXD1, FOSL1, TBPL1	240	517	16787	2.29996	0.986666	0.513039	4.96034
GOTERM_BP_DIRECT	GO:0016477~cell migration	9	3.43511	0.00315488	NCK2, SDC1, FAT1, FSCN1, PTK7, FOXC1, ARPC5, SNAI1, EPHA2	240	171	16787	3.68136	0.987936	0.467979	5.07235
GOTERM_BP_DIRECT	GO:0016337~single organismal cell-cell adhesion	7	2.67176	0.00321749	EGFR, MPZL2, FAT1, CD58, FBLIM1, SOX9, CDH3	240	101	16787	4.84773	0.98895	0.430595	5.17052
GOTERM_BP_DIRECT	GO:0006486~protein glycosylation	7	2.67176	0.00511398	B3GNT5, B3GNT4, ST8SIA1, FUT3, B3GNT3, EXT1, GALNT13	240	111	16787	4.411	0.999229	0.549055	8.09942
GOTERM_BP_DIRECT	GO:0001701~in utero embryonic development	9	3.43511	0.00555727	SMO, MYO1E, GJB3, APBA2, FOXC1, FOSL1, YBX1, SLC34A2, ENO1	240	188	16787	3.34847	0.999586	0.541169	8.77168
GOTERM_BP_DIRECT	GO:0001503~ossification	6	2.29008	0.00597596	FZD9, EGFR, GPM6B, FOXC1, EXT1, SOX9	240	81	16787	5.18117	0.99977	0.53316	9.40238
GOTERM_BP_DIRECT	GO:0018146~keratan sulfate biosynthetic process	4	1.52672	0.00717891	B3GNT4, CHST6, B3GNT7, B3GNT3	240	28	16787	9.99226	0.999958	0.568013	11.1917
GOTERM_BP_DIRECT	GO:0001654~eye development	4	1.52672	0.00792425	SH3PXD2B, SMOC1, SIX3, FOXC1	240	29	16787	9.6477	0.999985	0.574953	12.2837
GOTERM_BP_DIRECT	GO:0042060~wound healing	6	2.29008	0.00967964	EGFR, KRT6A, SDC1, S100A8, PTK7, CDH3	240	91	16787	4.61181	0.999999	0.621406	14.8058
GOTERM_BP_DIRECT	GO:0016266~O-glycan processing	5	1.9084	0.0104809	B3GNT5, B3GNT4, B3GNT7, B3GNT3, GALNT13	240	60	16787	5.82882	1	0.625429	15.9343
GOTERM_BP_DIRECT	GO:0060009~Sertoli cell development	3	1.14504	0.0121266	SDC1, DMRT1, SOX9	240	12	16787	17.4865	1	0.655629	18.2081
GOTERM_BP_DIRECT	GO:0045944~positive regulation of transcription from RNA polymerase II promoter	24	9.16031	0.0140209	KLF5, EGFR, CEBPB, SOX11, LMO4, DMRT1, SIX3, NCOA7, EN1, SOX9, WWTR1, GAL, YBX1, CBFB, SMO, RGMA, NCK2, MURC, BARX1, FOXC1, ZNF462, ARNTL2, FOSL1, FOXD1	240	988	16787	1.69909	1	0.686882	20.754
GOTERM_BP_DIRECT	GO:0035556~intracellular signal transduction	13	4.96183	0.0141843	ARHGEF4, DEPDC7, STK38, SPSB1, SPHK1, DMRT1, RASAL1, MAP4K4, STAC, TIAM2, DCLK2, TREM1, PRKD3	240	408	16787	2.22867	1	0.670286	20.9699
GOTERM_BP_DIRECT	GO:0014032~neural crest cell development	3	1.14504	0.014198	SOX11, FOXC1, SOX9	240	13	16787	16.1413	1	0.650819	20.9881
GOTERM_BP_DIRECT	GO:0043407~negative regulation of MAP kinase activity	4	1.52672	0.0166629	STK38, UCHL1, GSTP1, DUSP7	240	38	16787	7.36272	1	0.691041	24.1804
GOTERM_BP_DIRECT	GO:0001649~osteoblast differentiation	6	2.29008	0.0205449	SMO, DLX5, WWTR1, SNAI1, EPHA2, CBFB	240	110	16787	3.81523	1	0.748912	28.9637
GOTERM_BP_DIRECT	GO:0014002~astrocyte development	3	1.14504	0.0212405	S100A8, S100A9, CDK6	240	16	16787	13.1148	1	0.744435	29.7901
GOTERM_BP_DIRECT	GO:0045104~intermediate filament cytoskeleton organization	3	1.14504	0.0212405	KRT6C, KRT6A, KRT16	240	16	16787	13.1148	1	0.744435	29.7901
GOTERM_BP_DIRECT	GO:0001843~neural tube closure	5	1.9084	0.0241547	RGMA, ADM, PRICKLE1, LMO4, MTHFD1L	240	77	16787	4.54194	1	0.773771	33.1557
GOTERM_BP_DIRECT	GO:0090630~activation of GTPase activity	5	1.9084	0.0262413	CORO1C, TAX1BP3, TBC1D1, EPHA2, USP6NL	240	79	16787	4.42695	1	0.787533	35.4718
GOTERM_BP_DIRECT	GO:0030033~microvillus assembly	3	1.14504	0.0265827	KLF5, RAP2B, MAP4K4	240	18	16787	11.6576	1	0.778342	35.8434
GOTERM_BP_DIRECT	GO:0019882~antigen processing and presentation	4	1.52672	0.0276087	ULBP3, ULBP1, ULBP2, RAET1L	240	46	16787	6.08225	1	0.778066	36.9484
GOTERM_BP_DIRECT	GO:0007010~cytoskeleton organization	7	2.67176	0.0277687	ACTB, FMNL2, KRT6B, KRT16, TUBB6, SOX9, TUBB3	240	161	16787	3.04112	1	0.767331	37.1191
GOTERM_BP_DIRECT	GO:0070488~neutrophil aggregation	2	0.763359	0.0282726	S100A8, S100A9	240	2	16787	69.9458	1	0.761157	37.6538
GOTERM_BP_DIRECT	GO:0032602~chemokine production	2	0.763359	0.0282726	S100A8, S100A9	240	2	16787	69.9458	1	0.761157	37.6538
GOTERM_BP_DIRECT	GO:0060070~canonical Wnt signaling pathway	5	1.9084	0.0319189	FZD9, SMO, SDC1, PTK7, CDH3	240	84	16787	4.16344	1	0.790662	41.398
GOTERM_BP_DIRECT	GO:0021762~substantia nigra development	4	1.52672	0.0324918	ACTB, INA, UCHL1, PADI2	240	49	16787	5.70986	1	0.785461	41.9667
GOTERM_BP_DIRECT	GO:0032570~response to progesterone	4	1.52672	0.0342131	CCNE1, SPHK1, FOSL1, GJB2	240	50	16787	5.59567	1	0.791936	43.6443
GOTERM_BP_DIRECT	GO:0048013~ephrin receptor signaling pathway	5	1.9084	0.0343762	ACTB, ACTR3, NCK2, ARPC5, EPHA2	240	86	16787	4.06662	1	0.783081	43.8009
GOTERM_BP_DIRECT	GO:0030101~natural killer cell activation	3	1.14504	0.0354853	ULBP3, ULBP1, ULBP2	240	21	16787	9.99226	1	0.783596	44.8549
GOTERM_BP_DIRECT	GO:0006928~movement of cell or subcellular component	5	1.9084	0.035645	ACTB, ACTR3, SERPINB5, ARPC5, PLAUR	240	87	16787	4.01988	1	0.775167	45.0051
GOTERM_BP_DIRECT	GO:0030178~negative regulation of Wnt signaling pathway	4	1.52672	0.0359807	BARX1, NXN, SIX3, TAX1BP3	240	51	16787	5.48595	1	0.768614	45.3197
GOTERM_BP_DIRECT	GO:0009653~anatomical structure morphogenesis	5	1.9084	0.0409886	MPZL2, FAT1, FSCN1, IGF2BP2, EN1	240	91	16787	3.84318	1	0.803141	49.8157
GOTERM_BP_DIRECT	GO:1901491~negative regulation of lymphangiogenesis	2	0.763359	0.0421089	FOXC1, EPHA2	240	3	16787	46.6306	1	0.803187	50.7727
GOTERM_BP_DIRECT	GO:0007165~signal transduction	25	9.54198	0.0429366	RAP2B, EGFR, DEPDC7, TNFRSF21, GUCA1A, MPZL1, RSU1, CXCL5, TP53BP2, S100A9, SPHK1, ANXA1, S100A11, PTK7, SOX9, PLAUR, CORO1C, RASAL1, NCK2, MYO10, STAC, ADM, LRP12, SMOC1, EXT1	240	1163	16787	1.50356	1	0.801016	51.4688
GOTERM_BP_DIRECT	GO:0098779~mitophagy in response to mitochondrial depolarization	6	2.29008	0.0451345	KRT6A, AKR1E2, PFKP, NUP93, CHST3, TREM1	240	136	16787	3.08585	1	0.809012	53.2726
GOTERM_BP_DIRECT	GO:0048870~cell motility	3	1.14504	0.0453634	PLD1, FSCN1, EPHA2	240	24	16787	8.74323	1	0.802603	53.4568
GOTERM_BP_DIRECT	GO:0001570~vasculogenesis	4	1.52672	0.0455068	SMO, ADM, MYO1E, EPHA2	240	56	16787	4.99613	1	0.795684	53.5718
GOTERM_BP_DIRECT	GO:0006954~inflammatory response	11	4.19847	0.0477594	TNFRSF21, SDC1, CEBPB, S100A8, CXCL5, KRT16, SPHK1, S100A9, ANXA1, GAL, EPHA2	240	383	16787	2.00889	1	0.803859	55.3443
GOTERM_BP_DIRECT	GO:0003333~amino acid transmembrane transport	3	1.14504	0.0488558	SLC16A10, SLC6A14, SLC6A17	240	25	16787	8.3935	1	0.803775	56.1838
GOTERM_BP_DIRECT	GO:0042127~regulation of cell proliferation	7	2.67176	0.0512695	TNFRSF21, ANXA1, SIX3, S100A11, ACE2, SOX9, TES	240	187	16787	2.61829	1	0.812169	57.98
GOTERM_BP_DIRECT	GO:0031069~hair follicle morphogenesis	3	1.14504	0.0524423	SMO, FOXQ1, SNAI1	240	26	16787	8.07067	1	0.812407	58.8276
GOTERM_BP_DIRECT	GO:0006564~L-serine biosynthetic process	2	0.763359	0.055749	PHGDH, PSAT1	240	4	16787	34.9729	1	0.825066	61.1317
GOTERM_BP_DIRECT	GO:0002793~positive regulation of peptide secretion	2	0.763359	0.055749	S100A8, S100A9	240	4	16787	34.9729	1	0.825066	61.1317
GOTERM_BP_DIRECT	GO:0048143~astrocyte activation	2	0.763359	0.055749	EGFR, SMO	240	4	16787	34.9729	1	0.825066	61.1317
GOTERM_BP_DIRECT	GO:0021782~glial cell development	2	0.763359	0.055749	SOX11, PHGDH	240	4	16787	34.9729	1	0.825066	61.1317
GOTERM_BP_DIRECT	GO:0032119~sequestering of zinc ion	2	0.763359	0.055749	S100A8, S100A9	240	4	16787	34.9729	1	0.825066	61.1317
GOTERM_BP_DIRECT	GO:0050672~negative regulation of lymphocyte proliferation	2	0.763359	0.055749	SOX11, GAL	240	4	16787	34.9729	1	0.825066	61.1317
GOTERM_BP_DIRECT	GO:0042063~gliogenesis	2	0.763359	0.055749	ANXA1, CDK6	240	4	16787	34.9729	1	0.825066	61.1317
GOTERM_BP_DIRECT	GO:0045930~negative regulation of mitotic cell cycle	3	1.14504	0.0561195	EGFR, BTG3, FOXC1	240	27	16787	7.77176	1	0.820562	61.3822
GOTERM_BP_DIRECT	GO:0070372~regulation of ERK1 and ERK2 cascade	3	1.14504	0.0561195	ROS1, GSTP1, EPHA2	240	27	16787	7.77176	1	0.820562	61.3822
GOTERM_BP_DIRECT	GO:0010468~regulation of gene expression	5	1.9084	0.0562258	MURC, UBXN2A, PHGDH, APBA2, CDK6	240	101	16787	3.46267	1	0.814633	61.4538
GOTERM_BP_DIRECT	GO:2000145~regulation of cell motility	3	1.14504	0.0598842	EGFR, CDK6, MEMO1	240	28	16787	7.4942	1	0.828269	63.8428
GOTERM_BP_DIRECT	GO:0050679~positive regulation of epithelial cell proliferation	4	1.52672	0.0607098	EGFR, SMO, DLX5, SOX9	240	63	16787	4.44101	1	0.826427	64.3624
GOTERM_BP_DIRECT	GO:0071407~cellular response to organic cyclic compound	4	1.52672	0.0630528	KLF5, SLC16A1, RGS20, CEBPB	240	64	16787	4.37161	1	0.83225	65.7989
GOTERM_BP_DIRECT	GO:0030154~cell differentiation	12	4.58015	0.0678962	SH3PXD2B, INA, MURC, KRT6A, RGS20, NXN, EGFL6, SMOC1, GPM6B, SRD5A1, CSRP2, ROS1	240	463	16787	1.81285	1	0.848971	68.5978
GOTERM_BP_DIRECT	GO:0090184~positive regulation of kidney development	2	0.763359	0.0691957	SOX9, FOXD1	240	5	16787	27.9783	1	0.849143	69.3113
GOTERM_BP_DIRECT	GO:0042743~hydrogen peroxide metabolic process	2	0.763359	0.0691957	EGFR, DUOXA1	240	5	16787	27.9783	1	0.849143	69.3113
GOTERM_BP_DIRECT	GO:0030311~poly-N-acetyllactosamine biosynthetic process	2	0.763359	0.0691957	B3GNT4, B3GNT3	240	5	16787	27.9783	1	0.849143	69.3113
GOTERM_BP_DIRECT	GO:0098869~cellular oxidant detoxification	4	1.52672	0.0703284	LPO, NXN, S100A9, GSTP1	240	67	16787	4.17587	1	0.848613	69.9207
GOTERM_BP_DIRECT	GO:0071364~cellular response to epidermal growth factor stimulus	3	1.14504	0.071671	EGFR, SOX9, GSTP1	240	31	16787	6.76895	1	0.848978	70.6284
GOTERM_BP_DIRECT	GO:0016101~diterpenoid metabolic process	2	0.763359	0.0824517	EGFR, SRD5A1	240	6	16787	23.3153	1	0.883304	75.7699
GOTERM_BP_DIRECT	GO:0008284~positive regulation of cell proliferation	12	4.58015	0.0831303	KLF5, EGFR, KRT6A, ADM, CXCL5, NCCRP1, SOX11, ST8SIA1, MFGE8, WWTR1, SOX9, FOSL1	240	481	16787	1.74501	1	0.881	76.0634
GOTERM_BP_DIRECT	GO:0010718~positive regulation of epithelial to mesenchymal transition	3	1.14504	0.0841335	GLIPR2, WWTR1, SNAI1	240	34	16787	6.17169	1	0.879767	76.4912
GOTERM_BP_DIRECT	GO:0043627~response to estrogen	4	1.52672	0.0859453	SRD5A1, MFGE8, GAL, SLC34A2	240	73	16787	3.83265	1	0.881084	77.2457
GOTERM_BP_DIRECT	GO:0044267~cellular protein metabolic process	5	1.9084	0.0881295	ADORA2B, CKAP4, MFGE8, MMP1, SLC34A2	240	118	16787	2.96381	1	0.883469	78.1251
GOTERM_BP_DIRECT	GO:0030855~epithelial cell differentiation	4	1.52672	0.0886802	BARX1, RHCG, DLX5, TAGLN2	240	74	16787	3.78086	1	0.880949	78.3417
GOTERM_BP_DIRECT	GO:0014012~peripheral nervous system axon regeneration	2	0.763359	0.0955197	CHST3, CALU	240	7	16787	19.9845	1	0.896039	80.8695
GOTERM_BP_DIRECT	GO:0032808~lacrimal gland development	2	0.763359	0.0955197	FOXC1, SOX9	240	7	16787	19.9845	1	0.896039	80.8695
GOTERM_BP_DIRECT	GO:0060008~Sertoli cell differentiation	2	0.763359	0.0955197	DMRT1, SOX9	240	7	16787	19.9845	1	0.896039	80.8695
GOTERM_BP_DIRECT	GO:0031642~negative regulation of myelination	2	0.763359	0.0955197	MTMR2, TNFRSF21	240	7	16787	19.9845	1	0.896039	80.8695
GOTERM_BP_DIRECT	GO:0007417~central nervous system development	5	1.9084	0.098876	HAPLN3, B3GNT5, JRKL, TLX3, GSTP1	240	123	16787	2.84333	1	0.900769	82.0059

## Sheet: KEGG PATHWAY
Category	Term	Count	%	PValue	Genes	List Total	Pop Hits	Pop Total	Fold Enrichment	Bonferroni	Benjamini	FDR
KEGG_PATHWAY	hsa00601:Glycosphingolipid biosynthesis - lacto and neolacto series	5	1.9084	0.000397493	B3GNT5, B3GNT4, ST8SIA1, FUT3, B3GNT3	96	26	6910	13.8421	0.0567681	0.0567681	0.47199
KEGG_PATHWAY	hsa05130:Pathogenic Escherichia coli infection	5	1.9084	0.00511391	ACTB, NCK2, TUBB6, ARPC5, TUBB3	96	51	6910	7.05678	0.529366	0.313972	5.91873
KEGG_PATHWAY	hsa04514:Cell adhesion molecules (CAMs)	6	2.29008	0.0454217	MPZL1, SDC1, CD58, CLDN1, CDH3, CLDN14	96	142	6910	3.04137	0.998923	0.89749	42.4879
KEGG_PATHWAY	hsa05205:Proteoglycans in cancer	7	2.67176	0.0567506	ACTB, FZD9, EGFR, SMO, SDC1, MRAS, PLAUR	96	200	6910	2.51927	0.999814	0.883178	50.1049
KEGG_PATHWAY	hsa04115:p53 signaling pathway	4	1.52672	0.0642205	CCNE1, SERPINB5, CDK6, PERP	96	67	6910	4.29726	0.999942	0.85793	54.6092
KEGG_PATHWAY	hsa01230:Biosynthesis of amino acids	4	1.52672	0.0812418	PHGDH, PFKP, PSAT1, ENO1	96	74	6910	3.89077	0.999996	0.874562	63.5164
