# Supplementary material for: Oncogenic long noncoding RNA landscape in breast cancer
Source: Mol Cancer. 2017 Jul 24;16:129. doi: 10.1186/s12943-017-0696-6 (PMC5525255; doi:10.1186/s12943-017-0696-6)
Supplement: Supplementary file 10 — StarBase v2.0 database prediction for the relationship betwwen LINC00511 and tumour suppressor microRNAs. (XLSX 9 kb) [file 12943_2017_696_MOESM10_ESM.xlsx]

## Sheet: Sheet1
name	mirAccession	geneName	targetSites	bioComplex	clipReadNum	CancerNum
hsa-miR-29c-3p	MIMAT0000681	LINC00511	1	1	99	NoData
hsa-miR-29b-3p	MIMAT0000100	LINC00511	1	1	99	NoData
hsa-miR-16-5p	MIMAT0000069	LINC00511	1	1	7	NoData
hsa-miR-15a-5p	MIMAT0000068	LINC00511	1	1	7	NoData
hsa-miR-195-5p	MIMAT0000461	LINC00511	1	1	7	NoData
hsa-miR-497-5p	MIMAT0002820	LINC00511	1	1	7	NoData
hsa-miR-150-5p	MIMAT0000451	LINC00511	1	1	99	NoData
hsa-miR-15b-5p	MIMAT0000417	LINC00511	1	1	7	NoData
hsa-miR-183-5p	MIMAT0000261	LINC00511	1	1	15	NoData
hsa-miR-29a-3p	MIMAT0000086	LINC00511	1	1	99	NoData
hsa-miR-424-5p	MIMAT0001341	LINC00511	1	1	7	NoData
