# Supplementary material for: Oncogenic long noncoding RNA landscape in breast cancer
Source: Mol Cancer. 2017 Jul 24;16:129. doi: 10.1186/s12943-017-0696-6 (PMC5525255; doi:10.1186/s12943-017-0696-6)
Supplement: Supplementary file 11 — 26 datasets with 4140 breast cancer patients for identifying prognosis-associated lncRNAs. (XLS 24 kb) [file 12943_2017_696_MOESM11_ESM.xls]

## Sheet: datasets for survival analysis
GSE9195
GSE7390
GSE6532
GSE5327
GSE3494
GSE31519
GSE31448
GSE26990
GSE26971
GSE25055
GSE21653
GSE20711
GSE20685
GSE2034
GSE20271
GSE20194
GSE19615
GSE17907
GSE17705
GSE16446
GSE16391
GSE1456
GSE12276
GSE12093
GSE11121
E_MTAB_365
