# Supplementary material for: Oncogenic long noncoding RNA landscape in breast cancer
Source: Mol Cancer. 2017 Jul 24;16:129. doi: 10.1186/s12943-017-0696-6 (PMC5525255; doi:10.1186/s12943-017-0696-6)
Supplement: Supplementary file 12 — DNA methylation and transcription factors regulation for lncRNAs. (XLS 27 kb) [file 12943_2017_696_MOESM12_ESM.xls]

## Sheet: regulation
lncRNA	Estrogen	GATA3	Kruppel-like zinc finger protein ZNF217	methylation	LIM-only protein 4
DLEU2	Negative	Negative	Positive	Negative	NR
LINC00511	Negative	Positive	Negative	NR	NR
LOXL1-AS1	Negative	Positive	Positive	NR	NR
SNHG3	Negative	Negative	NR	Negative	NR
LINC00115	Negative	NR	Negative	NR	NR
MIR181A2HG	Negative	NR	NR	NR	NR
WRAP73	Negative	NR	Negative	NR	NR
LINC00665	NR	NR	NR	Negative	NR
DSCAM-AS1	NR	NR	NR	NR	NR
ST8SIA6-AS1	NR	NR	NR	NR	NR
RUSC1-AS1	NR	Negative	Negative	Negative	NR
DYNLL1-AS1	Positive	Positive	NR	NR	Positive
GATA3-AS1	Positive	NR	NR	Negative	Negative
LINC00263	Positive	NR	Negative	NR	Negative
LINC00922	Positive	NR	Positive	NR	NS
MIAT	Positive	NR	Positive	NR	Negative
RHPN1-AS1	Positive	NR	Negative	Negative	Negative
SNHG11	Positive	NR	Positive	Negative	Positive
HOTAIR	Positive	NR	NR	NR	NR
MCM3AP-AS1	Positive	Negative	Positive	NR	Positive
PCAT6	Positive	NR	Positive	NR	Negative
PPP1R26-AS1	Positive	Positive	Positive	NR	NR
TINCR	Positive	NR	Negative	Positive	NR
	NR: not regulated
