# Supplementary material for: Oncogenic long noncoding RNA landscape in breast cancer
Source: Mol Cancer. 2017 Jul 24;16:129. doi: 10.1186/s12943-017-0696-6 (PMC5525255; doi:10.1186/s12943-017-0696-6)
Supplement: Supplementary file 14 — TINCR is negatively expressed with several genes involved in apoptosis pathway via analysis of TCGA breast cancer data. (XLSX 657 kb) [file 12943_2017_696_MOESM14_ESM.xlsx]

## Sheet: Sheet1
Gene Symbol	Cytoband	Pearson Score	Spearman Score
CALB2	16q22.2	0.46	0.22
TLDC1	16q24.1	0.46	0.44
GRHL3	1p36.11	0.41	0.32
CLDN23	8p23.1	0.39	0.36
RNF222	17p13.1	0.39	0.21
MTSS1L	16q22.1	0.39	0.27
PGBD5	1q42.13	0.37	0.25
TRPM8	2q37.1	0.36	0.18
DBNDD1	16q24.3	0.35	0.39
TMEM79	1q22	0.35	0.29
GPT2	16q12.1	0.35	0.23
SLC6A17	1p13.3	0.35	0.31
TMEM139	7q34	0.34	0.09
ADGRG1	16q21	0.34	0.32
PTPRU	1p35.3	0.34	0.3
C2CD4D	1q21.3	0.34	0.08
S100A11	1q21	0.33	0.31
NCCRP1	19q13.2	0.33	0.37
FRMD8	11q13	0.33	0.26
FLJ41941	22q11.21	0.33	0.2
ACTN4	19q13	0.32	0.26
CLDN7	17p13.1	0.32	0.21
EN1	2q14.2	0.32	0.23
KRT81	12q13	0.32	0.32
KRT80	12q13.13	0.32	0.35
RGS9BP	19q13.11	0.32	0.24
NXN	17p13.3	0.32	0.27
CLDN4	7q11.23	0.31	0.21
SDC1	2p24.1	0.31	0.37
ARID3C	9p13.3	0.31	0.21
PPP1R14C	6q24.3-q25.3	0.31	0.24
PRSS27	16p13.3	0.31	0.17
PLEKHN1	1p36.33	0.31	0.3
LOC100133669	8q24.3	0.31	0.22
MMP15	16q13	0.3	0.28
MOG	6p22.1	0.3	0.1
NOTCH1	9q34.3	0.3	0.25
RSU1	10p13	0.3	0.26
CASC10	10p12.31	0.3	0.13
SLC6A2	16q12.2	0.3	0.15
NUP93	16q13	0.3	0.33
KLK8	19q13	0.3	0.18
ZNRF1	16q23.1	0.3	0.34
CFAP20	16q21	0.3	0.27
ELOVL1	1p34.2	0.3	0.24
TBCC	6p21.1	0.29	0.16
KCNQ4	1p34	0.29	0.12
STK38	6p21	0.29	0.28
CSMD2	1p34.3	0.29	0.25
MRPL2	6p21.3	0.29	0.14
MROH6	8q24.3	0.29	0.24
HR	8p21.2	0.29	0.39
PHF24	9p13.3	0.29	0.14
RASD2	22q13.1	0.29	0.13
ABCC10	6p21.1	0.29	0.19
SLC44A2	19p13.1	0.29	0.28
KRT23	17q21.2	0.29	0.17
JHDM1D-AS1	7q34	0.29	0.32
C19ORF47	19q13.2	0.29	0.16
RCC1	1p36.1	0.28	0.29
CRYAB	11q23.1	0.28	0.12
SLC29A1	6p21.1	0.28	-0.01
HSP90AB1	6p12	0.28	0.13
SLC16A13	17p13.1	0.28	0.28
OVOL1	11q13	0.28	0.26
PRKX	Xp22.3	0.28	0.19
TFAP2C	20q13.2	0.28	0.35
TP53BP2	1q41	0.28	0.19
TPD52L2	20q13.2-q13.3	0.28	0.3
AUNIP	1p36.11	0.28	0.3
SLC52A2	8q24.3	0.28	0.25
GLMP	1q22	0.28	0.16
CABLES2	20q13.33	0.28	0.29
KLRG2	7q34	0.28	0.25
C15ORF39	15q24.2	0.28	0.28
PLEKHG1	6q25.1	0.28	0.19
BYSL	6p21.1	0.27	0.13
PTTG1IP	21q22.3	0.27	0.31
NFYA	6p21.3	0.27	0.12
PWP2	21q22.3	0.27	0.2
WNT6	2q35	0.27	0.15
RRP1	21q22.3	0.27	0.15
SLC28A1	15q25.3	0.27	0.22
MED20	6p21.1	0.27	0.12
ZNF750	17q25.3	0.27	0.18
SFT2D2	1q24.2	0.27	0.16
PVRL4	1q23.3	0.27	0.22
KLC3	19q13	0.27	0.19
TOMM6	6p21.1	0.27	0.06
C1ORF198	1q42.2	0.27	0.25
FXYD5	19q13.12	0.27	0.21
RBM38	20q13.31	0.27	0.28
CDC42BPG	11q13.1	0.27	0.28
PUF60	8q24.3	0.27	0.16
C1ORF106	1q32.1	0.27	0.32
SLC2A12	6q23.2	0.27	0.18
DMKN	19q13.12	0.27	0.12
ABCD1	Xq28	0.26	0.27
CLDN3	7q11.23	0.26	0.23
IMPA2	18p11.2	0.26	0.2
KRT7	12q13.13	0.26	0.33
SIX3	2p21	0.26	0.12
SLC15A1	13q32.3	0.26	0.35
MYH14	19q13.33	0.26	0.29
SETD6	16q21	0.26	0.16
ATP6V1C2	null	0.26	0.3
C1ORF94	1p34.3	0.26	0.16
FAM131C	1p36.13	0.26	0.2
MYO1H	12q24.11	0.26	0.13
RRP36	6p21.1	0.26	0.18
SMG5	1q21.2	0.26	0.14
HEBP2	6q24	0.26	0.26
RPL7L1	6p21.1	0.26	0.05
XPO5	6p21.1	0.26	0.18
LINC00518	6p24.3	0.26	0.17
LEMD1	1q32.1	0.26	0.17
MUC16	19p13.2	0.26	0.33
IQGAP3	1q21.3	0.26	0.26
UCA1	19p13.12	0.26	0.23
ZSWIM4	19p13.13	0.26	0.26
CAPS	19p13.3	0.25	0.19
CYP2F1	19q13.2	0.25	0.05
GABRP	5q35.1	0.25	0.14
HMGA1	6p21	0.25	0.18
KCNG1	20q13	0.25	0.3
KIFC3	16q13-q21	0.25	0.2
PFKP	10p15.3-p15.2	0.25	0.29
PIM1	6p21.2	0.25	0.18
PPP2R5D	6p21.1	0.25	0.17
PSMD7	16q22.3	0.25	0.3
RASGRF1	15q24.2	0.25	0.28
RTKN	2p13.1	0.25	0.19
S100A10	1q21	0.25	0.27
VPS72	1q21	0.25	0.15
DPM1	20q13.13	0.25	0.24
ABI1	10p11.2	0.25	0.17
DNAJB6	7q36.3	0.25	0.18
SPEG	2q35	0.25	0.09
FANCD2OS	3p25.3	0.25	0.18
OLIG1	21q22.11	0.25	0.2
SYT15	10q11.1	0.25	0.09
MICALL1	22q13.1	0.25	0.1
GTPBP2	6p21	0.25	0.11
DDX27	20q13.13	0.25	0.25
VAC14	16q22.1	0.25	0.25
SIRT2	19q13	0.25	0.09
DDX28	16q22.1	0.25	0.21
LPIN1	2p25.1	0.25	0.14
C16ORF90	16p13.3	0.25	0.1
TMSB15B	Xq22.2	0.25	0.23
SLURP1	8q24.3	0.25	0.31
TTC7A	2p21	0.25	0.2
CPNE2	16q13	0.25	0.26
FAM127B	Xq26.3	0.25	0.23
INGX	Xq12	0.25	0.12
PCSK1N	Xp11.23	0.25	0.2
SOX8	16p13.3	0.25	0.07
MRPL9	1q21	0.25	0.12
JMJD4	1q42.13	0.25	0.11
CCND3	6p21	0.24	0.12
CHI3L2	1p13.3	0.24	0.06
CLCN5	Xp11.23-p11.22	0.24	0.22
EVPL	17q25.1	0.24	0.18
GPR6	6q21	0.24	0.13
ILF2	1q21.3	0.24	0.19
LAD1	1q25.1-q32.3	0.24	0.31
LMO1	11p15	0.24	0.22
LY6E	8q24.3	0.24	0.23
TACSTD2	1p32	0.24	0.2
PLK1	16p12.2	0.24	0.27
PSMB4	1q21	0.24	0.13
SECTM1	17q25	0.24	0.2
PDXK	21q22.3	0.24	0.2
PROM1	4p15.32	0.24	0.11
NAE1	16q22	0.24	0.24
POLR1C	6p21.1	0.24	0.07
MFAP3L	4q32.3	0.24	0.26
NPM2	8p21.3	0.24	0.1
ADRM1	20q13.33	0.24	0.24
CDC42EP1	22q13.1	0.24	0.17
SHCBP1	16q11.2	0.24	0.28
SBSN	19q13.13	0.24	0.32
MED8	1p34.2	0.24	0.19
LY6G6C	6p21.33	0.24	0.12
HGH1	8q24.3	0.24	0.15
VGLL1	Xq26.3	0.24	0.24
CALML5	10p15.1	0.24	0.3
PERM1	1p36.33	0.24	0.25
ROPN1B	3q21.2	0.24	0.08
TMPRSS12	12q13.12	0.24	0.08
LYPD5	19q13.31	0.24	0.17
MRPS18A	6p21.3	0.24	0.12
VPS35	16q12	0.24	0.26
CLUH	17p13.3	0.24	0.13
COTL1	16q24.1	0.24	0.17
GTPBP4	10p15-p14	0.24	0.22
ORC6	16q12	0.24	0.3
PXDC1	6p25.2	0.24	0.21
KLK5	19q13.33	0.24	0.2
FBXO27	19q13.2	0.24	0.12
MRPL15	8q11.2-q13	0.24	0.22
NKX1-2	10q26.13	0.24	0.17
C7ORF13	7q36.3	0.24	0.18
PQLC3	2p25.1	0.24	0.26
ACTG2	2p13.1	0.23	0.1
LYNX1	8q24.3	0.23	0.15
CEBPG	19q13.11	0.23	0.22
CSNK2A2	16q21	0.23	0.21
CST6	11q13	0.23	0.18
UBXN2A	2p23.3	0.23	0.25
DYNC1LI2	16q22.1	0.23	0.23
E2F2	1p36	0.23	0.24
EXTL1	1p36.1	0.23	0.14
IFRD1	7q31.1	0.23	0.19
IRAK1	Xq28	0.23	0.14
LIMK2	22q12.2	0.23	0.11
PLP2	Xp11.23	0.23	0.24
POR	7q11.2	0.23	0.24
PRSS3	9p11.2	0.23	0.15
PSMA7	20q13.33	0.23	0.26
PSMD8	19q13.2	0.23	0.17
RANGAP1	22q13	0.23	0.17
CUL7	6p21.1	0.23	-0.01
TMCC2	1q32.1	0.23	0.2
CHST4	16q22.2	0.23	0.09
TUBB3	16q24.3	0.23	0.34
ST3GAL6	3q12.1	0.23	0.08
RPP38	10p13	0.23	0.14
MTMR11	1q21.2	0.23	0.11
MUC15	11p14.3	0.23	0.16
FLAD1	1q21.3	0.23	0.18
IL34	16q22.1	0.23	0.11
DTX2	7q11.23	0.23	0.2
ACTL8	1p36.13	0.23	0.2
DIRAS1	19p13.3	0.23	0.28
KLHDC3	6p21.1	0.23	0
NIP7	16q22.1	0.23	0.23
LSR	19q13.12	0.23	0.29
TUBB6	18p11.21	0.23	0.21
RBM17	10p15.1	0.23	0.2
ANLN	7p15-p14	0.23	0.31
DUS2	16q22.1	0.23	0.21
MRPS10	6p21.1	0.23	0.11
DDX19A	16q22.1	0.23	0.22
LARP4B	10p15.3	0.23	0.17
SCRIB	8q24.3	0.23	0.11
PDSS1	10p12.1	0.23	0.23
TRIM29	11q23.3	0.23	0.19
RGMA	15q26.1	0.23	0.11
HRCT1	9p13.3	0.23	0.17
SMIM13	6p24.2	0.23	0.22
RASGEF1C	5q35.3	0.23	0.21
FBXL6	8q24.3	0.23	0.18
TMEM65	8q24.13	0.23	0.22
SPNS2	17p13.2	0.23	0.21
CHMP4C	8q21.13	0.23	0.06
MFSD2B	2p23.3	0.23	0.16
DONSON	21q22.1	0.23	0.29
SLC39A2	14q11.2	0.23	0.13
PERP	6q24	0.23	0.27
EPS8L2	11p15.5	0.23	0.11
NDRG4	16q21	0.23	0.26
ANXA4	2p13	0.22	0.27
ART3	4q21.1|4p15.1-p14	0.22	0.16
ATP5C1	10p15.1	0.22	0.17
DUSP9	Xq28	0.22	0.32
EFNA5	5q21	0.22	0.16
FANCA	16q24.3	0.22	0.27
FANCE	6p21.31	0.22	0.15
GARS	7p15	0.22	0.22
DCLK2	4q31.3	0.22	0.18
TIGD2	4q22.1	0.22	0.11
HDGF	1q23.1	0.22	0.18
TM4SF1	3q21-q25	0.22	0.1
MCM4	8q11.2	0.22	0.28
PPM1G	2p23.3	0.22	0.21
PTK7	6p21.1-p12.2	0.22	0.18
SCNN1B	16p12.2-p12.1	0.22	0.16
TGM1	14q11.2	0.22	0.23
SLC10A3	Xq28	0.22	0.23
TAGLN2	1q21-q25	0.22	0.23
ARTN	1p34.1	0.22	0.05
TBX19	1q24.2	0.22	0.11
AURKB	17p13.1	0.22	0.23
XAGE2	Xp11.22	0.22	0.13
USP6NL	10p13	0.22	0.21
DHX38	16q22	0.22	0.21
NUTF2	16q22.1	0.22	0.27
MPZL2	11q24	0.22	0.22
EMC8	16q24	0.22	0.26
WDR4	21q22.3	0.22	0.16
MSL3	Xp22.3	0.22	0.21
FAM107A	3p21.1	0.22	0.03
KCTD15	19q13.11	0.22	0.29
GDPD3	16p11.2	0.22	0.15
SLC22A20	11q13.1	0.22	0.22
TEPP	16q21	0.22	0.03
FAM57A	17p13.3	0.22	0.17
BAIAP2L2	22q13.1	0.22	0.16
C1ORF186	1q32.1	0.22	0.07
HENMT1	1p13.3	0.22	0.22
NDEL1	17p13.1	0.22	0.11
KLHL30	2q37.3	0.22	0.21
FBXO17	19q13.2	0.22	0.08
ANKRD35	1q21.1	0.22	0.08
AIF1L	9q34.13-q34.3	0.22	0.28
PBDC1	Xq13.3	0.22	0.26
THEM6	8q24.3	0.22	0.15
UTP4	16q22.1	0.22	0.22
HIST1H2AH	6p21.33	0.22	0.13
RHPN2	19q13.11	0.22	0.09
MSL3P1	2q37.1	0.22	0.21
GID8	20q13.33	0.22	0.2
WDR62	19q13.12	0.22	0.24
CDCA8	1p34.3	0.22	0.28
CHD7	8q12.2	0.22	0.23
NLRP2	19q13.42	0.22	0.12
IDI2-AS1	10p15.3	0.22	0.13
LIN37	19q13.1	0.22	0.18
ARHGEF9	Xq11.1	0.22	0.1
CMC2	16q23.2	0.22	0.23
HRASLS	3q29	0.22	0.21
SMURF1	7q22.1	0.22	0.23
FAM171A1	10p13	0.22	0.1
SPATA12	3p14.3	0.22	0.19
USP49	6p21	0.22	0.01
MTHFD1L	6q25.1	0.22	0.24
DGCR5	22q11	0.22	0.29
KIF19	17q25.1	0.22	0.12
CACYBP	1q24-q25	0.22	0.17
CENPBD1	16q24.3	0.22	0.18
SLCO4A1	20q13.33	0.22	0.23
NRBP1	2p23	0.22	0.31
ABCA4	1p22	0.21	0.14
CBFB	16q22.1	0.21	0.27
CDC20	1p34.1	0.21	0.26
TBCB	19q13.11-q13.12	0.21	0.08
FGD1	Xp11.21	0.21	0.12
KCNF1	2p25	0.21	0.23
KIFC1	6p21.3	0.21	0.24
LAMP1	13q34	0.21	0.13
ARHGAP27	17q21.31	0.21	0.18
UNC13D	17q25.1	0.21	0.29
OPHN1	Xq12	0.21	0.12
PDHA1	Xp22.1	0.21	0.17
POU5F1	6p21.31	0.21	0.13
PPP2R2C	4p16.1	0.21	0.29
KLK6	19q13.3	0.21	0.22
PSMC4	19q13.11-q13.13	0.21	0.16
PTS	11q22.3	0.21	0.12
C7ORF33	7q36.1	0.21	-0.03
SLC2A1	1p34.2	0.21	0.31
SLC6A9	1p33	0.21	0.33
SLC34A1	5q35	0.21	0.19
SRC	20q12-q13	0.21	0.25
TCP1	6q25.3-q26	0.21	0.23
TPM3	1q21.2	0.21	0.25
CCT3	1q23	0.21	0.15
SLC35A2	Xp11.23-p11.22	0.21	0.22
GAN	16q24.1	0.21	0.27
AMER1	Xq11.2	0.21	0.2
PSMG1	21q22.3	0.21	0.17
DNAH11	7p21	0.21	0.19
PAPSS1	4q24	0.21	0.09
NTN1	17p13.1	0.21	0.11
THEMIS2	1p35.3	0.21	0.17
APOBEC3B	22q13.1-q13.2	0.21	0.24
TTLL4	2p24.3-p24.1	0.21	0.17
MELK	9p13.2	0.21	0.27
OSBPL2	20q13.33	0.21	0.25
BCAP31	Xq28	0.21	0.18
OLIG2	21q22.11	0.21	0.16
CIB2	15q24	0.21	0.27
PITRM1	10p15.2	0.21	0.16
GIPC1	19p13.1	0.21	0.23
C1QL4	12q13.12	0.21	0.21
FAF1	1p33	0.21	0.14
NUDT5	10p14	0.21	0.2
PADI2	1p36.13	0.21	0.26
TFAP2E	1p34.3	0.21	0.12
MYLK4	6p25.2	0.21	0.07
NRBP2	8q24.3	0.21	0.08
TMEM249	8q24.3	0.21	0.18
SCNM1	1q21.3	0.21	0.16
B3GNT4	12q24	0.21	0.31
USB1	16q21	0.21	0.31
RDH12	14q24.1	0.21	0.08
KTI12	1p32.3	0.21	0.19
ARHGAP39	8q24.3	0.21	0.09
AARD	8q24.11	0.21	0.08
AADACL2	3q25.1	0.21	-0.04
PITPNM3	17p13	0.21	0.2
ARHGEF4	2q22	0.21	0.23
GLRX2	1q31.2	0.21	0.15
TBC1D7	6p24.1	0.21	0.22
ABLIM2	4p16.1	0.21	0.19
TUBA1C	12q13.12	0.21	0.32
NUDCD1	8q23	0.21	0.18
FAM207A	21q22.3	0.21	0.15
S1PR5	19p13.2	0.21	0.21
CALHM3	10q24.33	0.21	0.25
LINC01588	14q21.3	0.21	0.25
NPW	16p13.3	0.21	0.34
ROPN1	3q21.1	0.21	0.09
TMEM51	1p36.21	0.21	0.27
RFWD3	16q23.1	0.21	0.28
ARHGEF10L	1p36.13	0.21	0.06
ATAD3A	1p36.33	0.21	0.15
TMEM40	3p25.2	0.21	0.38
HJURP	2q37.1	0.21	0.25
TRPV6	7q34	0.21	0.23
KIN	10p14	0.21	0.18
RAET1L	6q25.1	0.21	0.3
CENPN	16q23.2	0.21	0.28
UBR2	6p21.1	0.21	0.02
SF3B3	16q22.1	0.21	0.26
ABCA13	7p12.3	0.21	0.12
CAMK1D	10p13	0.21	0.23
KLC4	6p21.1	0.21	-0.11
MED30	8q24.11	0.21	0.13
COG4	16q22.1	0.21	0.22
ZC3H18	16q24.2	0.21	0.2
ADGRF2	6p12.3	0.21	0.16
CDCA2	8p21.2	0.21	0.26
FGF22	19p13.3	0.21	0.07
TEX30	13q33.1	0.21	0.26
PRSS33	16p13.3	0.21	0.12
AARS	16q22	0.2	0.19
SLC2A11	22q11.23	0.2	-0.03
TSPO	22q13.31	0.2	0.13
CAPG	2p11.2	0.2	0.17
CARS	11p15.5	0.2	0.17
CDC5L	6p21	0.2	0.08
CDH1	16q22.1	0.2	0.23
CKS1B	1q21.2	0.2	0.18
TIMM8A	Xq22.1	0.2	0.16
DNMT3B	20q11.2	0.2	0.29
EFNA4	1q21-q22	0.2	0.19
FGF4	11q13.3	0.2	0.06
HSF1	8q24.3	0.2	0.12
LMNA	1q22	0.2	0.16
TONSL	8q24.3	0.2	0.22
RAB12	18p11.22	0.2	0.04
CHMP1A	16q24.3	0.2	0.25
PEX6	6p21.1	0.2	-0.02
PLCD1	3p22-p21.3	0.2	0.07
PPP1CB	2p23	0.2	0.17
RYR1	19q13.2	0.2	0.23
S100A1	1q21	0.2	0.03
SHC4	15q21.1-q21.2	0.2	0.15
STIL	1p32	0.2	0.27
SPINT1	15q15.1	0.2	0.18
AURKA	20q13	0.2	0.28
SUPT5H	19q13.2	0.2	0.18
UBE2V2	8q11.21	0.2	0.19
UCK2	1q23	0.2	0.1
ZNF217	20q13.2	0.2	0.22
B4GALT2	1p34-p33	0.2	0.12
CLIC3	9q34.3	0.2	0.3
HACD1	10p12.33	0.2	0.15
TBRG4	7p13	0.2	0.15
IPO13	1p34.1	0.2	0.1
PTDSS1	8q22	0.2	0.16
ARL4C	2q37.1	0.2	0.18
MPHOSPH10	2p13.3	0.2	0.21
CFDP1	16q22.2-q22.3	0.2	0.2
PPP1R13L	19q13.32	0.2	0.18
EHD1	11q13	0.2	0.21
BTG3	21q21.1	0.2	0.18
RHPN1-AS1	8q24	0.2	0.17
TEKT5	16p13.13	0.2	0.06
UPK3B	7q11.2	0.2	0.08
CPTP	1p36.33	0.2	0.14
RSPO4	20p13	0.2	0.21
FAM49A	2p24.2	0.2	0.18
ANP32E	1q21.2	0.2	0.14
FAM83D	20q11.23	0.2	0.28
TMPRSS13	11q23	0.2	0.16
CYP39A1	6p12.3	0.2	0
ANKRD27	19q13.11	0.2	0.21
TNFRSF12A	16p13.3	0.2	0.24
MACC1	7p21.1	0.2	0.21
ZDHHC18	1p36.11	0.2	0.12
NT5DC3	12q22-q23.1	0.2	0.17
SPIRE2	16q24	0.2	0.21
CBX2	17q25.3	0.2	0.31
SLC35B2	6p21.1	0.2	0.01
PCBP3	21q22.3	0.2	0.24
KCTD5	16p13.3	0.2	0.3
TMEM105	17q25.3	0.2	0.28
RPP25	15q24.2	0.2	0.19
TRNAU1AP	1p35.3	0.2	0.14
NKPD1	19q13.32	0.2	0.04
CPPED1	16p13.12	0.2	0.21
RRP1B	21q22.3	0.2	0.22
MESP1	15q26.1	0.2	0.25
NCS1	9q34	0.2	0.29
SH3BP1	22q13.1	0.2	0.14
PNPLA1	6p21.31	0.2	0.18
KCMF1	2p11.2	0.2	0.22
SMYD2	1q32.3	0.2	0.23
CIAPIN1	16q21	0.2	0.26
PCBP4	3p21	0.2	0.12
SCAF4	21q22.1	0.2	0.22
YIF1B	19q13.2	0.2	0.14
PSORS1C3	6p21.33	0.2	0.04
LSM14A	19q13.11	0.2	0.12
NOC2L	1p36.33	0.2	0.15
GAPDHS	19q13.12	0.2	0.06
TMEM189	20q13.2	0.2	0.31
CPAMD8	19p13.11	0.2	0.23
ZNF777	7q36.1	0.2	0.16
C16ORF87	16q11.2	0.2	0.23
KLHL34	Xp22.12	0.2	0.1
PUSL1	1p36.33	0.2	0.17
UBE2T	1q32.1	0.2	0.21
MRPL14	6p21.3	0.2	0.07
AMD1	6q21	0.19	0.16
ASS1	9q34.1	0.19	0.28
CBS	21q22.3	0.19	0.12
CHRM1	11q13	0.19	0.26
CSTB	21q22.3	0.19	0.25
FOXL1	16q24	0.19	0.15
FNTA	8p11	0.19	0.11
FUT5	19p13.3	0.19	0.17
THAP8	19q13.12	0.19	0.15
IVL	1q21	0.19	0.29
KARS	16q23.1	0.19	0.22
KCNN4	19q13.2	0.19	0.25
KRT32	17q21.2	0.19	0.09
CHST6	16q22	0.19	0.16
NRTN	19p13.3	0.19	0.21
PRDX1	1p34.1	0.19	0.2
PFKL	21q22.3	0.19	0.17
POLH	6p21.1	0.19	0.05
PSMB2	1p34.2	0.19	0.23
PSMD4	1q21.3	0.19	0.12
PTK2	8q24.3	0.19	0.12
RAD51	15q15.1	0.19	0.26
RAP2B	3q25.2	0.19	0.27
RENBP	Xq28	0.19	0.1
RHEB	7q36	0.19	0.16
ST8SIA1	12p12.1-p11.2	0.19	0.12
FAM219A	9p13.3	0.19	0.2
TFDP1	13q34	0.19	0.19
UBE2A	Xq24	0.19	0.23
VARS	6p21.3	0.19	0.07
CHAF1B	21q22.13	0.19	0.24
UBL4A	Xq28	0.19	0.17
C9ORF170	9q21.33	0.19	0.1
TNFRSF10D	8p21	0.19	0.07
SCEL	13q22	0.19	0.23
CDC123	10p13	0.19	0.18
SLC5A6	2p23	0.19	0.25
NMT2	10p13	0.19	0.13
KIF23	15q23	0.19	0.25
CHODL	21q11.2	0.19	0.09
TBPL1	6q23.2	0.19	0.17
GPRIN2	10q11.22	0.19	0.08
MAMLD1	Xq28	0.19	0.18
PKDREJ	22q13.31	0.19	0.13
SH2B2	7q22	0.19	0.22
DLL3	19q13	0.19	0.25
CCT8	21q22.11	0.19	0.19
MAPRE2	18q12.1	0.19	0.14
UBE2C	20q13.12	0.19	0.27
TMEM52	1p36.33	0.19	0.12
C2ORF70	2p23.3	0.19	0.18
RHBDF2	17q25.1	0.19	0.2
HECTD3	1p34.1	0.19	0.14
H2BFXP	Xq22.2	0.19	0.22
HAPLN3	15q26.1	0.19	0.18
MTFR2	6q23.3	0.19	0.27
LINC00310	21q22.11	0.19	0.14
CDT1	16q24.3	0.19	0.25
NSDHL	Xq28	0.19	0.25
GAL	11q13.3	0.19	0.28
HSPA14	10p13	0.19	0.2
HORMAD1	1q21.3	0.19	0.1
LOC151174	2q37.3	0.19	0.09
EXOSC6	16q22.1	0.19	0.2
C10ORF90	10q26.2	0.19	0.08
GPR87	3q24	0.19	0.22
EXOSC4	8q24.3	0.19	0.12
CDCA4	14q32.33	0.19	0.25
FAM19A3	1p13.2	0.19	0.04
SAMD4B	19q13.2	0.19	0.14
ZNF365	10q21.2	0.19	0.15
ZFP64	20q13.2	0.19	0.2
CMTR2	16q22.2	0.19	0.16
KDM1A	1p36.12	0.19	0.12
UBAP2	9p13.3	0.19	0.15
ZC3H3	8q24.3	0.19	0.13
CCNY	10p11.21	0.19	0.12
RPUSD3	3p25.3	0.19	0.14
SUN1	7p22.3	0.19	0.13
PCDHAC2	5q31	0.19	0.06
MOSPD1	Xq26.3	0.19	0.17
PARD3	10p11.21	0.19	0.17
LDOC1	Xq27	0.19	0.18
LINC01003	7q36.1	0.19	0.05
CDC42SE1	1q21.3	0.19	0.17
UBQLN4	1q21	0.19	0.14
SMCO4	11q21	0.19	0.2
CTNNBIP1	1p36.22	0.19	0.22
UCMA	10p13	0.19	0.04
NHSL1	6q23.3	0.19	0.26
MICAL3	22q11.21	0.19	0.16
LEMD2	6p21.31	0.19	0.09
DUOXA1	15q21.1	0.19	0.13
ZNF598	16p13.3	0.19	0.17
HYKK	15q25.1	0.19	0.14
C8ORF46	8q13.1	0.19	0.14
AP5B1	11q13.1	0.19	0.1
TRIM47	17q25	0.19	0.24
RRAGD	6q15	0.19	0.1
YIPF3	6p21.1	0.19	0.04
CHIC2	4q11	0.19	0.13
SLC39A1	1q21	0.19	0.18
HTATSF1	Xq26.3	0.19	0.2
ACER1	19p13.3	0.19	0.19
MFSD12	19p13.3	0.19	0.16
ACAD9	3q21.3	0.19	0.09
CPSF1	8q24.23	0.19	0.12
NRBF2	10q21.3	0.19	0.22
SKOR1	15q23	0.19	-0.08
ACP7	19q13.2	0.19	0.24
FKBPL	6p21.3	0.19	0.12
MTHFSD	16q24.1	0.19	0.16
PCP4L1	1q23.3	0.19	0.27
KRT78	12q13.13	0.19	0.25
ABCF1	6p21.33	0.18	0.12
ACAT2	6q25.3	0.18	0.22
ADORA2B	17p12	0.18	0.17
AK2	1p34	0.18	0.14
ANXA3	4q21.21	0.18	0.17
ASNS	7q21.3	0.18	0.15
CAPN2	1q41-q42	0.18	0.19
CEBPB	20q13.1	0.18	0.2
DKC1	Xq28	0.18	0.2
DLX3	17q21	0.18	0.25
EFNA3	1q21-q22	0.18	0.24
GART	21q22.11	0.18	0.13
GDI2	10p15	0.18	0.1
GRM6	5q35	0.18	0.16
PRMT2	21q22.3	0.18	0.13
TMEM51-AS1	1p36.21	0.18	0.21
L1CAM	Xq28	0.18	0.29
STMN1	1p36.11	0.18	0.2
LGALS7	19q13.2	0.18	0.07
MC1R	16q24.3	0.18	0.18
MDFI	6p21	0.18	0.11
MYBL2	20q13.1	0.18	0.29
MYO1E	15q22.2	0.18	0.22
YBX1	1p34	0.18	0.16
CDK16	Xp11	0.18	0.2
PDE9A	21q22.3	0.18	0.11
PFDN2	1q23.3	0.18	0.12
PKP1	1q32	0.18	0.25
PLCB3	11q13	0.18	0.26
PPL	16p13.3	0.18	0.18
PSMC2	7q22.1-q22.3	0.18	0.17
PVR	19q13.2	0.18	0.13
RGS10	10q25	0.18	0.08
MRPS12	19q13.1-q13.2	0.18	0.15
S100A4	1q21	0.18	0.13
S100A6	1q21	0.18	0.17
SLC19A1	21q22.3	0.18	0.11
ANKS6	9q22.33	0.18	0.13
ST14	11q24-q25	0.18	0.25
ELOVL4	6q14	0.18	0.15
STK3	8q22.2	0.18	0.14
TAF4	20q13.33	0.18	0.22
TCF15	20p13	0.18	0.11
TEAD3	6p21.2	0.18	0.2
TGFA	2p13	0.18	0.22
TKT	3p14.3	0.18	0.15
TLE1	9q21.32	0.18	0.28
UGT8	4q26	0.18	0.09
LOC401010	2q21.1	0.18	0.14
LRP8	1p34	0.18	0.24
PPFIA3	19q13.33	0.18	0.19
PRPF18	10p13	0.18	0.12
YARS	1p35.1	0.18	0.17
RIPK2	8q21	0.18	0.14
HIP1R	12q24	0.18	0.19
SLC7A6	16q22.1	0.18	0.18
PRPF3	1q21.1	0.18	0.16
GLP2R	17p13.3	0.18	0.05
HOMER3	19p13.11	0.18	0.23
ZBTB46	20q13.33	0.18	0.15
MTFR1	8q13.1	0.18	0.23
UBA2	19q12	0.18	0.09
ARPC5	1q25.3	0.18	0.17
SIGMAR1	9p13.3	0.18	0.14
NDC80	18p11.32	0.18	0.22
TMEM147	19q13.1	0.18	0.12
TIMM44	19p13.2	0.18	0.13
KIF1C	17p13.2	0.18	0.1
MTHFD2	2p13.1	0.18	0.23
PGRMC1	Xq22-q24	0.18	0.24
EBNA1BP2	1p35-p33	0.18	0.08
YWHAQ	2p25.1	0.18	0.21
KIF2C	1p34.1	0.18	0.25
TREX2	Xq28	0.18	0.16
GPN1	2p23.3	0.18	0.19
EIF5AL1	10q22.3	0.18	0.06
LIPM	10q23.31	0.18	0.01
YRDC	1p34.3	0.18	0.1
SUV39H2	10p13	0.18	0.2
RDH13	19q13.42	0.18	0.21
PSG8	19q13.2	0.18	0.11
PSAPL1	4p16.1	0.18	0.19
TEX261	2p13.3	0.18	0.15
AKR1E2	10p15.1	0.18	0.15
BCL2L12	19q13.3	0.18	0.19
F11R	1q21.2-q21.3	0.18	0.24
ESYT3	3q22.3	0.18	0.2
WDR87	19q13.13	0.18	0.11
NELFCD	20q13	0.18	0.24
GINS4	8p11.21	0.18	0.2
SF3B6	2p23	0.18	0.18
IL1F10	2q13	0.18	0.11
DGAT2	11q13.5	0.18	0.15
SMIM5	17q25.1	0.18	0.23
CCDC168	13q33.1	0.18	0.2
LINC00592	12q13.13	0.18	0.25
RIPK4	21q22.3	0.18	0.25
FAM64A	17p13.2	0.18	0.22
LY6K	8q24.3	0.18	0.13
BANP	16q24	0.18	0.13
OGFOD1	16q12.2	0.18	0.2
DHTKD1	10p14	0.18	0.24
UBE2Q1	1q21.3	0.18	0.14
DLGAP4	20q11.23	0.18	0.24
KPRP	1q21.3	0.18	0.13
TBC1D22B	6p21.2	0.18	0.1
MORC2	22q12.2	0.18	0.13
SEPHS1	10p14	0.18	0.19
TPX2	20q11.2	0.18	0.25
NT5C2	10q24.32	0.18	0.19
RTKN2	10q21.2	0.18	0.22
OBSL1	2q35	0.18	0.08
DEFB134	8p23.1	0.18	0.05
OPN3	1q43	0.18	0.21
FAM83H	8q24.3	0.18	0.14
ZNF707	8q24.3	0.18	0.11
KIF4A	Xq13.1	0.18	0.26
ENY2	8q23.1	0.18	0.15
UMODL1	21q22.3	0.18	0.2
AVEN	15q13.1	0.18	0.21
ADGRG6	6q24.1	0.18	0.26
SMAGP	12q13.13	0.18	0.15
ZNF319	16q21	0.18	0.16
LRFN1	19q13.2	0.18	0.11
ATP6V1E2	2p21	0.18	0.15
CXCL16	17p13	0.18	0.12
LCE1D	1q21.3	0.18	0.04
LCE1F	1q21.3	0.18	0.09
CLIC4	1p36.11	0.18	0.19
SERBP1	1p31	0.18	0.12
TES	7q31.2	0.18	0.25
SENP3	17p13	0.18	-0.01
LINC00964	8q24.13	0.18	0.17
OR10H2	19p13.1	0.18	0.06
OR10H1	19p13.1	0.18	0.11
PRDM13	6q16.2	0.18	0.15
LGR6	1q32.1	0.18	0.08
TIMM50	19q13.2	0.18	0.15
AGO2	8q24	0.18	0.21
PTCHD3P1	10p11.23	0.18	0.04
KRTDAP	19q13.12	0.18	0.16
TJAP1	6p21.1	0.18	-0.06
CD164L2	1p36.11	0.18	0.06
C1GALT1C1	Xq24	0.18	0.04
TMEM208	16q22.1	0.18	0.19
GRHL1	2p25.1	0.18	0.23
OR5AU1	14q11.2	0.18	0.15
TAX1BP3	17p13	0.18	0.2
LYPLA2P1	6p21.32	0.18	0.13
TRPV3	17p13.2	0.18	0.19
HS3ST6	16p13.3	0.18	0.32
C6ORF106	6p21.31	0.18	0.1
NT5DC2	3p21.1	0.18	0.19
MRPS6	21q22.11	0.18	0.2
MPZL3	11q23.3	0.18	0.13
C8ORF33	8q24.3	0.18	0.1
APP	21q21.3	0.17	0.14
BID	22q11.1	0.17	0.19
FUK	16q22.1	0.17	0.09
BUB1	2q14	0.17	0.26
CASP3	4q34	0.17	0.24
CCNF	16p13.3	0.17	0.24
CDC25B	20p13	0.17	0.26
CDH3	16q22.1	0.17	0.22
CDKN2D	19p13	0.17	0.14
CDR2	16p12.3	0.17	0.27
CNTFR	9p13	0.17	0.13
CRABP1	15q24	0.17	0.2
ZFP42	4q35.2	0.17	0.16
DMRT1	9p24.3	0.17	0.2
DOCK3	3p21.2	0.17	0.15
DSC2	18q12.1	0.17	0.23
ELF4	Xq26	0.17	0.24
EZH2	7q35-q36	0.17	0.24
FLG	1q21.3	0.17	0.02
GLDC	9p22	0.17	0.17
GPI	19q13.1	0.17	0.22
LCE4A	1q21.3	0.17	0.01
HTR1D	1p36.3-p34.3	0.17	0.24
CC2D1B	1p32.3	0.17	0.13
IL12RB2	1p31.3-p31.2	0.17	0.18
IMPDH1	7q31.3-q32	0.17	0.17
JUP	17q21	0.17	0.14
KRT1	12q13.13	0.17	0.01
KRT2	12q13.13	0.17	0.16
KRT8	12q13	0.17	0.16
KRT10	17q21	0.17	0.04
KRT31	17q21.2	0.17	-0.02
KRT83	12q13	0.17	0.3
LOR	1q21	0.17	0.02
EPCAM	2p21	0.17	0.2
MCM3	6p12	0.17	0.18
SRSF12	6q15	0.17	0.09
MFGE8	15q25	0.17	0.2
MPST	22q13.1	0.17	0.09
MSH2	2p21	0.17	0.16
NAB2	12q13.3	0.17	0.17
NFKBIB	19q13.1	0.17	0.11
PIPSL	10q23.33	0.17	0.11
PNP	14q13.1	0.17	0.24
OPRK1	8q11.2	0.17	0.2
PFN1	17p13.3	0.17	0.15
PLEC	8q24	0.17	0.12
PLXNA2	1q32.2	0.17	0.14
PRRG1	Xp21.1	0.17	0.18
TSNARE1	8q24.3	0.17	0.03
TUBB	6p21.33	0.17	0.21
SMTN	22q12.2	0.17	0.15
SMS	Xp22.1	0.17	0.13
SUMO3	21q22.3	0.17	0.27
SNRPC	6p21.31	0.17	0.16
SRPK1	6p21.31	0.17	0.18
SUV39H1	Xp11.23	0.17	0.22
TALDO1	11p15.5-p15.4	0.17	0.14
TTK	6q14.1	0.17	0.26
U2AF1	21q22.3	0.17	0.17
UQCRH	1p34.1	0.17	0.14
TUBA1A	12q13.12	0.17	0.19
DPF3	14q24.2	0.17	0.16
SLC7A5	16q24.3	0.17	0.3
RASAL1	12q23-q24	0.17	0.27
RAD54L	1p32	0.17	0.22
CUL1	7q36.1	0.17	0.12
KHSRP	19p13.3	0.17	0.22
CASK	Xp11.4	0.17	0.16
GPAA1	8q24.3	0.17	0.07
ZPR1	11q23.3	0.17	0.16
FAM127A	Xq26	0.17	0.17
CCNB2	15q22.2	0.17	0.26
PDCD5	19q13.11	0.17	0.15
ZW10	11q23.2	0.17	0.14
DEDD	1q23.3	0.17	0.11
XKRX	Xq22.1	0.17	0.11
TRIP10	19p13.3	0.17	0.17
RASAL2	1q24	0.17	0.14
GTF2IRD1	7q11.23	0.17	0.22
SMAD5-AS1	5q31.1	0.17	-0.02
NFE2L3	7p15.2	0.17	0.15
KMT2B	19q13.1	0.17	0.1
KCNK7	11q13	0.17	0.03
PREB	2p23.3	0.17	0.15
ALYREF	17q25.3	0.17	0.21
GPNMB	7p15	0.17	0.16
LRRC41	1p34.1	0.17	0.1
GLRX3	10q26	0.17	0.2
DNPH1	6p21.1	0.17	0.03
CCL27	9p13	0.17	0.03
TOMM34	null	0.17	0.11
DUSP14	17q12	0.17	0.11
PKP3	11p15	0.17	0.11
DDX19B	16q22.1	0.17	0.19
LYPLA2	1p36.11	0.17	0.12
PRSS53	16p11.2	0.17	0.14
CYP27C1	2q14.3	0.17	0.23
TSPAN33	7q32.1	0.17	0.11
RAD9B	12q24.11	0.17	0.08
ULBP3	6q25	0.17	0.21
WDR59	16q23.1	0.17	0.14
UQCRHL	1p36.21	0.17	0.15
SPSB1	1p36.22	0.17	0.27
FER1L4	20q11.22	0.17	0.2
MESP2	15q26.1	0.17	0.27
TMEM54	1p35-p34	0.17	0.22
GSG1L	16p12.1	0.17	0.07
SLC25A32	8q22.3	0.17	0.12
FAM127C	Xq26.3	0.17	0.17
MAGED4B	Xp11	0.17	0.16
DIAPH3	13q21.2	0.17	0.2
NUF2	1q23.3	0.17	0.22
MTERF3	8q22.1	0.17	0.15
DESI2	1q44	0.17	0.22
MECR	1p35.3	0.17	0.02
UTP11L	1p34.3	0.17	0.16
SBDS	7q11.21	0.17	0.11
GSG2	17p13	0.17	0.21
B3GNT5	3q28	0.17	0.13
MND1	4q31.3	0.17	0.21
SLC7A6OS	16q22.1	0.17	0.16
WFDC5	20q13.12	0.17	0.06
MPC1	6q27	0.17	0.11
KIAA1804	1q42	0.17	0.12
C8ORF76	8q24.13	0.17	0.19
KIAA1755	20q11.23	0.17	0.13
TSPYL5	8q22.1	0.17	0.2
ASPRV1	2p13.3	0.17	-0.01
NIPAL4	5q33.3	0.17	0.18
LINC00346	13q34	0.17	0.2
C21ORF91	21q21.1	0.17	0.11
OR4C46	11p11.12	0.17	0.03
FADS6	17q25.1	0.17	0.22
SLC35F2	11q22.3	0.17	0.15
BEST2	19p13.2	0.17	0.09
ESRP1	8q22.1	0.17	0.17
DEF8	16q24.3	0.17	0.15
YTHDF1	20q13.33	0.17	0.23
SARS2	19q13.2	0.17	0.04
AIM1L	1p36.11	0.17	0.26
C9ORF40	9q21.13	0.17	0.13
FAIM	3q22.3	0.17	0.1
MRGBP	20q13.33	0.17	0.23
TMEM63B	6p21.1	0.17	0.09
FEM1A	19p13.3	0.17	0.11
LCE6A	1q21.3	0.17	0.05
FLVCR2	14q24.3	0.17	0.2
SLC4A1AP	2p23.3	0.17	0.17
2017-09-03	22q13.2	0.17	0.21
BOP1	8q24.3	0.17	0.09
TRIM2	4q31.3	0.17	0.05
HEY2	6q21	0.17	0.11
ZNF454	5q35.3	0.17	0.14
C1ORF68	1q21.3	0.17	0.06
ACOT9	Xp22.11	0.17	0.24
EDC4	16q22.1	0.17	0.2
SERPINB12	18q21.33	0.17	0.11
COQ9	16q21	0.17	0.19
ZNF695	1q44	0.17	0.24
JPH2	20q13.12	0.17	0.15
THAP11	16q22.1	0.17	0.13
C10ORF111	10p13	0.17	0.05
SLC39A12	10p12.33	0.17	0.09
CCDC120	Xp11.23	0.17	0.19
PITPNM2	12q24.31	0.17	0.15
BPIFC	22q12.3	0.17	0.1
BEND3	6q21	0.17	0.22
LCE1C	1q21.3	0.17	0.02
LCE1B	1q21.3	0.17	0.08
LCE1E	1q21.3	0.17	0.09
LCE1A	1q21.3	0.17	0.07
LCE2D	1q21.3	0.17	0.07
LCE2C	1q21.3	0.17	0.06
LCE2A	1q21.3	0.17	0.12
LCE5A	1q21.3	0.17	0.05
ZNF250	8q24.3	0.17	0.13
ABRACL	6q24.1	0.17	0.23
BEND7	10p13	0.17	0.19
DCAF13	8q22.3	0.17	0.14
DCAF4	14q24.3	0.17	0.16
CENPL	1q25.1	0.17	0.18
MTG2	20q13.33	0.17	0.14
PHGDH	1p12	0.17	0.11
LCE2B	1q21	0.17	0.03
FAM58A	Xq28	0.17	0.18
DAZAP1	19p13.3	0.17	0.19
CHORDC1	11q14.3	0.17	0.19
DNAJC2	7q22	0.17	0.15
VPS4A	16q22.1	0.17	0.18
MOCS3	20q13.13	0.17	0.2
NDUFB2-AS1	7q34	0.17	0.1
CLEC2A	12p13.31	0.17	0.05
RSU1P2	10q11.21	0.17	0.06
CXORF49B	Xq13.1	0.17	0.18
FLG2	1q21.3	0.17	-0.02
NDUFAF4	6q16.1	0.17	0.11
ANKRD11	16q24.3	0.17	0.16
TMOD2	15q21.2	0.17	0.09
GNL2	1p34.3	0.17	0.17
TAS2R40	7q34	0.17	0.13
LGALS7B	19q13.2	0.17	0.09
FAM72B	1p11.2	0.17	0.22
PRSS22	16p13.3	0.17	0.19
MIMT1	19q13.43	0.17	0.04
CARD9	9q34.3	0.17	0.14
DCLRE1C	10p13	0.17	0.16
RASAL2-AS1	null	0.17	0.08
PLA2G2F	1p35	0.17	0.18
GINS3	16q21	0.17	0.28
ACTB	7p22	0.16	0.22
ACTL6A	3q26.33	0.16	0.18
PAQR7	1p36.11	0.16	0
CCDC185	1q41	0.16	0.09
ASCL2	11p15.5	0.16	0.22
BAK1	6p21.3	0.16	0.2
CDC34	19p13.3	0.16	0.18
CENPA	2p23.3	0.16	0.25
CHEK1	11q24.2	0.16	0.19
CSE1L	20q13	0.16	0.19
CTSV	9q22.2	0.16	0.23
CYC1	8q24.3	0.16	0.11
CYB5R3	22q13.2	0.16	0.16
DLAT	11q23.1	0.16	0.11
EPHB6	7q33-q35	0.16	0.14
FDPS	1q22	0.16	0.17
FH	1q42.1	0.16	0.11
MLANA	9p24.1	0.16	-0.1
FMR1	Xq27.3	0.16	0.18
GNA15	19p13.3	0.16	0.09
GPM6B	Xp22.2	0.16	0.12
NLRP7	19q13.42	0.16	0.15
TLX1	10q24	0.16	0.18
JARID2	6p24-p23	0.16	0.14
CD82	11p11.2	0.16	0.15
KCNQ3	8q24	0.16	0.11
KRT9	17q21.2	0.16	0.23
MAGOH	1p32.3	0.16	0.16
MEA1	6p21.3-p21.1	0.16	0.06
MSI1	12q24	0.16	0.22
MVD	16q24.3	0.16	0.23
MYBL1	8q13.1	0.16	0.17
NPC1	18q11.2	0.16	0.12
P2RY6	11q13.4	0.16	0.22
PEG3	19q13.4	0.16	0.04
PFKFB2	1q31	0.16	0.04
PHYH	10p13	0.16	0.07
PLAUR	19q13	0.16	0.24
PLOD1	1p36.22	0.16	0.22
CTSA	20q13.1	0.16	0.16
PRG2	11q12	0.16	0.13
PVRL1	11q23.3	0.16	0.25
RAB2A	8q12.1	0.16	0.16
TRIM27	6p22	0.16	0.14
ADCK5	8q24.3	0.16	0.12
SIM2	21q22.13	0.16	0.19
SLC3A2	11q13	0.16	0.15
SLC6A11	3p25.3	0.16	0.23
C10ORF91	10q26.3	0.16	0.23
SOX10	22q13.1	0.16	0.07
STAC	3p22.3	0.16	0.13
STAU1	20q13.1	0.16	0.22
TCF20	22q13.3|22q13.3	0.16	0.1
LOC727896	18p11.31	0.16	0.18
TERF2	16q22.1	0.16	0.13
MROH1	8q24.3	0.16	0.1
TYR	11q14.3	0.16	0.01
UBE2G2	21q22.3	0.16	0.06
UGP2	2p14-p13	0.16	0.17
EZR	6q25.3	0.16	0.18
YWHAZ	8q23.1	0.16	0.22
ZNF7	8q24	0.16	0.1
MLLT10	10p12	0.16	0.05
F8A1	Xq28	0.16	0.08
GOLGA7B	10q24.2	0.16	0.21
RAE1	20q13.31	0.16	0.21
RTCA	1p21.2	0.16	0.16
EIF3C	16p11.2	0.16	0.15
JRKL	11q21	0.16	0.14
IL1RL2	2q12	0.16	0.1
EIF2S2	20q11.2	0.16	0.17
CLDN9	16p13.3	0.16	0.28
PKMYT1	16p13.3	0.16	0.25
SHISA9	16p13.12	0.16	0.18
EXO1	1q43	0.16	0.23
LONP1	19p13.2	0.16	0.15
SAMD10	20q13.33	0.16	0.14
KIAA0513	16q24.1	0.16	0.14
DNAJC6	1p31.3	0.16	0.17
JOSD1	22q13.1	0.16	0.15
NR1I3	1q23.3	0.16	0.12
ADGRG2	Xp22.13	0.16	0.18
SF3B4	1q21.2	0.16	0.15
B3GNT3	19p13.1	0.16	0.37
NDRG1	8q24.3	0.16	0.13
CARM1	19p13.2	0.16	0.2
CCT4	2p15	0.16	0.16
MYL12A	18p11.31	0.16	0.22
UTP14A	Xq26.1	0.16	0.12
POP1	8q22.1	0.16	0.19
STIP1	11q13	0.16	0.23
KATNA1	6q25.1	0.16	0.17
ACOT7	1p36	0.16	0.21
CA5BP1	Xp22.2	0.16	0.2
DSCC1	8q24.12	0.16	0.21
IRX6	16q12.2	0.16	0.18
TMEM231	16q23.1	0.16	0.01
CARS2	13q34	0.16	0.06
BORA	13q22.1	0.16	0.21
ATP8B4	15q21.2	0.16	-0.08
PDZD7	10q24.31	0.16	0.12
HSD11B1L	19p13.3	0.16	0.02
CWH43	4p11	0.16	0.24
ELL3	15q15.3	0.16	0.18
DNAJC5	20q13.33	0.16	0.09
PRR7	5q35.3	0.16	0.08
SH3BP5L	1q44	0.16	0.12
KIF18B	17q21.31	0.16	0.19
ISG20L2	1q23.1	0.16	0.11
CAPN12	19q13.2	0.16	0.11
ABHD11	7q11.23	0.16	0.23
TOP1MT	8q24.3	0.16	0.05
GOLGA7	8p11.21	0.16	0.12
MRPL37	1p32.1	0.16	0.14
ZMYND15	17p13.2	0.16	0.09
POLDIP3	22q13.2	0.16	0.02
GTSE1	22q13.2-q13.3	0.16	0.2
PDCD2L	19q13.11	0.16	0.13
GET4	7p22.3	0.16	0.13
LSM14B	20q13.33	0.16	0.2
CYB5R2	11p15.4	0.16	0.13
LINC01547	21q22.3	0.16	0.15
MGC2889	3q29	0.16	0.21
CEP89	19q13.11	0.16	0.13
SERAC1	6q25.3	0.16	0.09
TIGD5	8q24.3	0.16	0.02
QRFP	9q34.12	0.16	0.12
LRRTM1	2p12	0.16	-0.03
LYZL2	10p11.23	0.16	0.17
OR9G4	11q12.1	0.16	-0.02
MRPL39	21q21.3	0.16	0.1
ST20-AS1	15q25.1	0.16	0.11
MRPS21	1q21	0.16	0.04
CRCT1	1q21	0.16	0.15
ERCC6L	Xq13.1	0.16	0.27
LOC284379	19q13.42	0.16	0.13
MTPAP	10p11.23	0.16	0.08
MTMR8	Xq11.2	0.16	0.12
CHFR	12q24.33	0.16	0.21
ATP11A	13q34	0.16	0.21
GSDMC	8q24.21	0.16	0.23
CARHSP1	16p13.2	0.16	0.21
NUP62	19q13.33	0.16	0.15
ZNF318	6p21.1	0.16	0
SKA3	13q12.11	0.16	0.24
TMEM27	Xp22	0.16	0.12
ARHGAP21	10p12.1|10p12.3	0.16	0.09
TICRR	15q26.1	0.16	0.28
TMEM41A	3q27.2	0.16	0.18
MLIP	6p12.1	0.16	0.17
LSM2	6p21.3	0.16	0.11
MEIOB	16p13.3	0.16	0.14
NTAN1	16p13.11	0.16	0.28
RAD54B	8q22.1	0.16	0.19
RCCD1	15q26.1	0.16	0.12
FAM98A	2p22.3	0.16	0.18
SYCE1L	16q23.1	0.16	0.09
FAM83B	6p12.1	0.16	0.26
OSBPL3	7p15	0.16	0.11
SS18L1	20q13.3	0.16	0.14
FBXO22	15q24.2	0.16	0.12
USH1G	17q25.1	0.16	0.24
USP43	17p13.1	0.16	0.1
CDHR1	10q23.1	0.16	0.07
MEX3A	1q22	0.16	0.15
FETUB	3q27	0.16	0.17
SDCBP2	20p13	0.16	0.24
DNER	2q36.3	0.16	0.22
EIF3K	19q13.2	0.16	0.08
NAPRT	8q24.3	0.16	0.05
C5ORF46	5q32	0.16	0.18
MGC72080	7q21.3	0.16	0.2
XKR9	8q13.3	0.16	0.03
GJB4	1p34.3	0.16	0.21
GPR180	13q32.1	0.16	0.14
WFDC12	20q13.12	0.16	0.14
CHP2	16p12.2	0.16	0.14
SNORA8	11q21	0.16	0.07
CREB3L2	7q34	0.16	0.1
EID2	19q13.2	0.16	0.05
MRPS15	1p34.3	0.16	0.1
MARCKSL1	1p35.1	0.16	0.14
COA7	1p32.3	0.16	0.15
APBA2	15q11-q12	0.15	0.23
CALU	7q32.1	0.15	0.21
CBR1	21q22.13	0.15	0.09
IL17RE	3p25.3	0.15	0.17
DDOST	1p36.1	0.15	0.14
DHCR7	11q13.4	0.15	0.23
DPH2	1p34	0.15	0.07
DSC3	18q12.1	0.15	0.11
DSG3	18q12.1	0.15	0.13
DUSP7	3p21	0.15	0.16
E2F4	16q22.1	0.15	0.17
EIF5A	17p13-p12	0.15	0.06
ENO1	1p36.2	0.15	0.17
FOXC1	6p25	0.15	0.12
FLNA	Xq28	0.15	0.17
CENPI	Xq22.1	0.15	0.23
GABRE	Xq28	0.15	0.11
GCSH	16q23.2	0.15	0.08
GJB3	1p34	0.15	0.32
GJB5	1p35.1	0.15	0.21
GNAS	20q13.3	0.15	0.26
GTF2H4	6p21.3	0.15	0.14
CRTC2	1q21.3	0.15	0.06
TET3	2p13.1	0.15	0.17
KRT86	12q13	0.15	0.28
LGALS3	14q22.3	0.15	0.23
LMO7	13q22.2	0.15	0.17
LSS	21q22.3	0.15	0.13
LYN	8q13	0.15	0.11
PM20D2	6q15	0.15	0.02
TRPM1	15q13.3	0.15	0.04
MTM1	Xq28	0.15	0.14
MUTYH	1p34.1	0.15	0.08
C17ORF74	17p13.1	0.15	0.11
NRDC	1p32.2-p32.1	0.15	0.2
PFDN4	20q13.2	0.15	0.14
PGK1	Xq13.3	0.15	0.22
PLXNB3	Xq28	0.15	0.15
POLR2C	16q13-q21	0.15	0.17
POLR2F	22q13.1	0.15	0.09
PRKCZ	1p36.33-p36.2	0.15	0.11
PTPN14	1q32.2	0.15	0.17
RAP2A	13q34	0.15	0.15
RCN2	15q23	0.15	0.08
RFC2	7q11.23	0.15	0.19
SHMT2	12q12-q14	0.15	0.21
SLC4A3	2q36	0.15	0.13
SLC20A2	8p11.21	0.15	0.09
SOX11	2p25	0.15	0.27
TCEB1	8q21.11	0.15	0.14
TCF3	19p13.3	0.15	0.23
SSR4P1	21q22.3	0.15	0.11
PHLDA2	11p15.4	0.15	0.24
TSTA3	8q24.3	0.15	0.17
UBE2I	16p13.3	0.15	0.2
MAGED4	Xp11.22	0.15	0.15
VEGFA	6p12	0.15	0.1
BAG6	6p21.3	0.15	0.07
AIMP2	7p22	0.15	0.11
CDC45	22q11.21	0.15	0.22
FZD9	7q11.23	0.15	0.22
NSMAF	8q12.1	0.15	0.13
SORBS2	4q35.1	0.15	0.01
DGKZ	11p11.2	0.15	0.16
BARX2	11q25	0.15	-0.06
PLPP2	19p13	0.15	0.13
JRK	8q24.3	0.15	0.04
SAP30	4q34.1	0.15	0.07
GMPS	3q24	0.15	0.17
GGH	8q12.3	0.15	0.22
SPHK1	17q25.2	0.15	0.19
TAF1C	16q24	0.15	0.14
B4GALT5	20q13.1-q13.2	0.15	0.22
COX5A	15q24.1	0.15	0.13
CHD1L	1q12	0.15	0.07
MAD2L1BP	6p21.1	0.15	0.05
VPS9D1	16q24	0.15	0.1
ECE2	3q27.1	0.15	0.19
GINS1	20p11.21	0.15	0.22
RUSC2	9p13.3	0.15	0.1
RBM8A	1q21.1	0.15	0.17
SAE1	19q13.32	0.15	0.21
ACTR3	2q14.1	0.15	0.22
PDIA6	2p25.1	0.15	0.2
SLC25A13	7q21.3	0.15	0.19
STX6	1q25.3	0.15	0.11
EFS	14q11.2	0.15	0.22
DNAJA2	16q12.1	0.15	0.18
KATNB1	16q21	0.15	0.14
NPM3	10q24.31	0.15	0.12
POLR3G	5q14.3	0.15	0.08
NLRP10	11p15.4	0.15	0.12
SPINT2	19q13.1	0.15	0.13
KHDRBS3	8q24.2	0.15	0.12
EBP	Xp11.23-p11.22	0.15	0.21
FAM189B	1q21	0.15	0.02
USP39	2p11.2	0.15	0.21
DBF4	7q21.3	0.15	0.22
TDRKH	1q21	0.15	0.09
CAPN11	6p12	0.15	-0.1
PTP4A3	8q24.3	0.15	0.11
C1ORF174	1p36.32	0.15	0.13
NANOS1	10q26.11	0.15	0.2
TSEN34	19q13.4	0.15	0.13
CHAC1	15q15.1	0.15	0.25
TRIM48	11q11	0.15	0.1
MAP7D3	Xq26.3	0.15	0.11
FAM71E1	19q13.33	0.15	0.09
NOL10	2p25.1	0.15	0.2
PLCD3	17q21.31	0.15	0.17
PGPEP1L	15q26.3	0.15	0.17
C15ORF61	15q23	0.15	-0.01
REEP4	8p21.3	0.15	0.22
LRRC3	21q22.3	0.15	0.25
GFOD2	16q22.1	0.15	0.09
SHARPIN	8q24.3	0.15	0.1
SLC26A7	8q23	0.15	0.1
RNASEH1	2p25	0.15	0.15
TICAM1	19p13.3	0.15	0.14
PMFBP1	16q22.2	0.15	0.11
SLC35C2	20q13.12	0.15	0.17
ZDHHC9	Xq26.1	0.15	0.13
TATDN1	8q24.13	0.15	0.08
NCALD	8q22.2	0.15	0.03
SPG21	15q22.31	0.15	0.13
RPF2	6q21	0.15	0.1
FAM49B	8q24.21	0.15	0.15
COG8	16q22.1	0.15	0.12
CCZ1	7p22.1	0.15	0.17
FAM96B	16q22.1	0.15	0.2
FBN3	19p13	0.15	0.18
GPRC5B	16p12	0.15	0.14
C15ORF41	15q14	0.15	0.11
LYZL1	10p12.1	0.15	0.12
UMODL1-AS1	21q22.3	0.15	0.17
SPATA22	17p13.3	0.15	-0.02
LMNB2	19p13.3	0.15	0.2
ORAI1	12q24.31	0.15	0.13
MASTL	10p12.1	0.15	0.19
UBASH3B	11q24.1	0.15	0.15
PNMA6A	Xq28	0.15	0.13
REPS1	6q24.1	0.15	0.1
SNHG12	1p35.3	0.15	0.05
CTU2	16q24.3	0.15	0.14
MAP1LC3B2	12q24.22	0.15	0.17
FUOM	10q26.3	0.15	0.13
CHODL-AS1	21q21.1	0.15	0.09
RHBDL2	1p34.3	0.15	0.24
ADPRHL2	1p34.3	0.15	0.15
TMEM132A	11q12.2	0.15	0.25
PAK1IP1	6p24.2	0.15	0.16
OR10H5	19p13.12	0.15	0.09
MCM10	10p13	0.15	0.25
LINC00461	5q14.3	0.15	0.19
RPL23AP82	22q13.33	0.15	0.04
RADIL	7p22.1	0.15	0.05
DNAJC11	1p36.31	0.15	0.11
NKRF	Xq24	0.15	0.1
C20ORF24	20q11.23	0.15	0.21
JMJD6	17q25	0.15	0.19
TBC1D1	4p14	0.15	0.13
KIAA1024	15q25.1	0.15	0.19
ICOSLG	21q22.3	0.15	0.13
SATB2	2q33	0.15	0.11
LINC01098	4q34.3	0.15	0.06
HAUS5	19q13.12	0.15	0.11
LINC01096	4p15.33	0.15	0.21
LRRC8B	1p22.2	0.15	0.12
CLDN14	21q22.3	0.15	0.26
ATOH7	10q21.3|10q21.3-q22.1	0.15	0.17
AMZ1	7p22.3	0.15	0.15
FTSJ1	Xp11.23	0.15	0.14
ACTR3B	7q36.1	0.15	0.03
ADGRF4	6p12.3	0.15	0.31
TMEM217	6p21.2	0.15	0.12
POGK	1q24.1	0.15	0.15
PROSER2	10p14	0.15	0.17
MYOZ1	10q22.1	0.15	0.07
SUN2	22q13.1	0.15	0.04
NGEF	2q37	0.15	0.19
PARS2	1p32.2	0.15	0.14
UPF2	10p14-p13	0.15	0.13
PHF19	9q33.2	0.15	0.13
GBGT1	9q34.13-q34.3	0.15	0.04
ITGB1BP2	Xq12-q13.1	0.15	0.09
GPKOW	Xp11.23	0.15	0.08
APEX2	Xp11.21	0.15	0.2
MIIP	1p36.22	0.15	0.1
NR2C2AP	19p13.11	0.15	0.16
FAM25BP	10q11.22	0.15	0.13
PPP2R3B	Xp22.33; Yp11.3	0.15	0.09
SLC27A6	5q23.3	0.15	0.09
LGALSL	2p14	0.15	0.05
BRD7	16q12	0.15	0.2
TLX1NB	10q24	0.15	0.14
ABT1	6p22.2	0.15	0.14
ALS2CL	3p21.31	0.15	0.08
TMIE	3p21	0.15	0.07
PSAT1	9q21.2	0.15	0.23
SCHIP1	3q25.32-q25.33	0.15	0.12
FAM83C	20q11.22	0.15	0.07
STOML2	9p13.1	0.15	0.08
MCUR1	6p23	0.15	0.11
ACTR3C	7q36.1	0.15	0.11
PDF	16q22.1	0.15	0.16
ATL2	2p22.3	0.15	0.19
RFWD2	1q25.1-q25.2	0.15	0.12
RTN4R	22q11.21	0.15	0.2
ADCY7	16q12.1	0.14	0.17
AFG3L1P	16q24.3	0.14	0.11
ALDH1B1	9p11.1	0.14	0.11
ALOX12B	17p13.1	0.14	0.06
SLC25A5	Xq24	0.14	0.19
TRIM71	3p22.3	0.14	0.06
TPRA1	3q21.2	0.14	0.1
CALCB	11p15.2-p15.1	0.14	0.16
CCKBR	11p15.4	0.14	0.12
CCNA2	4q27	0.14	0.21
CCNE1	19q12	0.14	0.32
CDC25A	3p21	0.14	0.21
CHI3L1	1q32.1	0.14	0.14
AP1S1	7q22.1	0.14	0.15
CLIC1	6p21.3	0.14	0.17
CLTA	9p13	0.14	0.1
PLK3	1p34.1	0.14	0.17
COX10	17p12	0.14	0.09
DAPK1	9q21.33	0.14	0.18
DFFB	1p36.3	0.14	-0.01
DLX6	7q22	0.14	0.06
DRP2	Xq22	0.14	0.16
E2F1	20q11.2	0.14	0.17
ARL9	4q12	0.14	0.15
ELAVL1	19p13.2	0.14	0.16
FBL	19q13.1	0.14	0.04
GCNT2	6p24.2	0.14	0.15
GLS	2q32-q34	0.14	0.1
GNAI3	1p13	0.14	0.14
TYMSOS	18p11.32	0.14	0.17
HDAC2	6q21	0.14	0.2
ERAS	Xp11.23	0.14	0.09
IBA57	1q42.13	0.14	0.04
KCNJ16	17q24.3	0.14	-0.04
KPNA2	17q24.2	0.14	0.24
KRT15	17q21.2	0.14	0.12
KRT16	17q21.2	0.14	0.24
LBR	1q42.1	0.14	0.14
MDH1	2p13.3	0.14	0.1
MKI67	10q26.2	0.14	0.22
MAP3K10	19q13.2	0.14	-0.03
MPL	1p34	0.14	0.04
MSN	Xq11.1	0.14	0.14
WBSCR28	7q11.23	0.14	0.16
NMB	15q22-qter	0.14	0.14
NUP88	17p13.2	0.14	0.04
SERPINB2	18q21.3	0.14	0.08
PCBP1	2p13-p12	0.14	0.1
SERPINB5	18q21.33	0.14	0.17
PLAGL1	6q24-q25	0.14	0.12
FXYD3	19q13.12	0.14	0.16
PPP1R8	1p35.3	0.14	0.12
PPP4C	16p11.2	0.14	0.2
PRCC	1q21.1	0.14	0.07
MYL12B	18p11.31	0.14	0.17
PSG3	19q13.2	0.14	0.07
PSMA4	15q25.1	0.14	0.17
PTBP1	19p13.3	0.14	0.19
PTK6	20q13.3	0.14	0.09
RAD51B	14q23-q24.2	0.14	0
RHCE	1p36.11	0.14	0.05
RPL36A	Xq22.1	0.14	0.08
RRBP1	20p12	0.14	0.15
RRM2	2p25-p24	0.14	0.27
SORT1	1p13.3|1p21.3-p13.1	0.14	0.06
SRSF4	1p35.3	0.14	0.11
MEX3D	19p13.3	0.14	0.23
SH3GL1	19p13.3	0.14	0.19
PMEL	12q13-q14	0.14	-0.05
SNAI1	20q13.2	0.14	0.25
SNTB1	8q23-q24	0.14	0.14
CCDC107	9p13.3	0.14	0.11
SOX15	17p13.1	0.14	0.16
SRF	6p21.1	0.14	0.07
CT83	Xq23	0.14	0.11
SLC25A43	Xq24	0.14	0.2
SVIL	10p11.2	0.14	0.04
TACC1	8p11.22	0.14	0.1
TAF11	6p21.31	0.14	0.16
TBP	6q27	0.14	0.11
TM4SF4	3q25	0.14	0.17
UBE2E2	3p24.2	0.14	0.15
VDAC3	8p11.2	0.14	0.12
XG	Xp22.33	0.14	0.18
YES1	18p11.31-p11.21	0.14	0.12
SH2D5	1p36.12	0.14	0.17
ZNF23	16q22.2	0.14	0.16
EML6	2p16.1	0.14	0.13
MOGS	2p13.1	0.14	0.05
TFEB	6p21	0.14	0.01
FAM72D	1q21.1	0.14	0.21
SHFM1	7q21.3	0.14	0.15
STAM	10p14-p13	0.14	0.09
NAA10	Xq28	0.14	0.13
LAGE3	Xq28	0.14	0.18
FZD6	8q22.3-q23.1	0.14	0.1
BBOX1	11p14.2	0.14	0.13
DUSP11	2p13.1	0.14	0.15
KLF11	2p25	0.14	0.18
EIF3B	7p22.3	0.14	0.14
EIF2B3	1p34.1	0.14	0.06
RPS6KA4	11q11-q13	0.14	0.16
KALRN	3q21.2	0.14	0.12
RNF8	6p21.3	0.14	0.06
PRC1	15q26.1	0.14	0.2
TMSB10	2p11.2	0.14	0.25
CRLF1	19p12	0.14	0.17
WDR46	6p21.3	0.14	0.05
GTF3C5	9q34	0.14	0.11
RECQL4	8q24.3	0.14	0.18
S100A16	1q21	0.14	0.17
GATA5	20q13.33	0.14	0.28
EMC2	8q23.1	0.14	0.1
LAPTM4A	2p24.1	0.14	0.17
PIEZO1	16q24.3	0.14	0.2
BMS1	10q11.21	0.14	0.16
PHYHIP	8p21.3	0.14	-0.05
IST1	16q22.2	0.14	0.15
ZBTB5	9p13.2	0.14	0.08
PUM3	9p24.2	0.14	0.09
TROAP	12q13.12	0.14	0.23
ABCF2	7q36	0.14	0.1
KIF20A	5q31	0.14	0.24
POP7	7q22	0.14	0.15
RGS19	20q13.33	0.14	0.17
SCML2	Xp22	0.14	0.12
TOMM40	19q13	0.14	0.15
UBE2E3	2q32.1	0.14	0.18
C1ORF61	1q22	0.14	0.12
ENOX2	Xq25	0.14	0.12
PRDX4	Xp22.11	0.14	0.09
PRELID3A	18p11.21	0.14	0.03
YKT6	7p15.1	0.14	0.15
SF3A3	1p34.3	0.14	0.13
RAB35	12q24.31	0.14	0.16
PAPD7	5p15	0.14	0.08
VSX2	14q24.3	0.14	0.06
LINC00634	22q13.2	0.14	0.16
PRICKLE1	12q12	0.14	0.16
LRFN4	11q13.2	0.14	0.13
PDCL3	2q11.2	0.14	0.19
ATG9A	2q35	0.14	0.09
DHRS11	17q12	0.14	0.01
CENPO	2p23.3	0.14	0.22
SMC6	2p24.2	0.14	0.18
TMC7	16p12.3	0.14	0.25
MAGIX	Xp11.23	0.14	0.02
ZNF696	8q24.3	0.14	0.06
FAM192A	16q13	0.14	0.18
LOC440461	17q24.2	0.14	0.14
GPR157	1p36.23	0.14	0.14
ATXN1L	16q22.2	0.14	0.12
ETV3L	1q23.1	0.14	0.06
WNT10A	2q35	0.14	0.11
ULBP1	6q25	0.14	0.28
AHNAK2	14q32.33	0.14	0.12
CAPN14	2p23.1-p21	0.14	0.06
ESX1	Xq22.1	0.14	0.19
LAS1L	Xq12	0.14	0.17
PKD1L2	16q23.2	0.14	0.14
FOXI3	2p11.2	0.14	0.14
VSIG10L	19q13.41	0.14	0.24
FOXP4	6p21.1	0.14	0.15
TCF7L1	2p11.2	0.14	0.08
CDCA3	12p13	0.14	0.21
EMC6	17p13.2	0.14	0.08
FAM110A	20p13	0.14	0.21
KCNK4	11q13	0.14	0
MEMO1	2p22-p21	0.14	0.11
LACTB2	8q13.3	0.14	0.08
CKLF	16q21	0.14	0.19
UCHL5	1q32	0.14	0.11
PRRX2	9q34.1	0.14	0.18
MAF1	8q24.3	0.14	0.07
COMMD7	20q11.21	0.14	0.14
RAB23	6p11	0.14	0.15
CMPK1	1p32	0.14	0.11
ZNF607	19q13.1	0.14	0.03
BUD13	11q23.3	0.14	0.09
PHF5A	22q13.2	0.14	0.08
FBXO18	10p15.1	0.14	0.14
FAM136A	2p13.3	0.14	0.18
LRP11	6q25.1	0.14	0.18
FIBCD1	9q34.12	0.14	0.21
LTV1	6q24.2	0.14	0.14
FAM25A	10q23.2	0.14	0.15
COMTD1	10q22.2	0.14	0.16
GLIPR2	9p13.3	0.14	0.11
FXYD6	11q23.3	0.14	0.1
IL20RB	3q22.3	0.14	0.15
MIS18A	21q22.11	0.14	0.23
TREM1	6p21.1	0.14	0.2
UNC93A	6q27	0.14	0.26
SMOX	20p13	0.14	0.23
CCHCR1	6p21.3	0.14	0.08
TMEM102	17p13.1	0.14	0.02
GATAD2A	19p13.11	0.14	0.19
C1ORF159	1p36.33	0.14	0.13
RBM28	7q32.1	0.14	0.17
LRRC8D	1p22.2	0.14	0.11
MSTO1	1q22	0.14	0.05
CEP55	10q23.33	0.14	0.23
KCNQ1DN	11p15.4|11p15.5	0.14	0.04
PLXNA3	Xq28	0.14	0.18
NAGK	2p13.3	0.14	0.13
DEPDC1	1p31.2	0.14	0.21
YEATS2	3q27.1	0.14	0.18
RPIA	2p11.2	0.14	0.11
DOK5	20q13.2	0.14	0.1
RNF114	20q13.13	0.14	0.24
RCC2	1p36.13	0.14	0.24
FRAT2	10q24.1	0.14	0.07
SKA1	18q21.1	0.14	0.2
LINC00284	13q14.11	0.14	0.13
MTCH1	6p21.2	0.14	0.09
NSMCE2	8q24.13	0.14	0.11
AGPAT4	6q26	0.14	0.19
PNO1	2p14	0.14	0.15
KCNK17	6p21.1	0.14	0.08
PITHD1	1p36.11	0.14	0.03
RAB25	1q22	0.14	0.11
MRPL47	3q26.33	0.14	0.16
C6ORF132	6p21.1	0.14	0.1
ANGPTL5	11q22.1	0.14	-0.08
TTYH1	19q13.4	0.14	0.16
RAB22A	20q13.32	0.14	0.22
KIAA2013	1p36.22	0.14	0.13
LRRC47	1p36.32	0.14	0.04
AARS2	6p21.1	0.14	0.01
OARD1	6p21.1	0.14	-0.14
RNF182	6p23	0.14	0.15
RAET1G	6q24.1-q25.1	0.14	0.22
LRWD1	7q22.1	0.14	0.09
BRI3	7q21.3	0.14	0.11
REXO2	11q23.2	0.14	0.05
TMEM170A	16q23.1	0.14	0.13
CARD18	11q22.3	0.14	0.07
C1ORF105	1q24.3	0.14	0.23
TCL6	14q32.1	0.14	0.1
MTBP	8q24.12	0.14	0.19
TRAPPC3	1p34.3	0.14	0.08
DKKL1	19q13.33	0.14	0.19
NUTM1	15q14	0.14	0.07
DHDH	19q13.3	0.14	0.17
UBE2S	19q13.43	0.14	0.2
DESI1	22q13.2	0.14	0.08
OLFM2	19p13.2	0.14	0.22
C15ORF52	15q15.1	0.14	0.07
GOLGA2P7	15q25.2	0.14	0.18
DPH3P1	20q13.33	0.14	0.17
PGAM5	12q24.33	0.14	0.14
IFFO2	1p36.13	0.14	0.09
PPP1R14A	19q13.1	0.14	0.04
NOB1	16q22.3	0.14	0.11
UHRF1	19p13.3	0.14	0.21
SNX8	7p22.3	0.14	0.18
HILPDA	7q32.1	0.14	0.19
FAM71D	14q23.3	0.14	0.11
FAM228A	2p23.3	0.14	0.02
MLLT4-AS1	6q27	0.14	0.04
TGS1	8q11	0.14	0.12
RTP4	3q27.3	0.14	0.12
LIN7B	19q13.3	0.14	0.09
NCAPG	4p15.33	0.14	0.18
ARL13A	Xq22.1	0.14	0.03
ALAS1	3p21.1	0.13	0.06
ALK	2p23	0.13	0.13
ARF1	1q42	0.13	0.15
ATP6V0B	1p32.3	0.13	0.08
CAD	2p22-p21	0.13	0.14
CALM2	2p21	0.13	0.16
CAPN1	11q13	0.13	0.18
CAPN3	15q15.1	0.13	0.02
CDK8	13q12	0.13	0.2
CHML	1q43	0.13	0.15
CHRNA5	15q24	0.13	0.22
CSNK2B	6p21.3	0.13	0.12
CTPS1	1p34.1	0.13	0.16
DAXX	6p21.3	0.13	0.09
DHODH	16q22	0.13	0.09
TRDMT1	10p15.1	0.13	0.02
DSC1	18q12.1	0.13	0.08
DTNA	18q12	0.13	0.21
EFNA2	19p13.3	0.13	0.22
EMP1	12p12.3	0.13	0.1
ETFA	15q23-q25	0.13	0.21
FUT3	19p13.3	0.13	0.39
XRCC6	22q13.2	0.13	0.06
GALK1	17q24	0.13	0.09
GALT	9p13	0.13	0.09
GNG5	1p22	0.13	0.16
GNRH1	8p21-p11.2	0.13	0.03
SFN	1p36.11	0.13	0.19
HSD17B10	Xp11.2	0.13	0.12
GGN	19q13.2	0.13	0.07
HPCAL1	2p25.1	0.13	0.23
AGFG1	2q36.3	0.13	0.17
HSD17B1	17q11-q21	0.13	0.04
TMEM61	1p32.3	0.13	0.1
IDH2	15q26.1	0.13	0.19
FOXK2	17q25	0.13	0.14
INCENP	11q12.3	0.13	0.17
FADS3	11q12-q13.1	0.13	0.15
LRP3	19q13.11	0.13	0.14
MXD1	2p13-p12	0.13	0.2
FBXO22-AS1	15q24.2	0.13	0.11
MCM6	2q21	0.13	0.23
MCM7	7q21.3-q22.1	0.13	0.16
TRIM65	17q25.1	0.13	0.09
NDUFB9	8q13.3	0.13	0.14
DRG1	22q12.2	0.13	0.06
NONO	Xq13.1	0.13	0.12
ORC1	1p32	0.13	0.23
PCP4	21q22.2	0.13	0.11
PDE7A	8q13	0.13	0.14
PFN2	3q25.1	0.13	0.07
PLCG2	16q24.1	0.13	0.12
POLG	15q25	0.13	0.09
POLR2D	2q21	0.13	0.18
PPARD	6p21.2	0.13	0.19
PRIM2	6p12-p11.1	0.13	0.2
PSMB6	17p13	0.13	0.07
RAN	12q24.3	0.13	0.17
RANBP1	22q11.21	0.13	0.15
RP9	7p14.3	0.13	0.12
SLC1A5	19q13.3	0.13	0.15
SLC4A2	7q36.1	0.13	0.12
SLC6A8	Xq28	0.13	0.14
SNRPA1	15q26.3	0.13	0.2
SNRPD1	18q11.2	0.13	0.12
SNRPG	2p13.3	0.13	0.18
SQLE	8q24.1	0.13	0.19
TAF2	8q24.12	0.13	0.12
TBCE	1q42.3	0.13	0.14
TCF19	6p21.3	0.13	0.17
TFR2	7q22	0.13	0.09
THBS3	1q21	0.13	0.05
TIAM1	21q22.11	0.13	0.18
ST20	15q25.1	0.13	0.12
TRPM2	21q22.3	0.13	0.11
TULP3	12p13.3	0.13	0.17
MAGEA9B	Xq28	0.13	0.1
ZNF185	Xq28	0.13	0.21
MANF	3p21.1	0.13	0.11
NELFE	6p21.3	0.13	0.06
TOMM5	9p13.2	0.13	0.11
AXIN1	16p13.3	0.13	0.07
HIST1H2AL	6p22.1	0.13	0.14
HYAL3	3p21.3	0.13	0.1
OR1E1	17p13.3	0.13	0.03
ZNF286B	17p11.2	0.13	0.02
STK24	13q31.2-q32.3	0.13	0.13
SOAT2	12q13.13	0.13	0.06
NCK2	2q12	0.13	0.19
CUL2	10p11.21	0.13	0.08
LY6D	8q24	0.13	0.2
FAM72A	1q32.1	0.13	0.2
VAMP8	2p12-p11.2	0.13	0.13
ADAM15	1q21.3	0.13	0.12
ADAM9	8p11.22	0.13	0.21
PLOD3	7q22	0.13	0.1
AIFM1	Xq26.1	0.13	0.12
LPAR2	19p12	0.13	0.22
PTTG1	5q35.1	0.13	0.18
ITGB1BP1	2p25.2	0.13	0.12
STOML1	15q24.1	0.13	0.02
TJP2	9q13-q21	0.13	0.14
CHST3	10q22.1	0.13	0.16
NRG2	5q31.2	0.13	0.11
DLGAP5	14q22.3	0.13	0.24
SCRN1	7p14.3	0.13	0.18
ARHGAP11A	15q13.2	0.13	0.18
ZNF623	8q24.3	0.13	0.11
AKT3	1q44	0.13	0.11
HDAC6	Xp11.23	0.13	0.07
CHAF1A	19p13.3	0.13	0.14
PQBP1	Xp11.23	0.13	0.06
ARPC1B	7q22.1	0.13	0.17
ALG3	3q27.1	0.13	0.16
PSMD14	2q24.2	0.13	0.2
TIMM17B	Xp11.23	0.13	0.09
HAX1	1q21.3	0.13	0.05
MAD2L2	1p36	0.13	0.16
SYNCRIP	6q14-q15	0.13	0.16
TRIM16	17p11.2	0.13	0.17
CGREF1	2p23.3	0.13	0.05
TCFL5	20q13.33	0.13	0.13
HSPH1	13q12.3	0.13	0.2
CD3EAP	19q13.3	0.13	0.12
LINC00202-2	10p12.1	0.13	0.01
MORF4L1	15q24	0.13	0.1
SPINK5	5q32	0.13	-0.01
TMC6	17q25.3	0.13	0.21
SLC35E4	22q12.2	0.13	0.13
C11ORF84	11q13.1	0.13	0.21
HILS1	17q21.33	0.13	0.05
ERI3	1p32	0.13	0.04
WDR77	1p13.2	0.13	0.07
FA2H	16q23	0.13	0.2
RBM42	19q13.12	0.13	0.09
TMEM43	3p25.1	0.13	0.16
COLGALT1	19p13.11	0.13	0.23
KLHL36	16q24.1	0.13	0.16
SPEM1	17p13.1	0.13	0.1
NUP85	17q25.1	0.13	0.19
DSN1	20q11.23	0.13	0.2
ESRP2	16q22.1	0.13	0.17
TP53RK	20q13.2	0.13	0.15
ARL14	3q25.33	0.13	0.19
RPUSD1	16p13.3	0.13	0.07
ULBP2	6q25	0.13	0.31
PALM2	9q31.3	0.13	0.22
AMN	14q32.3	0.13	0.05
SLC7A5P1	16p11.2	0.13	0.04
VASN	16p13.3	0.13	0.23
ZNF565	19q13.12	0.13	0.07
TRMT61A	14q32	0.13	0.09
DUOX2	15q15.3	0.13	0.08
FAM210B	20q13.2	0.13	0.19
ZMYND19	9q34.3	0.13	0.14
RBP7	1p36.22	0.13	0.06
MANEAL	1p34.3	0.13	0.15
RIOK1	6p24.3	0.13	0.07
FAHD2A	2q11.2	0.13	0.01
PRELID3B	20q13.32	0.13	0.16
BOLA1	1q21	0.13	0.01
ATAD3B	1p36.33	0.13	0.07
APH1A	1p36.13-q31.3	0.13	0.05
TTLL2	6q27	0.13	0.1
ZNF706	8q22.3	0.13	0.14
MYO15A	17p11.2	0.13	-0.12
CPA4	7q32	0.13	0.29
GLTP	12q24.11	0.13	0.09
THEG	19p13.3	0.13	0.22
MRPS17	7p11	0.13	0.15
NOL7	6p23	0.13	0.05
TMEM117	12q12	0.13	0.07
AGAP3	7q36.1	0.13	0.08
CAPNS2	16q12.2	0.13	0.04
RAB6B	3q22.1	0.13	0.16
PPIL1	6p21.1	0.13	0.13
MAML2	11q21	0.13	0.1
MPP6	7p15	0.13	0.11
CPSF3	2p25.1	0.13	0.17
DNAJB11	3q27.3	0.13	0.16
TUBA8	22q11.1	0.13	0.08
GPAT3	4q21.23	0.13	0.11
HPDL	1p34.1	0.13	0.15
PPP1R16A	8q24.3	0.13	0.04
LANCL3	Xp21.1	0.13	0.16
UBE2J2	1p36.33	0.13	0.07
BCL11A	2p16.1	0.13	0.08
FAM19A4	3p14.1	0.13	0.14
PQLC2L	3q25.32	0.13	0.09
DUOX1	15q15.3	0.13	0.06
GAR1	4q25	0.13	0.06
NECAB2	16q23.3	0.13	0.07
C16ORF91	16p13.3	0.13	0.14
CCNJ	10q23.33	0.13	0.19
FAM171A2	17q21.31	0.13	0.22
TMEM214	2p23.3	0.13	0.12
TEX10	9q31.1	0.13	0.16
NSUN2	5p15.31	0.13	0.15
SLC41A3	3q21.2	0.13	-0.01
TIPIN	15q22.31	0.13	0.12
MAMSTR	19q13.33	0.13	0.08
FAM83G	17p11.2	0.13	0.03
CCDC109B	4q25	0.13	0.18
ZFP82	19q13.12	0.13	0.01
SLC52A1	17p13.2	0.13	0.15
LOC644936	5q14.1	0.13	0.16
PLEKHG6	12p13.31	0.13	0.16
STEAP3	2q14.2	0.13	0.12
AMER2	13q12.13	0.13	0.16
LAMB4	7q31	0.13	-0.02
PRR5	22q13	0.13	0.14
ZDHHC7	16q24.1	0.13	0.16
PPP6R1	19q13.42	0.13	0.12
INTS8	8q22.1	0.13	0.17
ANKRD13A	12q24.11	0.13	0.08
MAPRE1	20q11.1-q11.23	0.13	0.17
CCT5	5p15.2	0.13	0.2
C1ORF112	1q24.2	0.13	0.16
DEPDC1B	5q12.1	0.13	0.16
EXPH5	11q22.3	0.13	0.07
TMEM165	4q12	0.13	0.19
DDN	12q13.12	0.13	0.17
CTTNBP2NL	1p13.2	0.13	0.16
RRS1	8q13.1	0.13	0.07
PLCB1	20p12	0.13	0.2
COBL	7p12.1	0.13	0.11
KAZN	1p36.21	0.13	0.09
NCAPH	2q11.2	0.13	0.22
TMED3	15q24-q25	0.13	0.11
KIF4B	5q33.1	0.13	0.21
GLTSCR1L	6p21.1	0.13	-0.11
CORO1C	12q24.1	0.13	0.22
KCNE5	Xq22.3	0.13	0.09
PLA2G15	16q22.1	0.13	0.23
MAFF	22q13.1	0.13	0.1
MTCH2	11p11.2	0.13	0.17
C21ORF59	21q22.1	0.13	0.11
WRNIP1	6p25.2	0.13	0.04
MCCC1	3q27	0.13	0.06
STOX2	4q35.1	0.13	0.12
PLSCR3	17p13.1	0.13	0.11
SH2D7	15q25.1	0.13	0.16
PELI1	2p13.3	0.13	0.09
SAPCD2	9q34.3	0.13	0.26
ARL5B	10p12.31	0.13	0.1
ZNF286A	17p11.2	0.13	0.07
S100A14	1q21.3	0.13	0.13
USP31	16p12.2	0.13	0.1
ESYT2	7q36.3	0.13	0.12
SAMD1	19p13.12	0.13	0.17
TRIB3	20p13-p12.2	0.13	0.22
HES4	1p36.33	0.13	0.17
TMEM86B	19q13.42	0.13	0.12
ARHGAP22	10q11.22	0.13	0.09
SPATA33	16q24.3	0.13	0.14
MSANTD3	9q31.1	0.13	0.21
VAX2	2p13	0.13	0.18
SULT4A1	22q13.2	0.13	0.14
BTF3L4	1p32.3	0.13	0.14
POC1A	3p21.2	0.13	0.2
TPGS2	18q12.2	0.13	0.1
DNM3	1q24.3	0.13	0.01
IDI2	10p15.3	0.13	0.08
SLC6A10P	16p11.2	0.13	0.14
MARVELD3	16q22.2	0.13	0.21
PPP1R14B	11q13	0.13	0.19
NARF	17q25.3	0.13	0.15
RPS2P32	7p15.3	0.13	0.1
LYPD3	19q13.31	0.13	0.21
IL37	2q12-q14.1	0.13	0.1
COQ2	4q21.23	0.13	0.17
CRCP	7q11.21	0.13	0.11
MAP7D2	Xp22.12	0.13	0.16
CECR5	null	0.13	0.07
B3GNT7	2q37.1|2q37.1	0.13	0.29
FAM3A	Xq28	0.13	0.06
ELAC2	17p11.2	0.13	0.04
SDR42E1	16q23.3	0.13	0.12
GIPC3	19p13.3	0.13	0.06
C2ORF82	2q37.1	0.13	0.02
MCTS1	Xq24	0.13	0.08
COMMD5	8q24.3	0.13	0.08
MRPL18	6q25.3	0.13	0.17
PACSIN3	11p12-p11.12	0.13	0.04
GPSM2	1p13.3	0.13	0.19
LRP12	8q22.2	0.13	0.16
RAX	18q21.32	0.13	0.14
OXCT2	1p34	0.13	0.12
HS1BP3	2p24.1	0.13	0.13
AKTIP	16q12.2	0.13	0.11
DEDD2	19q13.2	0.13	0.05
ZNF567	19q13.12	0.13	0.05
PLEKHG2	19q13.2	0.13	0.17
ANTXRL	10q11.22	0.13	0.12
MRPS5	2p11.2-q11.2	0.13	0.14
ACD	16q22.1	0.13	0.13
ACR	22q13.33	0.12	0.05
ACTN1	14q24|14q22-q24	0.12	0.18
PLIN2	9p22.1	0.12	0.17
ANXA2	15q22.2	0.12	0.15
BIRC5	17q25	0.12	0.23
APRT	16q24	0.12	0.13
GRAMD2	15q23	0.12	0.23
APCDD1L	20q13.32	0.12	0.17
KIF1A	2q37.3	0.12	0.25
POLR3D	8q21	0.12	0.09
BUB1B	15q15	0.12	0.2
CA9	9p13.3	0.12	0.17
CAMK2G	10q22	0.12	0.17
CASP2	7q34-q35	0.12	0.14
CBR3	21q22.2	0.12	0.2
CCNB1	5q12	0.12	0.2
CD47	3q13.1-q13.2	0.12	0.1
CDK1	10q21.1	0.12	0.21
CDKN2A	9p21	0.12	0.08
CDX4	Xq13.2	0.12	0.07
CEBPA	19q13.1	0.12	0.05
CENPE	4q24-q25	0.12	0.19
CKMT1B	15q15	0.12	0.14
CLCN4	Xp22.3	0.12	0.13
CNGB1	16q13	0.12	0.13
MAPK14	6p21.3-p21.2	0.12	0.12
CSK	15q24.1	0.12	0.16
NKX2-5	5q34	0.12	0.13
CYP3A4	7q21.1	0.12	-0.03
DAPK3	19p13.3	0.12	0.14
DIAPH2	Xq21.33	0.12	0.06
DNM2	19p13.2	0.12	0.14
DNMT1	19p13.2	0.12	0.16
DRD5	4p16.1	0.12	0.05
DSG2	18q12.1	0.12	0.1
DVL1	1p36	0.12	0.02
EIF4A1	17p13	0.12	0.05
EMD	Xq28	0.12	0.06
MARK2	11q13.1	0.12	0.14
EPHA1	7q34	0.12	0.12
EXT1	8q24.11	0.12	0.16
FUT1	19q13.3	0.12	0.06
SLC37A4	11q23.3	0.12	0.08
GALNS	16q24.3	0.12	0.27
GAS8	16q24.3	0.12	0.1
GATA6	18q11.1-q11.2	0.12	0.08
GBA	1q21	0.12	0.05
GBAP1	1q21	0.12	0.05
GFRA3	5q31.1-q31.3	0.12	0.18
MSH6	2p16	0.12	0.15
[truncated: 18,437 more rows]
